# Supplementary material for: Multiple introductions of equine influenza virus into the United Kingdom resulted in widespread outbreaks and lineage replacement
Source: PLoS Pathog. 2025 Jun 9;21(6):e1013227. doi: 10.1371/journal.ppat.1013227 (PMC12236680; doi:10.1371/journal.ppat.1013227)
Supplement: S1 Table — Metadata for individual confirmed cases was collected by the former Animal Health Trust (AHT), as detailed in Whitlock et al (2023) [35]. Sequencing status and viral clusters detected correspond to the information added in this study. (XLSX) [file ppat.1013227.s022.xlsx]

## Sheet: Sheet1
outbreakid	sequencing_status	cluster	casedateearly	location	region	census	numberclinical	numbervaccinated	new_arrival_within_two_weeks	new_arrival_origin
8	not_sequenced		2018-12-28	Suffolk	East	1	1	1	yes	unknown
18	sequenced	unassigned	2018-12-31	Cheshire	North_West_England	10			no	NA
19	not_sequenced		2019-01-02	Derbyshire	East_Midlands_England	15	0	12	no	NA
20	not_sequenced		2019-01-17	Lincolnshire	East_Midlands_England	8	5	0	no	NA
22	sequenced	unassigned	2019-01-30	Lincolnshire	East_Midlands_England	7	1	6	no	NA
26	not_sequenced		2019-01-31	Derbyshire	East_Midlands_England	1	1	0	yes	Europe: Ireland
27	sequenced	unassigned	2019-02-04	Suffolk	East	22	8	22	no	NA
28	sequenced	unassigned,III	2019-02-04	Cambridgeshire	East	40	8	32	no	NA
29	sequenced	unassigned	2019-02-05	Cheshire	North_West_England	120	16	120	yes	unknown
30	not_sequenced		2019-02-05	Somerset	South_West_England	50	2		yes	Europe: Ireland
33	not_sequenced		2019-02-06	London	London				yes	UK: South_East_England(Kent)
35	not_sequenced		2019-02-07	Cambridgeshire	East	20			no	NA
37	sequenced	unassigned	2019-02-08	Suffolk	East	90		90	no	NA
38	not_sequenced		2019-02-08	East_Sussex	South_East_England		3		no	NA
40	not_sequenced		2019-02-06	Stirling	Scotland	8	1		yes	Europe: Ireland
41	not_sequenced		2019-02-03	Derbyshire	East_Midlands_England	10	3	0	yes	Europe: Ireland
42	not_sequenced		2019-12-13	Kent	South_East_England	40	1	39	yes	Europe: Ireland
44	not_sequenced		2019-02-05	Kent	South_East_England	20	5		yes	Europe: Ireland
45	not_sequenced		2019-02-07	Leicestershire	East_Midlands_England	40	2		yes	UK: Scotland (Perth and Kinross)
47	sequenced	I	2019-02-09	Worcestershire	West_Midlands_England	8	8	0	no	NA
49	not_sequenced		2019-02-03	West_Sussex	South_East_England	3	1	2	yes	Europe: Ireland
50	sequenced	IV	2019-02-11	Hertfordshire	East	30	15	3	no	NA
51	sequenced	II	2019-02-09	Buckinghamshire	South_East_England	30	4		yes	unknown
52	not_sequenced		2019-02-10	Stirling	Scotland	4	1	3	yes	UK: Scotland (Stirling)
53	not_sequenced		2019-02-11	Worcestershire	West_Midlands_England	1	1	1	no	NA
54	sequenced	I	2019-02-12	Worcestershire	West_Midlands_England	35	1	17	no	NA
55	sequenced	I	2019-02-06	Shropshire	West_Midlands_England	4	4	0	no	NA
56	sequenced	I	2019-02-11	Shropshire	West_Midlands_England	24	16	5	no	NA
58	sequenced	I	2019-02-14	Norfolk	East	25	1		yes	Europe: Ireland
60	sequenced	I	2019-02-11	Worcestershire	West_Midlands_England	37	12		no	NA
61	not_sequenced		2019-02-15	Norfolk	East	2	1	1	yes	Europe: Ireland
62	not_sequenced		2019-02-13	Staffordshire	West_Midlands_England	5	5	0	no	NA
63	sequenced	II	2019-02-16	Kent	South_East_England	20	3		no	NA
64	sequenced	II	2019-02-17	Gloucestershire	South_West_England	5	2	3	no	NA
66	not_sequenced		2019-02-13	Hertfordshire	East	6	1		no	NA
67	not_sequenced		2019-02-18	East_Sussex	South_East_England	25	1	25	yes	unknown
69	sequenced	I	2019-02-13	Yorkshire_North	Yorkshire_and_The_Humber	18	5		yes	UK: East (Norfolk)
70	sequenced	I, V	2019-02-20	Cornwall	South_West_England	3	2		yes	Europe: Ireland
71	sequenced	I	2019-02-19	Yorkshire_North	Yorkshire_and_The_Humber	2	2	0	no	NA
72	sequenced	I	2019-02-21	Derbyshire	East_Midlands_England	10	3	3	yes	Europe: Ireland
73	sequenced	I	2019-02-22	Shropshire	West_Midlands_England	60	4		yes	unknown
74	not_sequenced		2019-02-27	Suffolk	East	15	4		yes	Europe: Ireland
75	not_sequenced		2019-03-01	Staffordshire	West_Midlands_England	5	1	3	no	NA
76	not_sequenced		2019-03-04	East_Sussex	South_East_England	20	2	18	yes	Europe: Ireland
77	not_sequenced		2019-03-01	East_Sussex	South_East_England	19	1	19	no	NA
78	sequenced	I	2019-03-05	West_Sussex	South_East_England	30	1	29	yes	Europe: Ireland
80	sequenced	unassigned, III, IV	2019-03-12	Berkshire	South_East_England	3			yes	Europe: Ireland
82	not_sequenced		2019-03-02	Flintshire	Wales	11	3	8	yes	Europe: unspecified
83	sequenced	I	2019-03-12	Herefordshire	West_Midlands_England	3	2	0	yes	unknown
84	not_sequenced		2019-03-13	Yorkshire_South	Yorkshire_and_The_Humber	20	4	16	no	NA
85	not_sequenced		2019-03-02	Staffordshire	West_Midlands_England	2	2	0	no	NA
86	not_sequenced		2019-03-09	Cumbria	North_West_England	2	1	1	yes	UK: East (Bedfordshire)
87	not_sequenced		2019-03-15	Kent	South_East_England	6	1	5	yes	Europe: Ireland
88	not_sequenced		2019-03-10	Warwickshire	West_Midlands_England	20	2	18	yes	Europe: Ireland
89	not_sequenced		2019-03-14	Wiltshire	West_Midlands_England	3	1	2	yes	Europe: Ireland
91	not_sequenced		2019-03-18	London	London	50	2		no	NA
93	not_sequenced		2019-03-19	Gloucestershire	South_West_England	10	2	5	no	NA
95	not_sequenced		2019-03-19	Derbyshire	East_Midlands_England	14	2		yes	unknown
96	sequenced	IV	2019-03-20	Norfolk	East	20	5		yes	unknown
97	sequenced	unassigned	2019-03-19	Northamptonshire	East_Midlands_England	20	2	10	yes	Europe: Ireland
98	sequenced	unassigned	2019-03-24	Cambridgeshire	East	60			yes	unknown
100	sequenced	IV	2019-03-25	Lincolnshire	East_Midlands_England	5	1	4	yes	Europe: Netherlands
101	not_sequenced		2019-03-18	Hampshire	South_East_England	20	3		no	NA
102	not_sequenced		2019-03-28	Fife	Scotland	15	1		yes	Europe: Iceland across Europe
103	not_sequenced		2019-04-07	Hertfordshire	East	9	1	9	yes	UK: East_Midlands_England (Northampton)
106	not_sequenced		2019-04-10	Oxfordshire	South_East_England	5	3	2	no	NA
108	sequenced	V	2019-04-10	Gloucestershire	South_West_England	4	1	2	yes	unknown
109	sequenced	VII	2019-04-09	Durham	North_East_England	4	1	3	no	NA
113	sequenced	VII	2019-04-15	Manchester	North_West_England		10		yes	unknown
114	sequenced	VI	2019-04-15	Aberdeenshire	Scotland	1	1	0	yes	unknown
116	sequenced	VII	2019-04-14	Lancashire	North_West_England				no	NA
117	sequenced	VII	2019-04-19	Yorkshire_North	Yorkshire_and_The_Humber	70	1		no	NA
119	not_sequenced		2019-04-19	Cheshire	North_West_England	30	2		yes	Europe: Ireland
120	sequenced	V	2019-04-20	Warwickshire	West_Midlands_England	30	7		yes	unknown
122	not_sequenced		2019-04-21	Cheshire	North_West_England	17	2	15	yes	Europe: Ireland
125	not_sequenced		2019-04-30	Yorkshire_West	Yorkshire_and_The_Humber	11	1	10	yes	unknown
126	not_sequenced		2019-05-02	Cheshire	North_West_England	30			yes	Europe: Ireland
127	not_sequenced		2019-04-10	Manchester	North_West_England	20			yes	Europe: Ireland
128	not_sequenced		2019-05-14	Gloucestershire	South_West_England	7	1	6	yes	Europe: Ireland
129	sequenced	V	2019-05-15	Gloucestershire	South_West_England	30			yes	Europe: Ireland
131	sequenced	V	2019-05-14	Shropshire	West_Midlands_England	12	9	3	yes	Europe: Ireland
132	sequenced	V	2019-05-11	Norfolk	East	2	1	1	yes	Europe: Ireland
134	not_sequenced		2019-05-14	Northamptonshire	East_Midlands_England	4	3	1	yes	Europe: Ireland
135	sequenced	VIII	2019-05-13	Norfolk	East	50			no	NA
136	sequenced	VIII	2019-05-18	Essex	East	1	1	0	no	NA
138	sequenced	V	2019-05-19	Durham	North_East_England	7	4	1	yes	Europe: Germany
139	sequenced	V	2019-05-19	Cheshire	North_West_England	10	2		no	NA
140	sequenced	V	2019-05-15	Midlothian	Scotland				yes	UK: North_East_England (Durham)
141	not_sequenced		2019-05-19	Cheshire	North_West_England	2	2	0	no	NA
143	sequenced	V	2019-05-21	Kent	South_East_England	7	2	0	yes	unknown
144	sequenced	V	2019-05-16	London	London	40	15	4	yes	Europe: Ireland
145	sequenced	V	2019-05-23	Hampshire	South_East_England	37	1	35	yes	Europe: Ireland
146	sequenced	V	2019-05-21	Cheshire	North_West_England	7	7	0	no	NA
147	not_sequenced		2019-05-17	Norfolk	East	11	1		yes	unknown
148	sequenced	VIII	2019-05-22	Norfolk	East	9	1		yes	unknown
149	not_sequenced		2019-05-22	Essex	East	5	2	0	yes	unknown
151	not_sequenced		2019-05-25	Hampshire	South_East_England	3	1	2	yes	Europe: Ireland
152	sequenced	VIII	2019-05-24	Norfolk	East	5	4	1	no	NA
154	sequenced	V	2019-05-23	Swansea	Wales	25	8		no	NA
155	not_sequenced		2019-05-29	Essex	East	2	1		no	NA
156	sequenced	V	2019-05-28	West_Sussex	South_East_England	6	1		yes	Europe: Ireland
157	sequenced	unassigned	2019-05-29	Cheshire	North_West_England	15	3	4	no	NA
158	sequenced	VIII	2019-05-30	Hertfordshire	East	4	4	4	no	NA
159	not_sequenced		2019-05-24	Essex	East		3		yes	UK: East_Midlands_England (Leicester)
160	not_sequenced		2019-05-30	Swansea	Wales	50	4		no	NA
161	sequenced	VI	2019-05-29	West_Sussex	South_East_England	200		0	no	NA
162	sequenced	VIII	2019-06-03	Suffolk	East	5	3	0	no	NA
163	not_sequenced		2019-06-04	Swansea	Wales	20	5		no	NA
164	sequenced	VIII	2019-06-03	Norfolk	East		7		no	NA
165	not_sequenced		2019-06-02	Swansea	Wales	12	2		no	NA
167	sequenced	VIII	2019-06-03	London	London	60	2		yes	unknown
168	not_sequenced		2019-06-06	Leicestershire	East_Midlands_England	40	1	39	no	NA
170	not_sequenced		2019-06-07	West_Lothian	Scotland	7	1		yes	Europe: Netherlands
171	sequenced	V	2019-06-10	Cumbria	North_West_England				no	NA
172	not_sequenced		2019-06-06	Staffordshire	West_Midlands_England	2	1		yes	UK: East_Midlands_England (Derbyshire)
173	sequenced	V	2019-06-08	Cheshire	North_West_England	12	5		yes	unknown
175	not_sequenced		2019-06-10	Lancashire	North_West_England				no	NA
176	sequenced	V	2019-06-12	Monmouthshire	Wales	1	1	0	no	NA
179	sequenced	V	2019-06-12	Cardiff	Wales	4	4		no	NA
180	sequenced	V	2019-06-12	Herefordshire	West_Midlands_England	5	4	0	yes	unknown
181	sequenced	V	2019-06-10	Swansea	Wales	20	17	3	yes	unknown
182	not_sequenced		2019-06-08	Carmarthenshire	Wales	15	15		yes	unknown
183	sequenced	V	2019-06-09	Manchester	North_West_England	15	3		no	NA
184	sequenced	VIII	2019-06-13	West_Sussex	South_East_England	15	3		no	NA
185	not_sequenced		2019-06-14	West_Midlands	West_Midlands_England	4	4	0	yes	unknown
186	sequenced	V	2019-06-17	Tyne_and_Wear	North_East_England	100	8		no	NA
187	not_sequenced		2019-06-17	Tyne_and_Wear	North_East_England	70			no	NA
188	sequenced	V	2019-06-13	Swansea	Wales	50			yes	unknown
189	sequenced	V	2019-06-18	Somerset	South_West_England	100	10		no	NA
190	not_sequenced		2019-06-18	Surrey	South_East_England	12	8	1	no	NA
191	not_sequenced		2019-06-16	Surrey	South_East_England	7	1	6	yes	unknown
192	sequenced	V	2019-06-17	Durham	North_East_England	30			no	NA
194	sequenced	VIII	2019-06-18	Tyne_and_Wear	North_East_England	60	8		no	NA
195	sequenced	VIII	2019-06-13	Yorkshire_West	Yorkshire_and_The_Humber	10	7		no	NA
196	not_sequenced		2019-06-17	Yorkshire_West	Yorkshire_and_The_Humber	2	1	2	no	NA
197	sequenced	V	2019-06-20	Cardiff	Wales	10	2	8	no	NA
198	sequenced	VIII	2019-06-20	Tyne_and_Wear	North_East_England	25	10	2	no	NA
199	sequenced	I	2019-06-18	Hertfordshire	East	30	6	15	yes	UK: North_West_England (Horse Fair Cumbria)
200	not_sequenced		2019-06-19	Cumbria	North_West_England	3	2	0	no	NA
201	sequenced	VIII	2019-06-19	Tyne_and_Wear	North_East_England	2	2	0	yes	UK: North_West_England (Horse Fair Cumbria)
202	sequenced	V	2019-06-18	Tyne_and_Wear	North_East_England	6	1	5	no	NA
204	not_sequenced		2019-06-19	Somerset	South_West_England	18	8	10	yes	UK: North_West_England (Horse Fair Cumbria)
205	sequenced	V	2019-06-20	South_Lanarkshire	Scotland	12	1	11	no	NA
206	sequenced	VIII	2019-06-18	Staffordshire	West_Midlands_England	15	1		yes	UK: North_West_England (Horse Fair Cumbria)
207	sequenced	V	2019-06-21	Derbyshire	East_Midlands_England	2	1		no	NA
208	sequenced	V	2019-06-22	Staffordshire	West_Midlands_England	65	8		no	NA
209	not_sequenced		2019-06-25	Gloucestershire	South_West_England	50	1	49	yes	Europe: Ireland
211	not_sequenced		2019-06-23	Cumbria	North_West_England	12	3	9	no	NA
212	sequenced	V	2019-06-23	Bridgend	Wales	28	4	24	no	NA
213	sequenced	VIII	2019-06-24	Cumbria	North_West_England	11	3	2	no	NA
214	not_sequenced		2019-06-24	Caerphilly_County_Borough	Wales	3	2		yes	unknown
215	not_sequenced		2019-06-23	Wrexham_County_Borough	Wales	5	4		no	NA
217	sequenced	V	2019-06-23	Manchester	North_West_England	20	2		no	NA
218	sequenced	V	2019-06-23	Durham	North_East_England	30	1		no	NA
219	not_sequenced		2019-06-17	Hampshire	South_East_England	1	1	0	no	NA
220	sequenced	V	2019-06-23	Lancashire	North_West_England	30	15		no	NA
221	sequenced	VIII	2019-06-23	Manchester	North_West_England	30	20		no	NA
223	sequenced	V	2019-06-22	Swansea	Wales	20	14		no	NA
224	not_sequenced		2019-06-23	Durham	North_East_England	8	5	0	no	NA
225	sequenced	V	2019-06-22	Durham	North_East_England	6	3	3	no	NA
226	sequenced	V	2019-06-20	Shropshire	West_Midlands_England	28	1		no	NA
227	not_sequenced		2019-06-27	Dorset	South_West_England				no	NA
228	not_sequenced		2019-06-27	Yorkshire_West	Yorkshire_and_The_Humber	5	4		yes	unknown
229	sequenced	VIII	2019-06-27	Yorkshire_West	Yorkshire_and_The_Humber	8	3		yes	unknown
230	sequenced	V	2019-06-26	Monmouthshire	Wales	12	3		no	NA
231	sequenced	V	2019-06-28	Tyne_and_Wear	North_East_England	13	6		no	NA
232	sequenced	V	2019-06-27	Powys	Wales	10	10	0	no	NA
233	sequenced	V	2019-06-27	Scottish_Borders	Scotland	5	1	3	no	NA
234	not_sequenced		2019-06-20	London	London	30	7		no	NA
235	not_sequenced		2019-06-27	Blaenau_Gwent_County_Borough	Wales	30	2		yes	unknown
236	sequenced	VIII	2019-06-26	Tyne_and_Wear	North_East_England	4	1	0	no	NA
237	sequenced	VIII	2019-06-20	Yorkshire_West	Yorkshire_and_The_Humber	10	3		no	NA
238	not_sequenced		2019-07-01	Norfolk	East	40	2		no	NA
239	not_sequenced		2019-07-01	Leicestershire	East_Midlands_England	19	7	4	yes	UK: North_West_England (Horse Fair Cumbria)
240	not_sequenced		2019-07-01	East_Sussex	South_East_England	5	1		no	NA
241	sequenced	VIII	2019-06-28	Lancashire	North_West_England	20	3		yes	unknown
242	sequenced	V	2019-06-29	Warwickshire	West_Midlands_England	9	3	0	no	NA
243	sequenced	V	2019-07-01	Leicestershire	East_Midlands_England	25	0	25	no	NA
244	not_sequenced		2019-06-28	Lancashire	North_West_England	5	1	3	no	NA
245	sequenced	V	2019-07-01	Vale_of_Glamorgan	Wales	18	4		yes	unknown
246	not_sequenced		2019-06-27	Tyne_and_Wear	North_East_England	4	1	0	no	NA
247	not_sequenced		2019-07-03	Gwynedd	Wales	50	10		yes	unknown
248	sequenced	V	2019-06-30	Northumberland	North_East_England	4	1		yes	unknown
249	not_sequenced		2019-07-03	Torfaen	Wales	4	0	4	no	NA
250	sequenced	VIII	2019-07-01	Derbyshire	East_Midlands_England	3	2		no	NA
251	sequenced	I	2019-07-02	East_Sussex	South_East_England				no	NA
252	sequenced	I	2019-07-02	Moray	Scotland	15	3	12	yes	UK: Yorkshire_and_The_Humber (South Yorkshire)
253	sequenced	V	2019-07-04	Anglesey	Wales	11	3		no	NA
254	sequenced	V	2019-07-01	Gwynedd	Wales	2	2	0	no	NA
255	not_sequenced		2019-07-05	Suffolk	East	2	1	0	yes	Europe: Portugal
256	not_sequenced		2019-07-05	Kent	South_East_England	13	1	12	no	NA
257	sequenced	VIII	2019-07-03	London	London	10	10		yes	unknown
258	not_sequenced		2019-06-24	Swansea	Wales	2	2	0	no	NA
259	sequenced	V	2019-07-07	Neath_Port_Talbot	Wales	20	2		no	NA
260	not_sequenced		2019-06-24	Denbighshire	Wales	100			no	NA
261	sequenced	V	2019-07-08	Staffordshire	West_Midlands_England		1		no	NA
262	sequenced	V	2019-07-05	Bridgend	Wales	15	7		no	NA
263	sequenced	V	2019-07-08	Yorkshire_West	Yorkshire_and_The_Humber				no	NA
264	sequenced	V	2019-07-07	Powys	Wales	30	15		no	NA
265	sequenced	V	2019-07-08	Lancashire	North_West_England	30	0		yes	UK: Wales (Rhayader)
266	sequenced	V	2019-07-06	Pembrokeshire	Wales	9	4		no	NA
267	sequenced	V	2019-07-07	Yorkshire_East	Yorkshire_and_The_Humber	60	6		no	NA
269	sequenced	V	2019-07-07	Durham	North_East_England	15	3		yes	unknown
270	sequenced	V	2019-07-10	Vale_of_Glamorgan	Wales	9	9		no	NA
271	sequenced	V	2019-07-08	Yorkshire_West	Yorkshire_and_The_Humber		6		no	NA
272	sequenced	V	2019-07-14	Yorkshire_North	Yorkshire_and_The_Humber	40			no	NA
273	sequenced	V	2019-07-12	Yorkshire_East	Yorkshire_and_The_Humber	20	1		no	NA
275	not_sequenced		2019-07-12	Blaenau_Gwent_County_Borough	Wales	10	2		no	NA
277	sequenced	V	2019-07-16	Lancashire	North_West_England	15	3	0	no	NA
278	sequenced	V	2019-07-17	Scottish_Borders	Scotland	4	3		no	NA
279	not_sequenced		2019-07-09	Durham	North_East_England	36	2		no	NA
280	not_sequenced		2019-07-20	Shropshire	West_Midlands_England	10	1		yes	unknown
281	not_sequenced		2019-07-23	Warwickshire	West_Midlands_England	15	3		yes	unknown
282	sequenced	I	2019-07-23	Warwickshire	West_Midlands_England	60	13		yes	unknown
283	not_sequenced		2019-07-26	Gloucestershire	South_West_England	6	2	4	yes	Europe: Ireland
284	not_sequenced		2019-07-29	Manchester	North_West_England	72	7		no	NA
285	not_sequenced		2019-07-23	Neath_Port_Talbot	Wales	22	2		no	NA
286	not_sequenced		2019-08-02	Pembrokeshire	Wales	11	2		no	NA
288	not_sequenced		2019-07-28	Manchester	North_West_England	4	2		no	NA
290	sequenced	V	2019-08-05	Neath_Port_Talbot	Wales	20	2		yes	unknown
291	sequenced	V	2019-08-03	Neath_Port_Talbot	Wales	25			no	NA
292	not_sequenced		2019-08-14	Kent	South_East_England	35	6		no	NA
293	not_sequenced		2019-08-17	Neath_Port_Talbot	Wales		6		no	NA
294	not_sequenced		2019-10-07	Berkshire	South_East_England	3	3	0	yes	Europe: Ireland
295	not_sequenced		2019-11-01	Lancashire	North_West_England	15	1	15	yes	Europe: Ireland
296	not_sequenced		2019-08-21	Gloucestershire	South_West_England	80			no	NA
297	not_sequenced		2019-02-08	Suffolk	East				no	NA
298	not_sequenced		2019-02-09	Suffolk	East				no	NA
300	sequenced	V	2019-07-03	Gloucestershire	South_West_England				no	NA
302	not_sequenced		2019-07-03	Gloucestershire	South_West_England				no	NA
303	not_sequenced		2019-06-17	Durham	North_East_England	5	1		yes	UK: North_West_England (Horse Fair Cumbria)
304	not_sequenced		2019-05-30	Cornwall	South_West_England				no	NA
316	not_sequenced		2019-07-12	Gwynedd	Wales	4	2		no	NA
323	not_sequenced		2019-04-28	Suffolk	East				no	NA

## Sheet: Sheet2
region	total_outbreaks	not_sequenced	sequenced	sequencing_proportion	proportional_sequencing_count
East	31	13	18	0.580645	10
East_Midlands_England	16	9	7	0.4375	5
London	6	3	3	0.5	2
North_East_England	19	5	14	0.736842	6
North_West_England	30	13	17	0.566667	10
Scotland	10	4	6	0.6	3
South_East_England	30	20	10	0.333333	10
South_West_England	16	10	6	0.375	5
Wales	37	17	20	0.540541	12
West_Midlands_England	24	10	14	0.583333	8
Yorkshire_and_The_Humber	15	4	11	0.733333	5
