# Supplementary material for: Multiple introductions of equine influenza virus into the United Kingdom resulted in widespread outbreaks and lineage replacement
Source: PLoS Pathog. 2025 Jun 9;21(6):e1013227. doi: 10.1371/journal.ppat.1013227 (PMC12236680; doi:10.1371/journal.ppat.1013227)
Supplement: S5 Table — Amino acid changes on the protein between A/equine/Lincolnshire/00620/2019 (UK/2019) and the vaccine strains commonly used: A/equine/South Africa/4/2003 (SA/2003) and A/equine/Richmond/1/2007 (UK/2007), and a more recent FC2 strain A/equine/Kent/2015 (UK/2015). Changes in antigenic sites, receptor binding domains (RBD) and changes in N-linked glycosylation sites are shown. Changes unique to UK/2019 are highlighted in bold. (XLSX) [file ppat.1013227.s026.xlsx]

## Sheet: Sheet1
	position	-16	-15	-11	-10	-9	6	7	47	62	63	78	103	104	112	138	144	159	163	188	223	291	300	372	379	450	454	474	495	516	total differences against UK/2019	total differences in ag sites
FC1	A/equine/South_Africa/2003	NA	T	L	-	-	S	G	S	R	N	A	P	D	V	A	A	S	T	N	V	D	V	A	G	K	Q	D	V/A	L	16	5
	A/equine/Lincolnshire/00620/2019	T	I	L	-	-	N	D	P	K	D	A	P	N	V	S	A	S	I	T	I	D	V	T	G	R	L	N	A	L	-
FC2	A/equine/Richmond/1/2007	K	T	F	I	F	S	N	S	R	N	V	P	D	V	A	A	N	T	N	V	E	V	T	E	K	Q	D	A	L	22	7
	A/Equine/Kent/1/2015	K	T	F	N	F	S	N	S	R	N	V	L	D	I	A	V	N	T	N	V	D	F	T	E	K	Q	D	A	M	26	8
	Antigenic sites									E	E	E				A	A	B	B	B
	N-linked glycosylation site										* (lost in UK2019)
	RBD																			*	*
