# Supplementary material for: Multiple introductions of equine influenza virus into the United Kingdom resulted in widespread outbreaks and lineage replacement
Source: PLoS Pathog. 2025 Jun 9;21(6):e1013227. doi: 10.1371/journal.ppat.1013227 (PMC12236680; doi:10.1371/journal.ppat.1013227)
Supplement: S7 Table — Metadata for individual confirmed cases was collected by the former Animal Health Trust (AHT), as detailed in [35]. Sequencing status and viral cluster correspond to the information added in this study. (XLSX) [file ppat.1013227.s028.xlsx]

## Sheet: Sheet1
labsampleid	outbreakid	sequencing_status	isolate_name	cluster	location	Level1	sampling_date	daysdiff_samptocase	M1	NP	age	breedgen	breed	sexgen	vaccstatus
VV1900001	8	not_sequenced	NA	NA	Suffolk	East	2018-12-28	1	124155	3589	5	UK native pony breeds	pony shetland	male non-intact	unvaccinated
VV1900008	18	sequenced	A/equine/Cheshire/00008/2019	unassigned	Cheshire	North_West_England	2018-12-31	2	3736	469	6	undefined	undefined	female	unvaccinated
VV1900057	19	not_sequenced	NA	NA	Derbyshire	East_Midlands_England	2019-01-02	1	72233	3708	11	UK native horse breeds	irish draught	male non-intact	unvaccinated
VV1900215	20	not_sequenced	NA	NA	Lincolnshire	East_Midlands_England	2019-01-17	7	53665	3363	12	UK native pony breeds	pony shetland	unknown	unvaccinated
VV1900620	22	sequenced	A/equine/Lincolnshire/00620/2019	unassigned	Lincolnshire	East_Midlands_England	2019-01-30	2	161785	4351	NA	undefined	undefined	unknown	vaccinated
VV1900389	26	not_sequenced	NA	NA	Derbyshire	East_Midlands_England	2019-01-31	0	2673	115	7	UK native horse breeds	irish	unknown	unvaccinated
VV1900407	27	sequenced	A/equine/Suffolk/00407/2019	unassigned	Suffolk	East	2019-02-04	2	22275	3292	2	Sports horses	thoroughbred	unknown	vaccinated
VV1900408	27	not_sequenced	NA	NA	Suffolk	East	2019-02-04	2	389	301	3	Sports horses	thoroughbred	unknown	vaccinated
VV1900409	27	not_sequenced	NA	NA	Suffolk	East	2019-02-04	2	306	10	2	Sports horses	thoroughbred	unknown	vaccinated
VV1900410	27	not_sequenced	NA	NA	Suffolk	East	2019-02-04	2	131	7	2	Sports horses	thoroughbred	unknown	vaccinated
VV1900414	27	not_sequenced	NA	NA	Suffolk	East	2019-02-04	2	388	56	2	Sports horses	thoroughbred	unknown	vaccinated
VV1900415	27	sequenced	A/equine/Suffolk/00415/2019	unassigned	Suffolk	East	2019-02-04	2	49718	5883	2	Sports horses	thoroughbred	unknown	vaccinated
VV1900417	27	not_sequenced	NA	NA	Suffolk	East	2019-02-04	2	584	83	2	Sports horses	thoroughbred	unknown	vaccinated
VV1900418	27	sequenced	A/equine/Suffolk/00418/2019	unassigned	Suffolk	East	2019-02-04	2	45813	1695	2	Sports horses	thoroughbred	unknown	vaccinated
VV1900419	27	not_sequenced	NA	NA	Suffolk	East	2019-02-04	2	373713	44274	2	Sports horses	thoroughbred	unknown	vaccinated
VV1900421	28	sequenced	A/equine/Cambridgeshire/00421/2019	unassigned	Cambridgeshire	East	2019-02-04	0	746478	66363	3	UK native pony breeds	pony welsh	male non-intact	unvaccinated
VV1900422	28	sequenced	A/equine/Cambridgeshire/00422/2019	unassigned	Cambridgeshire	East	2019-02-04	0	2682770	372209	3	UK native pony breeds	pony welsh	male non-intact	unvaccinated
VV1900423	28	sequenced	A/equine/Cambridgeshire/00423/2019	unassigned	Cambridgeshire	East	2019-02-04	0	1212971	187720	3	UK native pony breeds	pony welsh	female	unvaccinated
VV1900424	28	not_sequenced	NA	NA	Cambridgeshire	East	2019-02-04	0	32000	6572	3	UK native pony breeds	pony welsh	female	unvaccinated
VV1900425	28	sequenced	A/equine/Cambridgeshire/00425/2019	III	Cambridgeshire	East	2019-02-04	0	402166	70844	3	UK native pony breeds	pony welsh	male non-intact	unvaccinated
VV1900426	28	sequenced	A/equine/Cambridgeshire/00426/2019	unassigned	Cambridgeshire	East	2019-02-04	0	487766	106997	3	UK native pony breeds	pony welsh	female	unvaccinated
VV1900464	29	not_sequenced	NA	NA	Cheshire	North_West_England	2019-02-05	2	1008	98	9	Sports horses	thoroughbred	male non-intact	vaccinated
VV1900465	29	sequenced	A/equine/Cheshire/00465/2019	unassigned	Cheshire	North_West_England	2019-02-05	2	113182	15322	6	Sports horses	thoroughbred	female	vaccinated
VV1900466	29	not_sequenced	NA	NA	Cheshire	North_West_England	2019-02-05	2	7182	728	3	Sports horses	thoroughbred	male non-intact	vaccinated
VV1900630	29	sequenced	A/equine/Cheshire/00630/2019	unassigned	Cheshire	North_West_England	2019-02-06	2	14618	1603	4	Sports horses	thoroughbred	male non-intact	vaccinated
VV1900634	29	not_sequenced	NA	NA	Cheshire	North_West_England	2019-02-06	2	5481	325	6	Sports horses	thoroughbred	male non-intact	vaccinated
VV1902325	29	not_sequenced	NA	NA	Cheshire	North_West_England	2019-02-08	2	84789	43851	8	Sports horses	thoroughbred	male non-intact	vaccinated
VV1902327	29	not_sequenced	NA	NA	Cheshire	North_West_England	2019-02-08	2	2716	681	6	Sports horses	thoroughbred	male non-intact	vaccinated
VV1902331	29	not_sequenced	NA	NA	Cheshire	North_West_England	2019-02-08	2	2289	815	7	Sports horses	thoroughbred	female	vaccinated
VV1902333	29	not_sequenced	NA	NA	Cheshire	North_West_England	2019-02-08	2	37	29	6	Sports horses	thoroughbred	female	vaccinated
VV1902335	29	not_sequenced	NA	NA	Cheshire	North_West_England	2019-02-08	2	4972	1069	5	Sports horses	thoroughbred	male non-intact	vaccinated
VV1902348	29	not_sequenced	NA	NA	Cheshire	North_West_England	2019-02-08	2	564	181	7	Sports horses	thoroughbred	male non-intact	vaccinated
VV1902357	29	not_sequenced	NA	NA	Cheshire	North_West_England	2019-02-08	2	5418	677	10	Sports horses	thoroughbred	male non-intact	vaccinated
VV1902363	29	not_sequenced	NA	NA	Cheshire	North_West_England	2019-02-08	2	2029	320	6	Sports horses	thoroughbred	male non-intact	vaccinated
VV1902368	29	not_sequenced	NA	NA	Cheshire	North_West_England	2019-02-08	2	22494	5182	5	Sports horses	thoroughbred	male non-intact	vaccinated
VV1902370	29	not_sequenced	NA	NA	Cheshire	North_West_England	2019-02-08	2	9616	2162	6	Sports horses	thoroughbred	male non-intact	vaccinated
VV1902372	29	not_sequenced	NA	NA	Cheshire	North_West_England	2019-02-08	2	5885	742	9	Sports horses	thoroughbred	male non-intact	vaccinated
VV1902396	29	not_sequenced	NA	NA	Cheshire	North_West_England	2019-02-08	2	NA	NA	4	Sports horses	thoroughbred	male non-intact	vaccinated
VV1900500	30	not_sequenced	NA	NA	Somerset	South_West_England	2019-02-05	0	268569	30656	13	Sports horses	warmblood	male non-intact	lapsed vaccinated
VV1905446	30	not_sequenced	NA	NA	Somerset	South_West_England	2019-02-12	2	6500	1520	9	crossbreeds	cross thoroughbred welsh	male non-intact	vaccinated
VV1900870	33	not_sequenced	NA	NA	London	London	2019-02-06	1	1826	227	5	Sports horses	irish sports horse	male non-intact	unvaccinated
VV1901131	35	not_sequenced	NA	NA	Cambridgeshire	East	2019-02-07	2	3881	1137	2	Sports horses	thoroughbred	unknown	vaccinated
VV1901136	35	not_sequenced	NA	NA	Cambridgeshire	East	2019-02-07	2	312906	24718	2	Sports horses	thoroughbred	unknown	vaccinated
VV1901786	37	sequenced	A/equine/Suffolk/01786/2019	unassigned	Suffolk	East	2019-02-08	2	2600000	477088	3	Sports horses	thoroughbred	male non-intact	vaccinated
VV1902243	37	sequenced	A/equine/Suffolk/02243/2019	unassigned	Suffolk	East	2019-02-08	2	74960	17791	3	Sports horses	thoroughbred	female	vaccinated
VV1902270	37	sequenced	A/equine/Suffolk/02270/2019	unassigned	Suffolk	East	2019-02-08	2	68744	10940	3	Sports horses	thoroughbred	female	vaccinated
VV1902271	37	sequenced	A/equine/Suffolk/02271/2019	unassigned	Suffolk	East	2019-02-08	2	10221	1380	3	Sports horses	thoroughbred	female	vaccinated
VV1906613	37	not_sequenced	NA	NA	Suffolk	East	2019-02-26	2	11151	1532	4	Sports horses	thoroughbred	male non-intact	vaccinated
VV1906617	37	not_sequenced	NA	NA	Suffolk	East	2019-02-26	2	34	17	3	Sports horses	thoroughbred	male intact	vaccinated
VV1906619	37	not_sequenced	NA	NA	Suffolk	East	2019-02-26	2	94635	32175	4	Sports horses	thoroughbred	male intact	vaccinated
VV1906625	37	not_sequenced	NA	NA	Suffolk	East	2019-02-26	2	2069	545	3	Sports horses	thoroughbred	male non-intact	vaccinated
VV1906626	37	not_sequenced	NA	NA	Suffolk	East	2019-02-26	2	34	20	4	Sports horses	thoroughbred	male intact	vaccinated
VV1906628	37	not_sequenced	NA	NA	Suffolk	East	2019-02-26	2	11976	2406	3	Sports horses	thoroughbred	male intact	vaccinated
VV1906641	37	not_sequenced	NA	NA	Suffolk	East	2019-02-26	2	2339	703	3	Sports horses	thoroughbred	male non-intact	vaccinated
VV1906659	37	not_sequenced	NA	NA	Suffolk	East	2019-02-26	2	5859	2199	2	Sports horses	thoroughbred	unknown	vaccinated
VV1906661	37	not_sequenced	NA	NA	Suffolk	East	2019-02-26	2	8573	2737	2	Sports horses	thoroughbred	unknown	vaccinated
VV1906668	37	not_sequenced	NA	NA	Suffolk	East	2019-02-26	2	53454	12725	2	Sports horses	thoroughbred	female	vaccinated
VV1902783	38	not_sequenced	NA	NA	East_Sussex	South_East_England	2019-02-08	2	1834	456	0	Sports horses	sports horse	unknown	unvaccinated
VV1904560	40	not_sequenced	NA	NA	Stirling	Scotland	2019-02-06	7	3165	955	10	Sports horses	warmblood	unknown	unknown
VV1904460	41	not_sequenced	NA	NA	Derbyshire	East_Midlands_England	2019-02-03	4	NA	NA	3	UK native horse breeds	irish	male non-intact	unvaccinated
VV1914527	42	not_sequenced	NA	NA	Kent	South_East_England	2019-12-13	2	4832	1636	4	UK native pony breeds	connemara	unknown	unvaccinated
VV1904962	44	not_sequenced	NA	NA	Kent	South_East_England	2019-02-05	3	132994	29416	6	Sports horses	irish sports horse	female	unvaccinated
VV1904964	44	not_sequenced	NA	NA	Kent	South_East_England	2019-02-05	3	1171	209	8	UK native horse breeds	cob	male non-intact	vaccinated
VV1905002	45	not_sequenced	NA	NA	Leicestershire	East_Midlands_England	2019-02-07	4	619	166	NA	undefined	undefined	female	unvaccinated
VV1905025	45	not_sequenced	NA	NA	Leicestershire	East_Midlands_England	2019-02-11	0	406	418	11	UK native horse breeds	cob	female	unvaccinated
VV1904968	47	sequenced	A/equine/Worcestershire/04968/2019	I	Worcestershire	West_Midlands_England	2019-02-11	2	2490000	173000	6	Sports horses	irish sports horse	male non-intact	unvaccinated
VV1905455	47	not_sequenced	NA	NA	Worcestershire	West_Midlands_England	2019-02-12	1	1633	540	3	undefined	undefined	male non-intact	unvaccinated
VV1905014	49	not_sequenced	NA	NA	West_Sussex	South_East_England	2019-02-03	6	22368	25761	2	Sports horses	thoroughbred	female	unvaccinated
VV1905020	50	not_sequenced	NA	NA	Hertfordshire	East	2019-02-11	0	448451	456292	3	UK native horse breeds	trotter	male non-intact	unvaccinated
VV1905021	50	sequenced	A/equine/Hertfordshire/05021/2019	IV	Hertfordshire	East	2019-02-11	0	456292	448451	3	UK native pony breeds	pony welsh	male non-intact	unvaccinated
VV1905022	50	sequenced	A/equine/Hertfordshire/05022/2019	IV	Hertfordshire	East	2019-02-11	0	855220	85523	4	UK native pony breeds	pony welsh	male non-intact	unvaccinated
VV1905023	50	not_sequenced	NA	NA	Hertfordshire	East	2019-02-11	0	1689557	1102728	4	UK native pony breeds	pony shetland miniature	male non-intact	unvaccinated
VV1905024	50	not_sequenced	NA	NA	Hertfordshire	East	2019-02-11	0	328992	247782	4	UK native pony breeds	pony welsh	male non-intact	unvaccinated
VV1905890	50	sequenced	A/equine/Hertfordshire/05890/2019	IV	Hertfordshire	East	2019-02-18	3	2487	600	5	UK native horse breeds	cob	male non-intact	vaccinated
VV1905178	51	sequenced	A/equine/Buckinghamshire/05178/2019	II	Buckinghamshire	South_East_England	2019-02-11	2	16900	3730	3	Sports horses	warmblood	male non-intact	unvaccinated
VV1905582	51	sequenced	A/equine/Buckinghamshire/05582/2019	II	Buckinghamshire	South_East_England	2019-02-14	1	184030	22529	4	Sports horses	warmblood	female	unvaccinated
VV1905583	51	not_sequenced	NA	NA	Buckinghamshire	South_East_England	2019-02-13	1	667	110	4	Sports horses	warmblood	female	lapsed vaccinated
VV1905584	51	not_sequenced	NA	NA	Buckinghamshire	South_East_England	2019-02-13	1	338001	24044	6	Sports horses	warmblood	female	unvaccinated
VV1905150	52	not_sequenced	NA	NA	Stirling	Scotland	2019-02-10	2	512	46	4	UK native horse breeds	irish	female	unvaccinated
VV1905222	53	not_sequenced	NA	NA	Worcestershire	West_Midlands_England	2019-02-11	1	359	277	14	UK native horse breeds	irish	male non-intact	vaccinated
VV1905151	54	sequenced	A/equine/Worcestershire/05151/2019	I	Worcestershire	West_Midlands_England	2019-02-12	2	282919	54421	11	crossbreeds	cross thoroughbred	male non-intact	unvaccinated
VV1905447	55	sequenced	A/equine/Shropshire/05447/2019	I	Shropshire	West_Midlands_England	2019-02-13	7	43400	10500	10	UK native horse breeds	irish	male non-intact	unvaccinated
VV1905448	55	sequenced	A/equine/Shropshire/05448/2019	I	Shropshire	West_Midlands_England	2019-02-13	7	11300	2490	15	UK native horse breeds	irish	unknown	unvaccinated
VV1905449	55	sequenced	A/equine/Shropshire/05449/2019	I	Shropshire	West_Midlands_England	2019-02-13	7	76200	8280	19	UK native horse breeds	irish	male non-intact	unvaccinated
VV1905450	55	sequenced	A/equine/Shropshire/05450/2019	I	Shropshire	West_Midlands_England	2019-02-13	7	535000	94200	10	UK native horse breeds	irish	female	unvaccinated
VV1905463	56	sequenced	A/equine/Shropshire/05463/2019	I	Shropshire	West_Midlands_England	2019-02-12	1	338000	41400	NA	undefined	undefined	female	unvaccinated
VV1905464	56	sequenced	A/equine/Shropshire/05464/2019	I	Shropshire	West_Midlands_England	2019-02-12	1	424000	105000	NA	undefined	undefined	male non-intact	unvaccinated
VV1905465	56	sequenced	A/equine/Shropshire/05465/2019	I	Shropshire	West_Midlands_England	2019-02-12	1	243000	56400	NA	undefined	undefined	female	unvaccinated
VV1905466	56	sequenced	A/equine/Shropshire/05466/2019	I	Shropshire	West_Midlands_England	2019-02-12	1	102000	24100	NA	undefined	undefined	female	unvaccinated
VV1905467	56	sequenced	A/equine/Shropshire/05467/2019	I	Shropshire	West_Midlands_England	2019-02-12	1	22500	14300	NA	undefined	undefined	male non-intact	unvaccinated
VV1905468	56	sequenced	A/equine/Shropshire/05468/2019	I	Shropshire	West_Midlands_England	2019-02-12	1	19700	2250	8	undefined	undefined	male non-intact	unvaccinated
VV1905469	56	sequenced	A/equine/Shropshire/05469/2019	I	Shropshire	West_Midlands_England	2019-02-12	1	3470000	824000	9	undefined	undefined	male non-intact	unvaccinated
VV1905471	56	sequenced	A/equine/Shropshire/05471/2019	I	Shropshire	West_Midlands_England	2019-02-12	1	37300	5310	NA	undefined	undefined	male non-intact	vaccinated
VV1905473	56	sequenced	A/equine/Shropshire/05473/2019	I	Shropshire	West_Midlands_England	2019-02-12	1	211000	52900	NA	undefined	undefined	male non-intact	vaccinated
VV1905475	56	sequenced	A/equine/Shropshire/05475/2019	I	Shropshire	West_Midlands_England	2019-02-12	1	155000	16600	13	undefined	undefined	male non-intact	unvaccinated
VV1905476	56	not_sequenced	NA	NA	Shropshire	West_Midlands_England	2019-02-11	1	3760	884	NA	undefined	undefined	male non-intact	unvaccinated
VV1905480	56	sequenced	A/equine/Shropshire/05480/2019	I	Shropshire	West_Midlands_England	2019-02-12	1	325000	78100	12	undefined	undefined	male non-intact	unvaccinated
VV1905481	56	not_sequenced	NA	NA	Shropshire	West_Midlands_England	2019-02-11	1	92	12	17	undefined	undefined	male non-intact	unvaccinated
VV1905482	56	not_sequenced	NA	NA	Shropshire	West_Midlands_England	2019-02-11	1	310	77	NA	undefined	undefined	female	unvaccinated
VV1905484	56	sequenced	A/equine/Shropshire/05484/2019	I	Shropshire	West_Midlands_England	2019-02-12	1	67400	12100	NA	undefined	undefined	male non-intact	vaccinated
VV1905485	56	not_sequenced	NA	NA	Shropshire	West_Midlands_England	2019-02-11	1	8239	3060	12	undefined	undefined	female	unvaccinated
VV1905487	58	sequenced	A/equine/Norfolk/05487/2019	I	Norfolk	East	2019-02-14	0	1557557	419004	10	UK native horse breeds	irish	unknown	unvaccinated
VV1905588	60	sequenced	A/equine/Worcestershire/05588/2019	I	Worcestershire	West_Midlands_England	2019-02-14	3	236412	91819	18	UK native pony breeds	pony shetland	male non-intact	unvaccinated
VV1905725	61	not_sequenced	NA	NA	Norfolk	East	2019-02-15	1	1834	337	5	crossbreeds	cross thoroughbred	male non-intact	unvaccinated
VV1905712	62	not_sequenced	NA	NA	Staffordshire	West_Midlands_England	2019-02-13	1	6057	2347	21	undefined	undefined	male non-intact	unvaccinated
VV1905854	63	sequenced	A/equine/Kent/05854/2019	II	Kent	South_East_England	2019-02-18	2	21090	6499	3	Sports horses	warmblood	female	unvaccinated
VV1905955	64	sequenced	A/equine/Gloucestershire/05955/2019	II	Gloucestershire	South_West_England	2019-02-18	1	12712	2231	4	Sports horses	warmblood	male non-intact	unvaccinated
VV1906010	66	not_sequenced	NA	NA	Hertfordshire	East	2019-02-13	6	66854	12198	5	UK native horse breeds	cob	female	unvaccinated
VV1906018	67	not_sequenced	NA	NA	East_Sussex	South_East_England	2019-02-18	1	2153	486	6	undefined	undefined	female	vaccinated
VV1906000	69	not_sequenced	NA	NA	Yorkshire_North	Yorkshire_and_The_Humber	2019-02-17	1	3877	384	5	undefined	undefined	unknown	vaccinated
VV1906001	69	not_sequenced	NA	NA	Yorkshire_North	Yorkshire_and_The_Humber	2019-02-18	0	41656	5195	4	undefined	undefined	unknown	unvaccinated
VV1906002	69	sequenced	A/equine/Yorkshire_North/06002/2019	I	Yorkshire_North	Yorkshire_and_The_Humber	2019-02-18	1	555557	47021	20	undefined	undefined	unknown	unvaccinated
VV1906003	69	sequenced	A/equine/Yorkshire_North/06003/2019	I	Yorkshire_North	Yorkshire_and_The_Humber	2019-02-18	5	87994	20749	4	undefined	undefined	female	unvaccinated
VV1906210	69	not_sequenced	NA	NA	Yorkshire_North	Yorkshire_and_The_Humber	2019-02-17	1	666385	93468	9	undefined	undefined	female	vaccinated
VV1906266	70	sequenced	A/equine/Cornwall/06266/2019	I	Cornwall	South_West_England	2019-02-21	0	64564	11536	3	UK native pony breeds	connemara	male non-intact	unvaccinated
VV1906267	70	sequenced	A/equine/Cornwall/06267/2019	V	Cornwall	South_West_England	2019-02-21	1	20699	2487	2	UK native pony breeds	connemara	male intact	unvaccinated
VV1906258	71	sequenced	A/equine/Yorkshire_North/06258/2019	I	Yorkshire_North	Yorkshire_and_The_Humber	2019-02-20	1	37839	8900	20	UK native pony breeds	pony shetland	male non-intact	unvaccinated
VV1906476	71	sequenced	A/equine/Yorkshire_North/06476/2019	I	Yorkshire_North	Yorkshire_and_The_Humber	2019-02-23	1	34893	6913	20	UK native pony breeds	pony shetland	female	unvaccinated
VV1906357	72	sequenced	A/equine/Derbyshire/06357/2019	I	Derbyshire	East_Midlands_England	2019-02-21	0	4251889	944741	3	UK native pony breeds	connemara	female	unvaccinated
VV1906863	72	not_sequenced	NA	NA	Derbyshire	East_Midlands_England	2019-02-25	1	537	115	6	UK native pony breeds	connemara	male non-intact	unvaccinated
VV1906810	73	sequenced	A/equine/Shropshire/06810/2019	I	Shropshire	West_Midlands_England	2019-02-27	1	97797	14536	9	UK native horse breeds	irish	female	unvaccinated
VV1906811	73	not_sequenced	NA	NA	Shropshire	West_Midlands_England	2019-02-22	5	1014	210	9	crossbreeds	cross new forest	female	unvaccinated
VV1906926	74	not_sequenced	NA	NA	Suffolk	East	2019-02-27	1	200	25	2	UK native pony breeds	pony shetland miniature	male intact	unvaccinated
VV1906911	75	not_sequenced	NA	NA	Staffordshire	West_Midlands_England	2019-03-01	0	886795	118857	NA	UK native pony breeds	pony welsh	male non-intact	unvaccinated
VV1906997	76	not_sequenced	NA	NA	East_Sussex	South_East_England	2019-03-04	2	231	66	10	UK native pony breeds	pony	male non-intact	lapsed vaccinated
VV1907010	77	not_sequenced	NA	NA	East_Sussex	South_East_England	2019-03-01	1	21906	3204	3	Non UK native horses	arab	female	lapsed vaccinated
VV1907084	78	sequenced	A/equine/West_Sussex/07084/2019	I	West_Sussex	South_East_England	2019-03-05	2	51933	12558	5	undefined	undefined	unknown	unvaccinated
VV1907299	80	sequenced	A/equine/Berkshire/07299/2019	III	Berkshire	South_East_England	2019-03-14	4	523160	94448	NA	undefined	undefined	unknown	unvaccinated
VV1907301	80	sequenced	A/equine/Berkshire/07301/2019	IV	Berkshire	South_East_England	2019-03-14	4	1069569	192495	NA	undefined	undefined	unknown	unvaccinated
VV1907302	80	sequenced	A/equine/Berkshire/07302/2019	unassigned	Berkshire	South_East_England	2019-03-14	4	19142	2596	NA	undefined	undefined	unknown	unvaccinated
NA	82	not_sequenced	NA	NA	Flintshire	Wales	2019-03-03	5	NA	NA	NA	undefined	undefined	unknown	unvaccinated
NA	82	not_sequenced	NA	NA	Flintshire	Wales	2019-03-03	5	NA	NA	NA	undefined	undefined	unknown	unvaccinated
VV1906993	82	not_sequenced	NA	NA	Flintshire	Wales	2019-03-02	6	131	45	1	undefined	undefined	male intact	unknown
VV1907289	83	sequenced	A/equine/Herefordshire/07289/2019	I	Herefordshire	West_Midlands_England	2019-03-12	2	176517	33664	7	Sports horses	warmblood	female	lapsed vaccinated
VV1907349	84	not_sequenced	NA	NA	Yorkshire_South	Yorkshire_and_The_Humber	2019-03-13	1	3942400	829895	NA	undefined	undefined	female	unvaccinated
VV1907320	85	not_sequenced	NA	NA	Staffordshire	West_Midlands_England	2019-03-02	10	1379	102	14	undefined	undefined	male general	unvaccinated
VV1907321	86	not_sequenced	NA	NA	Cumbria	North_West_England	2019-03-09	4	4375	1715	3	undefined	undefined	male intact	unvaccinated
VV1907360	87	not_sequenced	NA	NA	Kent	South_East_England	2019-03-15	0	4137	988	4	UK native horse breeds	irish	female	unvaccinated
VV1907364	88	not_sequenced	NA	NA	Warwickshire	West_Midlands_England	2019-03-10	5	539	125	4	UK native horse breeds	irish	male non-intact	unvaccinated
VV1907365	88	not_sequenced	NA	NA	Warwickshire	West_Midlands_England	2019-03-10	5	63531	9366	4	UK native horse breeds	irish	male non-intact	unvaccinated
VV1907361	89	not_sequenced	NA	NA	Wiltshire	West_Midlands_England	2019-03-14	2	13113	3771	4	undefined	undefined	unknown	unvaccinated
VV1907575	91	not_sequenced	NA	NA	London	London	2019-03-18	2	165172	108971	4	UK native horse breeds	trotter	female	unvaccinated
VV1907591	93	not_sequenced	NA	NA	Gloucestershire	South_West_England	2019-03-19	2	6964	1168	NA	undefined	undefined	unknown	unvaccinated
NA	95	not_sequenced	NA	NA	Derbyshire	East_Midlands_England	2019-03-19	5	NA	NA	NA	undefined	undefined	unknown	unvaccinated
VV1907654	95	not_sequenced	NA	NA	Derbyshire	East_Midlands_England	2019-03-19	2	6188	1074	13	Sports horses	thoroughbred	female	unvaccinated
VV1907677	96	not_sequenced	NA	NA	Norfolk	East	2019-03-20	2	295	66	NA	undefined	undefined	unknown	unvaccinated
VV1907806	96	sequenced	A/equine/Norfolk/07806/2019	IV	Norfolk	East	2019-03-26	2	167342	10389	NA	undefined	undefined	unknown	unvaccinated
VV1907696	97	sequenced	A/equine/Northamptonshire/07696/2019	unassigned	Northamptonshire	East_Midlands_England	2019-03-19	4	5232	1237	NA	Sports horses	thoroughbred	female	unvaccinated
VV1907697	97	not_sequenced	NA	NA	Northamptonshire	East_Midlands_England	2019-03-19	4	3041	605	NA	Sports horses	thoroughbred	female	unvaccinated
VV1907831	98	sequenced	A/equine/Cambridgeshire/07831/2019	unassigned	Cambridgeshire	East	2019-03-27	3	227711	67796	21	UK native pony breeds	pony	female	unvaccinated
VV1908052	98	not_sequenced	NA	NA	Cambridgeshire	East	2019-04-04	2	35392	9011	NA	undefined	undefined	unknown	unknown
VV1907765	100	sequenced	A/equine/Lincolnshire/07765/2019	IV	Lincolnshire	East_Midlands_England	2019-03-25	0	117015	22173	6	Sports horses	warmblood	female	lapsed vaccinated
VV1907781	101	not_sequenced	NA	NA	Hampshire	South_East_England	2019-03-18	7	1891	552	5	crossbreeds	cross thoroughbred	male non-intact	unvaccinated
VV1907843	102	not_sequenced	NA	NA	Fife	Scotland	2019-03-28	0	405	0	11	Non UK native horses	icelandic	male non-intact	unvaccinated
VV1908145	103	not_sequenced	NA	NA	Hertfordshire	East	2019-04-07	1	16798604	6802525	NA	crossbreeds	cross cob	unknown	unvaccinated
VV1908401	106	not_sequenced	NA	NA	Oxfordshire	South_East_England	2019-04-10	0	675	204	12	UK native pony breeds	pony shetland	male non-intact	unvaccinated
VV1908402	108	sequenced	A/equine/Gloucestershire/08402/2019	V	Gloucestershire	South_West_England	2019-04-10	0	11147	4038	4	Sports horses	thoroughbred	female	unvaccinated
VV1908503	109	sequenced	A/equine/Durham/08503/2019	VII	Durham	North_East_England	2019-04-09	2	15904	2089	NA	UK native pony breeds	connemara	unknown	unvaccinated
VV1908542	113	sequenced	A/equine/Manchester/08542/2019	VII	Manchester	North_West_England	2019-04-15	2	146081	15341	1	UK native pony breeds	pony welsh A	male non-intact	unvaccinated
VV1908525	114	sequenced	A/equine/Aberdeenshire/08525/2019	VI	Aberdeenshire	Scotland	2019-04-15	0	14066	9822	3	UK native horse breeds	irish draught	female	unvaccinated
VV1908532	116	not_sequenced	NA	NA	Lancashire	North_West_England	2019-04-14	2	869	264	NA	undefined	undefined	unknown	unvaccinated
VV1908533	116	sequenced	A/equine/Lancashire/08533/2019	VII	Lancashire	North_West_England	2019-04-14	2	434640	131856	NA	undefined	undefined	unknown	unvaccinated
VV1908629	117	sequenced	A/equine/Yorkshire_North/08629/2019	VII	Yorkshire_North	Yorkshire_and_The_Humber	2019-04-20	1	69566	10243	3	UK native horse breeds	cob	male non-intact	unknown
VV1908681	119	not_sequenced	NA	NA	Cheshire	North_West_England	2019-04-19	5	287	71	7	undefined	undefined	female	unvaccinated
VV1908683	120	not_sequenced	NA	NA	Warwickshire	West_Midlands_England	2019-04-20	4	3047	680	6	undefined	undefined	female	unvaccinated
VV1908684	120	sequenced	A/equine/Warwickshire/08684/2019	V	Warwickshire	West_Midlands_England	2019-04-24	4	20886	10996	18	undefined	undefined	female	unvaccinated
VV1908831	120	sequenced	A/equine/Warwickshire/08831/2019	V	Warwickshire	West_Midlands_England	2019-04-30	0	16068	4383	NA	undefined	undefined	unknown	unknown
NA	122	not_sequenced	NA	NA	Cheshire	North_West_England	2019-04-21	5	NA	NA	6	UK native pony breeds	pony	male non-intact	unvaccinated
VV1908704	122	not_sequenced	NA	NA	Cheshire	North_West_England	2019-04-21	2	6536	952	6	UK native horse breeds	cob	female	unvaccinated
VV1908929	125	not_sequenced	NA	NA	Yorkshire_West	Yorkshire_and_The_Humber	2019-04-30	2	7134	890	6	UK native pony breeds	connemara	male non-intact	unvaccinated
VV1909065	126	not_sequenced	NA	NA	Cheshire	North_West_England	2019-05-02	5	2448	275	5	Sports horses	irish sports horse	male non-intact	unknown
VV1908575	127	not_sequenced	NA	NA	Manchester	North_West_England	2019-04-10	9	19	5	NA	undefined	undefined	male intact	unvaccinated
VV1909255	128	not_sequenced	NA	NA	Gloucestershire	South_West_England	2019-05-14	2	2540	506	NA	undefined	undefined	unknown	vaccinated
VV1909258	129	sequenced	A/equine/Gloucestershire/09258/2019	V	Gloucestershire	South_West_England	2019-05-15	0	89915	16189	3	UK native pony breeds	pony	male non-intact	unvaccinated
VV1909192	131	sequenced	A/equine/Shropshire/09192/2019	V	Shropshire	West_Midlands_England	2019-05-14	2	122384	15519	6	undefined	undefined	female	unvaccinated
VV1909202	131	not_sequenced	NA	NA	Shropshire	West_Midlands_England	2019-05-14	2	527	55	NA	undefined	undefined	female	unvaccinated
VV1909316	132	sequenced	A/equine/Norfolk/09316/2019	V	Norfolk	East	2019-05-18	7	329729	21239	3	crossbreeds	cross thoroughbred	male non-intact	unvaccinated
VV1909313	134	not_sequenced	NA	NA	Northamptonshire	East_Midlands_England	2019-05-14	4	1242	90	8	undefined	undefined	male non-intact	unknown
VV1909325	135	sequenced	A/equine/Norfolk/09325/2019	VIII	Norfolk	East	2019-05-18	5	21482	2282	12	UK native horse breeds	irish draught	female	unvaccinated
VV1909320	136	sequenced	A/equine/Essex/09320/2019	VIII	Essex	East	2019-05-19	1	49010	4719	3	UK native horse breeds	cob	unknown	unvaccinated
VV1909344	138	sequenced	A/equine/Durham/09344/2019	V	Durham	North_East_England	2019-05-20	1	2297011	308798	17	Sports horses	hanoverian	female	unvaccinated
VV1909345	138	not_sequenced	NA	NA	Durham	North_East_England	2019-05-19	1	63304	6326	16	Sports horses	hanoverian	female	lapsed vaccinated
VV1909346	138	sequenced	A/equine/Durham/09346/2019	V	Durham	North_East_England	2019-05-20	1	31985	3243	5	Sports horses	hanoverian	female	vaccinated
VV1909347	138	not_sequenced	NA	NA	Durham	North_East_England	2019-05-19	1	382	73	13	Sports horses	hanoverian	male non-intact	lapsed vaccinated
VV1909343	139	sequenced	A/equine/Cheshire/09343/2019	V	Cheshire	North_West_England	2019-05-20	1	373214	31027	NA	UK native horse breeds	cob	female	unvaccinated
VV1909326	140	sequenced	A/equine/Midlothian/09326/2019	V	Midlothian	Scotland	2019-05-17	2	11865	1408	13	Sports horses	hanoverian	female	unvaccinated
VV1909327	140	sequenced	A/equine/Midlothian/09327/2019	V	Midlothian	Scotland	2019-05-17		NA	NA	NA				unvaccinated
VV1909328	140	sequenced	A/equine/Midlothian/09328/2019	V	Midlothian	Scotland	2019-05-17		NA	NA	NA				unvaccinated
VV1909329	140	sequenced	A/equine/Midlothian/09329/2019	V	Midlothian	Scotland	2019-05-17		NA	NA	NA				unvaccinated
VV1909407	141	not_sequenced	NA	NA	Cheshire	North_West_England	2019-05-19	2	2790	323	5	UK native pony breeds	highland	female	unvaccinated
VV1909482	143	sequenced	A/equine/Kent/09482/2019	V	Kent	South_East_England	2019-05-22	1	43047	11444	10	UK native horse breeds	cob	male non-intact	lapsed vaccinated
VV1909483	143	sequenced	A/equine/Kent/09483/2019	V	Kent	South_East_England	2019-05-22	1	220511	32227	10	UK native horse breeds	cob	male non-intact	lapsed vaccinated
VV1909493	144	not_sequenced	NA	NA	London	London	2019-05-16	7	8496	1992	8	crossbreeds	cross thoroughbred	male non-intact	unvaccinated
VV1909494	144	sequenced	A/equine/London/09494/2019	V	London	London	2019-05-23	7	245190	80955	9	UK native pony breeds	pony welsh	male non-intact	unvaccinated
VV1909495	144	not_sequenced	NA	NA	London	London	2019-05-16	7	275119	48104	11	UK native horse breeds	cob	male non-intact	unvaccinated
VV1909496	144	not_sequenced	NA	NA	London	London	2019-05-16	7	206	24	6	UK native horse breeds	cob	female	unvaccinated
VV1909472	145	sequenced	A/equine/Hampshire/09472/2019	V	Hampshire	South_East_England	2019-05-23	2	208387	57655	3	UK native pony breeds	connemara	male non-intact	unvaccinated
VV1909499	146	sequenced	A/equine/Cheshire/09499/2019	V	Cheshire	North_West_England	2019-05-21	2	154157	26219	6	UK native horse breeds	cob	female	unvaccinated
VV1909508	147	not_sequenced	NA	NA	Norfolk	East	2019-05-17	7	719	210	21	crossbreeds	cross shetland	male non-intact	unvaccinated
VV1909517	148	sequenced	A/equine/Norfolk/09517/2019	VIII	Norfolk	East	2019-05-24	2	103170	17984	0	UK native horse breeds	cob	male intact	unvaccinated
VV1909524	149	not_sequenced	NA	NA	Essex	East	2019-05-22	4	645	101	1	UK native pony breeds	pony welsh	female	unvaccinated
VV1909525	149	not_sequenced	NA	NA	Essex	East	2019-05-22	2	9347	3497	4	UK native horse breeds	cob	female	unvaccinated
VV1909652	151	not_sequenced	NA	NA	Hampshire	South_East_England	2019-05-25	2	117905	38125	NA	undefined	undefined	unknown	unvaccinated
VV1909606	152	sequenced	A/equine/Norfolk/09606/2019	VIII	Norfolk	East	2019-05-25	1	42835	10454	12	UK native pony breeds	pony shetland	female	lapsed vaccinated
VV1909607	152	sequenced	A/equine/Norfolk/09607/2019	VIII	Norfolk	East	2019-05-25	1	34650	8140	2	UK native pony breeds	pony shetland	female	unvaccinated
VV1909608	152	sequenced	A/equine/Norfolk/09608/2019	VIII	Norfolk	East	2019-05-25	1	652185	80954	1	UK native pony breeds	pony shetland	female	unvaccinated
VV1909546	154	not_sequenced	NA	NA	Swansea	Wales	2019-05-23	4	4471	1709	24	undefined	undefined	male non-intact	unvaccinated
VV1909547	154	sequenced	A/equine/Swansea/09547/2019	V	Swansea	Wales	2019-05-27	4	277734	82728	26	undefined	undefined	male non-intact	unvaccinated
VV1909663	155	not_sequenced	NA	NA	Essex	East	2019-05-29	2	2310	437	9	UK native pony breeds	pony welsh A	female	unknown
VV1909699	156	sequenced	A/equine/West_Sussex/09699/2019	V	West_Sussex	South_East_England	2019-05-28	2	128591	12541	4	UK native horse breeds	irish	male non-intact	unvaccinated
VV1909714	157	sequenced	A/equine/Cheshire/09714/2019	unassigned	Cheshire	North_West_England	2019-05-30	1	1686472	366579	4	undefined	undefined	female	unvaccinated
VV1909777	157	sequenced	A/equine/Cheshire/09777/2019	unassigned	Cheshire	North_West_England	2019-06-03	2	112038	125758	NA	UK native horse breeds	shire horse	female	unvaccinated
VV1909778	157	not_sequenced	NA	NA	Cheshire	North_West_England	2019-06-03	2	69682	4826	NA	UK native horse breeds	shire horse	female	unvaccinated
VV1909726	158	sequenced	A/equine/Hertfordshire/09726/2019	VIII	Hertfordshire	East	2019-05-30	2	10825	2990	NA	Sports horses	thoroughbred	unknown	unvaccinated
VV1909754	159	not_sequenced	NA	NA	Essex	East	2019-05-24	9	193	21	NA	Sports horses	thoroughbred	male non-intact	vaccinated
VV1909781	160	not_sequenced	NA	NA	Swansea	Wales	2019-05-30	2	3821	3454	NA	undefined	undefined	male non-intact	unvaccinated
VV1909783	161	not_sequenced	NA	NA	West_Sussex	South_East_England	2019-06-03	2	161	134	NA	Sports horses	british SH	female	unvaccinated
VV1909784	161	not_sequenced	NA	NA	West_Sussex	South_East_England	2019-06-03	2	859	440	NA	Sports horses	british SH	unknown	unvaccinated
VV1909785	161	not_sequenced	NA	NA	West_Sussex	South_East_England	2019-06-03	2	280	185	NA	Sports horses	british SH	unknown	unvaccinated
VV1909789	161	sequenced	A/equine/West_Sussex/09789/2019	VI	West_Sussex	South_East_England	2019-05-29	2	30007	23496	NA	Sports horses	british SH	unknown	unvaccinated
VV1909791	162	sequenced	A/equine/Suffolk/09791/2019	VIII	Suffolk	East	2019-06-03	2	22357	19911	2	UK native horse breeds	cob	female	unvaccinated
VV1909801	163	not_sequenced	NA	NA	Swansea	Wales	2019-06-04	2	685	214	NA	undefined	undefined	male intact	unknown
VV1909802	164	not_sequenced	NA	NA	Norfolk	East	2019-06-03	2	2467	1659	NA	undefined	undefined	female	unvaccinated
VV1909803	164	not_sequenced	NA	NA	Norfolk	East	2019-06-03	2	9766	6251	NA	undefined	undefined	female	unvaccinated
VV1909804	164	not_sequenced	NA	NA	Norfolk	East	2019-06-03	2	1029	803	NA	undefined	undefined	unknown	unvaccinated
VV1909805	164	not_sequenced	NA	NA	Norfolk	East	2019-06-03	2	46030	32382	NA	undefined	undefined	unknown	unvaccinated
VV1909806	164	sequenced	A/equine/Norfolk/09806/2019	VIII	Norfolk	East	2019-06-04	2	15142	13119	NA	undefined	undefined	unknown	unvaccinated
VV1909815	164	sequenced	A/equine/Norfolk/09815/2019	VIII	Norfolk	East	2019-06-03	2	140929	60719	NA	undefined	undefined	unknown	unvaccinated
VV1909914	164	sequenced	A/equine/Norfolk/09914/2019	VIII	Norfolk	East	2019-06-06	2	363947	113407	NA	undefined	undefined	unknown	unvaccinated
VV1909816	165	not_sequenced	NA	NA	Swansea	Wales	2019-06-02	1	461	381	12	UK native horse breeds	cob	female	lapsed vaccinated
VV1909817	165	not_sequenced	NA	NA	Swansea	Wales	2019-06-03	0	569	380	6	Sports horses	thoroughbred	female	lapsed vaccinated
VV1909813	167	not_sequenced	NA	NA	London	London	2019-06-03	0	1235	944	7	UK native horse breeds	cob	female	unvaccinated
VV1909814	167	sequenced	A/equine/London/09814/2019	VIII	London	London	2019-06-03	0	725019	285787	3	UK native horse breeds	cob	male non-intact	unvaccinated
VV1909859	168	not_sequenced	NA	NA	Leicestershire	East_Midlands_England	2019-06-06	0	134439	14300	5	UK native horse breeds	cob	male non-intact	unvaccinated
VV1909918	170	not_sequenced	NA	NA	West_Lothian	Scotland	2019-06-07	0	570	95	3	undefined	undefined	male non-intact	unvaccinated
VV1909924	171	not_sequenced	NA	NA	Cumbria	North_West_England	2019-06-10	0	9789	1267	NA	UK native horse breeds	cob	unknown	unvaccinated
VV1909925	171	sequenced	A/equine/Cumbria/09925/2019	V	Cumbria	North_West_England	2019-06-10	0	3487	209	NA	UK native horse breeds	cob	unknown	unvaccinated
VV1909932	172	not_sequenced	NA	NA	Staffordshire	West_Midlands_England	2019-06-06	4	899	260	15	undefined	undefined	female	unvaccinated
VV1909965	173	sequenced	A/equine/Cheshire/09965/2019	V	Cheshire	North_West_England	2019-06-10	2	16526	2783	8	undefined	undefined	female	unvaccinated
VV1910029	175	not_sequenced	NA	NA	Lancashire	North_West_England	2019-06-10	2	3150	333	NA	undefined	undefined	unknown	unvaccinated
VV1910184	176	sequenced	A/equine/Monmouthshire/10184/2019	V	Monmouthshire	Wales	2019-06-12	2	485790	93181	NA	undefined	undefined	unknown	unvaccinated
VV1910124	179	sequenced	A/equine/Cardiff/10124/2019	V	Cardiff	Wales	2019-06-12	2	4129	654	NA	undefined	undefined	unknown	unvaccinated
VV1910126	179	not_sequenced	NA	NA	Cardiff	Wales	2019-06-12	2	270	13	NA	undefined	undefined	unknown	unvaccinated
VV1910119	180	sequenced	A/equine/Herefordshire/10119/2019	V	Herefordshire	West_Midlands_England	2019-06-12	0	39843	12402	15	UK native horse breeds	shire horse	female	unvaccinated
VV1910137	181	sequenced	A/equine/Swansea/10137/2019	V	Swansea	Wales	2019-06-12	2	148583	28365	2	Sports horses	warmblood	male intact	unvaccinated
VV1910138	181	not_sequenced	NA	NA	Swansea	Wales	2019-06-10	2	9097	757	6	UK native pony breeds	pony welsh	male non-intact	unvaccinated
VV1910096	182	not_sequenced	NA	NA	Carmarthenshire	Wales	2019-06-08	4	741	103	1	UK native horse breeds	cob	male intact	unvaccinated
VV1910170	183	sequenced	A/equine/Manchester/10170/2019	V	Manchester	North_West_England	2019-06-11	2	50985	6641	NA	UK native pony breeds	pony welsh	male non-intact	unknown
VV1910160	184	not_sequenced	NA	NA	West_Sussex	South_East_England	2019-06-13	0	9931	1500	3	UK native horse breeds	cob	female	unvaccinated
VV1910161	184	sequenced	A/equine/West_Sussex/10161/2019	VIII	West_Sussex	South_East_England	2019-06-13	0	543981	119744	8	UK native horse breeds	cob	female	unvaccinated
VV1910162	184	sequenced	A/equine/West_Sussex/10162/2019	VIII	West_Sussex	South_East_England	2019-06-13	0	63891	7756	5	UK native horse breeds	cob	female	unvaccinated
VV1910200	185	not_sequenced	NA	NA	West_Midlands	West_Midlands_England	2019-06-14	3	980	145	5	crossbreeds	cross cob	unknown	unvaccinated
VV1910213	186	sequenced	A/equine/Tyne_and_Wear/10213/2019	V	Tyne_and_Wear	North_East_England	2019-06-17	0	42161	2060	0	UK native horse breeds	cob	unknown	unvaccinated
VV1910284	187	not_sequenced	NA	NA	Tyne_and_Wear	North_East_England	2019-06-17	2	301948	46020	NA	UK native pony breeds	pony welsh	female	unvaccinated
VV1910205	188	not_sequenced	NA	NA	Swansea	Wales	2019-06-13	4	156	92	10	UK native pony breeds	pony shetland miniature	male non-intact	unvaccinated
VV1910207	188	sequenced	A/equine/Swansea/10207/2019	V	Swansea	Wales	2019-06-17	4	12247	9558	9	crossbreeds	cross cob	female	unvaccinated
VV1910208	188	not_sequenced	NA	NA	Swansea	Wales	2019-06-13	4	446	48	3	crossbreeds	cross cob	male non-intact	unvaccinated
VV1910209	188	sequenced	A/equine/Swansea/10209/2019	V	Swansea	Wales	2019-06-17	3	21106	3064	2	crossbreeds	cross welsh cob	female	unvaccinated
VV1910210	188	not_sequenced	NA	NA	Swansea	Wales	2019-06-13	4	307	44	7	UK native horse breeds	cob	female	unvaccinated
VV1910237	189	not_sequenced	NA	NA	Somerset	South_West_England	2019-06-18	2	181917	37686	NA	UK native pony breeds	pony	unknown	unvaccinated
VV1910238	189	not_sequenced	NA	NA	Somerset	South_West_England	2019-06-18	2	1686	412	NA	UK native horse breeds	cob	unknown	unknown
VV1910239	189	sequenced	A/equine/Somerset/10239/2019	V	Somerset	South_West_England	2019-06-18	2	45204	35902	NA	UK native horse breeds	cob	female	unvaccinated
VV1910243	190	not_sequenced	NA	NA	Surrey	South_East_England	2019-06-18	2	4000	2759	NA	UK native horse breeds	dartmoor	female	unvaccinated
VV1910240	191	not_sequenced	NA	NA	Surrey	South_East_England	2019-06-16	1	8397	5942	2	UK native pony breeds	pony welsh	male general	unvaccinated
VV1910248	192	sequenced	A/equine/Durham/10248/2019	V	Durham	North_East_England	2019-06-17	0	11828	4829	22	UK native pony breeds	pony welsh	male non-intact	unvaccinated
VV1910258	194	sequenced	A/equine/Tyne_and_Wear/10258/2019	VIII	Tyne_and_Wear	North_East_England	2019-06-18	2	73137	18268	NA	UK native horse breeds	cob	unknown	unvaccinated
VV1910324	194	not_sequenced	NA	NA	Tyne_and_Wear	North_East_England	2019-06-19	0	64955	9450	NA	crossbreeds	cross irish draft	male non-intact	unvaccinated
VV1910262	195	sequenced	A/equine/Yorkshire_West/10262/2019	VIII	Yorkshire_West	Yorkshire_and_The_Humber	2019-06-13	5	359	17	NA	UK native horse breeds	trotter	unknown	unvaccinated
VV1910292	195	not_sequenced	NA	NA	Yorkshire_West	Yorkshire_and_The_Humber	2019-06-13	5	319	40	9	Sports horses	thoroughbred	male non-intact	unvaccinated
VV1910298	195	not_sequenced	NA	NA	Yorkshire_West	Yorkshire_and_The_Humber	2019-06-13	5	289	51	8	Sports horses	thoroughbred	male non-intact	unvaccinated
VV1910287	196	not_sequenced	NA	NA	Yorkshire_West	Yorkshire_and_The_Humber	2019-06-17	1	775	118	14	UK native pony breeds	pony welsh	male non-intact	vaccinated
VV1910282	197	sequenced	A/equine/Cardiff/10282/2019	V	Cardiff	Wales	2019-06-20	2	90145	10251	NA	UK native pony breeds	pony shetland	unknown	unvaccinated
VV1910320	198	sequenced	A/equine/Tyne_and_Wear/10320/2019	VIII	Tyne_and_Wear	North_East_England	2019-06-20	0	217158	20477	1	UK native horse breeds	cob	female	unvaccinated
VV1910321	198	sequenced	A/equine/Tyne_and_Wear/10321/2019	VIII	Tyne_and_Wear	North_East_England	2019-06-20	0	279031	25570	2	UK native horse breeds	cob	female	unvaccinated
VV1910322	198	sequenced	A/equine/Tyne_and_Wear/10322/2019	VIII	Tyne_and_Wear	North_East_England	2019-06-20	0	14619370	2185233	2	UK native pony breeds	pony shetland	female	unvaccinated
VV1910334	199	sequenced	A/equine/Hertfordshire/10334/2019	I	Hertfordshire	East	2019-06-19	1	399034	38954	5	UK native horse breeds	irish	female	unvaccinated
VV1910350	200	not_sequenced	NA	NA	Cumbria	North_West_England	2019-06-19	2	5390	1247	3	undefined	undefined	female	unvaccinated
VV1910367	201	not_sequenced	NA	NA	Tyne_and_Wear	North_East_England	2019-06-19	2	7813	1153	7	UK native horse breeds	cob	female	unvaccinated
VV1910368	201	sequenced	A/equine/Tyne_and_Wear/10368/2019	VIII	Tyne_and_Wear	North_East_England	2019-06-21	1	14710	2009	12	UK native horse breeds	cob	male non-intact	unvaccinated
VV1910357	202	sequenced	A/equine/Tyne_and_Wear/10357/2019	V	Tyne_and_Wear	North_East_England	2019-06-21	3	19474	2726	5	UK native pony breeds	pony	male non-intact	unvaccinated
VV1910364	204	not_sequenced	NA	NA	Somerset	South_West_England	2019-06-19	2	1928	331	NA	UK native pony breeds	pony welsh	male non-intact	unvaccinated
VV1910353	205	sequenced	A/equine/South_Lanarkshire/10353/2019	V	South_Lanarkshire	Scotland	2019-06-20	2	260270	57710	12	UK native horse breeds	cob	male intact	unvaccinated
VV1910349	206	sequenced	A/equine/Staffordshire/10349/2019	VIII	Staffordshire	West_Midlands_England	2019-06-20	2	163465	18020	2	undefined	undefined	female	unvaccinated
VV1910396	207	sequenced	A/equine/Derbyshire/10396/2019	V	Derbyshire	East_Midlands_England	2019-06-22	1	13393	2893	3	UK native horse breeds	cob	female	unvaccinated
VV1910444	208	sequenced	A/equine/Staffordshire/10444/2019	V	Staffordshire	West_Midlands_England	2019-06-22	0	94970	6441	NA	UK native horse breeds	cob	unknown	unvaccinated
VV1910445	208	sequenced	A/equine/Staffordshire/10445/2019	V	Staffordshire	West_Midlands_England	2019-06-22	0	26577	4250	NA	UK native horse breeds	cob	female	unvaccinated
VV1910434	209	not_sequenced	NA	NA	Gloucestershire	South_West_England	2019-06-25	2	485	61	NA	UK native horse breeds	clydesdale	male non-intact	unvaccinated
VV1910428	211	not_sequenced	NA	NA	Cumbria	North_West_England	2019-06-23	1	193	31	7	undefined	undefined	female	unvaccinated
VV1910429	211	not_sequenced	NA	NA	Cumbria	North_West_England	2019-06-23	1	1040	149	1	undefined	undefined	male intact	unvaccinated
VV1910420	212	not_sequenced	NA	NA	Bridgend	Wales	2019-06-23	2	3568	1244	5	Sports horses	warmblood	male non-intact	vaccinated
VV1910421	212	not_sequenced	NA	NA	Bridgend	Wales	2019-06-24	1	302213	13430	5	Sports horses	warmblood	female	lapsed vaccinated
VV1910422	212	sequenced	A/equine/Bridgend/10422/2019	V	Bridgend	Wales	2019-06-25	1	16448	1594	4	Sports horses	warmblood	female	unknown
VV1910418	213	sequenced	A/equine/Cumbria/10418/2019	VIII	Cumbria	North_West_England	2019-06-25	1	1700910	215941	3	UK native pony breeds	pony fell	male intact	unvaccinated
VV1910419	213	sequenced	A/equine/Cumbria/10419/2019	VIII	Cumbria	North_West_England	2019-06-25	1	689476	121950	2	UK native pony breeds	pony fell	male non-intact	unvaccinated
VV1910505	213	sequenced	A/equine/Cumbria/10505/2019	VIII	Cumbria	North_West_England	2019-06-27	2	1769316	196131	7	UK native pony breeds	pony shetland	unknown	vaccinated
VV1910409	214	not_sequenced	NA	NA	Caerphilly_County_Borough	Wales	2019-06-24	1	9244	1381	NA	UK native pony breeds	pony shetland	female	lapsed vaccinated
VV1910406	215	not_sequenced	NA	NA	Wrexham_County_Borough	Wales	2019-06-23	1	1805	297	8	UK native horse breeds	cob	female	unvaccinated
VV1910405	217	sequenced	A/equine/Manchester/10405/2019	V	Manchester	North_West_England	2019-06-24	1	127216	14861	26	UK native pony breeds	pony welsh	male intact	unvaccinated
VV1910453	218	sequenced	A/equine/Durham/10453/2019	V	Durham	North_East_England	2019-06-23	2	12576	3192	NA	UK native horse breeds	cob	unknown	unvaccinated
VV1910412	219	not_sequenced	NA	NA	Hampshire	South_East_England	2019-06-17	7	245	24	13	UK native horse breeds	cob	female	unvaccinated
VV1910450	220	not_sequenced	NA	NA	Lancashire	North_West_England	2019-06-23	3	4803	359	4	Sports horses	british SH	male intact	unvaccinated
VV1910451	220	sequenced	A/equine/Lancashire/10451/2019	V	Lancashire	North_West_England	2019-06-26	3	91098	10415	NA	UK native pony breeds	pony welsh D	female	unvaccinated
VV1910423	221	sequenced	A/equine/Manchester/10423/2019	VIII	Manchester	North_West_England	2019-06-25	2	214552	8144	NA	UK native pony breeds	pony welsh D	unknown	unvaccinated
VV1910456	221	not_sequenced	NA	NA	Manchester	North_West_England	2019-06-25	2	208959	6462	16	UK native pony breeds	pony	male non-intact	unknown
VV1910469	221	sequenced	A/equine/Manchester/10469/2019	VIII	Manchester	North_West_England	2019-06-25	2	662208	145110	NA	crossbreeds	cross thoroughbred	female	unvaccinated
VV1910861	221	not_sequenced	NA	NA	Manchester	North_West_England	2019-07-09	1	25	3	22	UK native horse breeds	cob	female	vaccinated
VV1910470	223	not_sequenced	NA	NA	Swansea	Wales	2019-06-22	3	1499	317	12	UK native pony breeds	pony shetland	female	unvaccinated
VV1910471	223	sequenced	A/equine/Swansea/10471/2019	V	Swansea	Wales	2019-06-25	3	22058	4211	2	UK native pony breeds	pony shetland	female	unvaccinated
VV1910468	224	not_sequenced	NA	NA	Durham	North_East_England	2019-06-23	2	2537	267	5	Sports horses	thoroughbred	female	unvaccinated
VV1910458	225	sequenced	A/equine/Durham/10458/2019	V	Durham	North_East_England	2019-06-23	1	144626	12106	17	UK native horse breeds	cob	female	unvaccinated
VV1910503	226	sequenced	A/equine/Shropshire/10503/2019	V	Shropshire	West_Midlands_England	2019-06-27	7	437096	95535	1	Sports horses	warmblood	male intact	unvaccinated
VV1910489	227	not_sequenced	NA	NA	Dorset	South_West_England	2019-06-27	2	1657	393	NA	undefined	undefined	male non-intact	unvaccinated
VV1910502	228	not_sequenced	NA	NA	Yorkshire_West	Yorkshire_and_The_Humber	2019-06-27	2	3650	946	10	UK native horse breeds	cob	unknown	unvaccinated
VV1910487	229	sequenced	A/equine/Yorkshire_West/10487/2019	VIII	Yorkshire_West	Yorkshire_and_The_Humber	2019-06-27	2	2904	793	NA	UK native horse breeds	cob	unknown	unvaccinated
VV1910504	230	sequenced	A/equine/Monmouthshire/10504/2019	V	Monmouthshire	Wales	2019-06-27	1	3331146	444848	5	UK native pony breeds	pony welsh	female	unvaccinated
VV1910524	231	sequenced	A/equine/Tyne_and_Wear/10524/2019	V	Tyne_and_Wear	North_East_England	2019-06-28	0	48104	1876	NA	UK native horse breeds	cob	unknown	unvaccinated
VV1910525	231	sequenced	A/equine/Tyne_and_Wear/10525/2019	V	Tyne_and_Wear	North_East_England	2019-06-28	0	431167	77823	NA	UK native horse breeds	cob	female	unvaccinated
VV1910526	231	sequenced	A/equine/Tyne_and_Wear/10526/2019	V	Tyne_and_Wear	North_East_England	2019-06-28	0	34687	2713	NA	UK native horse breeds	cob	unknown	unvaccinated
VV1910527	231	not_sequenced	NA	NA	Tyne_and_Wear	North_East_England	2019-06-28	0	55	14	NA	UK native horse breeds	cob	female	unvaccinated
VV1910523	232	sequenced	A/equine/Powys/10523/2019	V	Powys	Wales	2019-06-27	2	194351	32475	12	UK native pony breeds	pony welsh	female	unvaccinated
VV1910531	233	sequenced	A/equine/Scottish_Borders/10531/2019	V	Scottish_Borders	Scotland	2019-06-27	1	219430	34189	12	UK native horse breeds	cob	male non-intact	unvaccinated
VV1910536	234	not_sequenced	NA	NA	London	London	2019-06-20	6	NA	NA	NA	UK native pony breeds	pony welsh	female	unvaccinated
VV1910537	234	not_sequenced	NA	NA	London	London	2019-06-20	6	32	2	NA	UK native horse breeds	cob	male non-intact	unvaccinated
VV1910538	234	not_sequenced	NA	NA	London	London	2019-06-20	6	789	87	NA	UK native pony breeds	pony	female	unvaccinated
VV1910568	235	not_sequenced	NA	NA	Blaenau_Gwent_County_Borough	Wales	2019-06-27	2	254	55	NA	undefined	undefined	unknown	vaccinated
VV1910529	236	sequenced	A/equine/Tyne_and_Wear/10529/2019	VIII	Tyne_and_Wear	North_East_England	2019-06-26	1	4355	723	15	crossbreeds	cross cob	male non-intact	unvaccinated
VV1910535	237	sequenced	A/equine/Yorkshire_West/10535/2019	VIII	Yorkshire_West	Yorkshire_and_The_Humber	2019-06-27	7	68165	10389	NA	undefined	undefined	female	unknown
VV1910580	238	not_sequenced	NA	NA	Norfolk	East	2019-07-01	2	6243	462	5	UK native pony breeds	pony welsh	female	vaccinated
VV1910585	239	not_sequenced	NA	NA	Leicestershire	East_Midlands_England	2019-07-01	2	538	56	NA	UK native pony breeds	pony	unknown	unvaccinated
VV1910575	240	not_sequenced	NA	NA	East_Sussex	South_East_England	2019-07-01	0	1245	46	NA	Non UK native horses	arab	unknown	vaccinated
VV1910586	241	sequenced	A/equine/Lancashire/10586/2019	VIII	Lancashire	North_West_England	2019-07-01	3	128516	32984	2	UK native pony breeds	pony welsh	female	lapsed vaccinated
VV1910578	242	sequenced	A/equine/Warwickshire/10578/2019	V	Warwickshire	West_Midlands_England	2019-07-01	2	212433	49209	4	UK native pony breeds	pony shetland	male general	unvaccinated
VV1910573	243	sequenced	A/equine/Leicestershire/10573/2019	V	Leicestershire	East_Midlands_England	2019-07-01	0	10777	1451	3	Non UK native horses	arab	unknown	vaccinated
VV1910574	243	not_sequenced	NA	NA	Leicestershire	East_Midlands_England	2019-07-01	0	22251	2624	3	Non UK native horses	arab	unknown	vaccinated
VV1910607	244	not_sequenced	NA	NA	Lancashire	North_West_England	2019-06-28	3	694	162	6	UK native pony breeds	pony welsh	male non-intact	unvaccinated
VV1910620	245	sequenced	A/equine/Vale_of_Glamorgan/10620/2019	V	Vale_of_Glamorgan	Wales	2019-07-01	0	611065	47465	NA	UK native pony breeds	pony welsh	female	unvaccinated
VV1910613	246	not_sequenced	NA	NA	Tyne_and_Wear	North_East_England	2019-06-27	4	1377	156	7	Non UK native horses	american paint horse	female	unvaccinated
VV1910656	247	not_sequenced	NA	NA	Gwynedd	Wales	2019-07-03	2	9084	1652	NA	UK native pony breeds	pony	unknown	unvaccinated
VV1910678	248	sequenced	A/equine/Northumberland/10678/2019	V	Northumberland	North_East_England	2019-07-03	3	1023332	290642	7	UK native pony breeds	pony	male non-intact	unvaccinated
VV1910677	249	not_sequenced	NA	NA	Torfaen	Wales	2019-07-03	0	525	151	9	Sports horses	thoroughbred	male non-intact	vaccinated
VV1910650	250	sequenced	A/equine/Derbyshire/10650/2019	VIII	Derbyshire	East_Midlands_England	2019-07-02	1	35277	7389	4	UK native pony breeds	pony shetland	male non-intact	unvaccinated
VV1910651	250	sequenced	A/equine/Derbyshire/10651/2019	VIII	Derbyshire	East_Midlands_England	2019-07-02	1	16193	3032	12	UK native pony breeds	pony shetland	female	unvaccinated
VV1910639	251	sequenced	A/equine/East_Sussex/10639/2019	I	East_Sussex	South_East_England	2019-07-02	2	12620	1320	NA	undefined	undefined	unknown	unknown
VV1910693	252	sequenced	A/equine/Moray/10693/2019	I	Moray	Scotland	2019-07-03	1	499363	37857	2	crossbreeds	cross thoroughbred	female	unvaccinated
VV1910713	253	sequenced	A/equine/Anglesey/10713/2019	V	Anglesey	Wales	2019-07-04	0	90161	29197	15	UK native pony breeds	pony shetland	female	unvaccinated
VV1910714	253	sequenced	A/equine/Anglesey/10714/2019	V	Anglesey	Wales	2019-07-04	0	18998	5044	1	UK native pony breeds	pony shetland	female	unvaccinated
VV1910715	253	sequenced	A/equine/Anglesey/10715/2019	V	Anglesey	Wales	2019-07-04	0	217208	14562	2	UK native pony breeds	pony shetland	female	unvaccinated
VV1910712	254	not_sequenced	NA	NA	Gwynedd	Wales	2019-07-01	3	546826	129213	4	UK native pony breeds	pony welsh A	male non-intact	unvaccinated
VV1910729	254	sequenced	A/equine/Gwynedd/10729/2019	V	Gwynedd	Wales	2019-07-04	2	186277	40454	12	UK native pony breeds	pony welsh D	female	unvaccinated
VV1910748	255	not_sequenced	NA	NA	Suffolk	East	2019-07-05	0	11680	1560	8	undefined	undefined	female	unvaccinated
VV1910754	256	not_sequenced	NA	NA	Kent	South_East_England	2019-07-05	2	390	25	1	UK native horse breeds	cob	unknown	unvaccinated
VV1910755	257	sequenced	A/equine/London/10755/2019	VIII	London	London	2019-07-05	2	18413	2441	6	UK native horse breeds	cob	female	unvaccinated
VV1910901	258	not_sequenced	NA	NA	Swansea	Wales	2019-06-24	14	600	74	0	UK native horse breeds	cob	male intact	unvaccinated
VV1910800	259	sequenced	A/equine/Neath_Port_Talbot/10800/2019	V	Neath_Port_Talbot	Wales	2019-07-09	2	120958	14693	3	crossbreeds	cross welsh	male non-intact	unvaccinated
VV1910801	259	sequenced	A/equine/Neath_Port_Talbot/10801/2019	V	Neath_Port_Talbot	Wales	2019-07-09	2	21518	2622	2	crossbreeds	cross arab cob	male non-intact	unvaccinated
VV1910806	260	not_sequenced	NA	NA	Denbighshire	Wales	2019-06-24	14	1590	282	NA	UK native pony breeds	pony shetland	male non-intact	unvaccinated
VV1910807	260	not_sequenced	NA	NA	Denbighshire	Wales	2019-06-24	14	686	148	5	UK native horse breeds	cob	female	unvaccinated
VV1910907	261	sequenced	A/equine/Staffordshire/10907/2019	V	Staffordshire	West_Midlands_England	2019-07-08	2	131704	29856	NA	undefined	undefined	unknown	unknown
VV1910868	262	not_sequenced	NA	NA	Bridgend	Wales	2019-07-05	3	7755	1630	11	UK native pony breeds	pony welsh	female	unvaccinated
VV1910869	262	sequenced	A/equine/Bridgend/10869/2019	V	Bridgend	Wales	2019-07-08	3	24096	1962	NA	UK native pony breeds	pony shetland	male intact	unvaccinated
VV1910870	262	not_sequenced	NA	NA	Bridgend	Wales	2019-07-05	3	3089	804	8	crossbreeds	cross cob	male non-intact	unvaccinated
VV1910902	263	sequenced	A/equine/Yorkshire_West/10902/2019	V	Yorkshire_West	Yorkshire_and_The_Humber	2019-07-08	2	5299	642	20	undefined	undefined	unknown	unknown
VV1910871	264	not_sequenced	NA	NA	Powys	Wales	2019-07-07	3	2547	727	6	UK native pony breeds	pony welsh	female	unvaccinated
VV1910872	264	sequenced	A/equine/Powys/10872/2019	V	Powys	Wales	2019-07-10	3	25627	7672	12	UK native pony breeds	pony welsh	female	unvaccinated
VV1910834	265	sequenced	A/equine/Lancashire/10834/2019	V	Lancashire	North_West_England	2019-07-09	1	476208	47383	22	UK native horse breeds	cob	female	unvaccinated
VV1910865	266	not_sequenced	NA	NA	Pembrokeshire	Wales	2019-07-06	3	1223	23	8	UK native pony breeds	pony welsh D	female	unvaccinated
VV1910866	266	sequenced	A/equine/Pembrokeshire/10866/2019	V	Pembrokeshire	Wales	2019-07-09	3	126704	27933	14	UK native horse breeds	pony welsh b	female	unvaccinated
VV1910887	267	sequenced	A/equine/Yorkshire_East/10887/2019	V	Yorkshire_East	Yorkshire_and_The_Humber	2019-07-07	4	3176	300	16	UK native pony breeds	pony shetland	female	unvaccinated
VV1910975	269	sequenced	A/equine/Durham/10975/2019	V	Durham	North_East_England	2019-07-07	5	8243	2082	4	UK native horse breeds	cob	female	unvaccinated
VV1911005	270	sequenced	A/equine/Vale_of_Glamorgan/11005/2019	V	Vale_of_Glamorgan	Wales	2019-07-11	1	102505	6079	5	UK native pony breeds	pony shetland miniature	female	unvaccinated
VV1911006	270	sequenced	A/equine/Vale_of_Glamorgan/11006/2019	V	Vale_of_Glamorgan	Wales	2019-07-11	1	460790	52235	10	UK native pony breeds	pony shetland miniature	female	unvaccinated
VV1911009	271	sequenced	A/equine/Yorkshire_West/11009/2019	V	Yorkshire_West	Yorkshire_and_The_Humber	2019-07-11	3	20977	4836	7	UK native horse breeds	cob	male non-intact	unvaccinated
VV1911045	272	sequenced	A/equine/Yorkshire_North/11045/2019	V	Yorkshire_North	Yorkshire_and_The_Humber	2019-07-14	0	166630	65115	NA	UK native pony breeds	pony welsh	male non-intact	unvaccinated
VV1911031	273	sequenced	A/equine/Yorkshire_East/11031/2019	V	Yorkshire_East	Yorkshire_and_The_Humber	2019-07-12	1	4750	1530	6	undefined	undefined	male non-intact	unvaccinated
VV1911082	275	not_sequenced	NA	NA	Blaenau_Gwent_County_Borough	Wales	2019-07-12	3	225	34	2	crossbreeds	cross welsh	male non-intact	unvaccinated
VV1911098	277	sequenced	A/equine/Lancashire/11098/2019	V	Lancashire	North_West_England	2019-07-16	0	112151	57026	5	crossbreeds	cross welsh	male intact	unvaccinated
VV1911156	278	sequenced	A/equine/Scottish_Borders/11156/2019	V	Scottish_Borders	Scotland	2019-07-18	1	530235	14156	14	UK native horse breeds	cob	male non-intact	unvaccinated
VV1911157	278	sequenced	A/equine/Scottish_Borders/11157/2019	V	Scottish_Borders	Scotland	2019-07-18	1	90925	31427	16	UK native horse breeds	exmoor	male non-intact	unvaccinated
VV1911202	279	not_sequenced	NA	NA	Durham	North_East_England	2019-07-09	3	1354	417	0	donkey	donkey	male intact	unvaccinated
VV1911199	280	not_sequenced	NA	NA	Shropshire	West_Midlands_England	2019-07-20	0	196727	33286	20	UK native horse breeds	cob	male non-intact	unvaccinated
VV1911208	281	not_sequenced	NA	NA	Warwickshire	West_Midlands_England	2019-07-23	2	11275	2335	16	crossbreeds	cross welsh	unknown	unvaccinated
VV1911336	282	sequenced	A/equine/Warwickshire/11336/2019	I	Warwickshire	West_Midlands_England	2019-07-26	2	99493	8147	3	Sports horses	thoroughbred	male non-intact	vaccinated
VV1911367	282	not_sequenced	NA	NA	Warwickshire	West_Midlands_England	2019-07-23	9	511	102	3	Sports horses	thoroughbred	female	unvaccinated
VV1911368	282	not_sequenced	NA	NA	Warwickshire	West_Midlands_England	2019-07-23	9	260	41	3	Sports horses	thoroughbred	male non-intact	unvaccinated
VV1911369	282	not_sequenced	NA	NA	Warwickshire	West_Midlands_England	2019-07-25	7	11167	2648	2	Sports horses	thoroughbred	male non-intact	vaccinated
VV1911370	282	not_sequenced	NA	NA	Warwickshire	West_Midlands_England	2019-07-30	2	1648	341	4	Sports horses	thoroughbred	male non-intact	vaccinated
VV1911373	282	not_sequenced	NA	NA	Warwickshire	West_Midlands_England	2019-07-30	2	481	109	4	Sports horses	thoroughbred	male non-intact	vaccinated
VV1911407	282	not_sequenced	NA	NA	Warwickshire	West_Midlands_England	2019-07-31	2	7735	759	3	Sports horses	thoroughbred	male non-intact	vaccinated
VV1911341	283	not_sequenced	NA	NA	Gloucestershire	South_West_England	2019-07-26	1	10912	2290	1	UK native horse breeds	clydesdale	female	unvaccinated
VV1911339	284	not_sequenced	NA	NA	Manchester	North_West_England	2019-07-29	0	807986	111942	11	UK native pony breeds	connemara	male non-intact	unvaccinated
VV1911456	285	not_sequenced	NA	NA	Neath_Port_Talbot	Wales	2019-07-23	7	681	72	3	undefined	undefined	male non-intact	unvaccinated
VV1911506	286	not_sequenced	NA	NA	Pembrokeshire	Wales	2019-08-02	3	187006	48629	4	UK native horse breeds	cob	female	unvaccinated
VV1911504	288	not_sequenced	NA	NA	Manchester	North_West_England	2019-07-28	5	48	2	4	UK native horse breeds	shire horse	female	unvaccinated
VV1911505	288	not_sequenced	NA	NA	Manchester	North_West_England	2019-07-28	5	350	56	3	UK native horse breeds	shire horse	female	unvaccinated
VV1911583	290	sequenced	A/equine/Neath_Port_Talbot/11583/2019	V	Neath_Port_Talbot	Wales	2019-08-05	2	4535	856	9	crossbreeds	cross cob	male non-intact	unvaccinated
VV1911584	290	sequenced	A/equine/Neath_Port_Talbot/11584/2019	V	Neath_Port_Talbot	Wales	2019-08-05	0	27000	4534	7	crossbreeds	cross cob	male non-intact	unvaccinated
VV1911659	291	sequenced	A/equine/Neath_Port_Talbot/11659/2019	V	Neath_Port_Talbot	Wales	2019-08-03	4	13664	2937	8	UK native pony breeds	pony shetland miniature	female	unvaccinated
VV1911988	291	sequenced	A/equine/Neath_Port_Talbot/11988/2019	V	Neath_Port_Talbot	Wales	2019-08-06	1	126130	34990	16	UK native pony breeds	pony shetland miniature	male intact	unvaccinated
VV1911777	292	not_sequenced	NA	NA	Kent	South_East_England	2019-08-21	2	1708	356	20	Sports horses	warmblood	male non-intact	vaccinated
VV1912396	292	not_sequenced	NA	NA	Kent	South_East_England	2019-08-14	2	71902	20254	7	Sports horses	warmblood	male non-intact	unvaccinated
VV1911775	293	not_sequenced	NA	NA	Neath_Port_Talbot	Wales	2019-08-17	3	20705	3066	NA	UK native horse breeds	cob	female	unvaccinated
VV1913420	294	not_sequenced	NA	NA	Berkshire	South_East_England	2019-10-07	2	85808	9202	4	UK native horse breeds	cob	female	unvaccinated
VV1913774	295	not_sequenced	NA	NA	Lancashire	North_West_England	2019-11-01	3	10114	1926	5	UK native horse breeds	cob	male non-intact	unvaccinated
VV1911783	296	not_sequenced	NA	NA	Gloucestershire	South_West_England	2019-08-21	2	1820	400	4	UK native pony breeds	pony	unknown	vaccinated
VV1904481	297	not_sequenced	NA	NA	Suffolk	East	2019-02-08	0	1710	263	3	Sports horses	thoroughbred	unknown	unknown
VV1904675	298	not_sequenced	NA	NA	Suffolk	East	2019-02-09	0	4870	1020	4	Sports horses	thoroughbred	female	unknown
VV1910706	300	sequenced	A/equine/Gloucestershire/10706/2019	V	Gloucestershire	South_West_England	2019-07-03	7	8439	705	NA	undefined	undefined	unknown	unknown
VV1910707	302	not_sequenced	NA	NA	Gloucestershire	South_West_England	2019-07-03	7	188	61	NA	undefined	undefined	unknown	unknown
VV1910283	303	not_sequenced	NA	NA	Durham	North_East_England	2019-06-17	2	183	18	NA	UK native horse breeds	cob	unknown	unvaccinated
VV1909693	304	not_sequenced	NA	NA	Cornwall	South_West_England	2019-05-30	0	386	48	9	Sports horses	thoroughbred	male non-intact	vaccinated
VV1911048	316	not_sequenced	NA	NA	Gwynedd	Wales	2019-07-12	0	32	9	3	UK native pony breeds	pony welsh D	female	unvaccinated
VV1908753	323	not_sequenced	NA	NA	Suffolk	East	2019-04-28	2	489	145	NA	undefined	undefined	unknown	unknown
