# Supplementary material for: Multiple introductions of equine influenza virus into the United Kingdom resulted in widespread outbreaks and lineage replacement
Source: PLoS Pathog. 2025 Jun 9;21(6):e1013227. doi: 10.1371/journal.ppat.1013227 (PMC12236680; doi:10.1371/journal.ppat.1013227)
Supplement: S8 Table — Distribution of sequences per year per region in the HA datasets, including (i) all the sequences available in public databases and (ii) the number of sequences in the different down sampled datasets used in the analyses of the source-sink model for EIV global dynamics. New sequences from the USA and the UK reported in this study are indicated in bold (included in the total number). (XLSX) [file ppat.1013227.s029.xlsx]

## Sheet: Tabelle1
collection_year	North_America				South_America				Europe				Asia				Africa				Oceania
	total	Source-sink dataset (non-identical sequences)	downsampling per year	downsampling per epoch	total	Source-sink dataset (non-identical sequences)	downsampling per year	downsampling per epoch	total	Source-sink dataset (non-identical sequences)	downsampling per year	downsampling per epoch	total	Source-sink dataset (non-identical sequences)	downsampling per year	downsampling per epoch	total	Source-sink dataset (non-identical sequences)	downsampling per year	downsampling per epoch	total	Source-sink dataset (non-identical sequences)	downsampling per year	downsampling per epoch
1963	1 (USA: 1)	1	1	0	1 (Uruguay: 1)	1	1	1		0	0	0		0	0	0		0	0	0			0	0
1968		0	0	0		0	0	0	1 (Croatia: 1)	1	1	0		0	0	0		0	0	0			0	0
1969		0	0	0	1 (Brazil: 1)	1	1	1		0	0	0		0	0	0		0	0	0			0	0
1971		0	0	0		0	0	0		0	0	0	2 (Japan: 2)	2	1	2		0	0	0			0	0
1972		0	0	0		0	0	0		0	0	0		0	0	0	2 (Algeria: 2)	2	1	2			0	0
1973		0	0	0		0	0	0	1 (France: 1)	1	1	1		0	0	0		0	0	0			0	0
1975	1 (USA: 1)	1	1	0		0	0	0	1 (France: 1)	1	1	0		0	0	0		0	0	0			0	0
1976	2 (USA: 2)	1	1	1		0	0	0	3 (France: 2; UK: 1)	3	1	1		0	0	0		0	0	0			0	0
1978	1 (USA: 1)	1	1	0		0	0	0		0	0	0		0	0	0		0	0	0			0	0
1979	1 (USA: 1)	1	1	0		0	0	0	5 (France: 2; Sweden: 1; Switzerland: 1; UK: 1)	5	1	2		0	0	0		0	0	0			0	0
1980	3 (USA: 3)	3	1	2		0	0	0	2 (Romania: 2)	2	1	1		0	0	0		0	0	0			0	0
1981	11 (USA: 11)	6	1	3		0	0	0		0	0	0		0	0	0		0	0	0			0	0
1982	2 (USA: 2)	1	1	0		0	0	0		0	0	0		0	0	0		0	0	0			0	0
1983		0	0	0		0	0	0	2 (France: 2)	2	1	0		0	0	0		0	0	0			0	0
1984		0	0	0		0	0	0	2 (France: 1; Sweden: 1)	2	1	1		0	0	0		0	0	0			0	0
1985	2 (USA: 2)	2	2	1	2 (Argentina: 1; Chile: 1)	2	2	2	3 (France: 3)	3	2	1		0	0	0		0	0	0			0	0
1986	4 (USA: 4)	4	1	1		0	0	0	1 (France: 1)	1	1	1		0	0	0	1 (South_Africa: 1)	1	1	1			0	0
1987	3 (USA: 3)	2	1	3		0	0	0	1 (France: 1)	1	1	0		0	0	0	2 (South_Africa: 2)	1	1	2			0	0
1988	3 (USA: 3)	2	1	3		0	0	0	2 (Croatia: 1; Sweden: 1)	2	1	1		0	0	0		0	0	0			0	0
1989		0	0	0		0	0	0	15 (France: 3; Germany: 3; Ireland: 1; UK: 8)	13	1	9		0	0	0		0	0	0			0	0
1990	3 (Canada: 1; USA: 2)	3	1	1		0	0	0	1 (Sweden: 1)	1	1	1		0	0	0		0	0	0			0	0
1991	6 (USA: 6)	6	2	4		0	0	0	11 (Germany: 2; Italy: 6; Sweden: 1; UK: 2)	10	2	4		0	0	0	2 (Nigeria: 2)	2	2	2			0	0
1992	2 (USA: 2)	2	2	2	1 (Chile: 1)	1	1	1	6 (Austria: 1; Ireland: 1; Italy: 1; UK: 3)	6	2	2	1 (Hong_Kong: 1)	2	1	1		0	0	0			0	0
1993	2 (USA: 2)	2	2	2	4 (Argentina: 4)	3	2	4	6 (Spain: 1; Sweden: 1; Switzerland: 1; UK: 3)	5	2	3		0	0	0		0	0	0			0	0
1994	3 (USA: 3)	2	1	3	3 (Argentina: 3)	3	1	3	1 (Sweden: 1)	1	1	0	1 (China: 1)	1	0	1		0	0	0			0	0
1995	3 (USA: 3)	2	3	3	3 (Argentina: 3)	2	1	3	3 (Netherlands: 1; Switzerland: 1; UK: 1)	3	3	3	2 (United_Arab_Emirates: 2)	2	2	2		0	0	0			0	0
1996	1 (USA: 1)	1	1	1	2 (Argentina: 2)	2	1	2	2 (Sweden: 2)	2	1	2		0	0	0		0	0	0			0	0
1997	3 (Canada: 1; USA: 2)	3	1	2	2 (Argentina: 2)	2	0	2	1 (Czech_Republic: 1)	1	1	1	1 (Philippines: 1)	1	1	1	1 (Morocco: 1)	1	0	1			0	0
1998	1 (USA: 1)	1	1	1		0	0	0	5 (France: 1; UK: 4)	4	1	4		0	0	0		0	0	0			0	0
1999	4 (USA: 4)	3	4	4	7 (Argentina: 7)	6	4	7	4 (France: 3; Italy: 1)	4	4	0		0	0	0		0	0	0			0	0
2000	2 (USA: 2)	1	1	2		0	0	0	7 (France: 3; Germany: 1; UK: 3)	6	1	3		0	0	0		0	0	0			0	0
2001	3 (Canada: 2; USA: 1)	3	1	3	1 (Argentina: 1)	1	1	1	2 (Sweden: 1; UK: 1)	2	1	1		0	0	0		0	0	0			0	0
2002	3 (Canada: 1; USA: 2)	4	1	3		0	0	0	1 (UK: 1)	1	1	0		0	0	0		0	0	0			0	0
2003	8 (Canada: 3; USA: 5)	8	2	8		0	0	0	63 (Belgium: 1; France: 1; Greece: 2; Italy: 4; UK: 55)	6	2	20		0	0	0	2 (South_Africa: 2)	2	2	2			0	0
2004	8 (Canada: 3; USA: 5)	7	1	8	1 (Argentina: 1)	1	1	1	9 (Croatia: 1; France: 1; Italy: 3; UK: 4)	7	1	2		0	0	0		0	0	0			0	0
2005	5 (USA: 5)	1	3	5	3 (Argentina: 3)	2	3	3	12 (France: 3; Italy: 1; Poland: 2; UK: 6)	9	3	3		0	0	0		0	0	0			0	0
2006	2 (Canada: 1; USA: 1)	2	1	2	1 (Chile: 1)	1	1	1	10 (France: 4; Germany: 1; Poland: 1; UK: 4)	6	1	4		0	0	0		0	0	0			0	0
2007	8 (USA: 8)	7	8	6		0	0	0	22 (France: 2; Ireland: 3; Spain: 1; UK: 16)	11	8	2	17 (China: 7; Japan: 3; Kazakhstan: 3; Mongolia: 4)	14	8	17		0	0	0	2 (Australia: 2)		0	0
2008	3 (USA: 3)	3	3	3		0	0	0	19 (France: 4; Germany: 1; Ireland: 1; Poland: 1; UK: 12)	7	3	9	16 (China: 6; India: 6; Japan: 3; Mongolia: 1)	14	2	16	3 (Egypt: 3)	3	1	3			0	0
2009	2 (USA: 2)	2	1	2		0	0	0	40 (France: 23; Ireland: 2; Spain: 1; UK: 14)	22	1	5	1 (Japan: 1)	1	1	1		0	0	0			0	0
2010	3 (USA: 3)	2	2	3		0	0	0	27 (France: 5; Germany: 3; Ireland: 10; UK: 9)	10	2	10	2 (China: 1; Japan: 1)	2	2	2		0	0	0			0	0
2011	12 (USA: 12)	6	12	12		0	0	0	39 (France: 2; Germany: 2; Ireland: 2; Russian_Federation: 1; Sweden: 23; UK: 9)	27	12	17	16 (China: 1; Japan: 4; Mongolia: 10; South_Korea: 1)	6	7	16	10 (Algeria: 10)	8	5	10			0	0
2012	16 (USA: 16)	13	16	16	16 (Argentina: 8; Brazil: 5; Chile: 2; Uruguay: 1)	10	9	16	23 (France: 1; Germany: 2; Ireland: 15; UK: 5)	6	16	13	12 (Japan: 2; Kazakhstan: 6; Mongolia: 1; United_Arab_Emirates: 3)	5	7	12		0	0	0			0	0
2013	11 (USA: 11)	9	8	11		0	0	0	20 (Germany: 1; UK: 19)	7	8	14	8 (China: 3; Mongolia: 4; Turkey: 1)	6	8	8		0	0	0			0	0
2014	14 (USA: 14)	11	1	14		0	0	0	47 (France: 2; Germany: 1; Ireland: 26; Italy: 1; UK: 17)	14	1	18		0	0	0		0	0	0			0	0
2015	11 (USA: 11)	9	11	11	10 (Brazil: 10)	7	6	10	19 (Croatia: 1; France: 1; Ireland: 1; UK: 16)	8	11	7	7 (China: 4; Malaysia: 3)	5	5	7		0	0	0			0	0
2016	11 (USA: 11)	11	1	11		0	0	0	8 (UK: 8)	4	1	3		0	0	0		0	0	0			0	0
2017	12 (USA: 12) 1 (USA: 1)	10	1	12		0	0	0		0	0	0	2 (China: 1; Japan: 1)	2	1	2		0	0	0			0	0
2018	15 (USA: 15) 11 (USA: 11)	7	8	6	31 (Argentina: 12; Chile: 18; Uruguay: 1)	6	5	31	8 (France: 3; Sweden: 2; UK: 3) 1 (UK: 1)	3	8	1	5 (China: 5)	1	3	5	5 (Egypt: 3; Niger: 2)	3	0	5			0	0
2019	39 (USA: 39) 18 (USA: 18)	22	25	22		0	0	0	212 (France: 1; Ireland: 2; UK: 209) 186 (UK: 186)	49	25	72	4 (Saudi_Arabia: 4)	1	4	4	21 (Nigeria: 11; Senegal: 10)	10	21	21			0	0
2020	32 (USA: 32) 1 (USA: 1)	21	1	12		0	0	0	1 (UK: 1)	1	1	0	2 (Kazakhstan: 2)	2	1	2		0	0	0			0	0
2021	44 (USA: 44) 2 (USA: 2)	37	6	28		0	0	0	8 (UK: 8)	3	6	4		0	0	0	6 (Algeria: 6)	1	6	6			0	0
2022	29 (USA: 29)	14	1	9		0	0	0		0	0	0	1 (Japan: 1)	1	0	1	2 (Nigeria: 2)	2	1	2			0	0
