# Supplementary material for: Multiple introductions of equine influenza virus into the United Kingdom resulted in widespread outbreaks and lineage replacement
Source: PLoS Pathog. 2025 Jun 9;21(6):e1013227. doi: 10.1371/journal.ppat.1013227 (PMC12236680; doi:10.1371/journal.ppat.1013227)
Supplement: S9 Table — Maximum likelihood estimation (MLE) was obtained for combinations of molecular clocks and demographic models using the Path sampling (PS) and Stepping-stone (SS) sampling and compared using Bayes Factors (only comparison of the PS-MLE are shown as illustrative). Bayes Factor (BF) should be interpreted as how many times the model in the column fits better to the data than the model in the row, according to Kass & Raftery, 1995 [73]. (XLSX) [file ppat.1013227.s030.xlsx]

## Sheet: Tabelle1
				BF
Dataset	Model	ln MLE (PS)	ln MLE (SS)	strict_constant	strict_exponential	strict_skygrid	ucln_constant	ucln_exponential	ucln_skygrid
UK2019 concatenated genome	strict_constant	-22472.6	-22475.8	0	5.68673	16.338	-4.3714	13.5837	21.9775
UK2019 concatenated genome	strict_exponential	-22466.9	-22469.3	-5.68673	0	10.6513	-10.0581	7.89693	16.2907
UK2019 concatenated genome	strict_skygrid	-22456.3	-22458.1	-16.338	-10.6513	0	-20.7094	-2.75434	5.63947
UK2019 concatenated genome	ucln_constant	-22477	-22478.9	4.3714	10.0581	20.7094	0	17.9551	26.3489
UK2019 concatenated genome	ucln_exponential	-22459	-22461.1	-13.5837	-7.89693	2.75434	-17.9551	0	8.39381
UK2019 concatenated genome	ucln_skygrid	-22450.6	-22452.7	-21.9775	-16.2907	-5.63947	-26.3489	-8.39381	0
