# Supplementary material for: Multiple introductions of equine influenza virus into the United Kingdom resulted in widespread outbreaks and lineage replacement
Source: PLoS Pathog. 2025 Jun 9;21(6):e1013227. doi: 10.1371/journal.ppat.1013227 (PMC12236680; doi:10.1371/journal.ppat.1013227)
Supplement: S10 Table — Total confirmed cases by qPCR during the 2018/2019 epizootic and number of outbreaks (affected premises) per region. The number of sequences in the down sampled dataset used in the validation analyses are provided in the columns “Balanced proportion of sequenced cases” (number of sequences down sampled to a proportion of 0.25, corresponding to the lowest sequencing coverage, found in the region of London) and “Balanced proportion of sequenced outbreaks” (number of sequenced outbreaks down sampled to a proportion of 0.353, corresponding to the lowest proportion of sequenced outbreaks, found in the South West England region). (XLSX) [file ppat.1013227.s031.xlsx]

## Sheet: Sheet1
Region	Total confirmed cases	Total sequenced cases	proportion of sequenced cases	Balanced proportion of sequenced cases (total x0.25*)	mean of confirmed cases per outbreak	median of confirmed cases per outbreak	range of confirmed cases per outbreak	Total outbreaks	Total sequenced outbreaks	proportion of sequenced outbreaks	Balanced proportion of sequenced outbreaks (total x0.353**)
East	74	31	0.418919	18	2.3871	1	1-14	31	16	0.516129	11
East_Midlands_England	22	8	0.363636	6	1.375	1	1-2	16	7	0.4375	6
London	12	3	0.25*	3	2	1.5	1-4	6	3	0.5	2
North_East_England	29	19	0.655172	7	1.52632	1	1-4	19	14	0.736842	7
North_West_England	59	22	0.372881	15	1.96667	1	1-17	30	17	0.566667	11
Scotland	14	10	0.714286	4	1.4	1	1-4	10	6	0.6	4
South_East_England	41	15	0.365854	10	1.46429	1	1-4	28	10	0.357143	10
South_West_England	21	7	0.333333	5	1.23529	1	1-3	17	6	0.353**	6
Wales	62	27	0.435484	16	1.67568	1	1-5	37	20	0.540541	13
West_Midlands_England	56	32	0.571429	14	2.24	1	1-16	25	16	0.64	9
Yorkshire_and_The_Humber	22	13	0.590909	6	1.46667	1	1-5	15	11	0.733333	5
