# Supplementary material for: Multiple introductions of equine influenza virus into the United Kingdom resulted in widespread outbreaks and lineage replacement
Source: PLoS Pathog. 2025 Jun 9;21(6):e1013227. doi: 10.1371/journal.ppat.1013227 (PMC12236680; doi:10.1371/journal.ppat.1013227)
Supplement: S11 Table — Distribution of sequences per year per region in the complete genome (CG) and HA-only datasets (only isolates from 2016 onward). For Europe, the number of sequences from the UK collected in 2019 included in the down sampled dataset is reported in a separated column. New sequences from the USA and the UK reported in this study are indicated in bold (included in the total number). (XLSX) [file ppat.1013227.s032.xlsx]

## Sheet: Tabelle1
collection_year	North_America		South_America		Europe				Asia		Africa		Oceania
	CG	HA-only	CG	HA-only	CG	CG_downsampled	HA-only	HA-only-downsampled	CG	HA-total	CG	HA-only	CG	HA-only
2003	2 (USA: 2)										1 (South_Africa: 1)
2005	5 (USA: 5)
2007	2 (USA: 2)				1 (United_Kingdom: 1)	1 (United_Kingdom: 1)			3 (Japan: 3)				1 (Australia: 1)
2008									1 (China: 1)
2009					1 (Belgium: 1)	1 (Belgium: 1)			1 (Japan: 1)
2010	1 (USA: 1)
2011	3 (USA: 3)								1 (Japan: 1)
2012	1 (USA: 1)		3 (Brazil: 2; Chile: 1)						1 (UAE: 1)
2013	1 (USA: 1)
2014	7 (USA: 7)
2015	4 (USA: 4)								1 (Malaysia: 1)
2016	3 (USA: 3)	10 (USA: 10)
2017	1 (USA: 1) (USA: 1)	12 (USA: 12) (USA: 1)								1 (Japan: 1)
2018	15 (USA: 15) 11 (USA: 11)	15 (USA: 15) 11 (USA: 11)	17 (Chile: 17)	31 (Argentina: 12; Chile: 18; Uruguay: 1)	5 (Sweden: 3; United_Kingdom: 2) 1 (United_Kingdom: 1)	5 (Sweden: 3; United_Kingdom: 2)	9 (France: 3; Sweden: 3; United_Kingdom: 3)	9 (France: 3; Sweden: 3; United_Kingdom: 3)				2 (Niger: 2)
2019	30 (USA: 30) 18 (USA: 18)	39 (USA: 39) 18 (USA: 18)			188 (Ireland: 2; United_Kingdom: 186) 186 (United_Kingdom: 186)	77 (Ireland: 2; United_Kingdom: 75)	212 (France: 1; Ireland: 2; United_Kingdom: 209)	94 (France: 1; Ireland: 2; United_Kingdom: 91)	4 (Saudi_Arabia: 4)	4 (Saudi_Arabia: 4)	1 (Nigeria: 1)	21 (Nigeria: 11; Senegal: 10)
2020	6 (USA: 6) 1 (USA: 1)	32 (USA: 32) 1 (USA: 1)			s		1 (United_Kingdom: 1)	1 (United_Kingdom: 1)
2021	3 (USA: 3) 2 (USA: 2)	44 (USA: 44) 2 (USA: 2)					8 (United_Kingdom: 8)	8 (United_Kingdom: 8)				6 (Algeria: 6)
2022	2 (USA: 2)	28 (USA: 28)								1 (Japan: 1)	2 (Nigeria: 2)	2 (Nigeria: 2)
