# Supplementary material for: Multiple introductions of equine influenza virus into the United Kingdom resulted in widespread outbreaks and lineage replacement
Source: PLoS Pathog. 2025 Jun 9;21(6):e1013227. doi: 10.1371/journal.ppat.1013227 (PMC12236680; doi:10.1371/journal.ppat.1013227)
Supplement: S12 Table — Maximum likelihood estimation (MLE) was obtained for combinations of molecular clocks and demographic models using Path sampling (PS) and Stepping-stone (SS) sampling and compared using Bayes Factors (only comparison of the PS-MLE are shown as illustrative). Bayes Factor (BF) should be interpreted as how many times the model in the column fits better to the data than the model in the row, according to Kass & Raftery, 1995 [73]. (XLSX) [file ppat.1013227.s033.xlsx]

## Sheet: Tabelle1
				BF
Dataset	Model	ln MLE (PS)	ln MLE (SS)	strict_constant	strict_exponential	strict_skygrid	ucln_constant	ucln_exponential	ucln_skygrid
FC1 HA	strict_constant	-4759.52	-4760.32	0	-3.70055	6.50131	1.79666	5.27246	5.54459
FC1 HA	strict_exponential	-4763.22	-4764.89	3.70055	0	10.2019	5.49721	8.973	9.24513
FC1 HA	strict_skygrid	-4753.02	-4753.65	-6.50131	-10.2019	0	-4.70465	-1.22886	-0.956726
FC1 HA	ucln_constant	-4757.73	-4759.17	-1.79666	-5.49721	4.70465	0	3.47579	3.74792
FC1 HA	ucln_exponential	-4754.25	-4756.09	-5.27246	-8.973	1.22886	-3.47579	0	0.272133
FC1 HA	ucln_skygrid	-4753.98	-4755.47	-5.54459	-9.24513	0.956726	-3.74792	-0.272133	0
