# Supplementary material for: Multiple introductions of equine influenza virus into the United Kingdom resulted in widespread outbreaks and lineage replacement
Source: PLoS Pathog. 2025 Jun 9;21(6):e1013227. doi: 10.1371/journal.ppat.1013227 (PMC12236680; doi:10.1371/journal.ppat.1013227)
Supplement: S9 File — (XML) [file ppat.1013227.s042.xml]

<?xml version="1.0" standalone="yes"?>

<!-- Generated by BEAUTi v1.10.4 Prerelease #bc6cbd9                         -->
<!--       by Alexei J. Drummond, Andrew Rambaut and Marc A. Suchard         -->
<!--       Department of Computer Science, University of Auckland and        -->
<!--       Institute of Evolutionary Biology, University of Edinburgh        -->
<!--       David Geffen School of Medicine, University of California, Los Angeles-->
<!--       http://beast.community/                                           -->
<beast version="1.10.4">
	

	<!-- The list of taxa to be analysed (can also include dates/ages).          -->
	<!-- ntax=33                                                                 -->
	<taxa id="taxa">
		<taxon id="cII_100_A/equine/Lincolnshire/07765/2019|East_Midlands_England|2019-03-25">
			<date value="2019.227397260274" direction="forwards" units="years"/>
			<attr name="location">
				East_Midlands_England
			</attr>
		</taxon>
		<taxon id="cIII_251_A/equine/East_Sussex/10639/2019|South_East_England|2019-07-02">
			<date value="2019.4986301369863" direction="forwards" units="years"/>
			<attr name="location">
				South_East_England
			</attr>
		</taxon>
		<taxon id="cIII_252_A/equine/Moray/10693/2019|Scotland|2019-07-03">
			<date value="2019.5013698630137" direction="forwards" units="years"/>
			<attr name="location">
				Scotland
			</attr>
		</taxon>
		<taxon id="cIII_54_A/equine/Worcestershire/05151/2019|West_Midlands_England|2019-02-12">
			<date value="2019.1150684931506" direction="forwards" units="years"/>
			<attr name="location">
				West_Midlands_England
			</attr>
		</taxon>
		<taxon id="cIII_70_A/equine/Cornwall/06266/2019|South_West_England|2019-02-21">
			<date value="2019.1397260273973" direction="forwards" units="years"/>
			<attr name="location">
				South_West_England
			</attr>
		</taxon>
		<taxon id="unassigned_29_A/equine/Cheshire/00465/2019|North_West_England|2019-02-05">
			<date value="2019.0958904109589" direction="forwards" units="years"/>
			<attr name="location">
				North_West_England
			</attr>
		</taxon>
		<taxon id="cI_51_A/equine/Buckinghamshire/05582/2019|South_East_England|2019-02-14">
			<date value="2019.1205479452055" direction="forwards" units="years"/>
			<attr name="location">
				South_East_England
			</attr>
		</taxon>
		<taxon id="cVIII_108_A/equine/Gloucestershire/08402/2019|South_West_England|2019-04-10">
			<date value="2019.2712328767122" direction="forwards" units="years"/>
			<attr name="location">
				South_West_England
			</attr>
		</taxon>
		<taxon id="cVIII_131_A/equine/Shropshire/09192/2019|West_Midlands_England|2019-05-14">
			<date value="2019.3643835616438" direction="forwards" units="years"/>
			<attr name="location">
				West_Midlands_England
			</attr>
		</taxon>
		<taxon id="cVIII_132_A/equine/Norfolk/09316/2019|East|2019-05-18">
			<date value="2019.3753424657534" direction="forwards" units="years"/>
			<attr name="location">
				East
			</attr>
		</taxon>
		<taxon id="cVIII_140_A/equine/Midlothian/09327/2019|Scotland|2019-05-17">
			<date value="2019.372602739726" direction="forwards" units="years"/>
			<attr name="location">
				Scotland
			</attr>
		</taxon>
		<taxon id="cVIII_144_A/equine/London/09494/2019|London|2019-05-23">
			<date value="2019.3890410958904" direction="forwards" units="years"/>
			<attr name="location">
				London
			</attr>
		</taxon>
		<taxon id="cVIII_156_A/equine/West_Sussex/09699/2019|South_East_England|2019-05-28">
			<date value="2019.4027397260274" direction="forwards" units="years"/>
			<attr name="location">
				South_East_England
			</attr>
		</taxon>
		<taxon id="cVIII_189_A/equine/Somerset/10239/2019|South_West_England|2019-06-18">
			<date value="2019.4602739726026" direction="forwards" units="years"/>
			<attr name="location">
				South_West_England
			</attr>
		</taxon>
		<taxon id="cVIII_208_A/equine/Staffordshire/10445/2019|West_Midlands_England|2019-06-22">
			<date value="2019.4712328767123" direction="forwards" units="years"/>
			<attr name="location">
				West_Midlands_England
			</attr>
		</taxon>
		<taxon id="cVIII_212_A/equine/Bridgend/10422/2019|Wales|2019-06-25">
			<date value="2019.4794520547946" direction="forwards" units="years"/>
			<attr name="location">
				Wales
			</attr>
		</taxon>
		<taxon id="cVIII_231_A/equine/Tyne_and_Wear/10524/2019|North_East_England|2019-06-28">
			<date value="2019.4876712328767" direction="forwards" units="years"/>
			<attr name="location">
				North_East_England
			</attr>
		</taxon>
		<taxon id="cVIII_243_A/equine/Leicestershire/10573/2019|East_Midlands_England|2019-07-01">
			<date value="2019.495890410959" direction="forwards" units="years"/>
			<attr name="location">
				East_Midlands_England
			</attr>
		</taxon>
		<taxon id="cVIII_262_A/equine/Bridgend/10869/2019|Wales|2019-07-08">
			<date value="2019.5150684931507" direction="forwards" units="years"/>
			<attr name="location">
				Wales
			</attr>
		</taxon>
		<taxon id="cVIII_265_A/equine/Lancashire/10834/2019|North_West_England|2019-07-09">
			<date value="2019.517808219178" direction="forwards" units="years"/>
			<attr name="location">
				North_West_England
			</attr>
		</taxon>
		<taxon id="cVIII_266_A/equine/Pembrokeshire/10866/2019|Wales|2019-07-09">
			<date value="2019.517808219178" direction="forwards" units="years"/>
			<attr name="location">
				Wales
			</attr>
		</taxon>
		<taxon id="cVIII_271_A/equine/Yorkshire_West/11009/2019|Yorkshire_and_The_Humber|2019-07-11">
			<date value="2019.5232876712328" direction="forwards" units="years"/>
			<attr name="location">
				Yorkshire_and_The_Humber
			</attr>
		</taxon>
		<taxon id="cVII_135_A/equine/Norfolk/09325/2019|East|2019-05-18">
			<date value="2019.3753424657534" direction="forwards" units="years"/>
			<attr name="location">
				East
			</attr>
		</taxon>
		<taxon id="cVII_136_A/equine/Essex/09320/2019|East|2019-05-19">
			<date value="2019.3780821917808" direction="forwards" units="years"/>
			<attr name="location">
				East
			</attr>
		</taxon>
		<taxon id="cVII_167_A/equine/London/09814/2019|London|2019-06-03">
			<date value="2019.4191780821918" direction="forwards" units="years"/>
			<attr name="location">
				London
			</attr>
		</taxon>
		<taxon id="cVII_221_A/equine/Manchester/10423/2019|North_West_England|2019-06-25">
			<date value="2019.4794520547946" direction="forwards" units="years"/>
			<attr name="location">
				North_West_England
			</attr>
		</taxon>
		<taxon id="cVII_229_A/equine/Yorkshire_West/10487/2019|Yorkshire_and_The_Humber|2019-06-27">
			<date value="2019.4849315068493" direction="forwards" units="years"/>
			<attr name="location">
				Yorkshire_and_The_Humber
			</attr>
		</taxon>
		<taxon id="cVII_236_A/equine/Tyne_and_Wear/10529/2019|North_East_England|2019-06-27">
			<date value="2019.4849315068493" direction="forwards" units="years"/>
			<attr name="location">
				North_East_England
			</attr>
		</taxon>
		<taxon id="cVII_257_A/equine/London/10755/2019|London|2019-07-05">
			<date value="2019.5068493150684" direction="forwards" units="years"/>
			<attr name="location">
				London
			</attr>
		</taxon>
		<taxon id="cV_109_A/equine/Durham/08503/2019|North_East_England|2019-04-09">
			<date value="2019.268493150685" direction="forwards" units="years"/>
			<attr name="location">
				North_East_England
			</attr>
		</taxon>
		<taxon id="cV_117_A/equine/Yorkshire_North/08629/2019|Yorkshire_and_The_Humber|2019-04-20">
			<date value="2019.2986301369863" direction="forwards" units="years"/>
			<attr name="location">
				Yorkshire_and_The_Humber
			</attr>
		</taxon>
		<taxon id="cVI_114_A/equine/Aberdeenshire/08525/2019|Scotland|2019-04-15">
			<date value="2019.2849315068493" direction="forwards" units="years"/>
			<attr name="location">
				Scotland
			</attr>
		</taxon>
		<taxon id="unassigned_22_A/equine/Lincolnshire/00620/2019|East_Midlands_England|2019-01-30">
			<date value="2019.0794520547945" direction="forwards" units="years"/>
			<attr name="location">
				East_Midlands_England
			</attr>
		</taxon>
	</taxa>
	
	

	<!-- The sequence alignment (each sequence refers to a taxon above).         -->
	<!-- ntax=33 nchar=13127                                                     -->
	<alignment id="alignment" dataType="nucleotide">
		<sequence>
			<taxon idref="cII_100_A/equine/Lincolnshire/07765/2019|East_Midlands_England|2019-03-25"/>
			ATGGAGAGAATAAAAGAACTGAGAGATCTGATGTTGCAATCCCGCACCCGCGAGATACTAACCAAAACTACTGTGGACCACATGGCCATAATTAAGAAATATACATCAGGAAGACAAGAGAAGAACCCTGCACTTAGGATGAAATGGATGATGGCAATGAAATACCCAATTACAGCAGATAAGAGAGTAATGAAGATGATTCCTGAGAGAAATGAACAGGGACAAACCCTTTGGAGCAAGACGAACGATGCTGGCTCAGACCGCGTAATGGTATCACCCCTGGCAGTGACATGGTGGAATAGGAATGGACCAACAACAAGCACAATTCATTACCCAAAAGTCTACAAAACTTATTTTGAAAAGGTTGAAAGATTGAAACATGGAACCTTTGGCCCCGTTCATTTTAGGAATCAAGTCAAGATAAGACGGAGAGTTGATGTAAACCCTGGTCACGCAGACCTCAGTGCCAAAGAAGCACAAGATGTAATTATGGAAGTTGTTTTCCCAAACGAAGTGGGAGCCAGAATTCTAACATCGGAATCACAACTAACAATAACCAAAGAGAAAAAGGAAGAACTTCAGGACTGCAAAATTGCTCCCTTGATGGTAGCATACATGCTAGAAAGAGAATTGGTCCGAAAAACAAGGTTCCTCCCAGTAGCAGGAGGAACAAGCAGTGTATACATTGAAGTGCTGCATCTGACTCAAGGAACATGCTGGGAGCAAATGTACACTCCAGGAGGAGAAGTTAGAAATGATGATATTGATCAAAGTTTAATTATTGCAGCACGGAACATAGTGAGAAGAGCGACGGTATCAGCAGATCCACTAGCATCCCTACTGGAAATGTGCCACAGTACACAGATTGGTGGGATAAGGATGGTAGACATCCTTAAACAGAATCCAACTGAGGAACAAGCTGTGGATATATGCAAAGCAGCAATGGGATTGAGAATTAGCTCATCATTCAGCTTTGGTGGATTCACCTTCAAAAGAACAAGTGGATCATCAGTCAAGAGAGAAGAAGAAATGCTTACAGGCAACCTCCAAACATTGAAAATAAGAGTACATGAGGGCTATGAAGAATTCACAATGGTCGGAAGAAGAGCAACAGCCATTCTCAGAAAGGCAACCAGAAGATTGATTCAATTGATAGTAAGTGGGAGAGATGAACAATCAATTGCTGAAGCAGTAATTGTAGCCATGGTGTTTTCGCAAGAAGATTGCATGATAAAAGCAGTTCGAGGTGATTTGAACTTTGTTAATAGAGCAAATCAGCGTTTGAACCCCATGCATCAACTCTTGAGGCATTTCCAAAAAGATGCAAAAGTGCTTTTCCAAAACTGGGGAATTGAACCCATCGATAATGTAATGGGGATGATTGGAATATTGCCTGACATGACCCCAAGCACCGAGATGTCATTGAGAGGAGTGAGAGTCAGCAAGATGGGAGTGGATGAGTACTCCAGCACTGAGAGAGTGGTGGTGAGCATTGACCGTTTTTTAAGAGTTCGGGATCAAAGGGGAAACATACTACTGTCTCCTGAAGAAGTCAGTGAAACACAAGGAACGGAAAAGCTGACAATAATTTATTCGTCATCAATGATGTGGGAGATTAATGGTCCCGAATCAGTGTTAGTCAATACTTATCAATGGATCATCAGGAACTGGGAAATTGTAAAAATCCAGTGGTCACAGGACCCCACAATGCTATACAATAAGATAGAATTTGAGCCATTCCAATCCCTGGTCCCTAGGGCCACCAGAAGCCAATACAGCGGTTTCGTAAGAACCCTGTTTCAGCAAATGCGGGATGTACTTGGAACATTTGATACTGCTCAGATAATAAAACTCCTCCCTTTTGCCGCTGCTCCTCCGGAACAGAGTAGGATGCAGTTCTCTTCTTTAACTGTTAATGTAAGAGGTTCTGGAATGAGAATACTTGTAAGAGGCAATTCCCCAGTGTTCAACTACAATAGAACCACTAAACGGCTCACAATCCTCGGAAAGGATGCAGGTGCGCTTACTGAGGACCCAGATGAAGGTACAACTGGAATAGAATCTGCTGTTCTAAGAGGGTTTCTCATTTTGGGTAGAGAAAACAAGAGATATGGCCCAGCACTAAGCATCAATGAACTAAGCAAGCTTGCAAAAGGGGAGAAAGCCAATGTACTAATTGGGCAAGGGGACGTAGTGTTGGTAATGAAACGGAAACGTGACTCTAGCATACTTACTGACAGCCAGACAGCGACCAAAAGGGTTCGGATGGCCATCAATTAGATGGATGTCAATCCGACTCTACTTTTCTTAAAGGTGCCAGCGCAAAATGCTATAAGCACAACATTCCCTTATACTGGAGATCCTCCCTACAGTCATGGAACAGGGACAGGATACACCATGGATACTGTCAACAGAACACACCAATATTCAGAAAAAGGGAAATGGACAACAAACACTGAGATTGGAGCACCACAACTTAATCCAATCGATGGACCACTTCCTGAAGACAATGAACCAAGTGGATACGCCCAAACAGATTGTGTATTGGAAGCAATGGCTTTACTTGAAGAATCCCATCCCGGAATCTTTGAAAATTCGTGTCTTGAAACAATGGAGGTGGTACAGCAGACAAGAGTGGACAAACTAACACAAGGCCGACAAACTTATGATTGGACCTTGAACAGGAATCAACCTGCTGCAACAGCACTTGCTAATACGATTGAAGTATTCAGATCAAATGGTCTGACTTCCAATGAGTCGGGGAGATTGATGGACTTCCTCAAAGATGTCATGGAGTCCATGAACAAGGAAGAAATGGAAATAACAACACACTTCCAACGGAAGAGAAGAGTAAGAGACAACATGACAAAGCGAATGATAACACAGAGAACCATAGGGAAGAAAAAACAACGATTAAACAGAAAGAGCTACCTAATTAGAACATTGACCCTAAACACAATGACCAAGGACGCTGAGAGAGGGAAATTGAAACGACGAGCAATCGCTACCCCAGGGATGCAGATAAGAGGGTTTGTATATTTTGTTGAAACACTAGCCCGAAGAATATGTGAAAAGCTTGAACAATCAGGATTGCCAGTTGGCGGTAATGAGAAAAAGGCAAAACTGGCTAATGTCGTCAGAAAAATGATGACTAATTCCCAAGACACTGAACTCTCATTCACCATCACTGGGGACAATACCAAATGGAATGAAAATCAGAACCCACGCATATTCCTGGCAATGATCACATACATAACTAGAAACCAGCCAGAATGGTTCAGAAATGTTCTAAGCATTGCACCGATTATGTTCTCAAATAAAATGGCAAGACTGGGGAAAGGATACATGTTCGAAAGCAAAAGTATGAAATTGAGAACTCAAATACCAGCAGAAATGCTAGCAAGCATTGACCTAAAATATTTCAATGATTCAACAAAAAAGAAAATTGAAAAGATACGACCACTTCTGGTTGACGGGACTGCTTCACTAAGTCCTGGAATGATGATGGGAATGTTCAACATGTTGAGCACTGTGCTGGGTGTATCCATATTAAACCTGGGCCAGAGGAAATACACAAAGACCACATACTGGTGGGACGGTCTGCAATCATCCGATGACTTTGCGTTAATAGTGAATGCACCTAATCATGAGGGGATACAAGCTGGAGTAGACAGATTCTATAGAACTTGCAAACTGGTCGGGATCAACATGAGCAAGAAGAAGTCCTACATAAATAGAACTGGAACATTCGAATTCACAAGCTTTTTCTACCGATATGGTTTTGTAGCCAATTTCAGCATGGAACTACCCAGTTTTGGAGTTTCCGGAATAAATGAGTCTGCAGACATGAGCATTGGAGTGACAGTTATCAAAAACAACATGATAAATAATGATCTCGGCCCTGCCACTGCACAGATGGCACTCCAACTCTTCATTAAGGATTATCGGTACACATACCGATGTCATAGAGGCGATACCCAGATACAAACCAGAAGATCTTTTGAGTTGAAAAAACTATGGGAACAGACTCAATCAAAGACTGGTCTACTGGTATCAGATGGGGGTCCAAACCTATATAACATCAGAAACCTACACATCCCGGAAGTCTGTTTAAAATGGGAGCTAATGGATGAAGATTATAGGGGGAGGCTATGCAATCCATTGAATCCTTTTGTTAGTCACAAAGAAATTGAATCAGTCAACAGTGCAATAGTAATGCCTGCGCATGGCCCTGCCAAAAGCATGGAGTATGATGCTGTTGCAACAACACATTCTTGGATCCCCAAGAGGAACCGGTCCATATTGAACACAAGCCAAAGGGGAATACTCGAAGATGAGCAGATGTATCAAAAATGCTGCAACCTGTTTGAAAAATTCTTCCCCAGCAGCTCATACAGAAGACCGGTCGGAATTTCTAGTATGGCTGAGGCCATGGTATCCAGGGCCCGCATTGATGCACGAATTGACTTCGAATCTGGACGGATAAAGAAAGATGAGTTCGCTGAGATCATGAAGATCTGTTCCACCATTGAAGAGCTCGGACGGCAAAAATAGATGGAAGACTTTGTGCGACAGTGCTTCAATCCAATGATCGTCGAGCTTGCGGAAAAGGCAATGAAAGAATATGGAGAGGACCCAAAAATCGAAACAAACAAATTTGCAGCAATATGCACTCACTTGGAAGTCTGTTTCATGTACTCGGATTTCCACTTTATTAATGAACTAGGTAAATCAGTGGTCATAGAGTCTGGTGACCCAAATGCTCTTTTGAAACACAGATTTGAAATTATTGAAGGGAGAGACCGAACAATGGCATGGACAGTAGTAAACAGCATCTGCAACACCACAAGAGCTGAAAAACCTAAATTTCTTCCAGACTTATACGACTATAAGGAGAACAGATTTGTTGAAATTGGTGTGACAAGGAGAGAAGTTCACATATACTACCTGGAGAAGGCCAACAAAATAAAATCTGAAAAGACACACATCCACATTTTCTCATTTACAGGGGAAGAAATGGCTACGAAAGCGGACTACACTCTTGATGAAGAGAGTAGAGCCAGAATAAAGACCAGGCTATTCACTATAAGACAAGAAATGGCCAGTAGGGGCCTCTGGGATTCCTTTCGTCAGTCCGAGAGAGGCGAAGAGACAATTGAAGAAAGATTTGAAATCACAGGGACGATGCGCAAGCTTGCCAATTACAGTCTCCCACCGAACTTCTCCAGCCTTGGAAATTTTAGAGTCTATGTGGATGGATTCAAGCCGAATGGATGCATTGAGAGTAAGCTTTCTCAAATGTCCAAAGAAGTAAATGCCAGAATTGAATCATTTTCAAAGACAACACCCCGACCACTCAAAATGCCAGGTGGTCCACCCTGCCATCAGCGATCTAAATTCTTGCTAATGGATGCTCTGAAACTGAGCATTGAGGACCCAAGTCACGAGGGAGAGGGAATACCACTATATGATGCAATCAAATGCATGAAAACTTTCTTTGGATGGAAAGAACCCAGTATTGTTAAACCACATGAAAAAGGCATAAACCCGAACTATATCCAAACTTGGAAGCAAGTATTAGAAGAAATACAAGACATTGAGAACGAAGAAAGGATCCCCAAGACCAAGAATATGAAAAAAACAAGCCAATTGAGATGGGCACTAGGTGAAAATATGGCACCAGAGAAAGTGGATTTTGAGGATTGTAAAGACATCAGTGATCTAAAACAGTATGACAGTGATGAACCAGAAACAAGGTCTCTTGCAAGTTGGATTCAAAATGAGTTCAACAAAGCTTGTGAGCTGACAGATTCAAGCTGGATAGAGCTCGATGAAATTGGGGAGGATGTCGCCCCAATAGAATACATTGCGAGCATGAGGAGAAATTATTTTACCGCTGAGATTTCCCATTGTAGAGCAACAGAATATATAATGAAAGGAGTGTACATCAACACCGCTCTACTCAATGCATCCTGTGCTGCGATGGATGAATTTCAATTAATTCCGATGATAAGTAAATGCAGGACCAAAGAAGGGAGAAGGAAAACAAATTTATATGGATTCATAGTAAAGGGAAGGTCCCATTTAAGAAATGATACTGACGTGGTGAACTTTGTAAGTATGGAATTTTCTCTTACTGATCCAAGATTTGAGCCGCACAAATGGGAAAAATACTGCGTTCTAGAGATTGGAGACATGCTTCTAAGAACTGCTGTAGGTCAAGTGTCAAGACCCATGTTTTTGTATGTGAGGACAAATGGGACCTCTAAAATTAAAATGAAATGGGGAATGGAAATGAGGCGCTGCCTCCTTCAGTCTCTGCAACAGATTGAAAGCATGATCGAAGCTGAGTCCTCAGTCAAAGAAAAGGACATGACCAAAGAATTTTTTGAGAACAAATCAGAAACATGGCCTATAGGAGAGTCCCCCAAAGGAGTGGAAGAGGGCTCGATCGGAAAGGTTTGCAGGACCTTATTAGCAAAATCTGTGTTTAACAGTTTGTATGCATCTCCACAATTGGAAGGATTTTCAGCTGAATCTAGGAAATTACTTCTCATTGTTCAGGCTCTTAGGGATAACCTGGAACCTGGAACCTTTGATTTTGGGGGATTATATGAATCAATTGAGGAGTGCCTGATTAATGATCCCTGGGTTTTGCTTAATGCATCTTGGTTCAACTCCTTCCTTACACATGCACTGAAGTAGATGACGATAACCATTATTTTGATACTACTGACCCATTGGGCTTACAGTCAAAACCCAATAAATGACAACAACACAGCCACATTGTGTCTAGGACACCATGCAGTAGCAAATGGAACATTGGTAAAAACAATAAGTGATGATCAAATTGAGGTGACAAATGCTACAGAATTAGTTCAGAGCATTCCAATGGGGAAAATATGCAACAATTCGTATAGAATTCTAGATGGAAAGGATTGCACATTAATAGATGCAATGCTAGGAGATCCCCACTGTGACGCCTTTCAGTATGAGAATTGGGACCTCTTTATAGAAAGAAGCAGCGCCTTCAGCAATTGCTACCCATATGACATCCCTAACTATGCATCGCTCCGATCCATTGTAGCATCCTCAGGAACATTGGAATTCACAGCAGAGGGATTCACATGGACAGGTGTCACTCAAAACGGAAGAAGCGGATCCTGCAAAAGGGGATCAGCCGATAGTTTCTTTAGCCGACTGAATTGGCTAACAAAATCCGGAAGCTCTTACCCCATATTGAATGTGACAATGCCTAACAACAAAAACTTCGACAAGCTATACATCTGGGGGATCCATCACCCGAGCTCAACTCAAGAGCAGACAAAATTGTATATCCAGGAATCAGGGCGAGTAACAGTCTCAACAAAAAGAAGTCAACAAACAATAATCCCTAACATTGGGTCTAGACCATGGATCAGAGGTCAATCAGGTAGGATAAGCATATACTGGACCATTGTAAAACCTGGAGATATTCTAATGATAAACAGTAATGGCAACTTAGTTGCACCGCGGGGATACTTTAAATTGAAAACAGGGAAAAGCTCTGTAATGAGATCAGACGTACCCATAGACATTTGTGTGTCTGAATGTATTACACCAAATGGAAGCATCTCCAACGACAAGCCATTCCAAAATGTGAACAAAGTTACATATGGAAAATGTCCCAAGTATATCAGACAAAACACTTTAAAGCTGGCCACTGGGATGAGGAATGTACCAGAAAAGCAAATCAGAGGAATCTTCGGGGCAATAGCGGGATTCATCGAAAACGGCTGGGAAGGAATGGTTGATGGATGGTATGGGTTCCGATACCAAAACTCTGAAGGAACAGGGCAAGCTGCAGATCTAAAGAGCACTCAAACAGCCATCGACCAGATCAATGGAAAGTTAAACAGAGTGATTGAAAGAACAAATGAGAAATTCCATCAAATAGAGAAGGAATTCTCAGAAGTAGAAGGAAGAATTCAGGACTTGGAGAAATATGTAGAAGACACCAAAATAGACCTATGGTCCTACAATGCAGAATTGCTGGTGGCTCTAGAAAATCAACATACAATTGACTTAACAGATGCAGAAATGAATAAATTGTTTGAGAGAACTAGACGCCTGTTAAGAGAAAACGCAGAAGACATGGGAGGTGGATGTTTCAAGATTTACCACAAATGTAATAATGCATGCATTGGATCAATAAGAAATGGGACATATGACCATTACATATACAGAGATGAAGCATTAAACAACCGATTTCAGATCAAAGGTGTAGAGTTGAAATCAGGCTACAAAGATTGGATACTCTGGATTTCATTCGCCATATCATGCTTCTTAATTTGCGTTGTTCTATTGGGTTTTATTATGTGGGCTTGCCAAAAAGGCAACATCAGATGCAACATTTGCATTATGGCGTCTCAAGGCACCAAACGATCCTATGAACAGATGGAAACTGATGGGGAACGCCAGAATGCAACTGAAATCAGAGCATCTGTCGGAAGGATGGTGGGAGGAATTGGCCGGTTTTATGTTCAGATGTGTACTGAGCTTAAACTAAACGACCATGAAGGGCGACTGATTCAGAACAGCATAACAATAGAAAGGATGGTGCTTTCGGCATTCGACGAAAGAAGAAACAAGTATCTCGAGGAGCATCCCAGTGCTGGGAAAGACCCTAAGAAAACAGGAGGCCCTATATACAGAAGGAAAGATGGGAAATGGATGAGGGAACTCATCCTCCATGATAAAGAAGAAATCATGAGAATCTGGCGTCAGGCCAACAATGGTGAAGACGCTACTGCTGGTCTTACTCATATGATGATCTGGCACTCCAATCTCAATGACACCACATACCAAAGAACAAGGGCTCTTGTTCGAACTGGGATGGATCCCAGAATGTGCTCTCTGATGCAAGGCTCAACCCTCCCACGGAGATCTGGAGCAGCTGGTGCTGCAGTAAAAGGTGTTGGAACAATGGTAATGGAACTCATCAGAATGATCAAACGCGGAATAAATGATCGGAATTTCTGGAGAGGTGAAAATGGTCGAAGAACCAGAATTGCTTATGAAAGAATGTGCAATATCCTCAAAGGGAAATTCCAGACAGCAGCACAACGAGCTATGATGGACCAGGTGAGAGAAGGCCGCAATCCTGGAAACGCTGAGATTGAGGATCTCATTTTCTTGGCACGATCAGCACTTATTTTGAGAGGATCAGTAGCCCATAAATCATGCCTACCTGCCTGTGTTTATGGCCTTGCAGTAACCAGTGGATATGACTTTGAGAAGGAAGGATACTCTCTGGTTGGAATTGATCCTTTCAAACTACTCCAGAACAGCCAGATTTTCAGTCTAATCAGACCAAAAGAAAACCCAGCACACAAGAGCCAGTTGGTGTGGATGGCATGCCATTCTGCAGCATTTGAAGACCTAAGAGTTTTAAATTTCATTAGAGGAACCAAAGTAATCCCAAGAGGACAGTTAACAACCAGAGGAGTTCAAATAGCTTCAAATGAAAACATGGAGACAATAGACTCTAGCACACTTGAACTGAGAAGCAAGTATTGGGCAATAAGGACCAGAAGCGGAGGAAACACCAGTCAACAGAGAGCATCTGCAGGACAGATAAGTGTGCAACCTACTTTCTCAGTACAGAGAAACCTTCCTTTTGAAAGAGCAACCATCATGGCTGCATTCATTGGTAACACCGAAGGAAGGACTTCCGACATGAGAACAGAAATCATAAGGATGATGGAAAATGCCAAATCTGAAGATGTGTCTTTCCAGGGGCGGGGAGTCTTCGAGCTCTCGGACGAAAAGGCAACGAACCCGATCGTGCCTTCTTTTGACATGAGCAATGAAGGGTCTTATTTCTTCGGAGACAATGCTGAGGAGTTCGACAGTTGAATGAATCCAAATCAAAAGATAATAGCAATTGGATTTACATCATTGGGGATATTAATCATTAGTGTCATTCTCCATGTAGTCAGCATTATAGTAACAGTACTGGCCCTAAATAACAATAGAACAGATCTGAACTGCAAAGAGACGATCATAAGGGAGTACAATGAAACAGTAAGAGTAGAAAAAATTACTCAATGGTATAATATCAGTACAATTAAGTACATGGAGAAACCTTCAAATGAATACTATATGAACAACACTGAACCACTTTGTGAGGCCCAAGGCTTTGCACCATTTTCCAAGGATAATGGAATACGAATTGGATCGAGGGGCCATGTTTTTGTGATAAGAGAACCTTTTGTATCATGTTCGCCTTCAGAATGTAGAACCTTTTTCCTCACACAGGGCTCATTACTCAATGACAAACATTCTAACGGCACAATAAAGGACCGAAGTCCGTATAGAACTCTGATGAGTGTCAAAATAGGACAATCACCTAATGTATATCAAGCTAGGTTTGAATCAGTGGCATGGTCAGCAACAGCATGCCATGATGGAAAAAAATGGATGACGGTTGGGGTCACAGGGCCTGACAACCAAGCAATTGCAGTAGTGAACTATGGGGGTGTTCCGGTTGATATTATTAATTCATGGGCAGGGGATATTTTAAGAACCCAAGAATCGTCATGCACCTGCATCAAAGGAGATTGTTATTGGGTAATGACTGATGGGCCGGCGAATAGACAAGCCAAATATAAGATATTCAAAGCAAAAAATGGAAAAGTGATTGGACAAACTGATATAAGTTTCAATGGAGGACACATAGAGGAGTGTTCTTGTTACCCCAATGAAGGGAAGGTGGAATGCATATGCAGGGACAATTGGACTGGAACAAATAGACCAATTTTGGTAATATCTTCTGATCTATCATACACAGTTGGATATTTGTGTGCTGGCATTCCCACTGACACTCCTAGGGGAGAGGATAGTCAATTCACGGGCTCATGTACAAACCCTTTGGGAAATAAAGGATACGGTGTAAAAGGTTTCGGATTTCGACAAGGAACTGACGTATGGGCCGGAAGGACAATTAGTAGAACTTCAAGATCAGGATTCGAAATAATAAAAATCAGGAATGGTTGGACACAGAACAGTAAAGACCAAATAAGGAGGCAAGTGATTATCGATGATCCAAATTGGTCAGGATATAGCGGTTCTTTCACATTGCCGGTTGAACTAACAAAAAAAGAATGTTTGGTGCCCTGTTTCTGGGTTGAAATGATTAGGGGTAAACCTGAAGAAAAAACAATATGGACCTCTAGCAGCTCCATTGTGATGTGTGGAGTAGATCATAAAATTGCCAGTTGGTCATGGCACGATGGAGCTATTCTTCCCTTTGACATCGATAAGATGATGAGTCTTCTAACCGAGGTCGAAACGTACGTTCTCTCTATCATGCCATCAGGCCCCCTCAAAGCCGAGATCGCGCAGAGACTTGAAGATGTCTTTGCAGGGAAGAACACCGATCTTGAGGCACTCATGGAGTGGCTAAAGACAAGACCAATCCTGTCACCTCTAACTAAAGGGATTTTAGGATTTGTATTCACGCTCACCGTGCCCAGTGAGCGAGGACTGCAGCGTAGACGCTTTGTCCAAAATGCCCTTAGTGGAAACGGAGATCCAAACAACATGGACAGAGCGGTAAAACTGTACAGGAAGCTTAAAAGAGAAATAACATTCCATGGGGCAAAAGAGGTGGCACTCAGCTATTCCACCGGTGCACTAGCCAGCTGCATGGGACTCATATACAACAGAATGGGAACTGTTACAACTGAAGTGGCATTTGGCCTGGTATGTGCCACATGTGAACAGATTGCTGATTCCCAGCACCGGTCTCATAGGCAGATGGTGACAACAACCAACCCATTAATCAGACATGAAAACAGAATGGTATTAGCCAGTACCACGGCTAAAGCCATGGAACAGATGGCAGGATCAAGTGAACAGGCAGCAGAGGCCATGGAGGTTGCTAGTAGGGCTAGGCAGATGGTACAGGCAATGAGAACCATTGGGACCCATCCTAGCTCCAGTGCTGGTTTGAAAGATGATCTCCTTGAAAACTTACAGGCCTACCAGAAACGGATGGGAGTGCAAATGCAGCGATTCAAGTGATCCTCTCGTTATTGCAGCAAGTATCATTGGGATATTGCACTTGATATTGTGGATTCTTGATCGTCTTTTCTTCAAATTCATTTATCGTCGCCTTAAATACGGGATGAAAAGAGGGCCTTCTACGGAAGGAGTACCTGAGTCCATGAGGGAAGAATATCGGCAGGAACAGCAGAATGCTGTGGATGTTGACGATGGTCATTTTGTCAACATAGAGCTAGAGTAAATGGATTCCAACACTGTGTCAAGCTTCCAGGTAGACTGTTTTCTCTGGCATGTCCGCAAACGATTCGCAGACCAAGAACTGGGTGATGCCCCATTCCTTGATCGGCTTCGCCGAGACCAGAAGTCCCTAAGGGGAAGAGGCAGCACTCTTGGTCTGGACATCGAAACAGCCACTCATGCAGGAAAGCAGATAGTGAAGCAGATTCTGGAAAAGGAATCAGATGAGGCACTTAAAATGACCATTGCCTCTGTTCCTACTTCACGCTACTTAACTGATATGACTCTTGATGAGATGTCAAGAGACTGGTTCATGCTCATGCCCAAGCAAAAAGTAACAGGCTCCCTATGTATAAGAATGGACCAGGCAATCATGGATAAGAACATCATCCTTAAAGCAAACTTTAGTGTGATTTTCGAAAGGCTGGAAACACTAATACTACTTAGAGCCTTCACTGAAGAAGGAGCAGTCGTTGGCGAAATTTCACCATTACCTTCTCTTCCAGGACATACTAATGAGGATGTCAAAAATGCAATTGGGGTTCTCATCGGAGGACTTAAATGGAATGATAATACGGTTAGAATCTCTGAAACTCTACAGAGATTCGCTTGGAGAAGCAGTAATGAGATTGGGAGATCTTCATTCCCTTCAAAGCAGAAATGAAAAATGGAGAGAACAATTAAGCCAGAAATTTGAAGAAATAAGATGGTTAATTGAAGAAGTGCGACATAGATTGAAAAATACAGAAAACAGTTTTGAACAAATAACATTTATGCAAGCCTTACAACTATTGCTTGAAGTAGAGCAAGAGATAAGAACTTTCTCGTTTCAGCTTATTTAA
		</sequence>
		<sequence>
			<taxon idref="cIII_251_A/equine/East_Sussex/10639/2019|South_East_England|2019-07-02"/>
			ATGGAGAGAATAAAAGAACTGAGAGATCTGATGTTGCAATCCCGCACCCGCGAGATACTAACCAAAACTACTGTGGACCACATGGCCATAATTAAGAAATATACATCAGGAAGACAAGAGAAGAACCCTGCACTTAGGATGAAATGGATGATGGCAATGAAATACCCAATTACAGCAGATAAGAGAGTAATGAAGATGATTCCTGAGAGAAATGAACAGGGACAAACCCTTTGGAGCAAGACGAACGATGCTGGCTCAGACCGCGTAATGGTATCACCCCTGGCAGTGACATGGTGGAATAGGAATGGACCAACAACAAGCACAATTCATTACCCAAAAGTCTACAAAACTTATTTTGAAAAGGTTGAAAGATTGAAACATGGAACCTTTGGCCCCGTTCATTTTAGGAATCAAGTCAAGATAAGACGGAGAGTTGATGTAAACCCTGGTCACGCAGACCTCAGTGCCAAAGAAGCACAAGATGTAATTATGGAAGTTGTTTTCCCAAACGAAGTGGGAGCCAGAATTCTAACATCGGAATCACAACTAACAATAACCAAAGAGAAAAAGGAAGAACTTCAGGACTGCAAAATTGCTCCCTTGATGGTAGCATACATGCTAGAAAGAGAATTGGTCCGAAAAACAAGGTTCCTCCCAGTAGCAGGAGGAACAAGCAGTGTATACATTGAAGTGCTGCATCTGACTCAAGGAACATGCTGGGAGCAAATGTACACTCCAGGAGGAGAAGTTAGAAATGATGATATTGATCAAAGTTTAATTATTGCAGCACGGAACATAGTGAGAAGAGCGACGGTATCAGCAGATCCACTAGCATCCCTACTGGAAATGTGCCACAGTACACAGATTGGTGGGATAAGGATGGTAGACATCCTTAAACAGAATCCAACTGAGGAACAAGCTGTGGATATATGCAAAGCAGCAATGGGATTGAGAATTAGCTCATCATTCAGCTTTGGTGGATTCACCTTCAAAAGAACAAGTGGATCATCAGTCAAGAGAGAAGAAGAAATGCTTACAGGCAACCTCCAAACATTGAAAATAAGAGTACATGAGGGCTATGAAGAATTCACAATGGTCGGAAGAAGAGCAACAGCCATTCTCAGAAAGGCAACCAGAAGATTGATTCAATTGATAGTAAGTGGGAGAGATGAACAATCAATTGCTGAAGCAGTAATTGTAGCCATGGTGTTTTCGCAAGAAGATTGCATGATAAAAGCAGTTCGAGGTGATTTGAACTTTGTTAATAGAGCAAATCAGCGTTTGAACCCCATGCATCAACTCTTGAGGCATTTCCAAAAAGATGCAAAAGTGCTTTTCCAAAACTGGGGAATTGAACCCATCGATAATGTAATGGGGATGATTGGAATATTGCCTGACATGACCCCAAGCACCGAGATGTCATTGAGAGGAGTGAGAGTCAGCAAGATGGGAGTGGATGAGTACTCCAGCACTGAGAGAGTGGTGGTGAGCATTGACCGTTTTTTAAGAGTTCGGGATCAAAGGGGAAACATACTACTGTCTCCTGAAGAAGTCAGTGAAACACAAGGAACGGAAAAGCTGACAATAATTTATTCGTCATCAATGATGTGGGAGATTAATGGTCCCGAATCAGTGTTAGTCAATACTTATCAATGGATCATCAGGAACTGGGAAATTGTAAAAATCCAGTGGTCACAGGACCCCACAATGCTATACAATAAGATAGAATTTGAGCCATTCCAATCCCTGGTCCCTAGGGCCACCAGAAGCCAATACAGCGGTTTCGTAAGAACCCTGTTTCAGCAAATGCGGGATGTACTTGGAACATTTGATACTGCTCAGATAATAAAACTCCTCCCTTTTGCCGCTGCTCCTCCGGAACAGAGTAGGATGCAGTTCTCTTCTTTAACTGTTAATGTAAGAGGTTCTGGAATGAGAATACTTGTAAGAGGCAATTCCCCAGTGTTCAACTACAATAGAACCACTAAACGGCTCACAATCCTCGGAAAGGATGCAGGTGCGCTTACTGAGGACCCAGATGAAGGTACAACTGGAATAGAATCTGCTGTTCTAAGAGGGTTTCTCATTTTGGGTAGAGAAAACAAGAGATATGGCCCAGCACTAAGCATCAATGAACTAAGCAAGCTTGCAAAAGGGGAGAAAGCCAATGTACTAATTGGGCAAGGGGACGTAGTGTTGGTAATGAAACGGAAACGTGACTCTAGCATACTTACTGACAGCCAGACAGCGACCAAAAGGGTTCGGATGGCCATCAATTAGATGGATGTCAATCCGACTCTACTTTTCTTAAAGGTGCCAGCGCAAAATGCTATAAGCACAACATTCCCTTATACTGGAGATCCTCCCTACAGTCATGGAACAGGGACAGGATACACCATGGATACTGTCAACAGAACACACCAATATTCAGAAAAAGGGAAATGGACAACAAACACTGAGATTGGAGCACCACAACTTAATCCAATCGATGGACCACTTCCTGAAGACAATGAACCAAGTGGATACGCCCAAACAGATTGTGTATTGGAAGCAATGGCTTTACTTGAAGAATCCCATCCCGGAATCTTTGAAAATTCGTGTCTTGAAACAATGGAGGTGGTACAGCAGACAAGAGTGGACAAACTAACACAAGGCCGACAAACTTATGATTGGACCTTGAACAGGAATCAACCTGCTGCAACAGCACTTGCTAATACGATTGAAGTATTCAGATCAAATGGTCTGACTTCCAATGAGTCGGGGAGATTGATGGACTTCCTCAAAGATGTCATGGAGTCCATGAACAAGGAAGAAATGGAAATAACAACACACTTCCAACGGAAGAGAAGAGTAAGAGACAACATGACAAAGCGAATGATAACACAGAGAACCATAGGGAAGAAAAAACAACGATTAAACAGAAAGAGCTACCTAATTAGAACATTGACCCTAAACACAATGACCAAGGACGCTGAGAGAGGGAAATTGAAACGACGAGCAATCGCTACCCCAGGGATGCAGATAAGAGGGTTTGTATATTTTGTTGAAACACTAGCCCGAAGAATATGTGAAAAGCTTGAACAATCAGGATTGCCAGTTGGCGGTAATGAGAAAAAGGCAAAACTGGCTAATGTCGTCAGAAAAATGATGACTAATTCCCAAGACACTGAACTCTCATTCACCATCACTGGGGACAATACCAAATGGAATGAAAATCAGAACCCACGCATATTCCTGGCAATGATCACATACATAACTAGAAACCAGCCAGAATGGTTCAGAAATGTTCTAAGCATTGCACCGATTATGTTCTCAAATAAAATGGCAAGACTGGGGAAAGGATACATGTTCGAAAGCAAAAGTATGAAATTGAGAACTCAAATACCAGCAGAAATGCTAGCAAGCATTGACCTAAAATATTTCAATGATTCAACAAAAAAGAAAATTGAAAAGATACGACCACTTCTGGTTGACGGGACTGCTTCACTAAGTCCTGGAATGATGATGGGAATGTTCAACATGTTGAGCACTGTGCTGGGTGTATCCATATTAAACCTGGGCCAGAGGAAATACACAAAGACCACATACTGGTGGGACGGTCTGCAATCATCCGATGACTTTGCGTTAATAGTGAATGCACCTAATCATGAGGGGATACAAGCTGGAGTAGACAGATTCTATAGAACTTGCAAACTGGTCGGGATCAACATGAGCAAGAAGAAGTCCTACATAAATAGAACTGGAACATTCGAATTCACAAGCTTTTTCTACCGATATGGTTTTGTAGCCAATTTCAGCATGGAACTACCCAGTTTTGGAGTTTCCGGAATAAATGAGTCTGCAGACATGAGCATTGGAGTGACAGTTATCAAAAACAACATGATAAATAATGATCTCGGCCCTGCCACTGCACAGATGGCACTCCAACTCTTCATTAAGGATTATCGGTACACATACCGATGTCATAGAGGCGATACCCAGATACAAACCAGAAGATCTTTTGAGTTGAAAAAACTATGGGAACAGACTCAATCAAAGACTGGTCTACTGGTATCAGATGGGGGTCCAAACCTATATAACATCAGAAACCTACACATCCCGGAAGTCTGTTTAAAATGGGAGCTAATGGATGAAGATTATAGGGGGAGGCTATGCAATCCATTGAATCCTTTTGTTAGTCACAAAGAAATTGAATCAGTCAACAGTGCAATAGTAATGCCTGCGCATGGCCCTGCCAAAAGCATGGAGTATGATGCTGTTGCAACAACACATTCTTGGATCCCCAAGAGGAACCGGTCCATATTGAACACAAGCCAAAGGGGAATACTCGAAGATGAGCAGATGTATCAAAAATGCTGCAACCTGTTTGAAAAATTCTTCCCCAGCAGCTCATACAGAAGACCGGTCGGAATTTCTAGTATGGCTGAGGCCATGGTATCCAGGGCCCGCATTGATGCACGAATTGACTTCGAATCTGGACGGATAAAGAAAGATGAGTTCGCTGAGATCATGAAGATCTGTTCCACCATTGAAGAGCTCGGACGGCAAAAATAGATGGAAGACTTTGTGCGACAGTGCTTCAATCCAATGATCGTCGAGCTTGCGGAAAAGGCAATGAAAGAATATGGAGAGGACCCAAAAATCGAAACAAACAAATTTGCAGCAATATGCACTCACTTGGAAGTCTGTTTCATGTACTCGGATTTCCACTTTATTAATGAACTAGGTAAATCAGTGGTCATAGAGTCTGGTGACCCAAATGCTCTTTTAAAACACAGATTTGAAATTATTGAAGGGAGAGACCGAACAATGGCATGGACAGTAGTAAACAGCATCTGCAACACCACAAGAGCTGAAAAACCTAAATTTCTTCCAGACTTATACGACTATAAGGAGAACAGATTTGTTGAAATTGGTGTGACAAGGAGAGAAGTTCACATATACTACCTGGAGAAGGCCAACAAAATAAAGTCTGAAAAGACACACATCCACATTTTCTCATTTACAGGGGAAGAAATGGCTACGAAAGCGGACTACACTCTTGATGAAGAGAGTAGAGCCAGAATAAAGACCAGGCTATTCACTATAAGACAAGAAATGGCCAGTAGGGGCCTCTGGGATTCCTTTCGTCAGTCCGAGAGAGGCGAAGAGACAATTGAAGAAAGATTTGAAATCACAGGGACGATGCGCAAGCTTGCCAATTACAGTCTCCCACCGAACTTCTCCAGCCTTGGAAATTTTAGAGTCTATGTGGATGGATTCAAGCCGAATGGATGCATTGAGAGTAAGCTTTCTCAAATGTCCAAAGAAGTAAATGCCAGAATTGAATCATTTTCAAAGACAACACCCCGACCACTCAAAATGCCAGGTGGTCCACCCTGCCATCAGCGATCTAAATTCTTGCTAATGGATGCTCTGAAACTGAGCATTGAGGACCCAAGTCACGAGGGAGAGGGAATACCACTATATGATGCAATCAAATGCATGAAAACTTTCTTTGGATGGAAAGAACCCAGTATTGTTAAACCACATGAAAAAGGCATAAACCCGAACTATATCCAAACTTGGAAGCAAGTATTAGAAGAAATACAAGACATTGAGAACGAAGAAAGGATCCCCAAGACCAAGAATATGAAAAAAACAAGCCAATTGAGATGGGCACTAGGTGAAAATATGGCACCAGAGAAAGTGGATTTTGAGGATTGTAAAGACATCAGTGATCTAAAACAGTATGACAGTGATGAACCAGAAACAAGGTCTCTTGCAAGTTGGATTCAAAATGAGTTCAACAAAGCTTGTGAGCTGACAGATTCAAGCTGGATAGAGCTCGATGAAATTGGGGAGGATGTCGCCCCAATAGAATACATTGCGAGCATGAGGAGAAATTATTTTACCGCTGAGATTTCCCATTGTAGAGCAACAGAATATATAATGAAAGGAGTGTACATCAACACCGCTCTACTCAATGCATCCTGTGCTGCGATGGATGAATTTCAATTAATTCCGATGATAAGTAAATGCAGGACCAAAGAAGGGAGAAGGAAAACAAATTTATATGGATTCATAGTAAAGGGAAGGTCCCATTTAAGAAATGATACTGACGTGGTGAACTTTGTAAGTATGGAATTTTCTCTTACTGATCCAAGATTTGAGCCGCACAAATGGGAAAAATACTGCGTTCTAGAGATTGGAGACATGCTTCTAAGAACTGCTGTAGGTCAAGTGTCAAGACCCATGTTTTTGTATGTGAGGACAAATGGGACCTCTAAAATTAAAATGAAATGGGGAATGGAAATGAGGCGCTGCCTCCTTCAGTCTCTGCAACAGATTGAAAGCATGATCGAAGCTGAGTCCTCAGTCAAAGAAAAGGACATGACCAAAGAATTTTTTGAGAACAAATCAGAAACATGGCCTATAGGAGAGTCCCCCAAAGGAGTGGAAGAGGGCTCGATCGGAAAGGTTTGCAGGACCTTATTAGCAAAATCTGTGTTTAACAGTTTGTATGCATCTCCACAATTGGAAGGATTTTCAGCTGAATCTAGGAAATTACTTCTCATTGTTCAGGCTCTTAGGGATAACCTGGAACCTGGAACCTTTGATATTGGGGGATTATATGAATCAATTGAGGAGTGCCTGATTAATGATCCCTGGGTTTTGCTTAATGCATCTTGGTTCAACTCCTTCCTTACACATGCACTGAAGTAGATGACGATAACCATTATTTTGATACTACTGACCCATTGGGCTTACAGTCAAAACCCAATAAATGACAACAACACAGCCACATTGTGTCTAGGACACCATGCAGTAGCAAATGGAACATTGGTAAAAACAATAAGTGATGATCAAATTGAGGTGACAAATGCTACAGAATTAGTTCAGAGCATTCCAATGGGGAAAATATGCAACAATTCGTATAGAATTCTAGATGGAAAGGATTGCACATTAATAGATGCAATGCTAGGAGATCCCCACTGTGACGCCTTTCAGTATGAGAATTGGGACCTCTTTATAGAAAGAAGCAGCGCCTTCAGCAATTGCTACCCATATGACATCCCTAACTATGCATCGCTCCGATCCATTGTAGCATCCTCAGGAACATTGGAATTCACAGCAGAGGGATTCACATGGACAGGTGTCACTCAAAACGGAAGAAGCGGATCCTGCAAAAGGGGATCAGCCGATAGTTTCTTTAGCCGACTGAATTGGCTAACAAAATCCGGAAGCTCTTACCCCATACTGAATGTGACAATGCCTAACAACAAAAACTTCGACAAGCTATACATCTGGGGGATCCATCACCCGAGCTCAACTCAAGAGCAGACAAAATTGTATATCCAGGAATCAGGGCGAGTAACAGTCTCAACAAAAAGAAGTCAACAAACAATAATCCCTAACATTGGGTCTAGACCATGGATCAGAGGTCAATCAGGTAGGATAAGCATATACTGGACCATTGTAAAACCTGGAGATATTCTAATGATAAACAGTAATGGCAACTTAGTTGCACCGCGGGGATACTTTAAATTGAAAACAGGGAAAAGCTCTGTAATGAGATCAGACGTACCCATAGACATTTGTGTGTCTGAATGTATTACACCAAATGGAAGCATCTCCAACGACAAGCCATTCCAAAATGTGAACAAAGTTACATATGGAAAATGTCCCAAGTATATCAGACAAAACACTTTAAAGCTGGCCACTGGGATGAGGAATGTACCAGAAAAGCAAATCAGAGGAATCTTCGGGGCAATAGCGGGATTCATCGAAAACGGCTGGGAAGGAATGGTTGATGGATGGTATGGGTTCCGATACCAAAACTCTGAAGGAACAGGGCAAGCTGCAGATCTAAAGAGCACTCAAACAGCCATCGACCAGATCAATGGAAAGTTAAACAGAGTGATTGAAAGAACAAATGAGAAATTCCATCAAATAGAGAAGGAATTCTCAGAAGTAGAAGGAAGAATTCAGGACTTGGAGAAATATGTAGAAGACACCAAAATAGACCTATGGTCCTACAATGCAGAATTGCTGGTGGCTCTAGAAAATCAACATACAATTGACTTAACAGATGCAGAAATGAATAAATTGTTTGAGAGAACTAGACGCCTGTTAAGAGAAAACGCAGAAGACATGGGAGGTGGATGTTTCAAGATTTACCACAAATGTAATAATGCATGCATTGGATCAATAAGAAATGGGACATATGACCATTACATATACAGAGATGAAGCATTAAACAACCGATTTCAGATCAAAGGTGTAGAGTTGAAATCAGGCTACAAAGATTGGATACTCTGGATTTCATTCGCCATATCATGCTTCTTAATTTGCGTTGTTCTATTGGGTTTTATTATGTGGGCTTGCCAAAAAGGCAACATCAGATGCAACATTTGCATTATGGCGTCTCAAGGCACCAAACGATCCTATGAACAGATGGAAACTGATGGGGAACGCCAGAATGCAACTGAAATCAGAGCATCTGTCGGAAGGATGGTGGGAGGAATTGGCCGGTTTTATGTTCAGATGTGTACTGAGCTTAAACTAAACGACCATGAAGGGCGACTGATTCAGAACAGCATAACAATAGAAAGGATGGTGCTTTCGGCATTCGACGAAAGAAGAAACAAGTATCTCGAGGAGCATCCCAGTGCTGGGAAAGACCCTAAGAAAACAGGAGGCCCTATATACAGAAGGAAAGATGGGAAATGGATGAGGGAACTCATCCTCCATGATAAAGAAGAAATCATGAGAATCTGGCGTCAGGCCAACAATGGTGAAGACGCTACTGCTGGTCTTACTCATATGATGATCTGGCACTCCAATCTCAATGACACCACATACCAAAGAACAAGGGCTCTTGTTCGAACTGGGATGGATCCCAGAATGTGCTCTCTGATGCAAGGCTCAACCCTCCCACGGAGATCTGGAGCAGCTGGTGCTGCAGTAAAAGGTGTTGGAACAATGGTAATGGAACTCATCAGAATGATCAAACGCGGAATAAATGATCGGAATTTCTGGAGAGGTGAAAATGGTCGAAGAACCAGAATTGCTTATGAAAGAATGTGCAATATCCTCAAAGGGAAATTCCAGACAGCAGCACAACGAGCTATGATGGACCAGGTGAGAGAAGGCCGCAATCCTGGAAACGCTGAGATTGAGGATCTCATTTTCTTGGCACGATCAGCACTTATTTTGAGAGGATCAGTAGCCCATAAATCATGCCTACCTGCCTGTGTTTATGGCCTTGCAGTAACCAGTGGATATGACTTTGAGAAGGAAGGATACTCTCTGGTTGGAATTGATCCTTTCAAACTACTCCAGAACAGCCAGATTTTCAGTCTAATCAGACCAAAAGAAAACCCAGCACACAAGAGCCAGTTGGTGTGGATGGCATGCCATTCTGCAGCATTTGAAGACCTAAGAGTTTTAAATTTCATTAGAGGAACCAAAGTAATCCCAAGAGGACAGTTAACAACCAGAGGAGTTCAAATAGCTTCAAATGAAAACATGGAGACAATAGACTCTAGCACACTTGAACTGAGAAGCAAGTATTGGGCAATAAGGACCAGAAGCGGAGGAAACACCAGTCAACAGAGAGCATCTGCAGGACAGATAAGTGTGCAACCTACTTTCTCAGTACAGAGAAACCTTCCTTTTGAAAGAGCAACCATCATGGCTGCATTCATTGGTAACACCGAAGGAAGGACTTCCGACATGAGAACAGAAATCATAAGGATGATGGAAAATGCCAAATCAGAAGATGTGTCTTTCCAGGGGCGGGGAGTCTTCGAGCTCTCGGACGAAAAGGCAACGAACCCGATCGTGCCTTCTTTTGACATGAGCAATGAAGGGTCTTATTTCTTCGGAGACAATGCTGAGGAGTTTGACAGTTGAATGAATCCAAATCAAAAGATAATAGCAATTGGATTTACATCATTGGGGATATTAATCATTAGTGTCATTCTCCATGTAGTCAGCATTATAGTAACAGTACTGGCCCTAAATAACAATAGAACAGATCTGAACTGCAAAGAGACGATCATAAGGGAGTACAATGAAACAGTAAGAGTAGAAAAAATTACTCAATGGTATAATATCAGTACAATTAAGTACATGGAGAAACCTTCAAATGAATACTATATGAACAACACTGAACCACTTTGTGAGGCCCAAGGCTTTGCACCATTTTCCAAGGATAATGGAATACGAATTGGATCGAGGGGCCATGTTTTTGTGATAAGAGAACCTTTTGTATCATGTTCGCCTTCAGAATGTAGAACCTTTTTCCTCACACAGGGCTCATTACTCAATGACAAACATTCTAACGGCACAATAAAGGACCGAAGTCCGTATAGAACTCTGATGAGTGTCAAAATAGGACAATCACCTAATGTATATCAAGCTAGGTTTGAATCAGTGGCATGGTCAGCAACAGCATGCCATGATGGAAAAAAATGGATGACGGTTGGGGTCACAGGGCCTGACAACCAAGCAATTGCAGTAGTGAACTATGGGGGTGTTCCGGTTGATATTATTAATTCATGGGCAGGGGATATTTTAAGAACCCAAGAATCGTCATGCACCTGCATCAAAGGAGATTGTTATTGGGTAATGACTGATGGGCCGGCGAATAGACAAGCCAAATATAAGATATTCAAAGCAAAAAATGGAAAAGTGATTGGACAAACTGATATAAGTTTCAATGGAGGACACATAGAGGAGTGTTCTTGTTACCCCAATGAAGGGAAGGTGGAATGCATATGCAGGGACAATTGGACTGGAACAAATAGACCAATTTTGGTAATATCTTCTGATCTATCATACACAGTTGGATATTTGTGTGCTGGCATTCCCACTGACACTCCTAGGGGAGAGGATAGTCAATTCACGGGCTCATGTACAAACCCTTTGGGAAATAAAGGATACGGTGTAAAAGGTTTCGGATTTCGACAAGGAACTGACGTATGGGCAGGAAGGACAATTAGTAGAACTTCAAGATCAGGATTCGAAATAATAAAAATCAAGAATGGTTGGACACAGAACAGTAAAGACCAAATAAGGAGGCAAGTGATTATCGATGATCCAAATTGGTCAGGATATAGCGGTTCTTTCACATTGCCGGTTGAACTAACAAAAAAAGAATGTTTGGTGCCCTGTTTCTGGGTTGAAATGATTAGGGGTAAACCTGAAGAAAAAACAATATGGACCTCTAGCAGCTCCATTGTGATGTGTGGAGTAGATCATAAAATTGCCAGTTGGTCATGGCACGATGGAGCTATTCTTCCCTTTGACATCGATAAGATGATGAGTCTTCTAACCGAGGTCGAAACGTACGTTCTCTCTATCATGCCATCAGGCCCCCTCAAAGCCGAGATCGCGCAGAGACTTGAAGATGTCTTTGCAGGGAAGAACACCGATCTTGAGGCACTCATGGAGTGGCTAAAGACAAGACCGATCCTGTCACCTCTAACTAAAGGGATTTTAGGATTTGTATTCACGCTCACCGTGCCCAGTGAGCGAGGACTGCAGCGTAGACGCTTTGTCCAAAATGCCCTTAGTGGAAACGGAGATCCAAACAACATGGACAGAGCGGTAAAACTGTACAGGAAGCTTAAAAGAGAAATAACATTCCATGGGGCAAAAGAGGTGGCACTCAGCTATTCCACCGGTGCACTAGCCAGCTGCATGGGACTCATATACAACAGAATGGGAACTGTTACAACTGAAGTGGCATTTGGCCTGGTATGTGCCACATGTGAACAGATTGCTGATTCCCAGCACCGGTCTCATAGGCAGATGGTGACAACAACCAACCCATTAATCAGACATGAAAACAGAATGGTATTAGCCAGTACCACGGCTAAAGCCATGGAACAGATGGCAGGATCAAGTGAACAGGCAGCAGAGGCCATGGAGGTTGCTAGTAGGGCTAGGCAGATGGTACAGGCAATGAGAACCATTGGGACCCATCCTAGCTCCAGTGCTGGTTTGAAAGATGATCTCCTTGAAAACTTACAGGCCTACCAGAAACGGATGGGAGTGCAAATGCAGCGATTCAAGTGATCCTCTCGTTATTGCAGCAAGTATCATTGGGATATTGCACTTGATATTGTGGATTCTTGATCGTCTTTTCTTCAAATTCATTTATCGTCGCCTTAAATACGGGATGAAAAGAGGGCCTTCTACGGAAGGAGTACCTGAGTCCATGAGGGAAGAATATCGGCAGGAACAGCAGAATGCTGTGGATGTTGACGATGGTCATTTTGTCAACATAGAGCTAGAGTAAATGGATTCCAACACTGTGTCAAGCTTCCAGGTAGACTGTTTTCTCTGGCATGTCCGCAAACGATTCGCAGACCAAGAACTGGGTGATGCCCCATTCCTTGATCGGCTTCGCCGAGACCAGAAGTCCCTAAGGGGAAGAGGCAGCACTCTTGGTCTGGACATCGAAACAGCCACTCATGCAGGAAAGCAGATAGTGAAGCAGATTCTGGAAAAGGAATCAGATGAGGCACTTAAAATGACCATTGCCTCTGTTCCTACTTCACGCTACTTAACTGATATGACTCTTGATGAGATGTCAAGAGACTGGTTCATGCTCATGCCCAAGCAAAAAGTAACAGGCTCCCTATGTATAAGAATGGACCAGGCAATCATGGATAAGAACATCATCCTTAAAGCAAACTTTAGTGTGATTTTCGAAAGGCTGGAAACACTAATACTACTTAGAGCCTTCACTGAAGAAGGAGCAGTCGTTGGCGAAATTTCACCATTACCTTCTCTTCCAGGACATACTAATGAGGATGTCAAAAATGCAATTGGGGTCCTCATCGGAGGACTTAAATGGAATGATAATACGGTTAGAATCTCTGAAACTCTACAGAGATTCGCTTGGAGAAGCAGTAATGAGATTGGGAGATCTTCATTCCCTTCAAAGCAGAAATGAAAAATGGAGAGAACAATTAAGCCAGAAATTTGAAGAAATAAGATGGTTAATTGAAGAAGTGCGACATAGATTGAAAAATACAGAAAACAGTTTTGAACAAATAACATTTATGCAAGCCTTACAACTATTGCTTGAAGTAGAGCAAGAGATAAGAACTTTCTCGTTTCAGCTTATTTAA
		</sequence>
		<sequence>
			<taxon idref="cIII_252_A/equine/Moray/10693/2019|Scotland|2019-07-03"/>
			ATGGAGAGAATAAAAGAACTGAGAGATCTGATGTTGCAATCCCGCACCCGCGAGATACTAACCAAAACTACTGTGGACCACATGGCCATAATTAAGAAATATACATCAGGAAGACAAGAGAAGAACCCTGCACTTAGGATGAAATGGATGATGGCAATGAAATACCCAATTACAGCAGATAAGAGAGTAATGAAGATGATTCCTGAGAGAAATGAACAGGGACAAACCCTTTGGAGCAAGACGAACGATGCTGGCTCAGACCGCGTAATGGTATCACCCCTGGCAGTGACATGGTGGAATAGGAATGGACCAACAACAAGCACAATTCATTACCCAAAAGTCTACAAAACTTATTTTGAAAAGGTTGAAAGATTGAAACATGGAACCTTTGGCCCCGTTCATTTTAGGAATCAAGTCAAGATAAGACGGAGAGTTGATGTAAACCCTGGTCACGCAGACCTCAGTGCCAAAGAAGCACAAGATGTAATTATGGAAGTTGTTTTCCCAAACGAAGTGGGAGCCAGAATTCTAACATCGGAATCACAACTAACAATAACCAAAGAGAAAAAGGAAGAACTTCAGGACTGCAAAATTGCTCCCTTGATGGTAGCATACATGCTAGAAAGAGAATTGGTCCGAAAAACAAGGTTCCTCCCAGTAGCAGGAGGAACAAGCAGTGTATACATTGAAGTGCTGCATCTGACTCAAGGAACATGCTGGGAGCAAATGTACACTCCAGGAGGAGAAGTTAGAAATGATGATATTGATCAAAGTTTAATTATTGCAGCACGGAACATAGTGAGAAGAGCGACGGTATCAGCAGATCCACTAGCATCCCTACTGGAAATGTGCCACAGTACACAGATTGGTGGGATAAGGATGGTAGACATCCTTAAACAGAATCCAACTGAGGAACAAGCTGTGGATATATGCAAAGCAGCAATGGGATTGAGAATTAGCTCATCATTCAGCTTTGGTGGATTCACCTTCAAAAGAACAAGTGGATCATCAGTCAAGAGAGAAGAAGAAATGCTTACAGGCAACCTCCAAACATTGAAAATAAGAGTACATGAGGGCTATGAAGAATTCACAATGGTCGGAAGAAGAGCAACAGCCATTCTCAGAAAGGCAACCAGAAGATTGATTCAATTGATAGTAAGTGGGAGAGATGAACAATCAATTGCTGAAGCAGTAATTGTAGCCATGGTGTTTTCGCAAGAAGATTGCATGATAAAAGCAGTTCGAGGTGATTTGAACTTTGTTAATAGAGCAAATCAGCGTTTGAACCCCATGCATCAACTCTTGAGGCATTTCCAAAAAGATGCAAAAGTGCTTTTCCAAAACTGGGGAATTGAACCCATCGATAATGTAATGGGGATGATTGGAATATTGCCTGACATGACCCCAAGCACCGAGATGTCATTGAGAGGAGTGAGAGTCAGCAAGATGGGAGTGGATGAGTACTCCAGCACTGAGAGAGTGGTGGTGAGCATTGACCGTTTTTTAAGAGTTCGGGATCAAAGGGGAAACATACTACTGTCTCCTGAAGAAGTCAGTGAAACACAAGGAACGGAAAAGCTGACAATAATTTATTCGTCATCAATGATGTGGGAGATTAATGGTCCCGAATCAGTGTTAGTCAATACTTATCAATGGATCATCAGGAACTGGGAAATTGTAAAAATCCAGTGGTCACAGGACCCCACAATGCTATACAATAAGATAGAATTTGAGCCATTCCAATCCCTGGTCCCTAGGGCCACCAGAAGCCAATACAGCGGTTTCGTAAGAACCCTGTTTCAGCAAATGCGGGATGTACTTGGAACATTTGATACTGCTCAGATAATAAAACTCCTCCCTTTTGCCGCTGCTCCTCCGGAACAGAGTAGGATGCAGTTCTCTTCTTTAACTGTTAATGTAAGAGGTTCTGGAATGAGAATACTTGTAAGAGGCAATTCCCCAGTGTTCAACTACAATAGAACCACTAAACGGCTCACAATCCTCGGAAAGGATGCAGGTGCGCTTACTGAGGACCCAGATGAAGGTACAACTGGAATAGAATCTGCTGTTCTAAGAGGGTTTCTCATTTTGGGTAGAGAAAACAAGAGATATGGCCCAGCACTAAGCATCAATGAACTAAGCAAGCTTGCAAAAGGGGAGAAAGCCAATGTACTAATTGGGCAAGGGGACGTAGTGTTGGTAATGAAACGGAAACGTGACTCTAGCATACTTACTGACAGCCAGACAGCGACCAAAAGGGTTCGGATGGCCATCAATTAGATGGATGTCAATCCGACTCTACTTTTCTTAAAGGTGCCAGCGCAAAATGCTATAAGCACAACATTCCCTTATACTGGAGATCCTCCCTACAGTCATGGAACAGGGACAGGATACACCATGGATACTGTCAACAGAACACACCAATATTCAGAAAAAGGGAAATGGACAACAAACACTGAGATTGGAGCACCACAACTTAATCCAATCGATGGACCACTTCCTGAAGACAATGAACCAAGTGGATACGCCCAAACAGATTGTGTATTGGAAGCAATGGCTTTACTTGAAGAATCCCATCCCGGAATCTTTGAAAATTCGTGTCTTGAAACAATGGAGGTGGTACAGCAGACAAGAGTGGACAAACTAACACAAGGCCGACAAACTTATGATTGGACCTTGAACAGGAATCAACCTGCTGCAACAGCACTTGCTAATACGATTGAAGTATTCAGATCAAATGGTCTGACTTCCAATGAGTCGGGGAGATTGATGGACTTCCTCAAAGATGTCATGGAGTCCATGAACAAGGAAGAAATGGAAATAACAACACACTTCCAACGGAAGAGAAGAGTAAGAGACAACATGACAAAGCGAATGATAACACAGAGAACCATAGGGAAGAAAAAACAACGATTAAACAGAAAGAGCTACCTAATTAGAACATTGACCCTAAACACAATGACCAAGGACGCTGAGAGAGGGAAATTGAAACGACGAGCAATCGCTACCCCAGGGATGCAGATAAGAGGGTTTGTATATTTTGTTGAAACACTAGCCCGAAGAATATGTGAAAAGCTTGAACAATCAGGATTGCCAGTTGGCGGTAATGAGAAAAAGGCAAAACTGGCTAATGTCGTCAGAAAAATGATGACTAATTCCCAAGACACTGAACTCTCATTCACCATCACTGGGGACAATACCAAATGGAATGAAAATCAGAACCCACGCATATTCCTGGCAATGATCACATACATAACTAGAAACCAGCCAGAATGGTTCAGAAATGTTCTAAGCATTGCACCGATTATGTTCTCAAATAAAATGGCAAGACTGGGGAAAGGATACATGTTCGAAAGCAAAAGTATGAAATTGAGAACTCAAATACCAGCAGAAATGCTAGCAAGCATTGACCTAAAATATTTCAATGATTCAACAAAAAAGAAAATTGAAAAGATACGACCACTTCTGGTTGACGGGACTGCTTCACTAAGTCCTGGAATGATGATGGGAATGTTCAACATGTTGAGCACTGTGCTGGGTGTATCCATATTAAACCTGGGCCAGAGGAAATACACAAAGACCACATACTGGTGGGACGGTCTGCAATCATCCGATGACTTTGCGTTAATAGTGAATGCACCTAATCATGAGGGGATACAAGCTGGAGTAGACAGATTCTATAGAACTTGCAAACTGGTCGGGATCAACATGAGCAAGAAGAAGTCCTACATAAATAGAACTGGAACATTCGAATTCACAAGCTTTTTCTACCGATATGGTTTTGTAGCCAATTTCAGCATGGAACTACCCAGTTTTGGAGTTTCCGGAATAAATGAGTCTGCAGACATGAGCATTGGAGTGACAGTTATCAAAAACAACATGATAAATAATGATCTCGGCCCTGCCACTGCACAGATGGCACTCCAACTCTTCATTAAGGATTATCGGTACACATACCGATGTCATAGAGGCGATACCCAGATACAAACCAGAAGATCTTTTGAGTTGAAAAAACTATGGGAACAGACTCAATCAAAGACTGGTCTACTGGTATCAGATGGGGGTCCAAACCTATATAACATCAGAAACCTACACATCCCGGAAGTCTGTTTAAAATGGGAGCTAATGGATGAAGATTATAGGGGGAGGCTATGCAATCCATTGAATCCTTTTGTTAGTCACAAAGAAATTGAATCAGTCAACAGTGCAATAGTAATGCCTGCGCATGGCCCTGCCAAAAGCATGGAGTATGATGCTGTTGCAACAACACATTCTTGGATCCCCAAGAGGAACCGGTCCATATTGAACACAAGCCAAAGGGGAATACTCGAAGATGAGCAGATGTATCAAAAATGCTGCAACCTGTTTGAAAAATTCTTCCCCAGCAGCTCATACAGAAGACCGGTCGGAATTTCTAGTATGGCTGAGGCCATGGTATCCAGGGCCCGCATTGATGCACGAATTGACTTCGAATCTGGACGGATAAAGAAAGATGAGTTCGCTGAGATCATGAAGATCTGTTCCACCATTGAAGAGCTCGGACGGCAAAAATAGATGGAAGACTTTGTGCGACAGTGCTTCAATCCAATGATCGTCGAGCTTGCGGAAAAGGCAATGAAAGAATATGGAGAGGACCCAAAAATCGAAACAAACAAATTTGCAGCAATATGCACTCACTTGGAAGTCTGTTTCATGTACTCGGATTTCCACTTTATTAATGAACTAGGTAAATCAGTGGTCATAGAGTCTGGTGACCCAAATGCTCTTTTAAAACACAGATTTGAAATTATTGAAGGGAGAGACCGAACAATGGCATGGACAGTAGTAAACAGCATCTGCAACACCACAAGAGCTGAAAAACCTAAATTTCTTCCAGACTTATACGACTATAAGGAGAACAGATTTGTTGAAATTGGTGTGACAAGGAGAGAAGTTCACATATACTACCTGGAGAAGGCCAACAAAATAAAGTCTGAAAAGACACACATCCACATTTTCTCATTTACAGGGGAAGAAATGGCTACGAAAGCGGACTACACTCTTGATGAAGAGAGTAGAGCCAGAATAAAGACCAGGCTATTCACTATAAGACAAGAAATGGCCAGTAGGGGCCTCTGGGATTCCTTTCGTCAGTCCGAGAGAGGCGAAGAGACAATTGAAGAAAGATTTGAAATCACAGGGACGATGCGCAAGCTTGCCAATTACAGTCTCCCACCGAACTTCTCCAGCCTTGGAAATTTTAGAGTCTATGTGGATGGATTCAAGCCGAATGGATGCATTGAGAGTAAGCTTTCTCAAATGTCCAAAGAAGTAAATGCCAGAATTGAATCATTTTCAAAGACAACACCCCGACCACTCAAAATGCCAGGTGGTCCACCCTGCCATCAGCGATCTAAATTCTTGCTAATGGATGCTCTGAAACTGAGCATTGAGGACCCAAGTCACGAGGGAGAGGGAATACCACTATATGATGCAATCAAATGCATGAAAACTTTCTTTGGATGGAAAGAACCCAGTATTGTTAAACCACATGAAAAAGGCATAAACCCGAACTATATCCAAACTTGGAAGCAAGTATTAGAAGAAATACAAGACATTGAGAACGAAGAAAGGATCCCCAAGACCAAGAATATGAAAAAAACAAGCCAATTGAGATGGGCACTAGGTGAAAATATGGCACCAGAGAAAGTGGATTTTGAGGATTGTAAAGACATCAGTGATCTAAAACAGTATGACAGTGATGAACCAGAAACAAGGTCTCTTGCAAGTTGGATTCAAAATGAGTTCAACAAAGCTTGTGAGCTGACAGATTCAAGCTGGATAGAGCTCGATGAAATTGGGGAGGATGTCGCCCCAATAGAATACATTGCGAGCATGAGGAGAAATTATTTTACCGCTGAGATTTCCCATTGTAGAGCAACAGAATATATAATGAAAGGAGTGTACATCAACACCGCTCTACTCAATGCATCCTGTGCTGCGATGGATGAATTTCAATTAATTCCGATGATAAGTAAATGCAGGACCAAAGAAGGGAGAAGGAAAACAAATTTATATGGATTCATAGTAAAGGGAAGGTCCCATTTAAGAAATGATACTGACGTGGTGAACTTTGTAAGTATGGAATTTTCTCTTACTGATCCAAGATTTGAGCCGCACAAATGGGAAAAATACTGCGTTCTAGAGATTGGAGACATGCTTCTAAGAACTGCTGTAGGTCAAGTGTCAAGACCCATGTTTTTGTATGTGAGGACAAATGGGACCTCTAAAATTAAAATGAAATGGGGAATGGAAATGAGGCGCTGCCTCCTTCAGTCTCTGCAACAGATTGAAAGCATGATCGAAGCTGAGTCCTCAGTCAAAGAAAAGGACATGACCAAAGAATTTTTTGAGAACAAATCAGAAACATGGCCTATAGGAGAGTCCCCCAAAGGAGTGGAAGAGGGCTCGATCGGAAAGGTTTGCAGGACCTTATTAGCAAAATCTGTGTTTAACAGTTTGTATGCATCTCCACAATTGGAAGGATTTTCAGCTGAATCTAGGAAATTACTTCTCATTGTTCAGGCTCTTAGGGATAACCTGGAACCTGGAACCTTTGATATTGGGGGATTATATGAATCAATTGAGGAGTGCCTGATTAATGATCCCTGGGTTTTGCTTAATGCATCTTGGTTCAACTCCTTCCTTACACATGCACTGAAGTAGATGACGATAACCATTATTTTGATACTACTGACCCATTGGGCTTACAGTCAAAACCCAATAAATGACAACAACACAGCCACATTGTGTCTAGGACACCATGCAGTAGCAAATGGAACATTGGTAAAAACAATAAGTGATGATCAAATTGAGGTGACAAATGCTACAGAATTAGTTCAGAGCATTCCAATGGGGAAAATATGCAACAATTCGTATAGAATTCTAGATGGAAAGGATTGCACATTAATAGATGCAATGCTAGGAGATCCCCACTGTGACGCCTTTCAGTATGAGAATTGGGACCTCTTTATAGAAAGAAGCAGCGCCTTCAGCAATTGCTACCCATATGACATCCCTAACTATGCATCGCTCCGATCCATTGTAGCATCCTCAGGAACATTGGAATTCACAGCAGAGGGATTCACATGGACAGGTGTCACTCAAAACGGAAGAAGCGGATCCTGCAAAAGGGGATCAGCCGATAGTTTCTTTAGCCGACTGAATTGGCTAACAAAATCCGGAAGCTCTTACCCCATACTGAATGTGACAATGCCTAACAACAAAAACTTCGACAAGCTATACATCTGGGGGATCCATCACCCGAGCTCAACTCAAGAGCAGACAAAATTGTATATCCAGGAATCAGGGCGAGTAACAGTCTCAACAAAAAGAAGTCAACAAACAATAATCCCTAACATTGGGTCTAGACCATGGATCAGAGGTCAATCAGGTAGGATAAGCATATACTGGACCATTGTAAAACCTGGAGATATTCTAATGATAAACAGTAATGGCAACTTAGTTGCACCGCGGGGATACTTTAAATTGAAAACAGGGAAAAGCTCTGTAATGAGATCAGACGTACCCATAGACATTTGTGTGTCTGAATGTATTACACCAAATGGAAGCATCTCCAACGACAAGCCATTCCAAAATGTGAACAAAGTTACATATGGAAAATGTCCCAAGTATATCAGACAAAACACTTTAAAGCTGGCCACTGGGATGAGGAATGTACCAGAAAAGCAAATCAGAGGAATCTTCGGGGCAATAGCGGGATTCATCGAAAACGGCTGGGAAGGAATGGTTGATGGATGGTATGGGTTCCGATACCAAAACTCTGAAGGAACAGGGCAAGCTGCAGATCTAAAGAGCACTCAAACAGCCATCGACCAGATCAATGGAAAGTTAAACAGAGTGATTGAAAGAACAAATGAGAAATTCCATCAAATAGAGAAGGAATTCTCAGAAGTAGAAGGAAGAATTCAGGACTTGGAGAAATATGTAGAAGACACCAAAATAGACCTATGGTCCTACAATGCAGAATTGCTGGTGGCTCTAGAAAATCAACATACAATTGACTTAACAGATGCAGAAATGAATAAATTGTTTGAGAGAACTAGACGCCTGTTAAGAGAAAACGCAGAAGACATGGGAGGTGGATGTTTCAAGATTTACCACAAATGTAATAATGCATGCATTGGATCAATAAGAAATGGGACATATGACCATTACATATACAGAGATGAAGCATTAAACAACCGATTTCAGATCAAAGGTGTAGAGTTGAAATCAGGCTACAAAGATTGGATACTCTGGATTTCATTCGCCATATCATGCTTCTTAATTTGCGTTGTTCTATTGGGTTTTATTATGTGGGCTTGCCAAAAAGGCAACATCAGATGCAACATTTGCATTATGGCGTCTCAAGGCACCAAACGATCCTATGAACAGATGGAAACTGATGGGGAACGCCAGAATGCAACTGAAATCAGAGCATCTGTCGGAAGGATGGTGGGAGGAATTGGCCGGTTTTATGTTCAGATGTGTACTGAGCTTAAACTAAACGACCATGAAGGGCGACTGATTCAGAACAGCATAACAATAGAAAGGATGGTGCTTTCGGCATTCGACGAAAGAAGAAACAAGTATCTCGAGGAGCATCCCAGTGCTGGGAAAGACCCTAAGAAAACAGGAGGCCCTATATACAGAAGGAAAGATGGGAAATGGATGAGGGAACTCATCCTCCATGATAAAGAAGAAATCATGAGAATCTGGCGTCAGGCCAACAATGGTGAAGACGCTACTGCTGGTCTTACTCATATGATGATCTGGCACTCCAATCTCAATGACACCACATACCAAAGAACAAGGGCTCTTGTTCGAACTGGGATGGATCCCAGAATGTGCTCTCTTATGCAAGGCTCAACCCTCCCACGGAGATCTGGAGCAGCTGGTGCTGCAGTAAAAGGTGTTGGAACAATGGTAATGGAACTCATCAGAATGATCAAACGCGGAATAAATGATCGGAATTTCTGGAGAGGTGAAAATGGTCGAAGAACCAGAATTGCTTATGAAAGAATGTGCAATATCCTCAAAGGGAAATTCCAGACAGCAGCACAACGAGCTATGATGGACCAGGTGAGGGAAGGCCGCAATCCTGGAAACGCTGAGATTGAGGATCTCATTTTCTTGGCACGATCAGCACTTATTTTGAGAGGATCAGTAGCCCATAAATCATGCCTACCTGCCTGTGTTTATGGCCTTGCAGTAACCAGTGGATATGACTTTGAGAAGGAAGGATACTCTCTGGTTGGAATTGATCCTTTCAAACTACTCCAGAACAGCCAGATTTTCAGTCTAATCAGACCAAAAGAAAACCCAGCACACAAGAGCCAGTTGGTGTGGATGGCATGCCATTCTGCAGCATTTGAAGACCTAAGAGTTTTAAATTTCATTAGAGGAACCAAAGTAATCCCAAGAGGACAGTTAACAACCAGAGGAGTTCAAATAGCTTCAAATGAAAACATGGAGACAATAGACTCTAGCACACTTGAACTGAGAAGCAAGTATTGGGCAATAAGGACCAGAAGCGGAGGAAACACCAGTCAACAGAGAGCATCTGCAGGACAGATAAGTGTGCAACCTACTTTCTCAGTACAGAGAAACCTTCCTTTTGAAAGAGCAACCATCATGGCTGCATTCATTGGTAACACCGAAGGAAGGACTTCCGACATGAGAACAGAAATCATAAGGATGATGGAAAATGCCAAATCAGAAGATGTGTCTTTCCAGGGGCGGGGAGTCTTCGAGCTCTCGGACGAAAAGGCAACGAACCCGATCGTGCCTTCTTTTGACATGAGCAATGAAGGGTCTTATTTCTTCGGAGACAATGCTGAGGAGTTTGACAGTTGAATGAATCCAAATCAAAAGATAATAGCAATTGGATTTACATCATTGGGGATATTAATCATTAGTGTCATTCTCCATGTAGTCAGCATTATAGTAACAGTACTGGCCCTAAATAACAATAGAACAGATCTGAACTGCAAAGAGACGATCATAAGGGAGTACAATGAAACAGTAAGAGTAGAAAAAATTACTCAATGGTATAATATCAGTACAATTAAGTACATGGAGAAACCTTCAAATGAATACTATATGAACAACACTGAACCACTTTGTGAGGCCCAAGGCTTTGCACCATTTTCCAAGGATAATGGAATACGAATTGGATCGAGGGGCCATGTTTTTGTGATAAGAGAACCTTTTGTATCATGTTCGCCTTCAGAATGTAGAACCTTTTTCCTCACACAGGGCTCATTACTCAATGACAAACATTCTAACGGCACAATAAAGGACCGAAGTCCGTATAGAACTCTGATGAGTGTCAAAATAGGACAATCACCTAATGTATATCAAGCTAGGTTTGAATCAGTGGCATGGTCAGCAACAGCATGCCATGATGGAAAAAAATGGATGACGGTTGGGGTCACAGGGCCTGACAACCAAGCAATTGCAGTAGTGAACTATGGGGGTGTTCCGGTTGATATTATTAATTCATGGGCAGGGGATATTTTAAGAACCCAAGAATCGTCATGCACCTGCATCAAAGGAGATTGTTATTGGGTAATGACTGATGGGCCGGCGAATAGACAAGCCAAATATAAGATATTCAAAGCAAAAAATGGAAAAGTGATTGGACAAACTGATATAAGTTTCAATGGAGGACACATAGAGGAGTGTTCTTGTTACCCCAATGAAGGGAAGGTGGAATGCATATGCAGGGACAATTGGACTGGAACAAATAGACCAATTTTGGTAATATCTTCTGATCTATCATACACAGTTGGATATTTGTGTGCTGGCATTCCCACTGACACTCCTAGGGGAGAGGATAGTCAATTCACGGGCTCATGTACAAACCCTTTGGGAAATAAAGGATACGGTGTAAAAGGTTTCGGATTTCGACAAGGAACTGACGTATGGGCCGGAAGGACAATTAGTAGAACTTCAAGATCAGGATTCGAAATAATAAAAATCAAGAATGGTTGGACACAGAACAGTAAAGACCAAATAAGGAGGCAAGTGATTATCGATGATCCAAATTGGTCAGGATATAGCGGTTCTTTCACATTGCCGGTTGAACTAACAAAAAAAGAATGTTTGGTGCCCTGTTTCTGGGTTGAAATGATTAGGGGTAAACCTGAAGAAAAAACAATATGGACCTCTAGCAGCTCCATTGTGATGTGTGGAGTAGATCATAAAATTGCCAGTTGGTCATGGCACGATGGAGCTATTCTTCCCTTTGACATCGATAAGATGATGAGTCTTCTAACCGAGGTCGAAACGTACGTTCTCTCTATCATGCCATCAGGCCCCCTCAAAGCCGAGATCGCGCAGAGACTTGAAGATGTCTTTGCAGGGAAGAACACCGATCTTGAGGCACTCATGGAGTGGCTAAAGACAAGACCGATCCTGTCACCTCTAACTAAAGGGATTTTAGGATTTGTATTCACGCTCACCGTGCCCAGTGAGCGAGGACTGCAGCGTAGACGCTTTGTCCAAAATGCCCTTAGTGGAAACGGAGATCCAAACAACATGGACAGAGCGGTAAAACTGTACAGGAAGCTTAAAAGAGAAATAACATTCCATGGGGCAAAAGAGGTGGCACTCAGCTATTCCACCGGTGCACTAGCCAGCTGCATGGGACTCATATACAACAGAATGGGAACTGTTACAACTGAAGTGGCATTTGGCCTGGTATGTGCCACATGTGAACAGATTGCTGATTCCCAGCACCGGTCTCATAGGCAGATGGTGACAACAACCAACCCATTAATCAGACATGAAAACAGAATGGTATTAGCCAGTACCACGGCTAAAGCCATGGAACAGATGGCAGGATCAAGTGAACAGGCAGCAGAGGCCATGGAGGTTGCTAGTAGGGCTAGGCAGATGGTACAGGCAATGAGAACCATTGGGACCCATCCTAGCTCCAGTGCTGGTTTGAAAGATGATCTCCTTGAAAACTTACAGGCCTACCAGAAACGGATGGGAGTGCAAATGCAGCGATTCAAGTGATCCTCTCGTTATTGCAGCAAGTATCATTGGGATATTGCACTTGATATTGTGGATTCTTGATCGTCTTTTCTTCAAATTCATTTATCGTCGCCTTAAATACGGGATGAAAAGAGGGCCTTCTACGGAAGGAGTACCTGAGTCCATGAGGGAAGAATATCGGCAGGAACAGCAGAATGCTGTGGATGTTGACGATGGTCATTTTGTCAACATAGAGCTAGAGTAAATGGATTCCAACACTGTGTCAAGCTTCCAGGTAGACTGTTTTCTCTGGCATGTCCGCAAACGATTCGCAGACCAAGAACTGGGTGATGCCCCATTCCTTGATCGGCTTCGCCGAGACCAGAAGTCCCTAAGGGGAAGAGGCAGCACTCTTGGTCTGGACATCGAAACAGCCACTCATGCAGGAAAGCAGATAGTGAAGCAGATTCTGGAAAAGGAATCAGATGAGGCACTTAAAATGACCATTGCCTCTGTTCCTACTTCACGCTACTTAACTGATATGACTCTTGATGAGATGTCAAGAGACTGGTTCATGCTCATGCCCAAGCAAAAAGTAACAGGCTCCCTATGTATAAGAATGGACCAGGCAATCATGGATAAGAACATCATCCTTAAAGCAAACTTTAGTGTGATTTTCGAAAGGCTGGAAACACTAATACTACTTAGAGCCTTCACTGAAGAAGGAGCAGTCGTTGGCGAAATTTCACCATTACCTTCTCTTCCAGGACATACTAATGAGGATGTCAAAAATGCAATTGGGGTCCTCATCGGAGGACTTAAATGGAATGATAATACGGTTAGAATCTCTGAAACTCTACAGAGATTCGCTTGGAGAAGCAGTAATGAGATTGGGAGATCTTCATTCCCTTCAAAGCAGAAATGAAAAATGGAGAGAACAATTAAGCCAGAAATTTGAAGAAATAAGATGGTTAATTGAAGAAGTGCGACATAGATTGAAAAATACAGAAAACAGTTTTGAACAAATAACATTTATGCAAGCCTTACAACTATTGCTTGAAGTAGAGCAAGAGATAAGAACTTTCTCGTTTCAGCTTATTTAA
		</sequence>
		<sequence>
			<taxon idref="cIII_54_A/equine/Worcestershire/05151/2019|West_Midlands_England|2019-02-12"/>
			ATGGAGAGAATAAAAGAACTGAGAGATCTGATGTTGCAATCCCGCACCCGCGAGATACTAACCAAAACTACTGTGGACCACATGGCCATAATTAAGAAATATACATCAGGAAGACAAGAGAAGAACCCTGCACTTAGGATGAAATGNNNGATGGCAATGAAATACCCAATTACAGCAGATAAGAGAGTAATGAAGATGATTCCTGAGAGAAATGAACAGGGACAAACCCTTTGGAGCAAGACGAACGATGCTGGCTCAGACCGCGTAATGGTATCACCCCTGGCAGTGACATGGTGGAATAGGAATGGACCAACAACAAGCACAATTCATTACCCAAAAGTCTACAAAACTTATTTTGAAAAGGTTGAAAGATTGAAACATGGAACCTTTGGCCCCGTTCATTTTAGGAATCAAGTCAAGATAAGACGGAGAGTTGATGTAAACCCTGGTCACGCAGACCTCAGTGCCAAAGAAGCACAAGATGTAATTATGGAAGTTGTTTTCCCAAACGAAGTGGGAGCCAGAATTCTAACATCGGAATCACAACTAACAATAACCAAAGAGAAAAAGGAAGAACTTCAGGACTGCAAAATTGCTCCCTTGATGGTAGCATACATGCTAGAAAGAGAATTGGTCCGAAAAACAAGGTTCCTCCCAGTAGCAGGAGGAACAAGCAGTGTATACATTGAAGTGCTGCATCTGACTCAAGGAACATGCTGGGAGCAAATGTACACTCCAGGAGGAGAAGTTAGAAATGATGATATTGATCAAAGTTTAATTATTGCAGCACGGAACATAGTGAGAAGAGCGACGGTATCAGCAGATCCACTAGCATCCCTACTGGAAATGTGCCACAGTACACAGATTGGTGGGATAAGGATGGTAGACATCCTTAAACAGAATCCAACTGAGGAACAAGCTGTGGATATATGCAAAGCAGCAATGGGATTGAGAATTAGCTCATCATTCAGCTTTGGTGGATTCACCTTCAAAAGAACAAGTGGATCATCAGTCAAGAGAGAAGAAGAAATGCTTACAGGCAACCTCCAAACATTGAAAATAAGAGTACATGAGGGCTATGAAGAATTCACAATGGTCGGAAGAAGAGCAACAGCCATTCTCAGAAAGGCAACCAGAAGATTGATTCAATTGATAGTAAGTGGGAGAGATGAACAATCAATTGCTGAAGCAGTAATTGTAGCCATGGTGTTTTCGCAAGAAGATTGCATGATAAAAGCAGTTCGAGGTGATTTGAACTTTGTTAATAGAGCAAATCAGCGTTTGAACCCCATGCATCAACTCTTGAGGCATTTCCAAAAAGATGCAAAAGTGCTTTTCCAAAACTGGGGAATTGAACCCATCGATAATGTAATGGGGATGATTGGAATATTGCCTGACATGACCCCAAGCACCGAGATGTCATTGAGAGGAGTGAGAGTCAGCAAGATGGGAGTGGATGAGTACTCCAGCACTGAGAGAGTGGTGGTGAGCATTGACCGTTTTTTAAGAGTTCGGGATCAAAGGGGAAACATACTACTGTCTCCTGAAGAAGTCAGTGAAACACAAGGAACGGAAAAGCTGACAATAATTTATTCGTCATCAATGATGTGGGAGATTAATGGTCCCGAATCAGTGTTAGTCAATACTTATCAATGGATCATCAGGAACTGGGAAATTGTAAAAATCCAGTGGTCACAGGACCCCACAATGCTATACAATAAGATAGAATTTGAGCCATTCCAATCCCTGGTCCCTAGGGCCACCAGAAGCCAATACAGCGGTTTCGTAAGAACCCTGTTTCAGCAAATGCGGGATGTACTTGGAACATTTGATACTGCTCAGATAATAAAACTCCTCCCTTTTGCCGCTGCTCCTCCGGAACAGAGTAGGATGCAGTTCTCTTCTTTAACTGTTAATGTAAGAGGTTCTGGAATGAGAATACTTGTAAGAGGCAATTCCCCAGTGTTCAACTACAATAGAACCACTAAACGGCTCACAATCCTCGGAAAGGATGCAGGTGCGCTTACTGAGGACCCAGATGAAGGTACAACTGGAATAGAATCTGCTGTTCTAAGAGGGTTTCTCATTTTGGGTAGAGAAAACAAGAGATATGGCCCAGCACTAAGCATCAATGAACTAAGCAAGCTTGCAAAAGGGGAGAAAGCCAATGTACTAATTGGGCAAGGGGACGTAGTGTTGGTAATGAAACGGAAACGTGACTCTAGCATACTTACTGACAGCCAGACAGCGACCAAAAGGGTTCGGATGGCCATCAATTAGATGGATGTCAATCCGACTCTACTTTTCTTAAAGGTGCCAGCGCAAAATGCTATAAGCACAACATTCCCTTATACTGGAGATCCTCCCTACAGTCATGGAACAGGGACAGGATACACCATGGATACTGTCAACAGAACACACCAATATTCAGAAAAAGGGAAATGGACAACAAACACTGAGATTGGAGCACCACAACTTAATCCAATCGATGGACCACTTCCTGAAGACAATGAACCAAGTGGATACGCCCAAACAGATTGTGTATTGGAAGCAATGGCTTTACTTGAAGAATCCCATCCCGGAATCTTTGAAAATTCGTGTCTTGAAACAATGGAGGTGGTACAGCAGACAAGAGTGGACAAACTAACACAAGGCCGACAAACTTATGATTGGACCTTGAACAGGAATCAACCTGCTGCAACAGCACTTGCTAATACGATTGAAGTATTCAGATCAAATGGTCTGACTTCCAATGAGTCGGGGAGATTGATGGACTTCCTCAAAGATGTCATGGAGTCCATGAACAAGGAAGAAATGGAAATAACAACACACTTCCAACGGAAGAGAAGAGTAAGAGACAACATGACAAAGCGAATGATAACACAGAGAACCATAGGGAAGAAAAAACAACGATTAAACAGAAAGAGCTACCTAATTAGAACATTGACCCTAAACACAATGACCAAGGACGCTGAGAGAGGGAAATTGAAACGACGAGCAATCGCTACCCCAGGGATGCAGATAAGAGGGTTTGTATATTTTGTTGAAACACTAGCCCGAAGAATATGTGAAAAGCTTGAACAATCAGGATTGCCAGTTGGCGGTAATGAGAAAAAGGCAAAACTGGCTAATGTCGTCAGAAAAATGATGACTAATTCCCAAGACACTGAACTCTCATTCACCATCACTGGGGACAATACCAAATGGAATGAAAATCAGAACCCACGCATATTCCTGGCAATGATCACATACATAACTAGAAACCAGCCAGAATGGTTCAGAAATGTTCTAAGCATTGCACCGATTATGTTCTCAAATAAAATGGCAAGACTGGGGAAAGGATACATGTTCGAAAGCAAAAGTATGAAATTGAGAACTCAAATACCAGCAGAAATGCTAGCAAGCATTGACCTAAAATATTTCAATGATTCAACAAAAAAGAAAATTGAAAAGATACGACCACTTCTGGTTGACGGGACTGCTTCACTAAGTCCTGGAATGATGATGGGAATGTTCAACATGTTGAGCACTGTGCTGGGTGTATCCATATTAAACCTGGGCCAGAGGAAATACACAAAGACCACATACTGGTGGGACGGTCTGCAATCATCCGATGACTTTGCGTTAATAGTGAATGCACCTAATCATGAGGGGATACAAGCTGGAGTAGACAGATTCTATAGAACTTGCAAACTGGTCGGGATCAACATGAGCAAGAAGAAGTCCTACATAAATAGAACTGGAACATTCGAATTCACAAGCTTTTTCTACCGATATGGTTTTGTAGCCAATTTCAGCATGGAACTACCCAGTTTTGGAGTTTCCGGAATAAATGAGTCTGCAGACATGAGCATTGGAGTGACAGTTATCAAAAACAACATGATAAATAATGATCTCGGCCCTGCCACTGCACAGATGGCACTCCAACTCTTCATTAAGGATTATCGGTACACATACCGATGTCATAGAGGCGATACCCAGATACAAACCAGAAGATCTTTTGAGTTGAAAAAACTATGGGAACAGACTCAATCAAAGACTGGTCTACTGGTATCAGATGGGGGTCCAAACCTATATAACATCAGAAACCTACACATCCCGGAAGTCTGTTTAAAATGGGAGCTAATGGATGAAGATTATAGGGGGAGGCTATGCAATCCATTGAATCCTTTTGTTAGTCACAAAGAAATTGAATCAGTCAACAGTGCAATAGTAATGCCTGCGCATGGCCCTGCCAAAAGCATGGAGTATGATGCTGTTGCAACAACACATTCTTGGATCCCCAAGAGGAACCGGTCCATATTGAACACAAGCCAAAGGGGAATACTCGAAGATGAGCAGATGTATCAAAAATGCTGCAACCTGTTTGAAAAATTCTTCCCCAGCAGCTCATACAGAAGACCGGTCGGAATTTCTAGTATGGCTGAGGCCATGGTATCCAGGGCCCGCATTGATGCACGAATTGACTTCGAATCTGGACGGATAAAGAAAGATGAGTTCGCTGAGATCATGAAGATCTGTTCCACCATTGAAGAGCTCGGACGGCAAAAATAGATGGAAGACTTTGTGCGACAGTGCTTCAATCCAATGATCGTCGAGCTTGCGGAAAAGGCAATGAAAGAATATGGAGAGGACCCAAAAATCGAAACAAACAAATTTGCAGCAATATGCACTCACTTGGAAGTCTGTTTCATGTACTCGGATTTCCACTTTATTAATGAACTAGGTAAATCAGTGGTCATAGAGTCTGGTGACCCAAATGCTCTTTTGAAACACAGATTTGAAATTATTGAAGGGAGAGACCGAACAATGGCATGGACAGTAGTAAACAGCATCTGCAACACCACAAGAGCTGAAAAACCTAAATTTCTTCCAGACTTATACGACTATAAGGAGAACAGATTTGTTGAAATTGGTGTGACAAGGAGAGAAGTTCACATATACTACCTGGAGAAGGCCAACAAAATAAAGTCTGAAAAGACACACATCCACATTTTCTCATTTACAGGGGAAGAAATGGCTACGAAAGCGGACTACACTCTTGATGAAGAGAGTAGAGCCAGAATAAAGACCAGGCTATTCACTATAAGACAAGAAATGGCCAGTAGGGGCCTCTGGGATTCCTTTCGTCAGTCCGAGAGAGGCGAAGAGACAATTGAAGAAAGATTTGAAATCACAGGGACGATGCGCAAGCTTGCCAATTACAGTCTCCCACCGAACTTCTCCAGCCTTGGAAATTTTAGAGTCTATGTGGATGGATTCAAGCCGAATGGATGCATTGAGAGTAAGCTTTCTCAAATGTCCAAAGAAGTAAATGCCAGAATTGAATCATTTTCAAAGACAACACCCCGACCACTCAAAATGCCAGGTGGTCCACCCTGCCATCAGCGATCTAAATTCTTGCTAATGGATGCTCTGAAACTGAGCATTGAGGACCCAAGTCACGAGGGAGAGGGAATACCACTATATGATGCAATCAAATGCATGAAAACTTTCTTTGGATGGAAAGAACCCAGTATTGTTAAACCACATGAAAAAGGCATAAACCCGAACTATATCCAAACTTGGAAGCAAGTATTAGAAGAAATACAAGACATTGAGAACGAAGAAAGGATCCCCAAGACCAAGAATATGAAAAAAACAAGCCAATTGAGATGGGCACTAGGTGAAAATATGGCACCAGAGAAAGTGGATTTTGAGGATTGTAAAGACATCAGTGATCTAAAACAGTATGACAGTGATGAACCAGAAACAAGGTCTCTTGCAAGTTGGATTCAAAATGAGTTCAACAAAGCTTGTGAGCTGACAGATTCAAGCTGGATAGAGCTCGATGAAATTGGGGAGGATGTCGCCCCAATAGAATACATTGCGAGCATGAGGAGAAATTATTTTACCGCTGAGATTTCCCATTGTAGAGCAACAGAATATATAATGAAAGGAGTGTACATCAACACCGCTCTACTCAATGCATCCTGTGCTGCGATGGATGAATTTCAATTAATTCCGATGATAAGTAAATGCAGGACCAAAGAAGGGAGAAGGAAAACAAATTTATATGGATTCATAGTAAAGGGAAGGTCCCATTTAAGAAATGATACTGACGTGGTGAACTTTGTAAGTATGGAATTTTCTCTTACTGATCCAAGATTTGAGCCGCACAAATGGGAAAAATACTGCGTTCTAGAGATTGGAGACATGCTTCTAAGAACTGCTGTAGGTCAAGTGTCAAGACCCATGTTTTTGTATGTGAGGACAAATGGGACCTCTAAAATTAAAATGAAATGGGGAATGGAAATGAGGCGCTGCCTCCTTCAGTCTCTGCAACAGATTGAAAGCATGATCGAAGCTGAGTCCTCAGTCAAAGAAAAGGACATGACCAAAGAATTTTTTGAGAACAAATCAGAAACATGGCCTATAGGAGAGTCCCCCAAAGGAGTGGAAGAGGGCTCGATCGGAAAGGTTTGCAGGACCTTATTAGCAAAATCTGTGTTTAACAGTTTGTATGCATCTCCACAATTGGAAGGATTTTCAGCTGAATCTAGGAAATTACTTCTCATTGTTCAGGCTCTTAGGGATAACCTGGAACCTGGAACCTTTGATATTGGGGGATTATATGAATCAATTGAGGAGTGCCTGATTAATGATCCCTGGGTTTTGCTTAATGCATCTTGGTTCAACTCCTTCCTTACACATGCACTGAAGTAGATGACGATAACCATTATTTTGATACTACTGACCCATTGGGCTTACAGTCAAAACCCAATAAATGACAACAACACAGCCACATTGTGTCTAGGACACCATGCAGTAGCAAATGGAACATTGGTAAAAACAATAAGTGATGATCAAATTGAGGTGACAAATGCTACAGAATTAGTTCAGAGCATTCCAATGGGGAAAATATGCAACAATTCGTATAGAATTCTAGATGGAAAGGATTGCACATTAATAGATGCAATGCTAGGAGATCCCCACTGTGACGCCTTTCAGTATGAGAATTGGGACCTCTTTATAGAAAGAAGCAGCGCCTTCAGCAATTGCTACCCATATGACATCCCTAACTATGCATCACTCCGATCCATTGTAGCATCCTCAGGAACATTGGAATTCACAGCAGAGGGATTCACATGGACAGGTGTCACTCAAAACGGAAGAAGCGGATCCTGCAAAAGGGGATCAGCCGATAGTTTCTTTAGCCGACTGAATTGGCTAACAAAATCCGGAAGCTCTTACCCCATACTGAATGTGACAATGCCTAACAACAAAAACTTCGACAAGCTATACATCTGGGGGATCCATCACCCGAGCTCAACTCAAGAGCAGACAAAATTGTATATCCAGGAATCAGGGCGAGTAACAGTCTCAACAAAAAGAAGTCAACAAACAATAATCCCTAACATTGGGTCTAGACCATGGATCAGAGGTCAATCAGGTAGGATAAGCATATACTGGACCATTGTAAAACCTGGAGATATTCTAATGATAAACAGTAATGGCAACTTAGTTGCACCGCGGGGATACTTTAAATTGAAAACAGGGAAAAGCTCTGTAATGAGATCAGACGTACCCATAGACATTTGTGTGTCTGAATGTATTACACCAAATGGAAGCATCTCCAACGACAAGCCATTCCAAAATGTGAACAAAGTTACATATGGAAAATGTCCCAAGTATATCAGACAAAACACTTTAAAGCTGGCCACTGGGATGAGGAATGTACCAGAAAAGCAAATCAGAGGAATCTTCGGGGCAATAGCGGGATTCATCGAAAACGGCTGGGAAGGAATGGTTGATGGATGGTATGGGTTCCGATACCAAAACTCTGAAGGAACAGGGCAAGCTGCAGATCTAAAGAGCACTCAAACAGCCATCGACCAGATCAATGGAAAGTTAAACAGAGTGATTGAAAGAACAAATGAGAAATTCCATCAAATAGAGAAGGAATTCTCAGAAGTAGAAGGAAGAATTCAGGACTTGGAGAAATATGTAGAAGACACCAAAATAGACCTATGGTCCTACAATGCAGAATTGCTGGTGGCTCTAGAAAATCAACATACAATTGACTTAACAGATGCAGAAATGAATAAATTGTTTGAGAGAACTAGACGCCTGTTAAGAGAAAACGCAGAAGACATGGGAGGTGGATGTTTCAAGATTTACCACAAATGTAATAATGCATGCATTGGATCAATAAGAAATGGGACATATGACCATTACATATACAGAGATGAAGCATTAAACAACCGATTTCAGATCAAAGGTGTAGAGTTGAAATCAGGCTACAAAGATTGGATACTCTGGATTTCATTCGCCATATCATGCTTCTTAATTTGCGTTGTTCTATTGGGTTTTATTATGTGGGCTTGCCAAAAAGGCAACATCAGATGCAACATTTGCATTATGGCGTCTCAAGGCACCAAACGATCCTATGAACAGATGGAAACTGATGGGGAACGCCAGAATGCAACTGAAATCAGAGCATCTGTCGGAAGGATGGTGGGAGGAATTGGCCGGTTTTATGTTCAGATGTGTACTGAGCTTAAACTAAACGACCATGAAGGGCGACTGATTCAGAACAGCATAACAATAGAAAGGATGGTGCTTTCGGCATTCGACGAAAGAAGAAACAAGTATCTCGAGGAGCATCCCAGTGCTGGGAAAGACCCTAAGAAAACAGGAGGCCCTATATACAGAAGGAAAGATGGGAAATGGATGAGGGAACTCATCCTCCATGATAAAGAAGAAATCATGAGAATCTGGCGTCAGGCCAACAATGGTGAAGACGCTACTGCTGGTCTTACTCATATGATGATCTGGCACTCCAATCTCAATGACACCACATACCAAAGAACAAGGGCTCTTGTTCGAACTGGGATGGATCCCAGAATGTGCTCTCTGATGCAAGGCTCAACCCTCCCACGGAGATCTGGAGCAGCTGGTGCTGCAGTAAAAGGTGTTGGAACAATGGTAATGGAACTCATCAGAATGATCAAACGCGGAATAAATGATCGGAATTTCTGGAGAGGTGAAAATGGTCGAAGAACCAGAATTGCTTATGAAAGAATGTGCAATATCCTCAAAGGGAAATTCCAGACAGCAGCACAACGAGCTATGATGGACCAGGTGAGAGAAGGCCGCAATCCTGGAAACGCTGAGATTGAGGATCTCATTTTCTTGGCACGATCAGCACTTATTTTGAGAGGATCAGTAGCCCATAAATCATGCCTACCTGCCTGTGTTTATGGCCTTGCAGTAACCAGTGGATATGACTTTGAGAAGGAAGGATACTCTCTGGTTGGAATTGATCCTTTCAAACTACTCCAGAACAGCCAGATTTTCAGTCTAATCAGACCAAAAGAAAACCCAGCACACAAGAGCCAGTTGGTGTGGATGGCATGCCATTCTGCAGCATTTGAAGACCTAAGAGTTTTAAATTTCATTAGAGGAACCAAAGTAATCCCAAGAGGACAGTTAACAACCAGAGGAGTTCAAATAGCTTCAAATGAAAACATGGAGACAATAGACTCTAGCACACTTGAACTGAGAAGCAAGTATTGGGCAATAAGGACCAGAAGCGGAGGAAACACCAGTCAACAGAGAGCATCTGCAGGACAGATAAGTGTGCAACCTACTTTCTCAGTACAGAGAAACCTTCCTTTTGAAAGAGCAACCATCATGGCTGCATTCATTGGTAACACCGAAGGAAGGACTTCCGACATGAGAACAGAAATCATAAGGATGATGGAAAATGCCAAATCAGAAGATGTGTCTTTCCAGGGGCGGGGAGTCTTCGAGCTCTCGGACGAAAAGGCAACGAACCCGATCGTGCCTTCTTTTGACATGAGCAATGAAGGGTCTTATTTCTTCGGAGACAATGCTGAGGAGTTTGACAGTTGAATGAATCCAAATCAAAAGATAATAGCAATTGGATTTACATCATTGGGGATATTAATCATTAGTGTCATTCTCCATGTAGTCAGCATTATAGTAACAGTACTGGCCCTAAATAACAATAGAACAGATCTGAACTGCAAAGAGACGATCATAAGGGAGTACAATGAAACAGTAAGAGTAGAAAAAATTACTCAATGGTATAATATCAGTACAATTAAGTACATGGAGAAACCTTCAAATGAATACTATATGAACAACACTGAACCACTTTGTGAGGCCCAAGGCTTTGCACCATTTTCCAAGGATAATGGAATACGAATTGGATCGAGGGGCCATGTTTTTGTGATAAGAGAACCTTTTGTATCATGTTCGCCTTCAGAATGTAGAACCTTTTTCCTCACACAGGGCTCATTACTCAATGACAAACATTCTAACGGCACAATAAAGGACCGAAGTCCGTATAGAACTCTGATGAGTGTCAAAATAGGACAATCACCTAATGTATATCAAGCTAGGTTTGAATCAGTGGCATGGTCAGCAACAGCATGCCATGATGGAAAAAAATGGATGACGGTTGGGGTCACAGGGCCTGACAACCAAGCAATTGCAGTAGTGAACTATGGGGGTGTTCCGGTTGATATTATTAATTCATGGGCAGGGGATATTTTAAGAACCCAAGAATCGTCATGCACCTGCATCAAAGGAGATTGTTATTGGGTAATGACTGATGGGCCGGCGAATAGACAAGCCAAATATAAGATATTCAAAGCAAAAAATGGAAAAGTGATTGGACAAACTGATATAAGTTTCAATGGAGGACACATAGAGGAGTGTTCTTGTTACCCCAATGAAGGGAAGGTGGAATGCATATGCAGGGACAATTGGACTGGAACAAATAGACCAATTTTGGTAATATCTTCTGATCTATCATACACAGTTGGATATTTGTGTGCTGGCATTCCCACTGACACTCCTAGGGGAGAGGATAGTCAATTCACGGGCTCATGTACAAACCCTTTGGGAAATAAAGGATACGGTGTAAAAGGTTTCGGATTTCGACAAGGAACTGACGTATGGGCCGGAAGGACAATTAGTAGAACTTCAAGATCAGGATTCGAAATAATAAAAATCAGGAATGGTTGGACACAGAACAGTAAAGACCAAATAAGGAGGCAAGTGATTATCGATGATCCAAATTGGTCAGGATATAGCGGTTCTTTCACATTGCCGGTTGAACTAACAAAAAAAGAATGTTTGGTGCCCTGTTTCTGGGTTGAAATGATTAGGGGTAAACCTGAAGAAAAAACAATATGGACCTCTAGCAGCTCCATTGTGATGTGTGGAGTAGATCATAAAATTGCCAGTTGGTCATGGCACGATGGAGCTATTCTTCCCTTTGACATCGATAAGATGATGAGTCTTCTAACCGAGGTCGAAACGTACGTTCTCTCTATCATGCCATCAGGCCCCCTCAAAGCCGAGATCGCGCAGAGACTTGAAGATGTCTTTGCAGGGAAGAACACCGATCTTGAGGCACTCATGGAGTGGCTAAAGACAAGACCAATCCTGTCACCTCTAACTAAAGGGATTTTAGGATTTGTATTCACGCTCACCGTGCCCAGTGAGCGAGGACTGCAGCGTAGACGCTTTGTCCAAAATGCCCTTAGTGGAAACGGAGATCCAAACAACATGGACAGAGCGGTAAAACTGTACAGGAAGCTTAAAAGAGAAATAACATTCCATGGGGCAAAAGAGGTGGCACTCAGCTATTCCACCGGTGCACTAGCCAGCTGCATGGGACTCATATACAACAGAATGGGAACTGTTACAACTGAAGTGGCATTTGGCCTGGTATGTGCCACATGTGAACAGATTGCTGATTCCCAGCACCGGTCTCATAGGCAGATGGTGACAACAACCAACCCATTAATCAGACATGAAAACAGAATGGTATTAGCCAGTACCACGGCTAAAGCCATGGAACAGATGGCAGGATCAAGTGAACAGGCAGCAGAGGCCATGGAGGTTGCTAGTAGGGCTAGGCAGATGGTACAGGCAATGAGAACCATTGGGACCCATCCTAGCTCCAGTGCTGGTTTGAAAGATGATCTCCTTGAAAACTTACAGGCCTACCAGAAACGGATGGGAGTGCAAATGCAGCGATTCAAGTGATCCTCTCGTTATTGCAGCAAGTATCATTGGGATATTGCACTTGATATTGTGGATTCTTGATCGTCTTTTCTTCAAATTCATTTATCGTCGCCTTAAATACGGGATGAAAAGAGGGCCTTCTACGGAAGGAGTACCTGAGTCCATGAGGGAAGAATATCGGCAGGAACAGCAGAATGCTGTGGATGTTGACGATGGTCATTTTGTCAACATAGAGCTAGAGTAAATGGATTCCAACACTGTGTCAAGCTTCCAGGTAGACTGTTTTCTCTGGCATGTCCGCAAACGATTCGCAGACCAAGAACTGGGTGATGCCCCATTCCTTGATCGGCTTCGCCGAGACCAGAAGTCCCTAAGGGGAAGAGGCAGCACTCTTGGTCTGGACATCGAAACAGCCACTCATGCAGGAAAGCAGATAGTGAAGCAGATTCTGGAAAAGGAATCAGATGAGGCACTTAAAATGACCATTGCCTCTGTTCCTACTTCACGCTACTTAACTGATATGACTCTTGATGAGATGTCAAGAGACTGGTTCATGCTCATGCCCAAGCAAAAAGTAACAGGCTCCCTATGTATAAGAATGGACCAGGCAATCATGGATAAGAACATCATCCTTAAAGCAAACTTTAGTGTGATTTTCGAAAGGCTGGAAACACTAATACTACTTAGAGCCTTCACTGAAGAAGGAGCAGTCGTTGGCGAAATTTCACCATTACCTTCTCTTCCAGGACATACTAATGAGGATGTCAAAAATGCAATTGGGGTCCTCATCGGAGGACTTAAATGGAATGATAATACGGTTAGAATCTCTGAAACTCTACAGAGATTCGCTTGGAGAAGCAGTAATGAGATTGGGAGATCTTCATTCCCTTCAAAGCAGAAATGAAAAATGGAGAGAACAATTAAGCCAGAAATTTGAAGAAATAAGATGGTTAATTGAAGAAGTGCGACATAGATTGAAAAATACAGAAAACAGTTTTGAACAAATAACATTTATGCAAGCCTTACAACTATTGCTTGAAGTAGAGCAAGAGATAAGAACTTTCTCGTTTCAGCTTATTTAA
		</sequence>
		<sequence>
			<taxon idref="cIII_70_A/equine/Cornwall/06266/2019|South_West_England|2019-02-21"/>
			ATGGAGAGAATAAAAGAACTGAGAGATCTGATGTTGCAATCCCGCACCCGCGAGATACTAACCAAAACTACTGTGGACCACATGGCCATAATTAAGAAATATACATCAGGAAGACAAGAGAAGAACCCTGCACTTAGGATGAAATGGATGATGGCAATGAAATACCCAATTACAGCAGATAAGAGAGTAATGAAGATGATTCCTGAGAGAAATGAACAGGGACAAACCCTTTGGAGCAAGACGAACGATGCTGGCTCAGACCGCGTAATGGTATCACCCCTGGCAGTGACATGGTGGAATAGGAATGGACCAACAACAAGCACAATTCATTACCCAAAAGTCTACAAAACTTATTTTGAAAAGGTTGAAAGATTGAAACATGGAACCTTTGGCCCCGTTCATTTTAGGAATCAAGTCAAGATAAGACGGAGAGTTGATGTAAACCCTGGTCACGCAGACCTCAGTGCCAAAGAAGCACAAGATGTAATTATGGAAGTTGTTTTCCCAAACGAAGTGGGAGCCAGAATTCTAACATCGGAATCACAACTAACAATAACCAAAGAGAAAAAGGAAGAACTTCAGGACTGCAAAATTGCTCCCTTGATGGTAGCATACATGCTAGAAAGAGAATTGGTCCGAAAAACAAGGTTCCTCCCAGTAGCAGGAGGAACAAGCAGTGTATACATTGAAGTGCTGCATCTGACTCAAGGAACATGCTGGGAGCAAATGTACACTCCAGGAGGAGAAGTTAGAAATGATGATATTGATCAAAGTTTAATTATTGCAGCACGGAACATAGTGAGAAGAGCGACGGTATCAGCAGATCCACTAGCATCCCTACTGGAAATGTGCCACAGTACACAGATTGGTGGGATAAGGATGGTAGACATCCTTAAACAGAATCCAACTGAGGAACAAGCTGTGGATATATGCAAAGCAGCAATGGGATTGAGAATTAGCTCATCATTCAGCTTTGGTGGATTCACCTTCAAAAGAACAAGTGGATCATCAGTCAAGAGAGAAGAAGAAATGCTTACAGGCAACCTCCAAACATTGAAAATAAGAGTACATGAGGGCTATGAAGAATTCACAATGGTCGGAAGAAGAGCAACAGCCATTCTCAGAAAGGCAACCAGAAGATTGATTCAATTGATAGTAAGTGGGAGAGATGAACAATCAATTGCTGAAGCAGTAATTGTAGCCATGGTGTTTTCGCAAGAAGATTGCATGATAAAAGCAGTTCGAGGTGATTTGAACTTTGTTAATAGAGCAAATCAGCGTTTGAACCCCATGCATCAACTCTTGAGGCATTTCCAAAGAGATGCAAAAGTGCTTTTCCAAAACTGGGGAATTGAACCCATCGATAATGTAATGGGGATGATTGGAATATTGCCTGACATGACCCCAAGCACCGAGATGTCATTGAGAGGAGTGAGAGTCAGCAAGATGGGAGTGGATGAGTACTCCAGCACTGAGAGAGTGGTGGTGAGCATTGACCGTTTTTTAAGAGTTCGGGATCAAAGGGGAAACATACTACTGTCTCCTGAAGAAGTCAGTGAAACACAAGGAACGGAAAAGCTGACAATAATTTATTCGTCATCAATGATGTGGGAGATTAATGGTCCCGAATCAGTGTTAGTCAATACTTATCAATGGATCATCAGGAACTGGGAAATTGTAAAAATCCAGTGGTCACAGGACCCCACAATGCTATACAATAAGATAGAATTTGAGCCATTCCAATCCCTGGTCCCTAGGGCCACCAGAAGCCAATACAGCGGTTTCGTAAGAACCCTGTTTCAGCAAATGCGGGATGTACTTGGAACATTTGATACTGCTCAGATAATAAAACTCCTCCCTTTTGCCGCTGCTCCTCCGGAACAGAGTAGGATGCAGTTCTCTTCTTTAACTGTTAATGTAAGAGGTTCTGGAATGAGAATACTTGTAAGAGGCAATTCCCCAGTGTTCAACTACAATAGAACCACTAAACGGCTCACAATCCTCGGAAAGGATGCAGGTGCGCTTACTGAGGACCCAGATGAAGGTACAACTGGAATAGAATCTGCTGTTCTAAGAGGGTTTCTCATTTTGGGTAGAGAAAACAAGAGATATGGCCCAGCACTAAGCATCAATGAACTAAGCAAGCTTGCAAAAGGGGAGAAAGCCAATGTACTAATTGGGCAAGGGGACGTAGTGTTGGTAATGAAACGGAAACGTGACTCTAGCATACTTACTGACAGCCAGACAGCGACCAAAAGGGTTCGGATGGCCATCAATTAGATGGATGTCAATCCGACTCTACTTTTCTTAAAGGTGCCAGCGCAAAATGCTATAAGCACAACATTCCCTTATACTGGAGATCCTCCCTACAGTCATGGAACAGGGACAGGATACACCATGGATACTGTCAACAGAACACACCAATATTCAGAAAAAGGGAAATGGACAACAAACACTGAGATTGGAGCACCACAACTTAATCCAATCGATGGACCACTTCCTGAAGACAATGAACCAAGTGGATACGCCCAAACAGATTGTGTATTGGAAGCAATGGCTTTACTTGAAGAATCCCATCCCGGAATCTTTGAAAATTCGTGTCTTGAAACAATGGAGGTGGTACAGCAGACAAGAGTGGACAAACTAACACAAGGCCGACAAACTTATGATTGGACCTTGAACAGGAATCAACCTGCTGCAACAGCACTTGCTAATACGATTGAAGTATTCAGATCAAATGGTCTGACTTCCAATGAGTCGGGGAGATTGATGGACTTCCTCAAAGATGTCATGGAGTCCATGAACAAGGAAGAAATGGAAATAACAACACACTTCCAACGGAAGAGAAGAGTAAGAGACAACATGACAAAGCGAATGATAACACAGAGAACCATAGGGAAGAAAAAACAACGATTAAACAGAAAGAGCTACCTAATTAGAACATTGACCCTAAACACAATGACCAAGGACGCTGAGAGAGGGAAATTGAAACGACGAGCAATCGCTACCCCAGGGATGCAGATAAGAGGGTTTGTATATTTTGTTGAAACACTAGCCCGAAGAATATGTGAAAAGCTTGAACAATCAGGATTGCCAGTTGGCGGTAATGAGAAAAAGGCAAAACTGGCTAATGTCGTCAGAAAAATGATGACTAATTCCCAAGACACTGAACTCTCATTCACCATCACTGGGGACAATACCAAATGGAATGAAAATCAGAACCCACGCATATTCCTGGCAATGATCACATACATAACTAGAAACCAGCCAGAATGGTTCAGAAATGTTCTAAGCATTGCACCGATTATGTTCTCAAATAAAATGGCAAGACTGGGGAAAGGATACATGTTCGAAAGCAAAAGTATGAAATTGAGAACTCAAATACCAGCAGAAATGCTAGCAAGCATTGACCTAAAATATTTCAATGATTCAACAAAAAAGAAAATTGAAAAGATACGACCACTTCTGGTTGACGGGACTGCTTCACTAAGTCCTGGAATGATGATGGGAATGTTCAACATGTTGAGCACTGTGCTGGGTGTATCCATATTAAACCTGGGTCAGAGGAAATACACAAAGACCACATACTGGTGGGACGGTCTGCAATCATCCGATGACTTTGCGTTAATAGTGAATGCACCTAATCATGAGGGGATACAAGCTGGAGTAGACAGATTCTATAGAACTTGCAAACTGGTCGGGATCAACATGAGCAAGAAGAAGTCCTACATAAATAGAACTGGAACATTCGAATTCACAAGCTTTTTCTACCGATATGGTTTTGTAGCCAATTTCAGCATGGAACTACCCAGTTTTGGAGTTTCCGGAATAAATGAGTCTGCAGACATGAGCATTGGAGTGACAGTTATCAAAAACAACATGATAAATAATGATCTCGGCCCTGCCACTGCACAGATGGCACTCCAACTCTTCATTAAGGATTATCGGTACACATACCGATGTCATAGAGGCGATACCCAGATACAAACCAGAAGATCTTTTGAGTTGAAAAAACTATGGGAACAGACTCAATCAAAGACTGGTCTACTGGTATCAGATGGGGGTCCAAACCTATATAACATCAGAAACCTACACATCCCGGAAGTCTGTTTAAAATGGGAGCTAATGGATGAAGATTATAGGGGGAGGCTATGCAATCCATTGAATCCTTTTGTTAGTCACAAAGAAATTGAATCAGTCAACAGTGCAATAGTAATGCCTGCGCATGGCCCTGCCAAAAGCATGGAGTATGATGCTGTTGCAACAACACATTCTTGGATCCCCAAGAGGAACCGGTCCATATTGAACACAAGCCAAAGGGGAATACTCGAAGATGAGCAGATGTATCAAAAATGCTGCAACCTGTTTGAAAAATTCTTCCCCAGCAGCTCATACAGAAGACCGGTCGGAATTTCTAGTATGGCTGAGGCCATGGTATCCAGGGCCCGCATTGATGCACGAATTGACTTCGAATCTGGACGGATAAAGAAAGATGAGTTCGCTGAGATCATGAAGATCTGTTCCACCATTGAAGAGCTCGGACGGCAAAAATAGATGGAAGACTTTGTGCGACAGTGCTTCAATCCAATGATCGTCGAGCTTGCGGAAAAGGCAATGAAAGAATATGGAGAGGACCCAAAAATCGAAACAAACAAATTTGCAGCAATATGCACTCACTTGGAAGTCTGTTTCATGTACTCGGATTTCCACTTTATTAATGAACTAGGTAAATCAGTGGTCATAGAGTCTGGTGACCCAAATGCTCTTTTGAAACACAGATTTGAAATTATTGAAGGGAGAGACCGAACAATGGCATGGACAGTAGTAAACAGCATCTGCAACACCACAAGAGCTGAAAAACCTAAATTTCTTCCAGACTTATACGACTATAAGGAGAACAGATTTGTTGAAATTGGTGTGACAAGGAGAGAAGTTCACATATACTACCTGGAGAAGGCCAACAAAATAAAGTCTGAAAAGACACACATCCACATTTTCTCATTTACAGGGGAAGAAATGGCTACGAAAGCGGACTACACTCTTGATGAAGAGAGTAGAGCCAGAATAAAGACCAGGCTATTCACTATAAGACAAGAAATGGCCAGTAGGGGCCTCTGGGATTCCTTTCGTCAGTCCGAGAGAGGCGAAGAGACAATTGAAGAAAGATTTGAAATCACAGGGACGATGCGCAAGCTTGCCAATTACAGTCTCCCACCGAACTTCTCCAGCCTTGGAAATTTTAGAGTCTATGTGGATGGATTCAAGCCGAATGGATGCATTGAGAGTAAGCTTTCTCAAATGTCCAAAGAAGTAAATGCCAGAATTGAATCATTTTCAAAGACAACACCCCGACCACTCAAAATGCCAGGTGGTCCACCCTGCCATCAGCGATCTAAATTCTTGCTAATGGATGCTCTGAAACTGAGCATTGAGGACCCAAGTCACGAGGGAGAGGGAATACCACTATATGATGCAATCAAATGCATGAAAACTTTCTTTGGATGGAAAGAACCCAGTATTGTTAAACCACATGAAAAAGGCATAAACCCGAACTATATCCAAACTTGGAAGCAAGTATTAGAAGAAATACAAGACATTGAGAACGAAGAAAGGATCCCCAAGACCAAGAATATGAAAAAAACAAGCCAATTGAGATGGGCACTAGGTGAAAATATGGCACCAGAGAAAGTGGATTTTGAGGATTGTAAAGACATCAGTGATCTAAAACAGTATGACAGTGATGAACCAGAAACAAGGTCTCTTGCAAGTTGGATTCAAAATGAGTTCAACAAAGCTTGTGAGCTGACAGATTCAAGCTGGATAGAGCTCGATGAAATTGGGGAGGATGTCGCCCCAATAGAATACATTGCGAGCATGAGGAGAAATTATTTTACCGCTGAGATTTCCCATTGTAGAGCAACAGAATATATAATGAAAGGAGTGTACATCAACACCGCTCTACTCAATGCATCCTGTGCTGCGATGGATGAATTTCAATTAATTCCGATGATAAGTAAATGCAGGACCAAAGAAGGGAGAAGGAAAACAAATTTATATGGATTCATAGTAAAGGGAAGGTCCCATTTAAGAAATGATACTGACGTGGTGAACTTTGTAAGTATGGAATTTTCTCTTACTGATCCAAGATTTGAGCCGCACAAATGGGAAAAATACTGCGTTCTAGAGATTGGAGACATGCTTCTAAGAACTGCTGTAGGTCAAGTGTCAAGACCCATGTTTTTGTATGTGAGGACAAATGGGACCTCTAAAATTAAAATGAAATGGGGAATGGAAATGAGGCGCTGCCTCCTTCAGTCTCTGCAACAGATTGAAAGCATGATCGAAGCTGAGTCCTCAGTCAAAGAAAAGGACATGACCAAAGAATTTTTTGAGAACAAATCAGAAACATGGCCTATAGGAGAGTCCCCCAAAGGAGTGGAAGAGGGCTCGATCGGAAAGGTTTGCAGGACCTTATTAGCAAAATCTGTGTTTAACAGTTTGTATGCATCTCCACAATTGGAAGGATTTTCAGCTGAATCTAGGAAATTACTTCTCATTGTTCAGGCTCTTAGGGATAACCTGGAACCTGGAACCTTTGATATTGGGGGATTATATGAATCAATTGAGGAGTGCCTGATTAATGATCCCTGGGTTTTGCTTAATGCATCTTGGTTCAACTCCTTCCTTACACATGCACTGAAGTAGATGACGATAACCATTATTTTGATACTACTGACCCATTGGGCTTACAGTCAAAACCCAATAAATGACAACAACACAGCCACATTGTGTCTAGGACACCATGCAGTAGCAAATGGAACATTGGTAAAAACAATAAGTGATGATCAAATTGAGGTGACAAATGCTACAGAATTAGTTCAGAGCATTCCAATGGGGAAAATATGCAACAATTCGTATAGAATTCTAGATGGAAAGGATTGCACATTAATAGATGCAATGCTAGGAGATCCCCACTGTGACGCCTTTCAGTATGAGAATTGGGACCTCTTTATAGAAAGAAGCAGCGCCTTCAGCAATTGCTACCCATATGACATCCCTAACTATGCATCGCTCCGATCCATTGTAGCATCCTCAGGAACATTGGAATTCACAGCAGAGGGATTCACATGGACAGGTGTCACTCAAAACGGAAGAAGCGGATCCTGCAAAAGGGGATCAGCCGATAGTTTCTTTAGCCGACTGAATTGGCTAACAAAATCCGGAAGCTCTTACCCCATACTGAATGTGACAATGCCTAACAACAAAAACTTCGACAAGCTATACATCTGGGGGATCCATCACCCGAGCTCAACTCAAGAGCAGACAAAATTGTATATCCAGGAATCAGGGCGAGTAACAGTCTCAACAAAAAGAAGTCAACAAACAATAATCCCTAACATTGGGTCTAGACCATGGATCAGAGGTCAATCAGGTAGGATAAGCATATACTGGACCATTGTAAAACCTGGAGATATTCTAATGATAAACAGTAATGGCAACTTAGTTGCACCGCGGGGATACTTTAAATTGAAAACAGGGAAAAGCTCTGTAATGAGATCAGACGTACCCATAGACATTTGTGTGTCTGAATGTATTACACCAAATGGAAGCATCTCCAACGACAAGCCATTCCAAAATGTGAACAAAGTTACATATGGAAAATGTCCCAAGTATATCAGACAAAACACTTTAAAGCTGGCCACTGGGATGAGGAATGTACCAGAAAAGCAAATCAGAGGAATCTTCGGGGCAATAGCGGGATTCATCGAAAACGGCTGGGAAGGAATGGTTGATGGATGGTATGGGTTCCGATACCAAAACTCTGAAGGAACAGGGCAAGCTGCAGATCTAAAGAGCACTCAAACAGCCATCGACCAGATCAATGGAAAGTTAAACAGAGTGATTGAAAGAACAAATGAGAAATTCCATCAAATAGAGAAGGAATTCTCAGAAGTAGAAGGAAGAATTCAGGACTTGGAGAAATATGTAGAAGACACCAAAATAGACCTATGGTCCTACAATGCAGAATTGCTGGTGGCTCTAGAAAATCAACATACAATTGACTTAACAGATGCAGAAATGAATAAATTGTTTGAGAGAACTAGACGCCTGTTAAGAGAAAACGCAGAAGACATGGGAGGTGGATGTTTCAAGATTTACCACAAATGTAATAATGCATGCATTGGATCAATAAGAAATGGGACATATGACCATTACATATACAGAGATGAAGCATTAAACAACCGATTTCAGATCAAAGGTGTAGAGTTGAAATCAGGCTACAAAGATTGGATACTCTGGATTTCATTCGCCATATCATGCTTCTTAATTTGCGTTGTTCTATTGGGTTTTATTATGTGGGCTTGCCAAAAAGGCAACATCAGATGCAACATTTGCATTATGGCGTCTCAAGGCACCAAACGATCCTATGAACAGATGGAAACTGATGGGGAACGCCAGAATGCAACTGAAATCAGAGCATCTGTCGGAAGGATGGTG------------------------------TGTACTG-----AAACTAAACGACCATGAAGGGCGACTGATTCAGAACAGCATAACAATAGAAAGGATGGTGCTTTCGGCATTCGACGAAAGAAGAAACAAGTATCTCGAGGAGCATCCCAGTGCTGGGAAAGACCCTAAGAAAACAGGAGGCCCTATATACAGAAGGAAAGATGGGAAATGGATGAGGGAACTCATCCTCCATGATAAAGAAGAAATCATGAGAATCTGGCGTCAGGCCAACAATGGTGAAGACGCTACTGCTGGTCTTACTCATATGATGATCTGGCACTCCAATCTCAATGACACCACATACCAAAGAACAAGGGCTCTTGTTCGAACTGGGATGGATCCCAGAATGTGCTCTCTGATGCAAGGCTCAACCCTCCCACGGAGATCTGGAGCAGCTGGTGCTGCAGTAAAAGGTGTTGGAACAATGGTAATGGAACTCATCAGAATGATCAAACGCGGAATAAATGATCGGAATTTCTGGAGAGGTGAAAATGGTCGAAGAACCAGAATTGCTTATGAAAGAATGTGCAATATCCTCAAAGGGAAATTCCAGACAGCAGCACAACGAGCTATGATGGACCAGGTGAGAGAAGGCCGCAATCCTGGAAACGCTGAGATTGAGGATCTCATTTTCTTGGCACGATCAGCACTTATTTTGAGAGGATCAGTAGCCCATAAATCATGCCTACCTGCCTGTGTTTATGGCCTTGCAGTAACCAGTGGATATGACTTTGAGAAGGAAGGATACTCTCTGGTTGGAATTGATCCTTTCAAACTACTCCAGAACAGCCAGATTTTCAGTCTAATCAGACCAAAAGAAAACCCAGCACACAAGAGCCAGTTGGTGTGGATGGCATGCCATTCTGCAGCATTTGAAGACCTAAGAGTTTTAAATTTCATTAGAGGAACCAAAGTAATCCCAAGAGGACAGTTAACAACCAGAGGAGTTCAAATAGCTTCAAATGAAAACATGGAGACAATAGACTCTAGCACACTTGAACTGAGAAGCAAGTATTGGGCAATAAGGACCAGAAGCGGAGGAAACACCAGTCAACAGAGAGCATCTGCAGGACAGATAAGTGTGCAACCTACTTTCTCAGTACAGAGAAACCTTCCTTTTGAAAGAGCAACCATCATGGCTGCATTCATTGGTAACACCGAAGGAAGGACTTCCGACATGAGAACAGAAATCATAAGGATGATGGAAAATGCCAAATCAGAAGATGTGTCTTTCCAGGGGCGGGGAGTCTTCGAGCTCTCGGACGAAAAGGCAACGAACCCGATCGTGCCTTCTTTTGACATGAGCAATGAAGGGTCTTATTTCTTCGGAGACAATGCTGAGGAGTTTGACAGTTGAATGAATCCAAATCAAAAGATAATAGCAATTGGATTTACATCATTGGGGATATTAATCATTAGTGTCATTTTCCATGTAGTCAGCATTATAGTAACAGTACTGGCCCTAAATAACAATAGAACAGATCTGAACTGCAAAGAGACGATCATAAGGAAGTACAATGAAACAGTAAGAGTAGAAAAAATTACTCAATGGTATAATATCAGTACAATTAAGTACATGGAGAAACCTTCAAATGAATACTATATGAACAACACTGAACCACTTTGTGAGGCCCAAGGCTTTGCACCATTTTCCAAGGATAATGGAATACGAATTGGATCGAGGGGCCATGTTTTTGTGATAAGAGAACCTTTTGTATCATGTTCGCCTTCAGAATGTAGAACCTTTTTCCTCACACAGGGCTCATTACTCAATGACAAACATTCTAACGGCACAATAAAGGACCGAAGTCCGTATAGAACTCTGATGAGTGTCAAAATAGGACAATCACCTAATGTATATCAAGCTAGGTTTGAATCAGTGGCATGGTCAGCAACAGCATGCCATGATGGAAAAAAATGGATGACGGTTGGGGTCACAGGGCCTGACAACCAAGCAATTGCAGTAGTGAACTATGGGGGTGTTCCGGTTGATATTATTAATTCATGGGCAGGGGATATTTTAAGAACCCAAGAATCGTCATGCACCTGCATCAAAGGAGATTGTTATTGGGTAATGACTGATGGGCCGGCGAATAGACAAGCCAAATATAAGATATTCAAAGCAAAAAATGGAAAAGTGATTGGACAAACTGATATAAGTTTCAATGGAGGACACATAGAGGAGTGTTCTTGTTACCCCAATGAAGGGAAGGTGGAATGCATATGCAGGGACAATTGGACTGGAACAAATAGACCAATTTTGGTAATATCTTCTGATCTATCATACACAGTTGGATATTTGTGTGCTGGCATTCCCACTGACACTCCTAGGGGAGAGGATAGTCAATTCACGGGCTCATGTACAAACCCTTTGGGAAATAAAGGATACGGTGTAAAAGGTTTCGGATTTCGACAAGGAACTGACGTATGGGCCGGAAGGACAATTAGTAGAACTTCAAGATCAGGATTCGAAATAATAAAAATCAGGAATGGTTGGACACAGAACAGTAAAGACCAAATAAGGAGGCAAGTGATTATCGATGATCCAAATTGGTCAGGATATAGCGGTTCTTTCACATTGCCGGTTGAACTAACAAAAAAAGAATGTTTGGTGCCCTGTTTCTGGGTTGAAATGATTAGGGGTAAACCTGAAGAAAAAACAATATGGACCTCTAGCAGCTCCATTGTGATGTGTGGAGTAGATCATAAAATTGCCAGTTGGTCATGGCACGATGGAGCTATTCTTCCCTTTGACATCGATAAGATGATGAGTCTTCTAACCGAGGTCGAAACGTACGTTCTCTCTATCATACCATCAGGCCCCCTCAAAGCCGAGATCGCGCAGAGACTTGAAGATGTCTTTGCAGGGAAGAACACCGATCTTGAGGCACTCATGGAGTGGCTAAAGACAAGACCAATCCTGTCACCTCTAACTAAAGGGATTTTAGGATTTGTATTCACGCTCACCGTGCCCAGTGAGCGAGGACTGCAGCGTAGACGCTTTGTCCAAAATGCCCTTAGTGGAAACGGAGATCCAAACAACATGGACAGAGCGGTAAAACTGTACAGGAAGCTTAAAAGAGAAATAACATTCCATGGGGCAAAAGAGGTGGCACTCAGCTATTCCACCGGTGCACTAGCCAGCTGCATGGGACTCATATACAACAGAATGGGAACTGTTACAACTGAAGTGGCATTTGGCCTGGTATGTGCCACATGTGAACAGATTGCTGATTCCCAGCACCGGTCTCATAGGCAGATGGTGACAACAACCAACCCATTAATCAGACATGAAAACAGAATGGTATTAGCCAGTACCACGGCTAAAGCCATGGAACAGATGGCAGGATCAAGTGAACAGGCAGCAGAGGCCATGGAGGTTGCTAGTAGGGCTAGGCAGATGGTACAGGCAATGAGAACCATTGGGACCCATCCTAGCTCCAGTGCTGGTTTGAAAGATGATCTCCTTGAAAACTTACAGGCCTACCAGAAACGGATGGGAGTGCAAATGCAGCGATTCAAGTGATCCTCTCGTTATTGCAGCAAGTATCATTGGGATATTGCACTTGATATTGTGGATTCTTGATCGTCTTTTCTTCAAATTCATTTATCGTCGCCTTAAATACGGGATGAAAAGAGGGCCTTCTACGGAAGGAGTACCTGAGTCCATGAGGGAAGAATATCGGCAGGAACAGCAGAATGCTGTGGATGTTGACGATGGTCATTTTGTCAACATAGAGCTAGAGTAAATGGATTCCAACACTGTGTCAAGCTTCCAGGTAGACTGTTTTCTCTGGCATGTCCGCAAACGATTCGCAGACCAAGAACTGGGTGATGCCCCATTCCTTGATCGGCTTCGCCGAGACCAGAAGTCCCTAAGGGGAAGAGGCAGCACTCTTGGTCTGGACATCGAAACAGCCACTCATGCAGGAAAGCAGATAGTGAAGCAGATTCTGGAAAAGGAATCAGATGAGGCACTTAAAATGACCATTGCCTCTGTTCCTACTTCACGCTACTTAACTGATATGACTCTTGATGAGATGTCAAGAGACTGGTTCATGCTCATGCCCAAGCAAAAAGTAACAGGCTCCCTATGTATAAGAATGGACCAGGCAATCATGGATAAGAACATCATCCTTAAAGCAAACTTTAGTGTGATTTTCGAAAGGCTGGAAACACTAATACTACTTAGAGCCTTCACTGAAGAAGGAGCAGTCGTTGGCGAAATTTCACCATTACCTTCTCTTCCAGGACATACTAATGAGGATGTCAAAAATGCAATTGGGGTCCTCATCGGAGGACTTAAATGGAATGATAATACGGTTAGAATCTCTGAAACTCTACAGAGATTCGCTTGGAGAAGCAGTAATGAGATTGGGAGATCTTCATTCCCTTCAAAGCAGAAATGAAAAATGGAGAGAACAATTAAGCCAGAAATTTGAAGAAATAAGATGGTTAATTGAAGAAGTGCGACATAGATTGAAAAATACAGAAAACAGTTTTGAACAAATAACATTTATGCAAGCCTTACAACTATTGCTTGAAGTAGAGCAAGAGATAAGAACTTTCTCGTTTCAGCTTATTTAA
		</sequence>
		<sequence>
			<taxon idref="unassigned_29_A/equine/Cheshire/00465/2019|North_West_England|2019-02-05"/>
			ATGGAGAGAATAAAAGAACTGAGAGATCTGATGTTGCAATCCCGCACCCGCGAGATACTAACCAAAACTACTGTGGACCACATGGCCATAATTAAGAAATATACATCAGGAAGACAAGAGAAGAACCCTGCACTTAGGATGAAATGGATGATGGCAATGAAATACCCAATTACAGCAGATAAGAGAGTAATGAAGATGATTCCTGAGAGAAATGAACAGGGACAAACCCTTTGGAGCAAGACGAACGATGCTGGCTCAGACCGCGTAATGGTATCACCCCTGGCAGTGACATGGTGGAATAGGAATGGACCAACAACAAGCACAATTCATTACCCAAAAGTCTACAAAACTTATTTTGAAAAGGTTGAAAGATTGAAACATGGAACCTTTGGCCCCGTTCATTTTAGGAATCAAGTCAAGATAAGACGGAGAGTTGATGTAAACCCTGGTCACGCAGACCTCAGTGCCAAAGAAGCACAAGATGTAATTATGGAAGTTGTTTTCCCAAACGAAGTGGGAGCCAGAATTCTAACATCGGAATCACAACTAACAATAACCAAAGAGAAAAAGGAAGAACTTCAGGACTGCAAAATTGCTCCCTTGATGGTAGCATACATGCTAGAAAGAGAATTGGTCCGAAAAACAAGGTTCCTCCCAGTAGCAGGAGGAACAAGCAGTGTATACATTGAAGTGCTGCATCTGACTCAAGGAACATGCTGGGAGCAAATGTACACTCCAGGAGGAGAAGTTAGAAATGATGATATTGATCAAAGTTTAATTATTGCAGCACGGAACATAGTGAGAAGAGCGACGGTATCAGCAGATCCACTAGCATCCCTACTGGAAATGTGCCACAGTACACAGATTGGTGGGATAAGGATGGTAGACATCCTTAAACAGAATCCAACTGAGGAACAAGCTGTGGATATATGCAAAGCAGCAATGGGATTGAGAATTAGCTCATCATTCAGCTTTGGTGGATTCACCTTCAAAAGAACAAGTGGATCATCAGTCAAGAGAGAAGAAGAAATGCTTACAGGCAACCTCCAAACATTGAAAATAAGAGTACATGAGGGCTATGAAGAATTCACAATGGTCGGAAGAAGAGCAACAGCCATTCTCAGAAAGGCAACCAGAAGATTGATTCAATTGATAGTAAGTGGGAGAGATGAACAATCAATTGCTGAAGCAGTAATTGTAGCCATGGTGTTTTCGCAAGAAGATTGCATGATAAAAGCAGTTCGAGGTGATTTGAACTTTGTTAATAGGGCAAATCAGCGTTTGAACCCCATGCATCAACTCTTGAGGCATTTCCAAAAAGATGCAAAAGTGCTTTTCCAAAACTGGGGAATTGAACCCATCGATAATGTAATGGGGATGATTGGAATATTGCCTGACATGACCCCAAGCACCGAGATGTCATTGAGAGGAGTGAGAGTCAGCAAGATGGGAGTGGATGAGTACTCCAGCACTGAGAGAGTGGTGGTGAGCATTGACCGTTTTTTAAGAGTTCGGGATCAAAGGGGAAACATACTACTGTCTCCTGAAGAAGTCAGTGAAACACAAGGAACGGAAAAGCTGACAATAATTTATTCGTCATCAATGATGTGGGAGATTAATGGTCCCGAATCAGTGTTAGTCAATACTTATCAATGGATCATCAGGAACTGGGAAATTGTAAAAATCCAGTGGTCACAGGACCCCACAATGCTATACAATAAGATAGAATTTGAGCCATTCCAATCCCTGGTCCCTAGGGCCACCAGAAGCCAATACAGCGGTTTCGTAAGAACCCTGTTTCAGCAAATGCGGGATGTACTTGGAACATTTGATACTGCTCAGATAATAAAACTCCTCCCTTTTGCCGCTGCTCCTCCGGAACAGAGTAGGATGCAGTTCTCTTCTTTAACTGTTAATGTAAGAGGTTCTGGAATGAGAATACTTGTAAGAGGCAATTCCCCAGTGTTCAACTACAATAGAACCACTAAACGGCTCACAATCCTCGGAAAGGATGCAGGTGCGCTTACTGAGGACCCAGATGAAGGTACAACTGGAATAGAATCTGCTGTTCTAAGAGGGTTTCTCATTTTGGGTAGAGAAAACAAGAGATATGGCCCAGCACTAAGCATCAATGAACTAAGCAAGCTTGCAAAAGGGGAGAAAGCCAATGTACTAATTGGGCAAGGGGACGTAGTGTTGGTAATGAAACGGAAACGTGACTCTAGCATACTTACTGACAGCCAGACAGCGACCAAAAGGGTTCGGATGGCCATCAATTAGATGGATGTCAATCCGACTCTACTTTTCTTAAAGGTGCCAGCGCAAAATGCTATAAGCACAACATTCCCTTATACTGGAGATCCTCCCTACAGTCATGGAACAGGGACAGGATACACCATGGATACTGTCAACAGAACACACCAATATTCAGAAAAAGGGAAATGGACAACAAACACTGAGATTGGAGCACCACAACTTAATCCAATCGATGGACCACTTCCTGAAGACAATGAACCAAGTGGATACGCCCAAACAGATTGTGTATTGGAAGCAATGGCTTTACTTGAAGAATCCCATCCCGGAATCTTTGAAAATTCGTGTCTTGAAACAATGGAGGTGGTACAGCAGACAAGAGTGGACAAACTAACACAAGGCCGACAAACTTATGATTGGACCTTGAACAGGAATCAACCTGCTGCAACAGCACTTGCTAATACGATTGAAGTATTCAGATCAAATGGTCTGACTTCCAATGAGTCGGGGAGATTGATGGACTTCCTCAAAGATGTCATGGAGTCCATGAACAAGGAAGAAATGGAAATAACAACACACTTCCAACGGAAGAGAAGAGTAAGAGACAACATGACAAAGCGAATGATAACACAGAGAACCATAGGGAAGAAAAAACAACGATTAAACAGAAAGAGCTACCTAATTAGAACATTGACCCTAAACACAATGACCAAGGACGCTGAGAGAGGGAAATTGAAACGACGAGCAATCGCTACCCCAGGGATGCAGATAAGAGGGTTTGTATATTTTGTTGAAACACTAGCCCGAAGAATATGTGAAAAGCTTGAACAATCAGGATTGCCAGTTGGCGGTAATGAGAAAAAGGCAAAACTGGCTAATGTCGTCAGAAAAATGATGACTAATTCCCAAGACACTGAACTCTCATTCACCATCACTGGGGACAATACCAAATGGAATGAAAATCAGAACCCACGCATATTCCTGGCAATGATCACATACATAACTAGAAACCAGCCAGAATGGTTCAGAAATGTTCTAAGCATTGCACCGATTATGTTCTCAAATAAAATGGCAAGACTGGGGAAAGGATACATGTTCGAAAGCAAAAGTATGAAATTGAGAACTCAAATACCAGCAGAAATGCTAGCAAGCATTGACCTAAAATATTTCAATGATTCAACAAAAAAGAAAATTGAAAAGATACGACCACTTCTGGTTGACGGGACTGCTTCACTAAGTCCTGGAATGATGATGGGAATGTTCAACATGTTGAGCACTGTGCTGGGTGTATCCATATTAAACCTGGGCCAGAGGAAATACACAAAGACCACATACTGGTGGGACGGTCTGCAATCATCCGATGACTTTGCGTTAATAGTGAATGCACCTAATCATGAGGGGATACAAGCTGGAGTAGACAGATTCTATAGAACTTGCAAACTGGTCGGGATCAACATGAGCAAGAAGAAGTCCTACATAAATAGAACTGGAACATTCGAATTCACAAGCTTTTTCTACCGATATGGTTTTGTAGCCAATTTCAGCATGGAACTACCCAGTTTTGGAGTTTCCGGAATAAATGAGTCTGCAGACATGAGCATTGGAGTGACAGTTATCAAAAACAACATGATAAATAATGATCTCGGCCCTGCCACTGCACAGATGGCACTCCAACTCTTCATTAAGGATTATCGGTACACATACCGATGTCATAGAGGCGATACCCAGATACAAACCAGAAGATCTTTTGAGTTGAAAAAACTATGGGAACAGACTCAATCAAAGACTGGTCTACTGGTATCAGATGGGGGTCCAAACCTATATAACATCAGAAACCTACACATCCCGGAAGTCTGTTTAAAATGGGAGCTAATGGATGAAGATTATAGGGGGAGGCTATGCAATCCATTGAATCCTTTTGTTAGTCACAAAGAAATTGAATCAGTCAACAGTGCAATAGTAATGCCTGCGCATGGCCCTGCCAAAAGCATGGAGTATGATGCTGTTGCAACAACACATTCTTGGATCCCCAAGAGGAACCGGTCCATATTGAACACAAGCCAAAGGGGAATACTCGAAGATGAGCAGATGTATCAAAAATGCTGCAACCTGTTTGAAAAATTCTTCCCCAGCAGCTCATACAGAAGACCGGTCGGAATTTCTAGTATGGCTGAGGCCATGGTATCCAGGGCCCGCATTGATGCACGAATTGACTTCGAATCTGGACGGATAAAGAAAGATGAGTTCGCTGAGATCATGAAGATCTGTTCCACCATTGAAGAGCTCGGACGGCAAAAATAGATGGAAGACTTTGTGCGACAGTGCTTCAATCCAATGATCGTCGAGCTTGCGGAAAAGGCAATGAAAGAATATGGAGAGGACCCAAAAATCGAAACAAACAAATTTGCAGCAATATGCACTCACTTGGAAGTCTGTTTCATGTACTCGGATTTCCACTTTATTAATGAACTAGGTAAATCAGTGGTCATAGAGTCTGGTGACCCAAATGCTCTTTTGAAACACAGATTTGAAATTATTGAAGGGAGAGACCGAACAATGGCATGGACAGTAGTAAACAGCATCTGCAACACCACAAGAGCTGAAAAACCTAAATTTCTTCCAGACTTATACGACTATAAGGAGAACAGATTTGTTGAAATTGGTGTGACAAGGAGAGAAGTTCACATATACTACCTGGAGAAGGCCAACAAAATAAAGTCTGAAAAGACACACATCCACATTTTCTCATTTACAGGGGAAGAAATGGCTACGAAAGCGGACTACACTCTTGATGAAGAGAGTAGAGCCAGAATAAAGACCAGGCTATTCACTATAAGACAAGAAATGGCCAGTAGGGGCCTCTGGGATTCCTTTCGTCAGTCCGAGAGAGGCGAAGAGACAATTGAAGAAAGATTTGAAATCACAGGGACGATGCGCAAGCTTGCCAATTACAGTCTCCCACCGAACTTCTCCAGCCTTGAAAATTTTAGAGTCTATGTGGATGGATTCAAGCCGAATGGATGCATTGAGAGTAAGCTTTCTCAAATGTCCAAAGAAGTAAATGCCAGAATTGAATCATTTTCAAAGACAACACCCCGACCACTCAAAATGCCAGGTGGTCCACCCTGCCATCAGCGATCTAAATTCTTGCTAATGGATGCTCTGAAACTGAGCATTGAGGACCCAAGTCACGAGGGAGAGGGAATACCACTATATGATGCAATCAAATGCATGAAAACTTTCTTTGGATGGAAAGAACCCAGTATTGTTAAACCACATGAAAAAGGCATAAACCCGAACTATATCCAAACTTGGAAGCAAGTATTAGAAGAAATACAAGACATTGAGAACGAAGAAAGGATCCCCAAGACCAAGAATATGAAAAAAACAAGCCAATTGAGATGGGCACTAGGTGAAAATATGGCACCAGAGAAAGTGGATTTTGAGGATTGTAAAGACATCAGTGATCTAAAACAGTATGACAGTGATGAACCAGAAACAAGGTCTCTTGCAAGTTGGATTCAAAATGAGTTCAACAAAGCTTGTGAGCTGACAGATTCAAGCTGGATAGAGCTCGATGAAATTGGGGAGGATGTCGCCCCAATAGAATACATTGCGAGCATGAGGAGAAATTATTTTACCGCTGAGATTTCCCATTGTAGAGCAACAGAATATATAATGAAAGGAGTGTACATCAACACCGCTCTACTCAATGCATCCTGTGCTGCGATGGATGAATTTCAATTAATTCCGATGATAAGTAAATGCAGGACCAAAGAAGGGAGAAGGAAAACAAATTTATATGGATTCATAGTAAAGGGAAGGTCCCATTTAAGAAATGATACTGACGTGGTGAACTTTGTAAGTATGGAATTTTCTCTTACTGATCCAAGATTTGAGCCGCACAAATGGGAAAAATACTGCGTTCTAGAGATTGGAGACATGCTTCTAAGAACTGCTGTAGGTCAAGTGTCAAGACCCATGTTTTTGTATGTGAGGACAAATGGGACCTCTAAAATTAAAATGAAATGGGGAATGGAAATGAGGCGCTGCCTCCTTCAGTCTCTGCAACAGATTGAAAGCATGATCGAAGCTGAGTCCTCAGTCAAAGAAAAGGACATGACCAAAGAATTTTTTGAGAACAAATCAGAAACATGGCCTATAGGAGAGTCCCCCAAAGGAGTGGAAGAGGGCTCGATCGGAAAGGTTTGCAGGACCTTATTAGCAAAATCTGTGTTTAACAGTTTGTATGCATCTCCACAATTGGAAGGATTTTCAGCTGAATCTAGGAAATTACTTCTCATTGTTCAGGCTCTTAGGGATAACCTGGAACCTGGAACCTTTGATATTGGGGGATTATATGAATCAATTGAGGAGTGCCTGATTAATGATCCCTGGGTTTTGCTTAATGCATCTTGGTTCAACTCCTTCCTTACACATGCACTGAAGTAGATGACGATAACCATTATTTTGATACTACTGACCCATTGGGCTTACAGTCAAAACCCAATAAATGACAACAACACAGCCACATTGTGTCTAGGACACCATGCAGTAGCAAATGGAACATTGGTAAAAACAATAAGTGATGATCAAATTGAGGTGACAAATGCTACAGAATTAGTTCAGAGCATTCCAATGGGGAAAATATGCAACAATTCGTATAGAATTCTAGATGGAAAGGATTGCACATTAATAGATGCAATGCTAGGAGATCCCCACTGTGACGCCTTTCAGTATGAGAATTGGGACCTCTTTATAGAAAGAAGCAGCGCCTTCAGCAATTGCTACCCATATGACATCCCTAACTATGCATCGCTCCGATCCATTGTAGCATCCTCAGGAACATTGGAATTCACAGCAGAGGGATTCACATGGACAGGTGTCACTCAAAACGGAAGAAGCGGATCCTGCAAAAGGGGATCAGCCGATAGTTTCTTTAGCCGACTGAATTGGCTAACAAAATCCGGAAGCTCTTACCCCATATTGAATGTGACAATGCCTAACAACAAAAACTTCGACAAGCTATACATCTGGGGGATCCATCACCCGAGCTCAACTCAAGAGCAGACAAAATTGTATATCCAGGAATCAGGGCGAGTAACAGTCTCAACAAAAAGAAGTCAACAAACAATAATCCCTAACATTGGGTCTAGACCATGGATCAGAGGTCAATCAGGTAGGATAAGCATATACTGGACCATTGTAAAACCTGGAGATATTCTAATGATAAACAGTAATGGCAACTTAGTTGCACCGCGGGGATACTTTAAATTGAAAACAGGGAAAAGCTCTGTAATGAGATCAGACGTACCCATAGACATTTGTGTGTCTGAATGTATTACACCAAATGGAAGCATCTCCAACGACAAGCCATTCCAAAATGTGAACAAAGTTACATATGGAAAATGTCCCAAGTATATCAGACAAAACACTTTAAAGCTGGCCACTGGGATGAGGAATGTACCAGAAAAGCAAATCAGAGGAATCTTCGGGGCAATAGCGGGATTCATCGAAAACGGCTGGGAAGGAATGGTTGATGGATGGTATGGGTTCCGATACCAAAACTCTGAAGGAACAGGGCAAGCTGCAGATCTAAAGAGCACTCAAACAGCCATCGACCAGATCAATGGAAAGTTAAACAGAGTGATTGAAAGAACAAATGAGAAATTCCATCAAATAGAGAAGGAATTCTCAGAAGTAGAAGGAAGAATTCAGGACTTGGAGAAATATGTAGAAGACACCAAAATAGACCTATGGTCCTACAATGCAGAATTGCTGGTGGCTCTAGAAAATCAACATACAATTGACTTAACAGATGCAGAAATGAATAAATTGTTTGAGAGAACTAGACGCCTGTTAAGAGAAAACGCAGAAGACATGGGAGGTGGATGTTTCAAGATTTACCACAAATGTAATAATGCATGCATTGGATCAATAAGAAATGGGACATATGACCATTACATATACAGAGATGAAGCATTAAACAACCGATTTCAGATCAAAGGTGTAGAGTTGAAATCAGGCTACAAAGATTGGATACTCTGGATTTCATTCGCCATATCATGCTTCTTAATTTGCGTTGTTCTATTGGGTTTTATTATGTGGGCTTGCCAAAAAGGCAACATCAGATGCAACATTTGCATTATGGCGTCTCAAGGCACCAAACGATCCTATGAACAGATGGAAACTGATGGGGAACGCCAGAATGCAACTGAAATCAGAGCATCTGTCGGAAGGATGGTGGGAGGAATTGGCCGGTTTTATGTTCAGATGTGTACTGAGCTTAAACTAAACGACCATGAAGGGCGACTGATTCAGAACAGCATAACAATAGAAAGGATGGTGCTTTCGGCATTCGACGAAAGAAGAAACAAGTATCTCGAGGAGCATCCCAGTGCTGGGAAAGACCCTAAGAAAACAGGAGGCCCTATATACAGAAGGAAAGATGGGAAATGGATGAGGGAACTCATCCTCCATGATAAAGAAGAAATCATGAGAATCTGGCGTCAGGCCAACAATGGTGAAGACGCTACTGCTGGTCTTACTCATATGATGATCTGGCACTCCAATCTCAATGACACCACATACCAAAGAACAAGGGCTCTTGTTCGAACTGGGATGGATCCCAGAATGTGCTCTCTGATGCAAGGCTCAACCCTCCCACGGAGATCTGGAGCAGCTGGTGCTGCAGTAAAAGGTGTTGGAACAATGGTAATGGAACTCATCAGAATGATCAAACGCGGAATAAATGATCGGAATTTCTGGAGAGGTGAAAATGGTCGAAGAACCAGAATTGCTTATGAAAGAATGTGCAATATCCTCAAAGGGAAATTCCAGACAGCAGCACAACGAGCTATGATGGACCAGGTGAGAGAAGGCCGCAATCCTGGAAACGCTGAGATTGAGGATCTCATTTTCTTGGCACGATCAGCACTTATTTTGAGAGGATCAGTAGCCCATAAATCATGCCTACCTGCCTGTGTTTATGGCCTTGCAGTAACCAGTGGATATGACTTTGAGAAGGAAGGATACTCTCTGGTTGGAATTGATCCTTTCAAACTACTCCAGAACAGCCAGATTTTCAGTCTAATCAGACCAAAAGAAAACCCAGCACACAAGAGCCAGTTGGTGTGGATGGCATGCCATTCTGCAGCATTTGAAGACCTAAGAGTTTTAAATTTCATTAGAGGAACCAAAGTAATCCCAAGAGGACAGTTAACAACCAGAGGAGTTCAAATAGCTTCAAATGAAAACATGGAGACAATAGACTCTAGCACACTTGAACTGAGAAGCAAGTATTGGGCAATAAGGACCAGAAGCGGAGGAAACACCAGTCAACAGAGAGCATCTGCAGGACAGATAAGTGTGCAACCTACTTTCTCAGTACAGAGAAACCTTCCTTTTGAAAGAGCAACCATCATGGCTGCATTCATTGGTAACACCGAAGGAAGGACTTCCGACATGAGAACAGAAATCATAAGGATGATGGAAAATGCCAAATCAGAAGATGTGTCTTTCCAGGGGCGGGGAGTCTTCGAGCTCTCGGACGAAAAGGCAACGAACCCGATCGTGCCTTCTTTTGACATGAGCAATGAAGGGTCTTATTTCTTCGGAGACAATGCTGAGGAGTTTGACAGTTGAATGAATCCAAATCAAAAGATAATAGCAATTGGATTTACATCATTGGGGATATTAATCATTAGTGTCATTCTCCATGTAGTCAGCATTATAGTAACAGTACTGGCCCTAAATAACAATAGAACAGATCTGAACTGCAAAGAGACGATCATAAGGGAGTACAATGAAACAGTAAGAGTAGAAAAAATTACTCAATGGTATAATATCAGTACAATTAAGTACATGGAGAAACCTTCAAATGAATACTATATGAACAACACTGAACCACTTTGTGAGGCCCAAGGCTTTGCACCATTTTCCAAGGATAATGGAATACGAATTGGATCGAGGGGCCATGTTTTTGTGATAAGAGAACCTTTTGTATCATGTTCGCCTTCAGAATGTAGAACCTTTTTCCTCACACAGGGCTCATTACTCAATGACAAACATTCTAACGGCACAATAAAGGACCGAAGTCCGTATAGAACTCTGATGAGTGTCAAAATAGGACAATCACCTAATGTATATCAAGCTAGGTTTGAATCAGTGGCATGGTCAGCAACAGCATGCCATGATGGAAAAAAATGGATGACGGTTGGGGTCACAGGGCCTGACAACCAAGCAATTGCAGTAGTGAACTATGGGGGTGTTCCGGTTGATATTATTAATTCATGGGCAGGGGATATTTTAAGAACCCAAGAATCGTCATGCACCTGCATCAAAGGAGATTGTTATTGGGTAATGACTGATGGGCCGGCGAATAGACAAGCCAAATATAAGATATTCAAAGCAAAAAATGGAAAAGTGATTGGACAAACTGATATAAGTTTCAATGGAGGACACATAGAGGAGTGTTCTTGTTACCCCAATGAAGGGAAGGTGGAATGCATATGCAGGGACAATTGGACTGGAACAAATAGACCAATTTTGGTAATATCTTCTGATCTATCATACACAGTTGGATATTTGTGTGCTGGCATTCCCACTGACACTCCTAGGGGAGAGGATAGTCAATTCACGGGCTCATGTACAAACCCTTTGGGAAATAAAGGATACGGTGTAAAAGGTTTCGGATTTCGACAAGGAACTGACGTATGGGCCGGAAGGACAATTAGTAGAACTTCAAGATCAGGATTCGAAATAATAAAAATCAGGAATGGTTGGACACAGAACAGTAAAGACCAAATAAGGAGGCAAGTGATTATCGATGATCCAAATTGGTCAGGATATAGCGGTTCTTTCACATTGCCGGTTGAACTAACAAAAAAAGAATGTTTGGTGCCCTGTTTCTGGGTTGAAATGATTAGGGGTAAACCTGAAGAAAAAACAATATGGACCTCTAGCAGCTCCATTGTGATGTGTGGAGTAGATCATAAAATTGCCAGTTGGTCATGGCACGATGGAGCTATTCTTCCCTTTGACATCGATAAGATGATGAGTCTTCTAACCGAGGTCGAAACGTACGTTCTCTCTATCATGCCATCAGGCCCCCTCAAAGCCGAGATCGCGCAGAGACTTGAAGATGTCTTTGCAGGGAAGAACACCGATCTTGAGGCACTCATGGAGTGGCTAAAGACAAGACCAATCCTGTCACCTCTAACTAAAGGGATTTTAGGATTTGTATTCACGCTCACCGTGCCCAGTGAGCGAGGACTGCAGCGTAGACGCTTTGTCCAAAATGCCCTTAGTGGAAACGGAGATCCAAACAACATGGACAGAGCGGTAAAACTGTACAGGAAGCTTAAAAGAGAAATAACATTCCATGGGGCAAAAGAGGTGGCACTCAGCTATTCCACCGGTGCACTAGCCAGCTGCATGGGACTCATATACAACAGAATGGGAACTGTTACAACTGAAGTGGCATTTGGCCTGGTATGTGCCACATGTGAACAGATTGCTGATTCCCAGCACCGGTCTCATAGGCAGATGGTGACAACAACCAACCCATTAATCAGACATGAAAACAGAATGGTATTAGCCAGTACCACGGCTAAAGCCATGGAACAGATGGCAGGATCAAGTGAACAGGCAGCAGAGGCCATGGAGGTTGCTAGTAGGGCTAGGCAGATGGTACAGGCAATGAGAACCATTGGGACCCATCCTAGCTCCAGTGCTGGTTTGAAAGATGATCTCCTTGAAAACTTACAGGCCTACCAGAAACGGATGGGAGTGCAAATGCAGCGATTCAAGTGATCCTCTCGTTATTGCAGCAAGTATCATTGGGATATTGCACTTGATATTGTGGATTCTTGATCGTCTTTTCTTCAAATTCATTTATCGTCGCCTTAAATACGGGATGAAAAGAGGGCCTTCTACGGAAGGAGTACCTGAGTCCATGAGGGAAGAATATCGGCAGGAACAGCAGAATGCTGTGGATGTTGACGATGGTCATTTTGTCAACATAGAGCTAGAGTAAATGGATTCCAACACTGTGTCAAGCTTCCAGGTAGACTGTTTTCTCTGGCATGTCCGCAAACGATTCGCAGACCAAGAACTGGGTGATGCCCCATTCCTTGATCGGCTTCGCCGAGACCAGAAGTCCCTAAGGGGAAGAGGCAGCACTCTTGGTCTGGACATCGAAACAGCCACTCATGCAGGAAAGCAGATAGTGAAGCAGATTCTGGAAAAGGAATCAGATGAGGCACTTAAAATGACCATTGCCTCTGTTCCTACTTCACGCTACTTAACTGATATGACTCTTGATGAGATGTCAAGAGACTGGTTCATGCTCATGCCCAAGCAAAAAGTAACAGGCTCCCTATGTATAAGAATGGACCAGGCAATCATGGATAAGAACATCATCCTTAAAGCAAACTTTAGTGTGATTTTCGAAAGGCTGGAAACACTAATACTACTTAGAGCCTTCACTGAAGAAGGAGCAGTCGTTGGCGAAATTTCACCATTACCTTCTCTTCCAGGACATACTAATGAGGATGTCAAAAATGCAATTGGGGTCCTCATCGGAGGACTTAAATGGAATGATAATACGGTTAGAATCTCTGAAACTCTACAGAGATTCGCTTGGAGAAGCAGTAATGAGATTGGGAGATCTTCATTCCCTTCAAAGCAGAAATGAAAAATGGAGAGAACAATTAAGCCAGAAATTTGAAGAAATAAGATGGTTAATTGAAGAAGTGCGACATAGATTGAAAAATACAGAAAACAGTTTTGAACAAATAACATTTATGCAAGCCTTACAACTATTGCTTGAAGTAGAGCAAGAGATAAGAACTTTCTCGTTTCAGCTTATTTAA
		</sequence>
		<sequence>
			<taxon idref="cI_51_A/equine/Buckinghamshire/05582/2019|South_East_England|2019-02-14"/>
			ATGGAGAGAATAAAAGAACTGAGAGATCTGATGTTGCAATCCCGCACCCGCGAGATACTAACCAAAACTACTGTGGACCACATGGCCATAATTAAGAAATATACATCAGGAAGACAAGAGAAGAACCCTGCACTTAGGATGAAATGGATGATGGCAATGAAATACCCAATTACAGCAGATAAGAGAGTAATGAAGATGATTCCTGAGAGAAATGAACAGGGACAAACCCTTTGGAGCAAGACGAACGATGCTGGCTCAGACCGCGTAATGGTATCACCCCTGGCAGTGACATGGTGGAATAGGAATGGACCAACAACAAGCACAATTCATTACCCAAAAGTCTACAAAACTTATTTTGAAAAGGTTGAAAGATTGAAACATGGAACCTTTGGCCCCGTTCATTTTAGGAATCAAGTCAAGATAAGACGGAGAGTTGATGTAAACCCTGGTCACGCAGACCTCAGTGCCAAAGAAGCACAAGATGTAATTATGGAAGTTGTTTTCCCAAACGAAGTGGGAGCCAGAATTCTAACATCGGAATCACAACTAACAATAACCAAAGAGAAAAAGGAAGAAATTCAGGACTGCAAAATTGCTCCCTTGATGGTAGCATACATGCTAGAAAGAGAATTGGTCCGAAAAACAAGGTTCCTCCCAGTAGCAGGAGGAACAAGCAGTGTATACATTGAAGTGCTGCATCTGACTCAAGGAACATGCTGGGAGCAAATGTACACTCCAGGAGGAGAAGTTAGAAATGATGATATTGATCAAAGTTTAATTATTGCAGCACGGAACATAGTGAGAAGAGCGACGGTATCAGCAGATCCACTAGCATCCCTACTGGAAATGTGCCACAGTACACAGATTGGTGGGATAAGGATGGTAGACATCCTTAAACAGAATCCAACTGAGGAACAAGCTGTGGATATATGCAAAGCAGCAATGGGATTGAGAATTAGCTCATCATTCAGCTTTGGTGGATTCACCTTCAAAAGAACAAGTGGATCATCAGTCAAGAGAGAAGAAGAAATGCTTACAGGCAACCTCCAAACATTGAAAATAAGAGTACATGAGGGCTATGAAGAATTCACAATGGTCGGAAGAAGAGCAACAGCCATTCTCAGAAAGGCAACCAGAAGATTGATTCAATTGATAGTAAGTGGGAGAGATGAACAATCAATTGCTGAAGCAGTAATTGTAGCCATGGTGTTTTCGCAAGAAGATTGCATGATAAAAGCAGTTCGAGGTGATTTGAACTTTGTTAATAGAGCAAATCAGCGTTTGAACCCCATGCATCAACTCTTGAGGCATTTCCAAAAAGATGCAAAAGTGCTTTTCCAAAACTGGGGAATTGAACCCATCGATAATGTAATGGGGATGATTGGAATATTGCCTGACATGACCCCAAGCACCGAGATGTCATTGAGAGGAGTGAGAGTCAGCAAGATGGGAGTGGATGAGTACTCCAGCACTGAGAGAGTGGTGGTGAGCATTGACCGTTTTTTAAGAGTTCGGGATCAAAGGGGAAACATACTACTGTCTCCTGAAGAAGTCAGTGAAACACAAGGAACGGAAAAGCTGACAATAATTTATTCGTCATCAATGATGTGGGAGATTAATGGTCCCGAATCAGTGTTAGTCAATACTTATCAATGGATCATCAGGAACTGGGAAATTGTAAAAATCCAGTGGTCACAGGACCCCACAATGCTATACAATAAGATAGAATTTGAGCCATTCCAATCCCTGGTCCCTAGGGCCACCAGAAGCCAATACAGCGGTTTCGTAAGAACCCTGTTTCAGCAAATGCGGGATGTACTTGGAACATTTGATACTGCTCAGATAATAAAACTCCTCCCTTTTGCCGCTGCTCCTCCGGAACAGAGTAGGATGCAGTTCTCTTCTTTAACTGTTAATGTAAGAGGTTCTGGAATGAGAATACTTGTAAGAGGCAATTCCCCAGTGTTCAACTACAATAGAACCACTAAACGGCTCACAATCCTCGGAAAGGATGCAGGTGCGCTTACTGAGGACCCAGATGAAGGTACAACTGGAATAGAATCTGCTGTTCTAAGAGGGTTTCTCATTTTGGGTAGAGAAAACAAGAGATATGGCCCAGCACTAAGCATCAATGAACTAAGCAAGCTTGCAAAAGGGGAGAAAGCCAATGTACTAATTGGGCAAGGGGACGTAGTGTTGGTAATGAAACGGAAACGTGACTCTAGCATACTTACTGACAGCCAGACAGCGACCAAAAGGGTTCGGATGGCCATCAATTAGATGGATGTCAATCCGACTCTACTTTTCTTAAAGGTGCCAGCGCAAAATGCTATAAGCACAACATTCCCTTATACTGGAGATCCTCCCTACAGTCATGGAACAGGGACAGGATACACCATGGATACTGTCAACAGAACACACCAATATTCAGAAAAAGGGAAATGGACAACAAACACTGAGATTGGAGCACCACAACTTAATCCAATCGATGGACCACTTCCTGAAGACAATGAACCAAGTGGATACGCCCAAACAGATTGTGTATTGGAAGCAATGGCTTTACTTGAAGAATCCCATCCCGGAATCTTTGAAAATTCGTGTCTTGAAACAATGGAGGTGGTACAGCAGACAAGAGTGGACAAACTAACACAAGGCCGACAAACTTATGATTGGACCTTGAACAGGAATCAACCTGCTGCAACAGCACTTGCTAATACGATTGAAGTATTCAGATCAAATGGTCTGACTTCCAATGAGTCGGGGAGATTGATGGACTTCCTCAAAGATGTCATGGAGTCCATGAACAAGGAAGAAATGGAAATAACAACACACTTCCAACGGAAGAGAAGAGTAAGAGACAACATGACAAAGCGAATGATAACACAGAGAACCATAGGGAAGAAAAAACAACGATTAAACAGAAAGAGCTACCTAATTAGAACATTGACCCTAAACACAATGACCAAGGACGCTGAGAGAGGGAAATTGAAACGACGAGCAATCGCTACCCCAGGGATGCAGATAAGAGGGTTTGTATATTTTGTTGAAACACTAGCCCGAAGAATATGTGAAAAGCTTGAACAATCAGGATTGCCAGTTGGCGGTAATGAGAAAAAGGCAAAACTGGCTAATGTCGTCAGAAAAATGATGACTAATTCCCAAGACACTGAACTCTCATTCACCATCACTGGGGACAATACCAAATGGAATGAAAATCAGAACCCACGCATATTCCTGGCAATGATCACATACATAACTAGAAACCAGCCAGAATGGTTCAGAAATGTTCTAAGCATTGCACCGATTATGTTCTCAAATAAAATGGCAAGACTGGGGAAAGGATACATGTTCGAAAGCAAAAGTATGAAATTGAGAACTCAAATACCAGCAGAAATGCTAGCAAGCATTGACCTAAAATATTTCAATGATTCAACAAAAAAGAAAATTGAAAAGATACGACCACTTCTGGTTGACGGGACTGCTTCACTAAGTCCTGGAATGATGATGGGAATGTTCAACATGTTGAGCACTGTGCTGGGTGTATCCATATTAAACCTGGGCCAGAGGAAATACACAAAGACCACATACTGGTGGGACGGTCTGCAATCATCCGATGACTTTGCGTTAATAGTGAATGCACCTAATCATGAGGGGATACAAGCTGGAGTAGACAGATTCTATAGAACTTGCAAACTGGTCGGGATCAACATGAGCAAGAAGAAGTCCTACATAAATAGAACTGGAACATTCGAATTCACAAGCTTTTTCTACCGATATGGTTTTGTAGCCAATTTCAGCATGGAACTACCCAGTTTTGGAGTTTCCGGAATAAATGAGTCTGCAGACATGAGCATTGGAGTGACAGTTATCAAAAACAACATGATAAATAATGATCTCGGCCCTGCCACTGCACAGATGGCACTCCAACTCTTCATTAAGGATTATCGGTACACATACCGATGTCATAGAGGCGATACCCAGATACAAACCAGAAGATCTTTTGAGTTGAAAAAACTATGGGAACAGACTCAATCAAAGACTGGTCTACTGGTATCAGATGGGGGTCCAAACCTATATAACATCAGAAACCTACACATCCCGGAAGTCTGTTTAAAATGGGAGCTAATGGATGAAGATTATAGGGGGAGGCTATGCAATCCATTGAATCCTTTTGTTAGTCACAAAGAAATTGAATCAGTCAACAGTGCAATAGTAATGCCTGCGCATGGCCCTGCCAAAAGCATGGAGTATGATGCTGTTGCAACAACACATTCTTGGATCCCCAAGAGGAACCGGTCCATATTGAACACAAGCCAAAGGGGAATACTCGAAGATGAGCAGATGTATCAAAAATGCTGCAACCTGTTTGAAAAATTCTTCCCCAGCAGCTCATACAGAAGACCGGTCGGAATTTCTAGTATGGCTGAGGCCATGGTATCCAGGGCCCGCATTGATGCACGAATTGACTTCGAATCTGGACGGATAAAGAAAGATGAGTTCGCTGAGATCATGAAGATCTGTTCCACCATTGAAGAGCTCGGACGGCAAAAATAGATGGAAGACTTTGTGCGACAGTGCTTCAATCCAATGATCGTCGAGCTTGCGGAAAAGGCAATGAAAGAATATGGAGAGGACCCAAAAATCGAAACAAACAAATTTGCAGCAATATGCACTCACTTGGAAGTCTGTTTCATGTACTCGGATTTCCACTTTATTAATGAACTAGGTAAATCAGTGGTCATAGAGTCTGGTGACCCAAATGCTCTTTTGAAACACAGATTTGAAATTATTGAAGGGAGAGACCGAACAATGGCATGGACAGTAGTAAACAGCATCTGCAACACCACAAGAGCTGAAAAACCTAAATTTCTTCCAGACTTATACGACTATAAGGAGAACAGATTTGTTGAAATTGGTGTGACAAGGAGAGAAGTTCACATATACTACCTGGAGAAGGCCAACAAAATAAAGTCTGAAAAGACACACATCCACATTTTCTCATTTACAGGGGAAGAAATGGCTACGAAAGCGGACTACACTCTTGATGAAGAGAGTAGAGCCAGAATAAAGACCAGGCTATTCACTATAAGACAAGAAATGGCCAGTAGGGGCCTCTGGGATTCCTTTCGTCAGTCCGAGAGAGGCGAAGAGACAATTGAAGAAAGATTTGAAATCACAGGGACTATGCGCAAGCTTGCCAATTACAGTCTCCCACCGAACTTCTCCAGCCTTGAAAATTTTAGAGTCTATGTGGATGGATTCAAGCCGAATGGATGCATTGAGAGTAAGCTTTCTCAAATGTCCAAAGAAGTAAATGCCAGAATTGAATCATTTTCAAAGACAACACCCCGACCACTCAAAATGCCAGGTGGTCCACCCTGCCACCAGCGATCTAAATTCTTGCTAATGGATGCTCTGAAACTGAGCATTGAGGACCCAAGTCACGAGGGAGAGGGAATACCACTATATGATGCAATCAAATGCATGAAAACTTTCTTTGGATGGAAAGAACCCAGTATTGTTAAACCACATGAAAAAGGCATAAACCCGAACTATATCCAAACTTGGAAGCAAGTATTAGAAGAAATACAAGACATTGAGAACGAAGAAAGGATCCCCAAGACCAAGAATATGAAAAAAACAAGCCAATTGAGATGGGCACTAGGTGAAAATATGGCACCAGAGAAAGTGGATTTTGAGGATTGTAAAGACATCAGTGATCTAAAACAGTATGACAGTGATGAACCAGAAACAAGGTCTCTTGCAAGTTGGATTCAAAATGAGTTCAACAAAGCTTGTGAGCTGACAGATTCAAGCTGGATAGAGCTCGATGAAATTGGGGAGGATGTCGCCCCAATAGAATACATTGCGAGCATGAGGAGAAATTATTTTACCGCTGAGATTTCCCATTGTAGAGCAACAGAATATATAATGAAAGGAGTGTACATCAACACCGCTCTACTCAATGCATCCTGTGCTGCGATGGATGAATTTCAATTAATTCCGATGATAAGTAAATGCAGGACCAAAGAAGGGAGAAAGAAAACAAATTTATATGGATTCATAGTAAAGGGAAGGTCCCATTTAAGAAATGATACTGACGTGGTGAACTTTGTAAGTATGGAATTTTCTCTTACTGATCCAAGATTTGAGCCGCACAAATGGGAAAAATACTGCGTTCTAGAGATTGGAGACATGCTTCTAAGAACTGCTGTAGGTCAAGTGTCAAGACCCATGTTTTTGTATGTGAGGACAAATGGGACCTCTAAAATTAAAATGAAATGGGGAATGGAAATGAGGCGCTGCCTCCTTCAGTCTCTGCAACAGATTGAAAGCATGATCGAAGCTGAGTCCTCAGTCAAAGAAAAGGACATGACCAAAGAATTTTTTGAGAACAAATCAGAAACATGGCCTATAGGAGAGTCCCCCAAAGGAGTGGAAGAGGGCTCGATCGGAAAGGTTTGCAGGACCTTATTAGCAAAATCTGTGTTTAACAGTTTGTATGCATCTCCACAATTGGAAGGATTTTCAGCTGAATCTAGGAAATTACTTCTCATTGTTCAGGCTCTTAGGGATAACCTGGAACCTGGAACCTTTGATATTGGGGGATTATATGAATCAATTGAGGAGTGCCTGATTAATGATCCCTGGGTTTTGCTTAATGCATCTTGGTTCAACTCCTTCCTTACACATGCACTGAAGTAGATGACGATAACCATTATTTTGATACTACTGACCCATTGGGCTTACAGTCAAAACCCAATAAATGACAACAACACAGCCACATTGTGTCTAGGACACCATGCAGTAGCAAATGGAACATTGGTAAAAACAATAAGTGATGATCAAATTGAGGTGACAAATGCTACAGAATTAGTTCAGAGCATTCCAATGGGGAAAATATGCAACAATTCGTATAGAATTCTAGATGGAAAGGATTGCACATTAATAGATGCAATGCTAGGAGATCCCCACTGTGACGCCTTTCAGTATGAGAATTGGGACCTCTTTATAGAAAGAAGCAGCGCCTTCAGCAATTGCTACCCATATGACATCCCTAACTATGCATCGCTCCGATCCATTGTAGCATCCTCAGGAACATTGGAATTCACAGCAGAGGGATTCACATGGACAGGTGTCACTCAAAACGGAAGAAGCGGATCCTGCAAAAGGGGATCAGCCGATAGTTTCTTTAGCCGACTGAATTGGCTAACAAAATCCGGAAGCTCTTACCCCATATTGAATGTGACAATGCCTAACAACAAAAACTTCGACAAGCTATACATCTGGGGGATCCATCACCCGAGCTCAACTCAAGAGCAGACAAAATTGTATATCCAGGAATCAGGGCGAGTAACAGTCTCAACAAAAAGAAGTCAACAAACAATAATCCCTAACATTGGGTCTAGACCATGGATCAGAGGTCAATCAGGTAGGATAAGCATATACTGGACCATTGTAAAACCTGGAGATATTCTAATGATAAACAGTAATGGCAACTTAGTTGCACCGCGGGGATACTTTAAATTGAAAACAGGGAAAAGCTCTGTAATGAGATCAGACGTACCCATAGACATTTGTGTGTCTGAATGTATTACACCAAATGGAAGCATCTCCAACGACAAGCCATTCCAAAATGTGAACAAAGTTACATATGGAAAATGTCCCAAGTATATCAGACAAAACACTTTAAAGCTGGCCACTGGGATGAGGAATGTACCAGAAAAGCAAATCAGAGGAATCTTCGGGGCAATAGCGGGATTCATCGAAAACGGCTGGGAAGGAATGGTTGATGGATGGTATGGGTTCCGATACCAAAACTCTGAAGGAACAGGGCAAGCTGCAGATCTAAAGAGCACTCAAACAGCCATCGACCAGATCAATGGAAAGTTAAACAGAGTGATTGAAAGAACAAATGAGAAATTCCATCAAATAGAGAAGGAATTCTCAGAAGTAGAAGGAAGAATTCAGGACTTGGAGAAATATGTAGAAGACACCAAAATAGACCTATGGTCCTACAATGCAGAATTGCTGGTGGCTCTAGAAAATCAACATACAATTGACTTAACAGATGCAGAAATGAATAAATTGTTTGAGAGAACTAGACGCCTGTTAAGAGAAAACGCAGAAGACATGGGAGGTGGATGTTTCAAGATTTACCACAAATGTAATAATGCATGCATTGGATCAATAAGAAATGGGACATATGACCATTACATATACAGAGATGAAGCATTAAACAACCGATTTCAGATCAAAGGTGTAGAGTTGAAATCAGGCTACAAAGATTGGATACTCTGGATTTCATTCGCCATATCATGCTTCTTAATTTGCGTTGTTCTATTGGGTTTTATTACGTGGGCTTGCCAAAAAGGCAACATCAGATGCAACATTTGCATTATGGCGTCTCAAGGCACCAAACGATCCTATGAACAGATGGAAACTGATGGGGAACGCCAGAATGCAACTGAAATCAGAACATCTGTCGGAAGGATGGTGGGAGGAATTGGCCGGTTTTATGTTCAGATGTGTACTGAGCTTAAACTAAACGACCATGAAGGGCGACTGATTCAGAACAGCATAACAATAGAAAGGATGGTGCTTTCGGCATTCGACGAAAGAAGAAACAAGTATCTCGAGGAGCATCCCAGTGCTGGGAAAGACCCTAAGAAAACAGGAGGCCCTATATACAGAAGGAAAGATGGGAAATGGATGAGGGAACTCATCCTCCATGATAAAGAAGAAATCATGAGAATCTGGCGTCAGGCCAACAATGGTGAAGACGCTACTGCTGGTCTTACTCATATGATGATCTGGCACTCCAATCTCAATGACACCACATACCAAAGAACAAGGGCTCTTGTTCGAACTGGGATGGATCCCAGAATGTGCTCTCTTATGCAAGGCTCAACCCTCCCACGGAGATCTGGAGCAGCTGGTGCTGCAGTAAAAGGTGTTGGAACAATGGTAATGGAACTCATCAGAATGATCAAACGCGGAATAAATGATCGGAATTTCTGGAGAGGTGAAAATGGTCGAAGAACCAGAATTGCTTATGAAAGAATGTGCAATATCCTCAAAGGGAAATTCCAGACAGCAGCACAACGAGCTATGATGGACCAGGTGAGAGAAGGCCGCAATCCTGGAAACGCTGAGATTGAGGATCTCATTTTCTTGGCACGATCAGCACTTATTTTGAGAGGATCAGTAGCCCATAAATCATGCCTACCTGCCTGTGTTTATGGCCTTGCAGTAACCAGTGGATATGACTTTGAGAAGGAAGGATACTCTCTGGTTGGAATTGATCCTTTCAAACTACTCCAGAACAGCCAGATTTTCAGTCTAATCAGACCAAAAGAAAACCCAGCACACAAGAGCCAGTTGGTGTGGATGGCATGCCATTCTGCAGCATTTGAAGACCTAAGAGTTTTAAATTTCATTAGAGGAACCAAAGTAATCCCAAGAGGACAGTTAACAACCAGAGGAGTTCAAATAGCTTCAAATGAAAACATGGAGACAATAGACTCTAGCACACTTGAACTGAGAAGCAAGTATTGGGCAATAAGGACCAGAAGCGGAGGAAACACCAGTCAACAGAGAGCATCTGCAGGACAGATAAGTGTGCAACCTACTTTCTCAGTACAGAGAAACCTTCCTTTTGAAAGAGCAACCATCATGGCTGCATTCATTGGTAACACCGAAGGAAGGACTTCCGACATGAGAACAGAAATCATAAGGATGATGGAAAATGCCAAATCAGAAGATGTGTCTTTCCAGGGGCGGGGAGTCTTCGAGCTCTCGGACGAAAAGGCAACGAACCCGATCGTGCCTTCTTTTGACATGAGCAATGAAGGGTCTTATTTCTTCGGAGACAATGCTGAGGAGTTTGACAGTTGAATGAATCCAAATCAAAAGATAATAGCAATTGGATTTACATCATTGGGGATATTAATCATTAGTGTCATTCTCCATGTAGTCAGCATTATAGTAACAGTACTGGCCCTAAATAACAATAGAACAGATCTGAACTGCAAAGAGACGATCATAAGGGAGTACAATGAAACAGTAAGAGTAGAAAAAATTACTCAATGGTATAATATCAGTACAATTAAGTACATGGAGAAACCTTCAAATGAATACTATATGAACAACACTGAACCACTTTGTGAGGCCCAAGGCTTTGCACCATTTTCCAAGGATAATGGAATACGAATTGGATCGAGGGGCCATGTTTTTGTGATAAGAGAACCTTTTGTATCATGTTCGCCTTCAGAATGTAGAACCTTTTTCCTCACACAGGGCTCATTACTCAATGACAAACATTCTAACGGCACAATAAAGGACCGAAGTCCGTATAGAACTCTGATGAGTGTCAAAATAGGACAATCACCTAATGTATATCAAGCTAGGTTTGAATCAGTGGCATGGTCAGCAACAGCATGCCATGATGGAAAAAAATGGATGACGGTTGGGGTCACAGGGCCTGACAACCAAGCAATTGCAGTAGTGAACTATGGGGGTGTTCCGGTTGATATTATTAATTCATGGGCAGGGGATATTTTAAGAACCCAAGAATCGTCATGCACCTGCATCAAAGGAGATTGTTATTGGGTAATGACTGATGGGCCGGCGAATAGACAAGCCAAATATAAGATATTCAAAGCAAAAAATGGAAAAGTGATTGGACAAACTGATATAAGTTTCAATGGAGGACACATAGAGGAGTGTTCTTGTTACCCCAATGAAGGGAAGGTGGAATGCATATGCAGGGACAATTGGACTGGAACAAATAGACCAATTTTGGTAATATCTTCTGATCTATCATACACAGTTGGATATTTGTGTGCTGGCATTCCCACTGACACTCCTAGGGGAGAGGATAGTCAATTCACGGGCTCATGTACAAACCCTTTGGGAAATAAAGGATACGGTGTAAAAGGTTTCGGATTTCGACAAGGAACTGACGTATGGGCCGGAAGGACAATTAGTAGAACTTCAAGATCAGGATTCGAAATAATAAAAATCAGGAATGGTTGGACACAGAACAGTAAAGACCAAATAAGGAGGCAAGTGATTATCGATGATCCAAACTGGTCAGGATATAGCGGTTCTTTCACATTGCCGGTTGAACTAACAAAAAAAGAATGTTTGGTGCCCTGTTTCTGGGTTGAAATGATTAGGGGTAAACCTGAAGAAAAAACAATATGGACCTCTAGCAGCTCCATTGTGATGTGTGGAGTAGATCATAAAATTGCCAGTTGGTCATGGCACGATGGAGCTATTCTTCCCTTTGACATCGATAAGATGATGAGTCTTCTAACCGAGGTCGAAACGTACGTTCTCTCTATCATGCCATCAGGCCCCCTCAAAGCCGAGATCGCGCAGAGACTTGAAGATGTCTTTGCAGGGAAGAACACCGATCTTGAGGCACTCATGGAGTGGCTAAAGACAAGACCAATCCTGTCACCTCTAACTAAAGGGATTTTAGGATTTGTATTCACGCTCACCGTGCCCAGTGAGCGAGGACTGCAGCGTAGACGCTTTGTCCAAAATGCCCTTAGTGGAAACGGAGATCCAAACAACATGGACAGAGCGGTAAAACTGTACAGGAAGCTTAAAAGAGAAATAACATTCCATGGGGCAAAAGAGGTGGCACTCAGCTATTCCACCGGTGCACTAGCCAGCTGCATGGGACTCATATACAACAGAATGGGAACTGTTACAACTGAAGTGGCATTTGGCCTGGTATGTGCCACATGTGAACAGATTGCTGATTCCCAGCACCGGTCTCATAGGCAGATGGTGACAACAACCAACCCATTAATCAGACATGAAAACAGAATGGTATTAGCCAGTACCACGGCTAAAGCCATGGAACAGATGGCAGGATCAAGTGAACAGGCAGCAGAGGCCATGGAGGTTGCTAGTAGGGCTAGGCAGATGGTACAGGCAATGAGAACCATTGGGACCCATCCTAGCTCCAGTGCTGGTTTGAAAGATGATCTCCTTGAAAACTTACAGGCCTACCAGAAACGGATGGGAGTGCAAATGCAGCGATTCAAGTGATCCTCTCGTTATTGCAGCAAGTATCATTGGGATATTGCACTTGATATTGTGGATTCTTGATCGTCTTTTCTTCAAATTCATTTATCGTCGCCTTAAATACGGGATGAAAAGAGGGCCTTCTACGGAAGGAGTACCTGAGTCCATGAGGGAAGAATATCGGCAGGAACAGCAGAATGCTGTGGATGTTGACGATGGTCATTTTGTCAACATAGAGCTAGAGTAAATGGATTCCAACACTGTGTCAAGCTTCCAGGTAGACTGTTTTCTCTGGCATGTCCGCAAACGATTCGCAGACCAAGAACTGGGTGATGCCCCATTCCTTGATCGGCTTCGCCGAGACCAGAAGTCCCTAAGGGGAAGAGGCAGCACTCTTGGTCTGGACATCGAAACAGCCACTCATGCAGGAAAGCAGATAGTGAAGCAGATTCTGGAAAAGGAATCAGATGAGGCACTTAAAATGACCATTGCCTCTGTTCCTACTTCACGCTACTTAACTGATATGACTCTTGATGAGATGTCAAGAGACTGGTTCATGCTCATGCCCAAGCAAAAAGTAACAGGCTCCCTATGTATAAGAATGGACCAGGCAATCATGGATAAGAACATCATCCTTAAAGCAAACTTTAGTGTGATTTTCGAAAGGCTGGAAACACTAATACTACTTAGAGCCTTCACTGAAGAAGGAGCAGTCGTTGGCGAAATTTCACCATTACCTTCTCTTCCAGGACATACTAATGAGGATGTCAAAAATGCAATTGGGGTCCTCATCGGAGGACTTAAATGGAATGATAATACGGTTAGAATCTCTGAAACTCTACAGAGATTCGCTTGGAGAAGCAGTAATGAGATTGGGAGATCTTCATTCCCTTCAAAGCAGAAATGAAAAATGGAGAGAACAATTAAGCCAGAAATTTGAAGAAATAAGATGGTTAATTGAAGAAGTGCGACATAGATTGAAAAATACAGAAAACAGTTTTGAACAAATAACATTTATGCAAGCCTTACAACTATTGCTTGAAGTAGAGCAAGAGATAAGAACTTTCTCGTTTCAGCTTATTTAA
		</sequence>
		<sequence>
			<taxon idref="cVIII_108_A/equine/Gloucestershire/08402/2019|South_West_England|2019-04-10"/>
			ATGGAGAGAATAAAAGAACTGAGAGATCTGATGTTGCAATCCCGCACCCGCGAGATACTAACCAAAACTACTGTGGACCACATGGCCATAATTAAGAAATATACATCAGGAAGACAAGAGAAGAACCCTGCACTTAGGATGAAATGGATGATGGCAATGAAATACCCAATTACAGCAGATAAGAGAGTAATGAAGATGATTCCTGAGAGAAATGAACAGGGACAAACCCTTTGGAGCAAGACGAACGATGCTGGCTCGGACCGCGTAATGGTATCACCCCTGGCAGTGACATGGTGGAATAGAAATGGACCAACAACAAGCACAATTCATTACCCAAAAGTCTACAAAACTTATTTTGAAAAGGTTGAAAGATTGAAACATGGAACCTTTGGCCCCGTTCATTTTAGGAATCAAGTCAAGATAAGACGGAGAGTTGATGTAAACCCTGGTCACGCAGACCTCAGTGCCAAAGAAGCACAAGATGTAATTATGGAAGTTGTTTTCCCAAACGAAGTGGGAGCCAGAATTCTAACATCGGAATCACAACTAACAATAACCAAAGAGAAAAAGGAAGAACTTCAGGACTGCAAAATTGCTCCCTTGATGGTAGCATACATGCTAGAAAGAGAATTGGTCCGAAAAACAAGGTTCCTCCCAGTAGCAGGAGGAACAAGCAGTGTATACATTGAAGTGCTGCATCTGACTCAAGGAACATGCTGGGAGCAAATGTACACTCCAGGAGGAGAAGTTAGAAATGATGATATTGATCAAAGTTTAATTATTGCAGCACGGAACATAGTGAGAAGAGCGACGGTATCAGCAGATCCACTAGCATCCCTACTGGAAATGTGCCACAGTACACAGATTGGTGGGATAAGGATGGTAGACATCCTTAAACAGAATCCAACTGAGGAACAAGCTGTGGATATATGCAAAGCAGCAATGGGATTGAGAATTAGCTCATCATTCAGCTTTGGTGGATTCACCTTCAAAAGAACAAGTGGATCATCAGTCAAGAGAGAAGAAGAAATGCTTACAGGCAACCTCCAAACATTGAAAATAAGAGTACATGAGGGCTATGAAGAATTCACAATGGTCGGAAGAAGAGCAACAGCCATTCTCAGAAAGGCAACCAGAAGATTGATTCAATTGATAGTAAGTGGGAGAGATGAACAATCAATTGCTGAAGCAGTAATTGTAGCCATGGTGTTTTCGCAAGAAGATTGCATGATAAAAGCAGTTCGAGGTGATTTGAACTTTGTTAATAGAGCAAATCAGCGTTTGAACCCCATGCATCAACTCTTGAGGCATTTCCAAAAAGATGCAAAAGTGCTTTTCCAAAACTGGGGAATTGAACCCATCGATAATGTAATGGGGATGATTGGAATATTGCCTGACATGACCCCAAGCACCGAGATGTCATTGAGAGGAGTGAGAGTCAGCAAGATGGGAGTGGATGAGTACTCCAGCACTGAGAGAGTGGTGGTGAGCATTGACCGTTTTTTAAGAGTTCGGGATCAAAGGGGAAACATACTACTGTCTCCTGAAGAAGTCAGTGAAACACAAGGAACGGAAAAGCTGACAATAATTTATTCGTCATCAATGATGTGGGAGATTAATGGTCCCGAATCAGTGTTAGTCAATACTTATCAATGGATCATCAGGAACTGGGAAATTGTAAAAATCCAGTGGTCACAGGACCCCACAATGCTATACAATAAGATAGAATTTGAGCCATTCCAATCCCTGGTCCCTAGGGCCACCAGAAGCCAATACAGCGGTTTCGTAAGAACCCTGTTTCAGCAAATGCGGGATGTACTTGGAACATTTGATACTGCTCAGATAATAAAACTCCTCCCTTTTGCCGCTGCTCCTCCGGAACAGAGTAGGATGCAGTTCTCTTCTTTAACTGTTAATGTAAGAGGTTCTGGAATGAGAATACTTGTAAGAGGCAATTCCCCAGTGTTCAACTACAATAGAACCACTAAACGGCTCACAATCCTCGGAAAGGATGCAGGTGCGCTTACTGAGGACCCAGATGAAGGTACAACTGGAATAGAATCTGCTGTTCTAAGAGGGTTTCTCATTTTGGGTAGAGAAAACAAGAGATATGGCCCAGCACTAAGCATCAATGAACTAAGCAAGCTTGCAAAAGGGGAGAAAGCCAATGTACTAATTGGGCAAGGGGACGTAGTGTTGGTAATGAAACGGAAACGTGACTCTAGCATACTTACTGACAGCCAGACAGCGACCAAAAGGGTTCGGATGGCCATCAATTAGATGGATGTCAATCCGACTCTACTTTTCTTAAAGGTGCCAGCGCAAAATGCTATAAGCACAACATTCCCTTATACTGGAGATCCTCCCTACAGTCATGGAACAGGGACAGGATACACCATGGATACTGTCAACAGAACACACCAATATTCAGAAAAAGGGAAATGGACAACAAACACTGAGATTGGAGCACCACAACTTAATCCAATCGATGGACCACTTCCTGAAGACAATGAACCAAGTGGATACGCCCAAACAGATTGTGTATTGGAAGCAATGGCTTTACTTGAAGAATCCCATCCCGGAATCTTTGAAAATTCGTGTCTTGAAACAATGGAGGTGGTACAGCAGACAAGAGTGGACAAACTAACACAAGGCCGACAAACTTATGATTGGACCTTGAACAGGAATCAACCTGCTGCAACAGCACTTGCTAATACGATTGAAGTATTCAGATCAAATGGTCTGACTTCCAATGAGTCGGGGAGATTGATGGACTTCCTCAAAGATGTCATGGAGTCCATGAACAAGGAAGAAATGGAAATAACAACACACTTCCAACGGAAGAGAAGAGTAAGAGACAACATGACAAAGCGAATGATAACACAGAGAACCATAGGGAAGAAAAAACAACGATTAAACAGAAAGAGCTACCTAATTAGAACATTGACCCTAAACACAATGACCAAGGACGCTGAGAGAGGGAAATTGAAACGACGAGCAATCGCTACCCCAGGGATGCAGATAAGAGGGTTTGTATATTTTGTTGAAACACTAGCCCGAAGAATATGTGAAAAGCTTGAACAATCAGGATTGCCAGTTGGCGGTAATGAGAAAAAGGCAAAACTGGCTAATGTCGTCAGAAAAATGATGACTAATTCCCAAGACACTGAACTCTCATTCACCATCACTGGGGACAATACCAAATGGAATGAAAATCAGAACCCACGCATATTCCTGGCAATGATCACATACATAACTAGAAACCAGCCAGAATGGTTCAGAAATGTTCTAAGCATTGCACCGATTATGTTCTCAAATAAAATGGCAAGACTGGGGAAAGGATACATGTTCGAAAGCAAAAGTATGAAATTGAGAACTCAAATACCAGCAGAAATGCTAGCAAGCATTGACCTAAAATATTTCAATGATTCAACAAAAAAGAAAATTGAAAAGATACGACCACTTCTGGTTGACGGGACTGCTTCACTAAGTCCTGGAATGATGATGGGAATGTTCAACATGTTGAGCACTGTGCTGGGTGTATCCATATTAAACCTGGGCCAGAGGAAATACACAAAGACCACATACTGGTGGGACGGTCTGCAATCATCCGATGACTTTGCGTTAATAGTGAATGCACCTAATCATGAGGGGATACAAGCTGGAGTAGACAGATTCTATAGAACTTGCAAACTGGTCGGGATCAACATGAGCAAGAAGAAGTCCTACATAAATAGAACTGGAACATTCGAATTCACAAGCTTTTTCTACCGATATGGTTTTGTAGCCAATTTCAGCATGGAACTACCCAGTTTTGGAGTTTCCGGAATAAATGAGTCTGCAGACATGAGCATTGGAGTGACAGTTATCAAAAACAACATGATAAATAATGATCTCGGCCCTGCCACTGCACAGATGGCACTCCAACTCTTCATTAAGGATTATCGGTACACATACCGATGTCATAGAGGCGATACCCAGATACAAACCAGAAGATCTTTTGAGTTGAAAAAACTATGGGAACAGACTCAATCAAAGACTGGTCTACTGGTATCAGATGGGGGTCCAAACCTATATAACATCAGAAACCTACACATCCCGGAAGTCTGTTTAAAATGGGAGCTAATGGATGAAGATTATAGGGGGAGGCTATGCAATCCATTGAATCCTTTTGTTAGTCACAAAGAAATTGAATCAGTCAACAGTGCAATAGTAATGCCTGCGCATGGCCCTGCCAAAAGCATGGAGTATGATGCTGTTGCAACAACACATTCTTGGATCCCCAAGAGGAACCGGTCCATATTGAACACAAGCCAAAGGGGAATACTCGAAGATGAGCAGATGTATCAAAAATGCTGCAACCTGTTTGAAAAATTCTTCCCCAGCAGCTCATACAGAAGACCGGTCGGAATTTCTAGTATGGCTGAGGCCATGGTATCCAGGGCCCGCATTGATGCACGAATTGACTTCGAATCTGGACGGATAAAGAAAGATGAGTTCGCTGAGATCANNAAGATCTGTTCCACCATTGAAGAGCTCGGACGGCAAAAATAGATGGAAGACTTTGTGCGACAGTGCTTCAATCCAATGATCGTCGAGCTTGCGGAAAAGGCAATGAAAGAATATGGAGAGGACCCAAAAATCGAAACAAACAAATTTGCAGCAATATGCACTCACTTGGAAGTCTGTTTCATGTACTCGGATTTCCACTTTATTAATGAACTAGGTAAATCAGTGGTCATAGAGTCTGGTGACCCAAATGCTCTTTTGAAACACAGATTTGAAATTATTGAAGGGAGAGACCGAACAATGGCATGGACAGTAGTAAACAGCATCTGCAACACCACAAGAGCTGAAAAACCTAAATTTCTTCCAGACTTATACGACTATAAGGAGAACAGATTTGTTGAAATTGGTGTGACAAGGAGAGAAGTTCACATATACTACCTGGAGAAGGCCAACAAAATAAAGTCTGAAAAGACACACATCCACATTTTCTCATTTACAGGGGAAGAAATGGCTACGAAAGCGGACTACACTCTTGATGAAGAGAGTAGAGCCAGAATAAAGACCAGGCTATTCACTATAAGACAAGAAATGGCCAGTAGGGGCCTCTGGGATTCCTTTCGTCAGTCCGAGAGAGGCGAAGAGACAATTGAAGAAAGATTTGAAATCACAGGGACGATGCGCAAGCTTGCCAATTACAGTCTCCCACCGAACTTCTCCAGCCTTGAAAATTTTAGAGTCTATGTGGATGGATTCAAGCCGAATGGATGCATTGAGAGTAAGCTTTCTCAAATGTCCAAAGAAGTAAATGCCAGAATTGAATCATTTTCAAAGACAACACCCCGACCACTCAAAATGCCAGGTGGTCCACCCTGCCATCAGCGATCTAAATTCTTGCTAATGGATGCTCTGAAACTGAGCATTGAGGACCCAAGTCACGAGGGAGAGGGAATACCACTATATGATGCAATCAAATGCATGAAAACTTTCTTTGGATGGAAAGAACCCAGTATTGTTAAACCACATGAAAAAGGCATAAACCCGAACTATATCCAAACTTGGAAGCAAGTATTAGAAGAAATACAAGACATTGAGAACGAAGAAAGGATCCCCAAGACCAAGAATATGAAAAAAACAAGCCAATTGAGATGGGCACTAGGTGAAAATATGGCACCAGAGAAAGTGGATTTTGAGGATTGTAAAGACATCAGTGATCTAAAACAGTATGACAGTGATGAACCAGAAACAAGGTCTCTTGCAAGTTGGATTCAAAATGAGTTCAACAAAGCTTGTGAGCTGACAGATTCAAGCTGGATAGAGCTCGATGAAATTGGGGAGGATGTCGCCCCAATAGAATACATTGCGAGCATGAGGAGAAATTATTTTACCGCTGAGATTTCCCATTGTAGAGCAACAGAATATATAATGAAAGGAGTGTACATCAACACCGCTCTACTCAATGCATCCTGTGCTGCGATGGATGAATTTCAATTAATTCCGATGATAAGTAAATGCAGGACCAAAGAAGGGAGAAGGAAAACAAATTTATATGGATTCATAGTAAAGGGAAGGTCCCATTTAAGAAATGATACTGACGTGGTGAACTTTGTAAGTATGGAATTTTCTCTTACTGATCCAAGATTTGAGCCGCACAAATGGGAAAAATACTGCGTTCTAGAGATTGGAGACATGCTTCTAAGAACTGCTGTAGGTCAAGTGTCAAGACCCATGTTTTTGTATGTGAGGACAAATGGGACCTCTAAAATTAAAATGAAATGGGGAATGGAAATGAGGCGCTGCCTCCTTCAGTCTCTGCAACAGATTGAAAGCATGATCGAAGCTGAGTCCTCAGTCAAAGAAAAGGACATGACCAAAGAATTTTTTGAGAACAAATCAGAAACATGGCCTATAGGAGAGTCCCCCAAAGGAGTGGAAGAGGGCTCGATCGGAAAGGTTTGCAGGACCTTATTAGCAAAATCTGTGTTTAACAGTTTGTATGCATCTCCACAATTGGAAGGATTTTCAGCTGAATCTAGGAAATTACTTCTCATTGTTCAGGCTCTTAGGGATAACCTGGAACCTGGAACCTTTGATATTGGGGGATTATATGAATCAATTGAGGAGTGCCTGATTAATGATCCCTGGGTTTTGCTTAATGCATCTTGGTTCAACTCCTTCCTTACACATGCACTGAAGTAGATGACGATAACCATTATTTTGATACTACTGACCCATTGGGCTTACAGTCAAAACCCAATAAATGACAACAACACAGCCACATTGTGTCTAGGACACCATGCAGTAGCAAATGGAACATTGGTAAAAACAATAAGTGATGATCAAATTGAGGTGACAAATGCTACAGAATTAGTTCAGAGCATTCCAATGGGGAAAATATGCAACAATTCGTATAGAATTCTAGATGGAAAGGATTGCACATTAATAGATGCAATGCTAGGAGATCCCCACTGTGACGCCTTTCAGTATGAGAATTGGGACCTCTTTATAGAAAGAAGCAGCGCCTTCAGCAATTGCTACCCATATGACATCCCTAACTATGCATCGCTCCGATCCATTGTAGCATCCTCAGGAACATTGGAATTCACAGCAGAGGGATTCACATGGACAGGTGTCACTCAAAACGGAAGAAGCGGATCCTGCAAAAGGGGATCAGCCGATAGTTTCTTTAGCCGACTGAATTGGCTAACAAAATCCGGAAGCTCTTACCCCATATTGAATGTGACAATGCCTAACAACAAAAACTTCGACAAGCTATACATCTGGGGGATCCATCACCCGAGCTCAACTCAAGAGCAGACAAAATTGTATATCCAGGAATCAGGGCGAGTAACAGTCTCAACAAAAAGAAGTCAACAAACAATAATCCCTAACATTGGGTCTAGACCATGGATCAGAGGTCAATCAGGTAGGATAAGCATATACTGGACCATTGTAAAACCTGGAGATATTCTAATGATAAACAGTAATGGCAACTTAGTTGCACCGCGGGGATACTTTAAATTGAAAACAGGGAAAAGCTCTGTAATGAGATCAGACGTACCCATAGACATTTGTGTGTCTGAATGTATTACACCAAATGGAAGCATCTCCAACGACAAGCCATTCCAAAATGTGAACAAAGTTACATATGGAAAATGTCCCAAGTATATCAGACAAAACACTTTAAAGCTGGCCACTGGGATGAGGAATGTACCAGAAAAGCAAATCAGAGGAATCTTCGGGGCAATAGCGGGATTCATCGAAAACGGCTGGGAAGGAATGGTTGATGGATGGTATGGGTTCCGATACCAAAACTCTGAAGGAACAGGGCAAGCTGCAGATCTAAAGAGCACTCAAACAGCCATCGACCAGATCAATGGAAAGTTAAACAGAGTGATTGAAAGAACAAATGAGAAATTCCATCAAATAGAGAAGGAATTCTCAGAAGTAGAAGGAAGAATTCAGGACTTGGAGAAATATGTAGAAGACACCAAAATAGACCTATGGTCCTACAATGCAGAATTGCTGGTGGCTCTAGAAAATCAACATACAATTGACTTAACAGATGCAGAAATGAATAAATTGTTTGAGAGAACTAGACGCCTGTTAAGAGAAAACGCAGAAGACATGGGAGGTGGATGTTTCAAGATTTACCACAAATGTAATAATGCATGCATTGGATCAATAAGAAATGGGACATATGACCATTACATATACAGAGATGAAGCATTAAACAACCGATTTCAGATCAAAGGTGTAGAGTTGAAATCAGGCTACAAAGATTGGATACTCTGGATTTCATTCGCCATATCATGCTTCTTAATTTGCGTTGTTCTATTGGGTTTTATTATGTGGGCTTGCCAAAAAGGCAACATCAGATGCAACATTTGCATTATGGCGTCTCAAGGCACCAAACGATCCTATGAACAGATGGAAACTGATGGGGAACGCCAGAATGCAACTGAAATCAGAGCATCTGTCGGAAGGATGGTGGGAGGAATTGGCCGGTTTTATGTTCAGATGTGTACTGAGCTTAAACTAAACGACCATGAAGGGCGACTGATTCAGAACAGCATAACAATAGAAAGGATGGTGCTTTCGGCATTCGACGAAAGAAGAAACAAGTATCTCGAGGAGCATCCCAGTGCTGGGAAAGACCCTAAGAAAACAGGAGGCCCTATATACAAAAGGAAAGATGGGAAATGGATGAGGGAACTCATCCTCCATGATAAAGAAGAAATCATGAGAATCTGGCGTCAGGCCAACAATGGTGAAGACGCTACTGCTGGTCTTACTCATATGATGATCTGGCACTCCAATCTCAATGACACCACATACCAAAGAACAAGGGCTCTTGTTCGAACTGGGATGGATCCCAGAATGTGCTCTCTGATGCAAGGCTCAACCCTCCCACGGAGATCTGGAGCAGCTGGTGCTGCAGTAAAAGGTGTTGGAACAATGGTAATGGAACTCATCAGAATGATCAAACGCGGAATAAATGATCGGAATTTCTGGAGAGGTGAAAATGGTCGAAGAACCAGAATTGCTTATGAAAGAATGTGCAATATCCTCAAAGGGAAATTCCAGACAGCAGCACAACGAGCTATGATGGACCAGGTGAGAGAAGGCCGCAATCCTGGAAACGCTGAGATTGAGGATCTCATTTTCTTGGCACGATCAGCACTTATTTTGAGAGGATCAGTAGCCCATAAATCATGCCTACCTGCCTGTGTTTATGGCCTTGCAGTAACCAGTGGATATGACTTTGAGAAGGAAGGATACTCTCTGGTTGGAATTGATCCTTTCAAACTACTCCAGAACAGCCAGATTTTCAGTCTAATCAGACCAAAAGAAAACCCAGCACACAAGAGCCAGTTGGTGTGGATGGCATGCCATTCTGCAGCATTTGAAGACCTAAGAGTTTTAAATTTCATTAGAGGAACCAAAGTAATCCCAAGAGGACAGTTAACAACCAGAGGAGTTCAAATAGCTTCAAATGAAAACATGGAGACAATAGACTCTAGCACACTTGAACTGAGAAGCAAGTATTGGGCAATAAGGACCAGAAGCGGAGGAAACACCAGTCAACAGAGAGCATCTGCAGGACAGATAAGTGTGCAACCTACTTTCTCAGTACAGAGAAACCTTCCTTTTGAAAGAGCAACCATCATGGCTGCATTCATTGGTAACACCGAAGGAAGGACTTCCGACATGAGAACAGAAATCATAAGGATGATGGAAAATGCCAAATCAGAAGATGTGTCTTTCCAGGGGCGGGGAGTCTTCGAGCTCTCGGACGAAAAGGCAACGAACCCGATCGTGCCTTCTTTTGACATGAGCAATGAAGGGTCTTATTTCTTCGGAGACAATGCTGAGGAGTTTGACAGTTGAATGAATCCAAATCAAAAGATAATAGCAATTGGATTTACATCATTGGGGATATTAATCATTAGTGTCATTCTCCATGTAGTCAGCATTATAGTAACAGTACTGACCCTAAATAACAATAGAACAGATCTGAACTGCAAAGAGACGATCATAAGGGAGTACAATGAAACAGTAAGAGTAGAAAAAATTACTCAATGGTATAATATCAGTACAATTAAGTACATGGAGAAACCTTCAAATGAATACTATATGAACAACACTGAACCACTTTGTGAGGCCCAAGGCTTTGCACCATTTTCCAAGGATAATGGAATACGAATTGGATCGAGGGGCCATGTTTTTGTGATAAGAGAACCTTTTGTATCATGTTCGCCTTCAGAATGTAGAACCTTTTTCCTCACACAGGGCTCATTACTCAATGACAAACATTCTAACGGCACAATAAAGGACCGAAGTCCGTATAGAACTCTGATGAGTGTCAAAATAGGACAATCACCTAATGTATATCAAGCTAGGTTTGAATCAGTGGCATGGTCAGCAACAGCATGCCATGATGGAAAAAAATGGATGACGGTTGGGGTCACAGGGCCTGACAACCAAGCAATTGCAGTAGTGAACTATGGGGGTGTTCCGGTTGATATTATTAATTCATGGGCAGGGGATATTTTAAGAACCCAAGAATCGTCATGCACCTGCATCAAAGGAGATTGTTATTGGGTAATGACTGATGGGCCGGCGAATAGACAAGCCAAATATAAGATATTCAAAGCAAAAAATGGAAAAGTGATTGGACAAACTGATATAAGTTTCAATGGAGGACACATAGAGGAGTGTTCTTGTTACCCCAATGAAGGGAAGGTGGAATGCATATGCAGGGACAATTGGACTGGAACAAATAGACCAATTTTGGTAATATCTTCTGATCTATCATACACAGTTGGATATTTGTGTGCTGGCATTCCCACTGACACTCCTAGGGGAGAGGATAGTCAATTCACGGGCTCATGTACAAACCCTTTGGGAAATAAAGGATACGGTGTAAAAGGTTTCGGATTTCGACAAGGAACTGACGTATGGGCCGGAAGGACAATTAGTAGAACTTCAAGATCAGGATTCGAAATAATAAAAATCAGGAATGGTTGGACACAGAACAGTAAAGACCAAATAAGGAGGCAAGTGATTATCGATGATCCAAATTGGTCAGGATATAGCGGTTCTTTCACATTGCCGGTTGAACTAACAAAAAAAGAATGTTTGGTGCCCTGTTTCTGGGTTGAAATGATTAGGGGTAAACCTGAAGAAAAAACAATATGGACCTCTAGCAGCTCCATTGTGATGTGTGGAGTAGATCATAAAATTGCCAGTTGGTCATGGCACGATGGAGCTATTCTTCCTTTTGACATCGATAAGATGATGAGTCTTCTAACCGAGGTCGAAACGTACGTTCTCTCTATCATGCCATCAGGCCCCCTCAAAGCCGAGATCGCGCAGAGACTTGAAGATGTCTTTGCAGGGAAGAACACCGATCTTGAGGCACTCATGGAGTGGCTAAAGACAAGACCAATCCTGTCACCTCTAACTAAAGGGATTTTAGGATTTGTATTCACGCTCACCGTGCCCAGTGAGCGAGGACTGCAGCGTAGACGCTTTGTCCAAAATGCCCTTAGTGGAAACGGAGATCCAAACAACATGGACAGAGCGGTAAAACTGTACAGGAAGCTTAAAAGAGAAATAACATTCCATGGGGCAAAAGAGGTGGCACTCAGCTATTCCACCGGTGCACTAGCCAGCTGCATGGGACTCATATACAACAGAATGGGAACTGTTACAACTGAAGTGGCATTTGGCCTGGTATGTGCCACATGTGAACAGATTGCTGATTCCCAGCACCGGTCTCATAGGCAGATGGTGACAACAACCAACCCATTAATCAGACATGAAAACAGAATGGTATTAGCCAGTACCACGGCTAAAGCCATGGAACAGATGGCAGGATCAAGTGAACAGGCAGCAGAGGCCATGGAGGTTGCTAGTAGGGCTAGGCAGATGGTACAGGCAATGAGAACCATTGGGACCCATCCTAGCTCCAGTGCTGGTTTGAAAGATGATCTCCTTGAAAACTTACAGGCCTACCAGAAACGGATGGGAGTGCAAATGCAGCGATTCAAGTGATCCTCTCGTTATTGCAGCAAGTATCATTGGGATATTGCACTTGATATTGTGGATTCTTGATCGTCTTTTCTTCAAATTCATTTATCGTCGCCTTAAATACGGGATGAAAAGAGGGCCTTCTACGGAAGGAGTACCTGAGTCCATGAGGGAAGAATATCGGCAGGAACAGCAGAATGCTGTGGATGTTGACGATGGTCATTTTGTCAACATAGAGCTAGAGTAAATGGATTCCAACACTGTGTCAAGCTTCCAGGTAGACTGTTTTCTCTGGCATGTCCGCAAACGATTCGCAGACCAAGAACTGGGTGATGCCCCATTCCTTGATCGGCTTCGCCGAGACCAGAAGTCCCTAAGGGGAAGAGGCAGCACTCTTGGTCTGGACATCGAAACAGCCACTCATGCAGGAAAGCAGATAGTGAAGCAGATTCTGGAAAAGGAATCAGATGAGGCACTTAAAATAACCATTGCCTCTGTTCCTACTTCACGCTACTTAACTGATATGACTCTTGATGAGATGTCAAGAGACTGGTTCATGCTCATGCCCAAGCAAAAAGTAACAGGCTCCCTATGTATAAGAATGGACCAGGCAATCATGGATAAGAACATCATCCTTAAAGCAAACTTTAGTGTGATTTTCGAAAGGCTGGAAACACTAATACTACTTAGAGCCTTCACTGAAGAAGGAGCAGTCGTTGGCGAAATTTCACCATTACCTTCTCTTCCAGGACATACTAATGAGGATGTCAAAAATGCAATTGGGGTCCTCATCGGAGGACTTAAATGGAATGATAATACGGTTAGAATCTCTGAAACTCTACAGAGATTCGCTTGGAGAAGCAGTAATGAGATTGGGAGATCTTCATTCCCTTCAAAGCAGAAATGAAAAATGGAGAGAACAATTAAGCCAGAAATTTGAAGAAATAAGATGGTTAATTGAAGAAGTGCGACATAGATTGAAAAATACAGAAAACAGTTTTGAACAAATAACATTTATGCAAGCCTTACAACTATTGCTTGAAGTAGAGCAAGAGATAAGAACTTTCTCGTTTCAGCTTATTTAA
		</sequence>
		<sequence>
			<taxon idref="cVIII_131_A/equine/Shropshire/09192/2019|West_Midlands_England|2019-05-14"/>
			ATGGAGAGAATAAAAGAACTGAGAGATCTGATGTTGCAATCCCGCACCCGCGAGATACTAACCAAAACTACTGTGGACCACATGGCCATAATTAAGAAATATACATCAGGAAGACAAGAGAAGAACCCTGCACTTAGGATGAAATGGATGATGGCAATGAAATACCCAATTACAGCAGATAAGAGAGTAATGAAGATGATTCCTGAGAGAAATGAACAGGGACAAACCCTTTGGAGCAAGACGAACGATGCTGGCTCAGACCGCGTAATGGTATCACCCCTGGCAGTGACATGGTGGAATAGAAATGGACCAACAACAAGCACAATTCATTACCCAAAAGTCTACAAAACTTATTTTGAAAAGGTTGAAAGATTGAAACATGGAACCTTTGGCCCCGTTCATTTTAGGAATCAAGTCAAGATAAGACGGAGAGTTGATGTAAACCCTGGTCACGCAGACCTCAGTGCCAAAGAAGCACAAGATGTAATTATGGAAGTTGTTTTCCCAAACGAAGTGGGAGCCAGAATTCTAACATCGGAATCACAACTAACAATAACCAAAGAGAAAAAGGAAGAACTTCAGGACTGCAAAATTGCTCCCTTGATGGTAGCATACATGCTAGAAAGAGAATTGGTCCGAAAAACAAGGTTCCTCCCAGTAGCAGGAGGAACAAGCAGTGTATACATTGAAGTGCTGCATCTGACTCAAGGAACATGCTGGGAGCAAATGTACACTCCAGGAGGAGAAGTTAGAAATGATGATATTGATCAAAGTTTAATTATTGCAGCACGGAACATAGTGAGAAGAGCGACGGTATCAGCAGATCCACTAGCATCCCTACTGGAAATGTGCCACAGTACACAGATTGGTGGGATAAGGATGGTAGACATCCTTAAACAGAATCCAACTGAGGAACAAGCTGTGGATATATGCAAAGCAGCAATGGGATTGAGAATTAGCTCATCATTCAGCTTTGGTGGATTCACCTTCAAAAGAACAAGTGGATCATCAGTCAAGAGAGAAGAAGAAATGCTTACAGGCAACCTCCAAACATTGAAAATAAGAGTACATGAGGGCTATGAAGAATTCACAATGGTCGGAAGAAGAGCAACAGCCATTCTCAGAAAGGCAACCAGAAGATTGATTCAATTGATAGTAAGTGGGAGAGATGAACAATCAATTGCTGAAGCAGTAATTGTAGCCATGGTGTTTTCGCAAGAAGATTGCATGATAAAAGCAGTTCGAGGTGATTTGAACTTTGTTAATAGAGCAAATCAGCGTTTGAACCCCATGCATCAACTCTTGAGGCATTTCCAAAAAGATGCAAAAGTGCTTTTCCAAAACTGGGGAATTGAACCCATCGATAATGTAATGGGGATGATTGGAATATTGCCTGACATGACCCCAAGCACCGAGATGTCATTGAGAGGAGTGAGAGTCAGCAAGATGGGAGTGGATGAGTACTCCAGCACTGAGAGAGTGGTGGTGAGCATTGACCGTTTTTTAAGAGTTCGGGATCAAAGGGGAAACATACTACTGTCTCCTGAAGAAGTCAGTGAAACACAAGGAACGGAAAAGCTGACAATAATTTATTCGTCATCAATGATGTGGGAGATTAATGGTCCCGAATCAGTGTTAGTCAATACTTATCAATGGATCATCAGGAACTGGGAAATTGTAAAAATCCAGTGGTCACAGGACCCCACAATGCTATACAATAAGATAGAATTTGAGCCATTCCAATCCCTGGTCCCTAGGGCCACCAGAAGCCAATACAGCGGTTTCGTAAGAACCCTGTTTCAGCAAATGCGGGATGTACTTGGAACATTTGATACTGCTCAGATAATAAAACTCCTCCCTTTTGCCGCTGCTCCTCCGGAACAGAGTAGGATGCAGTTCTCTTCTTTAACTGTTAATGTAAGAGGTTCTGGAATGAGAATACTTGTAAGAGGCAATTCCCCAGTGTTCAACTACAATAGAACCACTAAACGGCTCACAATCCTCGGAAAGGATGCAGGTGCGCTTACTGAGGACCCAGATGAAGGTACAACTGGAATAGAATCTGCTGTTCTAAGAGGGTTTCTCATTTTGGGTAGAGAAAACAAGAGATATGGCCCAGCACTAAGCATCAATGAACTAAGCAAGCTTGCAAAAGGGGAGAAAGCCAATGTACTAATTGGGCAAGGGGACGTAGTGTTGGTAATGAAACGGAAACGTGACTCTAGCATACTTACTGACAGCCAGACAGCGACCAAAAGGGTTCGGATGGCCATCAATTAGATGGATGTCAATCCGACTCTACTTTTCTTAAAGGTGCCAGCGCAAAATGCTATAAGCACAACATTCCCTTATACTGGAGATCCTCCCTACAGTCATGGAACAGGGACAGGATACACCATGGATACTGTCAACAGAACACACCAATATTCAGAAAAAGGGAAATGGACAACAAACACTGAGATTGGAGCACCACAACTTAATCCAATCGATGGACCACTTCCTGAAGACAATGAACCAAGTGGATACGCCCAAACAGATTGTGTATTGGAAGCAATGGCTTTACTTGAAGAATCCCATCCCGGAATCTTTGAAAATTCGTGTCTTGAAACAATGGAGGTGGTACAGCAGACAAGAGTGGACAAACTAACACAAGGCCGACAAACTTATGATTGGACCTTGAACAGGAATCAACCTGCTGCAACAGCACTTGCTAATACGATTGAAGTATTCAGATCAAATGGTCTGACTTCCAATGAGTCGGGGAGATTGATGGACTTCCTCAAAGATGTCATGGAGTCCATGAACAAGGAAGAAATGGAAATAACAACACACTTCCAACGGAAGAGAAGAGTAAGAGACAACATGACAAAGCGAATGATAACACAGAGAACCATAGGGAAGAAAAAACAACGATTAAACAGAAAGAGCTACCTAATTAGAACATTGACCCTAAACACAATGACCAAGGACGCTGAGAGAGGGAAATTGAAACGACGAGCAATCGCTACCCCAGGGATGCAGATAAGAGGGTTTGTATATTTTGTTGAAACACTAGCCCGAAGAATATGTGAAAAGCTTGAACAATCAGGATTGCCAGTTGGCGGTAATGAGAAAAAGGCAAAACTGGCTAATGTCGTCAGAAAAATGATGACTAATTCCCAAGACACTGAACTCTCATTCACCATCACTGGGGACAATACCAAATGGAATGAAAATCAGAACCCACGCATATTCCTGGCAATGATCACATACATAACTAGAAACCAGCCAGAATGGTTCAGAAATGTTCTAAGCATTGCACCGATTATGTTCTCAAATAAAATGGCAAGACTGGGGAAAGGATACATGTTCGAAAGCAAAAGTATGAAATTGAGAACTCAAATACCAGCAGAAATGCTAGCAAGCATTGACCTAAAATATTTCAATGATTCAACAAAAAAGAAAATTGAAAAGATACGACCACTTCTGGTTGACGGGACTGCTTCACTAAGTCCTGGAATGATGATGGGAATGTTCAACATGTTGAGCACTGTGCTGGGTGTATCCATATTAAACCTGGGCCAGAGGAAATACACAAAGACCACATACTGGTGGGACGGTCTGCAATCATCCGATGACTTTGCGTTAATAGTGAATGCACCTAATCATGAGGGGATACAAGCTGGAGTAGACAGATTCTATAGAACTTGCAAACTGGTCGGGATCAACATGAGCAAGAAGAAGTCCTACATAAATAGAACTGGAACATTCGAATTCACAAGCTTTTTCTACCGATATGGTTTTGTAGCCAATTTCAGCATGGAACTACCCAGTTTTGGAGTTTCCGGAATAAATGAGTCTGCAGACATGAGCATTGGAGTGACAGTTATCAAAAACAACATGATAAATAATGATCTCGGCCCTGCCACTGCACAGATGGCACTCCAACTCTTCATTAAGGATTATCGGTACACATACCGATGTCATAGAGGCGATACCCAGATACAAACCAGAAGATCTTTTGAGTTGAAAAAACTATGGGAACAGACTCAATCAAAGACTGGTCTACTGGTATCAGATGGGGGTCCAAACCTATATAACATCAGAAACCTACACATCCCGGAAGTCTGTTTAAAATGGGAGCTAATGGATGAAGATTATAGGGGGAGGCTATGCAATCCATTGAATCCTTTTGTTAGTCACAAAGAAATTGAATCAGTCAACAGTGCAATAGTAATGCCTGCGCATGGCCCTGCCAAAAGCATGGAGTATGATGCTGTTGCAACAACACATTCTTGGATCCCCAAGAGGAACCGGTCCATATTGAACACAAGCCAAAGGGGAATACTCGAAGATGAGCAGATGTATCAAAAATGCTGCAACCTGTTTGAAAAATTCTTCCCCAGCAGCTCATACAGAAGACCGGTCGGAATTTCTAGTATGGCTGAGGCCATGGTATCCAGGGCCCGCATTGATGCACGAATTGACTTCGAATCTGGACGGATAAAGAAAGATGAGTTCGCTGAGATCATGAAGATCTGTTCCACCATTGAAGAGCTCGGACGGCAAAAATAGATGGAAGACTTTGTGCGACAGTGCTTCAATCCAATGATCGTCGAGCTTGCGGAAAAGGCAATGAAAGAATATGGAGAGGACCCAAAAATCGAAACAAACAAATTTGCAGCAATATGCACTCACTTGGAAGTCTGTTTCATGTACTCGGATTTCCACTTTATTAATGAACTAGGTAAATCAGTGGTCATAGAGTCTGGTGACCCAAATGCTCTTTTGAAACACAGATTTGAAATTATTGAAGGGAGAGACCGAACAATGGCATGGACAGTAGTAAACAGCATCTGCAACACCACAAGAGCTGAAAAACCTAAATTTCTTCCAGACTTATACGACTATAAGGAGAACAGATTTGTTGAAATTGGTGTGACAAGGAGAGAAGTTCACATATACTACCTGGAGAAGGCCAACAAAATAAAGTCTGAAAAGACACACATCCACATTTTCTCATTTACAGGGGAAGAAATGGCTACGAAAGCGGACTACACTCTTGATGAAGAGAGTAGAGCCAGAATAAAGACCAGGCTATTCACTATAAGACAAGAAATGGCCAGTAGGGGCCTCTGGGATTCCTTTCGTCAGTCCGAGAGAGGCGAAGAGACAATTGAAGAAAGATTTGAAATCACAGGGACGATGCGCAAGCTTGCCAATTACAGTCTCCCACCGAACTTCTCCAGCCTTGAAAATTTTAGAGTCTATGTGGATGGATTCAAGCCGAATGGATGCATTGAGAGTAAGCTTTCTCAAATGTCCAAAGAAGTAAATGCCAGAATTGAATCATTTTCAAAGACAACACCCCGACCACTCAAAATGCCAGGTGGTCCACCCTGCCATCAGCGATCTAAATTCTTGCTAATGGATGCTCTGAAACTGAGCATTGAGGACCCAAGTCACGAGGGAGAGGGAATACCACTATATGATGCAATCAAATGCATGAAAACTTTCTTTGGATGGAAAGAACCCAGTATTGTTAAACCACATGAAAAAGGCATAAACCCGAACTATATCCAAACTTGGAAGCAAGTATTAGAAGAAATACAAGACATTGAGAACGAAGAAAGGATCCCCAAGACCAAGAATATGAAAAAAACAAGCCAATTGAGATGGGCACTAGGTGAAAATATGGCACCAGAGAAAGTGGATTTTGAGGATTGTAAAGACATCAGTGATCTAAAACAGTATGACAGTGATGAACCAGAAACAAGGTCTCTTGCAAGTTGGATTCAAAATGAGTTCAACAAAGCTTGTGAGCTGACAGATTCAAGCTGGATAGAGCTCGATGAAATTGGGGAGGATGTCGCCCCAATAGAATACATTGCGAGCATGAGGAGAAATTATTTTACCGCTGAGATTTCCCATTGTAGAGCAACAGAATATATAATGAAAGGAGTGTACATCAACACCGCTCTACTCAATGCATCCTGTGCTGCGATGGATGAATTTCAATTAATTCCGATGATAAGTAAATGCAGGACCAAAGAAGGGAGAAGGAAAACAAATTTATATGGATTCATAGTAAAGGGAAGGTCCCATTTAAGAAATGATACTGACGTGGTGAACTTTGTAAGTATGGAATTTTCTCTTACTGATCCAAGATTTGAGCCGCACAAATGGGAAAAATACTGCGTTCTAGAGATTGGAGACATGCTTCTAAGAACTGCTGTAGGTCAAGTGTCAAGACCCATGTTTTTGTATGTGAGGACAAATGGGACCTCTAAAATTAAAATGAAATGGGGAATGGAAATGAGGCGCTGCCTCCTTCAGTCTCTGCAACAGATTGAAAGCATGATCGAAGCTGAGTCCTCAGTCAAAGAAAAGGACATGACCAAAGAATTTTTTGAGAACAAATCAGAAACATGGCCTATAGGAGAGTCCCCCAAAGGAGTGGAAGAGGGCTCGATCGGAAAGGTTTGCAGGACCTTATTAGCAAAATCTGTGTTTAACAGTTTGTATGCATCTCCACAATTGGAAGGATTTTCAGCTGAATCTAGGAAATTACTTCTCATTGTTCAGGCTCTTAGGGATAACCTGGAACCTGGAACCTTTGATATTGGGGGATTATATGAATCAATTGAGGAGTGCCTGATTAATGATCCCTGGGTTTTGCTTAATGCATCTTGGTTCAACTCCTTCCTTACACATGCACTGAAGTAGATGACGATAACCATTATTTTGATACTACTGACCCATTGGGCTTACAGTCAAAACCCAATAAATGACAACAACACAGCCACATTGTGTCTAGGACACCATGCAGTAGCAAATGGAACATTGGTAAAAACAATAAGTGATGATCAAATTGAGGTGACAAATGCTACAGAATTAGTTCAGAGCATTCCAATGGGGAAAATATGCAACAATTCGTATAGAATTCTAGATGGAAAGGATTGCACATTAATAGATGCAATGCTAGGAGATCCCCACTGTGACGCCTTTCAGTATGAGAATTGGGACCTCTTTATAGAAAGAAGCAGCGCCTTCAGCAATTGCTACCCATATGACATCCCTAACTATGCATCGCTCCGATCCATTGTAGCATCCTCAGGAACATTGGAATTCACAGCAGAGGGATTCACATGGACAGGTGTCACTCAAAACGGAAGAAGCGGATCCTGCAAAAGGGGATCAGCCGATAGTTTCTTTAGCCGACTGAATTGGCTAACAAAATCCGGGAGCTCTTACCCCATATTGAATGTGACAATGCCTAACAACAAAAACTTCGACAAGCTATACATCTGGGGGATCCATCACCCGAGCTCAACTCAAGAGCAGACAAAATTGTATATCCAGGAATCAGGGCGAGTAACAGTCTCAACAAAAAGAAGTCAACAAACAATAATCCCTAACATTGGGTCTAGACCATGGATCAGAGGTCAATCAGGTAGGATAAGCATATACTGGACCATTGTAAAACCTGGAGATATTCTAATGATAAACAGTAATGGCAACTTAGTTGCACCGCGGGGATACTTTAAATTGAAAACAGGGAAAAGCTCTGTAATGAGATCAGACGTACCCATAGACATTTGTGTGTCTGAATGTATTACACCAAATGGAAGCATCTCCAACGACAAGCCATTCCAAAATGTGAACAAAGTTACATATGGAAAATGTCCCAAGTATATCAGACAAAACACTTTAAAGCTGGCCACTGGGATGAGGAATGTACCAGAAAAGCAAATCAGAGGAATCTTCGGGGCAATAGCGGGATTCATCGAAAACGGCTGGGAAGGAATGGTTGATGGATGGTATGGGTTCCGATACCAAAACTCTGAAGGAACAGGGCAAGCTGCAGATCTAAAGAGCACTCAAACAGCCATCGACCAGATCAATGGAAAGTTAAACAGAGTGATTGAAAGAACAAATGAGAAATTCCATCAAATAGAGAAGGAATTCTCAGAAGTAGAAGGAAGAATTCAGGACTTGGAGAAATATGTAGAAGACACCAAAATAGACCTATGGTCCTACAATGCAGAATTGCTGGTGGCTCTAGAAAATCAACATACAATTGACTTAACAGATGCAGAAATGAATAAATTGTTTGAGAGAACTAGACGCCTGTTAAGAGAAAACGCAGAAGACATGGGAGGTGGATGTTTCAAGATTTACCACAAATGTAATAATGCATGCATTGGATCAATAAGAAATGGGACATATGACCATTACATATACAGAGATGAAGCATTAAACAACCGATTTCAGATCAAAGGTGTAGAGTTGAAATCAGGCTACAAAGATTGGATACTCTGGATTTCATTCGCCATATCATGCTTCTTAATTTGCGTTGTTCTATTGGGTTTTATTATGTGGGCTTGCCAAAAAGGCAACATCAGATGCAACATTTGCATTATGGCGTCTCAAGGCACCAAACGATCCTATGAACAGATGGAAACTGATGGGGAACGCCAGAATGCAACTGAAATCAGAGCATCTGTCGGAAGGATGGTGGGAGGAATTGGCCGGTTTTATGTTCAGATGTGTACTGAGCTTAAACTAAACGACCATGAAGGGCGACTGATTCAGAACAGCATAACAATAGAAAGGATGGTGCTTTCGGCATTCGACGAAAGAAGAAACAAGTATCTCGAGGAGCATCCCAGTGCTGGGAAAGACCCTAAGAAAACAGGAGGCCCTATATACAGAAGGAAAGATGGGAAATGGATGAGGGAACTCATCCTCCATGATAAAGAAGAAATCATGAGAATCTGGCGTCAGGCCAACAATGGTGAAGACGCTACTGCTGGTCTTACTCATATGATGATCTGGCACTCCAATCTCAATGACACCACATACCAAAGAACAAGGGCTCTTGTTCGAACTGGGATGGATCCCAGAATGTGCTCTCTGATGCAAGGCTCAACCCTCCCACGGAGATCTGGAGCAGCTGGTGCTGCAGTAAAAGGTGTTGGAACAATGGTAATGGAACTCATCAGAATGATCAAACGCGGAATAAATGATCGGAATTTCTGGAGAGGTGAAAATGGTCGAAGAACCAGAATTGCTTATGAAAGAATGTGCAATATCCTCAAAGGGAAATTCCAGACAGCAGCACAACGAGCTATGATGGACCAGGTGAGAGAAGGCCGCAATCCTGGAAACGCTGAGATTGAGGATCTCATTTTCTTGGCACGATCAGCACTTATTTTGAGAGGATCAGTAGCCCATAAATCATGCCTACCTGCCTGTGTTTATGGCCTTGCAGTAACCAGTGGATATGACTTTGAGAAGGAAGGATACTCTCTGGTTGGAATTGATCCTTTCAAACTACTCCAGAACAGCCAGATTTTCAGTCTAATCAGACCAAAAGAAAACCCAGCACACAAGAGCCAGTTGGTGTGGATGGCATGCCATTCTGCAGCATTTGAAGACCTAAGAGTTTTAAATTTCATTAGAGGAACCAAAGTAATCCCAAGAGGACAGTTAACAACCAGAGGAGTTCAAATAGCTTCAAATGAAAACATGGAGACAATAGACTCTAGCACACTTGAACTGAGAAGCAAGTATTGGGCAATAAGGACCAGAAGCGGAGGAAACACCAGTCAACAGAGAGCATCTGCAGGACAGATAAGTGTGCAACCTACTTTCTCAGTACAGAGAAACCTTCCTTTTGAAAGAGCAACCATCATGGCTGCATTCATTGGTAACACCGAAGGAAGGACTTCCGACATGAGAACAGAAATCATAAGGATGATGGAAAATGCCAAATCAGAAGATGTGTCTTTCCAGGGGCGGGGAGTCTTCGAGCTCTCGGACGAAAAGGCAACGAACCCGATCGTGCCTTCTTTTGACATGAGCAATGAAGGGTCTTATTTCTTCGGAGACAATGCTGAGGAGTTTGACAGTTGAATGAATCCAAATCAAAAGATAATAGCAATTGGATTTACATCATTGGGGATATTAATCATTAGTGTCATTCTCCATGTAGTCAGCATTATAGTAACAGTACTGACCCTAAATAACAATAGAACAGATCTGAACTGCAAAGAGACGATCATAAGGGAGTACAATGAAACAGTAAGAGTAGAAAAAATTACTCAATGGTATAATATCAGTACAATTAAGTACATGGAGAAACCTTCAAATGAATACTATATGAACAACACTGAACCACTTTGTGAGGCCCAAGGCTTTGCACCATTTTCCAAGGATAATGGAATACGAATTGGATCGAGGGGCCATGTTTTTGTGATAAGAGAACCTTTTGTATCATGTTCGCCTTCAGAATGTAGAACCTTTTTCCTCACACAGGGCTCATTACTCAATGACAAACATTCTAACGGCACAATAAAGGACCGAAGTCCGTATAGAACTCTGATGAGTGTCAAAATAGGACAATCACCTAATGTATATCAAGCTAGGTTTGAATCAGTGGCATGGTCAGCAACAGCATGCCATGATGGAAAAAAATGGATGACGGTTGGGGTCACAGGGCCTGACAACCAAGCAATTGCAGTAGTGAACTATGGGGGTGTTCCGGTTGATATTATTAATTCATGGGCAGGGGATATTTTAAGAACCCAAGAATCGTCATGCACCTGCATCAAAGGAGATTGTTATTGGGTAATGACTGATGGGCCGGCGAATAGACAAGCCAAATATAAGATATTCAAAGCAAAAAATGGAAAAGTGATTGGACAAACTGATATAAGTTTCAATGGAGGACACATAGAGGAGTGTTCTTGTTACCCCAATGAAGGGAAGGTGGAATGCATATGCAGGGACAATTGGACTGGAACAAATAGACCAATTTTGGTAATATCTTCTGATCTATCATACACAGTTGGATATTTGTGTGCTGGCATTCCCACTGACACTCCTAGGGGAGAGGATAGTCAATTCACGGGCTCATGTACAAACCCTTTGGGAAATAAAGGATACGGTGTAAAAGGTTTCGGATTTCGACAAGGAACTGACGTATGGGCCGGAAGGACAATTAGTAGAACTTCAAGATCAGGATTCGAAATAATAAAAATCAGGAATGGTTGGACACAGAACAGTAAAGACCAAATAAGGAGGCAAGTGATTATCGATGATCCAAATTGGTCAGGATATAGCGGTTCTTTCACATTGCCGGTTGAACTAACAAAAAAAGAATGTTTGGTGCCCTGTTTCTGGGTTGAAATGATTAGGGGTAAACCTGAAGAAAAAACAATATGGACCTCTAGCAGCTCCATTGTGATGTGTGGAGTAGATCATAAAATTGCCAGTTGGTCATGGCACGATGGAGCTATTCTTCCTTTTGACATCGATAAGATGATGAGTCTTCTAACCGAGGTCGAAACGTACGTTCTCTCTATCATGCCATCAGGCCCCCTCAAAGCCGAGATCGCGCAGAGACTTGAAGATGTCTTTGCAGGGAAGAACACCGATCTTGAGGCACTCATGGAGTGGCTAAAGACAAGACCAATCCTGTCACCTCTAACTAAAGGGATTTTAGGATTTGTATTCACGCTCACCGTGCCCAGTGAGCGAGGACTGCAGCGTAGACGCTTTGTCCAAAATGCCCTTAGTGGAAACGGAGATCCAAACAACATGGACAGAGCGGTAAAACTGTACAGGAAGCTTAAAAGAGAAATAACATTCCATGGGGCAAAAGAGGTGGCACTCAGCTATTCCACCGGTGCACTAGCCAGCTGCATGGGACTCATATACAACAGAATGGGAACTGTTACAACTGAAGTGGCATTTGGCCTGGTATGTGCCACATGTGAACAGATTGCTGATTCCCAGCACCGGTCTCATAGGCAGATGGTGACAACAACCAACCCATTAATCAGACATGAAAACAGAATGGTATTAGCCAGTACCACGGCTAAAGCCATGGAACAGATGGCAGGATCAAGTGAACAGGCAGCAGAGGCCATGGAGGTTGCTAGTAGGGCTAGGCAGATGGTACAGGCAATGAGAACCATTGGGACCCATCCTAGCTCCAGTGCTGGTTTGAAAGATGATCTCCTTGAAAACTTACAGGCCTACCAGAAACGGATGGGAGTGCAAATGCAGCGATTCAAGTGATCCTCTCGTTATTGCAGCAAGTATCATTGGGATATTGCACTTGATATTGTGGATTCTTGATCGTCTTTTCTTCAAATTCATTTATCGTCGCCTTAAATACGGGATGAAAAGAGGGCCTTCTACGGAAGGAGTACCTGAGTCCATGAGGGAAGAATATCGGCAGGAACAGCAGAATGCTGTGGATGTTGACGATGGTCATTTTGTCAACATAGAGCTAGAGTAAATGGATTCCAACACTGTGTCAAGCTTCCAGGTAGACTGTTTTCTCTGGCATGTCCGCAAACGATTCGCAGACCAAGAACTGGGTGATGCCCCATTCCTTGATCGGCTTCGCCGAGACCAGAAGTCCCTAAGGGGAAGAGGCAGCACTCTTGGTCTGGACATCGAAACAGCCACTCATGCAGGAAAGCAGATAGTGAAGCAGATTCTGGAAAAGGAATCAGATGAGGCACTTAAAATAACCATTGCCTCTGTTCCTACTTCACGCTACTTAACTGATATGACTCTTGATGAGATGTCAAGAGACTGGTTCATGCTCATGCCCAAGCAAAAAGTAACAGGCTCCCTATGTATAAGAATGGACCAGGCAATCATGGATAAGAACATCATCCTTAAAGCAAACTTTAGTGTGATTTTCGAAAGGCTGGAAACACTAATACTACTTAGAGCCTTCACTGAAGAAGGAGCAGTCGTTGGCGAAATTTCACCATTACCTTCTCTTCCAGGACATACTAATGAGGATGTCAAAAATGCAATTGGGGTCCTCATCGGAGGACTTAAATGGAATGATAATACGGTTAGAATCTCTGAAACTCTACAGAGATTCGCTTGGAGAAGCAGTAATGAGATTGGGAGATCTTCATTCCCTTCAAAGCAGAAATGAAAAATGGAGAGAACAATTAAGCCAGAAATTTGAAGAAATAAGATGGTTAATTGAAGAAGTGCGACATAGATTGAAAAATACAGAAAACAGTTTTGAACAAATAACATTTATGCAAGCCTTACAACTATTGCTTGAAGTAGAGCAAGAGATAAGAACTTTCTCGTTTCAGCTTATTTAA
		</sequence>
		<sequence>
			<taxon idref="cVIII_132_A/equine/Norfolk/09316/2019|East|2019-05-18"/>
			ATGGAGAGAATAAAAGAACTGAGAGATCTGATGTTGCAATCCCGCACCCGCGAGATACTAACCAAAACTACTGTGGACCACATGGCCATAATTAAGAAATATACATCAGGAAGACAAGAGAAGAACCCTGCACTTAGGATGAAATGGATGATGGCAATGAAATACCCAATTACAGCAGATAAGAGAGTAATGAAGATGATTCCTGAGAGAAATGAACAGGGACAAACCCTTTGGAGCAAGACGAACGATGCTGGCTCAGACCGCGTAATGGTATCACCCCTGGCAGTGACATGGTGGAATAGAAATGGACCAACAACAAGCACAATTCATTACCCAAAAGTCTACAAAACTTATTTTGAAAAGGTTGAAAGATTGAAACATGGAACCTTTGGCCCCGTTCATTTTAGGAATCAAGTCAAGATAAGACGGAGAGTTGATGTAAACCCTGGTCACGCAGACCTCAGTGCCAAAGAAGCACAAGATGTAATTATGGAAGTTGTTTTCCCAAACGAAGTGGGAGCCAGAATTCTAACATCGGAATCACAACTAACAATAACCAAAGAGAAAAAGGAAGAACTTCAGGACTGCAAAATTGCTCCCTTGATGGTAGCATACATGCTAGAAAGAGAATTGGTCCGAAAAACAAGGTTCCTCCCAGTAGCAGGAGGAACAAGCAGTGTATACAT-------CTGCATCTGACTCAAGGA--ATGCTGGGAGCA----------------------------------------------------------------CGGAACATAGTGAGAAGAGCGACGGTATCAGCAGATCCACTAGCATCCCTACTGGAAATGTGCCACAGTACACAGATTGGTGGGATAAGGATGGTAGACATCCTTAAACAGAATCCAACTGAGGAACAAGCTGTGGATATATGCAAAGCAGCAATGGGATTGAGAATTAGCTCATCATTCAGCTTTGGTGGATTCACCTTCAAAAGAACAAGTGGATCATCAGTCAAGAGAGAAGAAGAAATGCTTACAGGCAACCTCCAAACATTGAAAATAAGAGTACATGAGGGCTATGAAGAATTCACAATGGTCGGAAGAAGAGCAACAGCCATTCTCAGAAAGGCAACCAGAAGATTGATTCAATTGATAGTAAGTGGGAGAGATGAACAATCAATTGCTGAAGCAGTAATTGTAGCCATGGTGTTTTCGCAAGAAGATTGCATGATAAAAGCAGTTCGAGGTGATTTGAACTTTGTTAATAGAGCAAATCAGCGTTTGAACCCCATGCATCAACTCTTGAGGCATTTCCAAAAAGATGCAAAAGTGCTTTTCCAAAACTGGGGAATTGAACCCATCGATAATGTAATGGGGATGATTGGAATATTGCCTGACATGACCCCAAGCACCGAGATGTCATTGAGAGGAGTGAGAGTCAGCAAGATGGGAGTGGATGAGTACTCCAGCACTGAGAGAGTGGTGGTGAGCATTGACCGTTTTTTAAGAGTTCGGGATCAAAGGGGAAACATACTACTGTCTCCTGAAGAAGTCAGTGAAACACAAGGAACGGAAAAGCTGACAATAATTTATTCGTCATCAATGATGTGGGAGATTAATGGTCCCGAATCAGTGTTAGTCAATACTTATCAATGGATCATCAGGAACTGGGAAATTGTAAAAATCCAGTGGTCACAGGACCCCACAATGCTATACAATAAGATAGAATTTGAGCCATTCCAATCCCTGGTCCCTAGGGCCACCAGAAGCCAATACAGCGGTTTCGTAAGAACCCTGTTTCAGCAAATGCGGGATGTACTTGGAACATTTGATACTGCTCAGATAATAAAACTCCTCCCTTTTGCCGCTGCTCCTCCGGAACAGAGTAGGATGCAGTTCTCTTCTTTAACTGTTAATGTAAGAGGTTCTGGAATGAGAATACTTGTAAGAGGCAATTCCCCAGTGTTCAACTACAATAGAACCACTAAACGGCTCACAATCCTCGGAAAGGATGCAGGTGCGCTTACTGAGGACCCAGATGAAGGTACAACTGGAATAGAATCTGCTGTTCTAAGAGGGTTTCTCATTTTGGGTAGAGAAAACAAGAGATATGGCCCAGCACTAAGCATCAATGAACTAAGCAAGCTTGCAAAAGGGGAGAAAGCCAATGTACTAATTGGGCAAGGGGACGTAGTGTTGGTAATGAAACGGAAACGTGACTCTAGCATACTTACTGACAGCCAGACAGCGACCAAAAGGGTTCGGATGGCCATCAATTAGATGGATGTCAATCCGACTCTACTTTTCTTAAAGGTGCCAGCGCAAAATGCTATAAGCACAACATTCCCTTATACTGGAGATCCTCCCTACAGTCATGGAACAGGGACAGGATACACCATGGATACTGTCAACAGAACACACCAATATTCAGAAAAAGGGAAATGGACAACAAACACTGAGATTGGAGCACCACAACTTAATCCAATCGATGGACCACTTCCTGAAGACAATGAACCAAGTGGATACGCCCAAACAGATTGTGTATTGGAAGCAATGGCTTTACTTGAAGAATCCCATCCCGGAATCTTTGAAAATTCGTGTCTTGAAACAATGGAGGTGGTACAGCAGACAAGAGTGGACAAACTAACACAAGGCCGACAAACTTATGATTGGACCTTGAACAGGAATCAACCTGCTGCAACAGCACTTGCTAATACGATTGAAGTATTCAGATCAAATGGTCTGACTTCCAATGAGTCGGGGAGATTGATGGACTTCCTCAAAGATGTCATGGAGTCCATGAACAAGGAAGAAATGGAAATAACAACACACTTCCAACGGAAGAGAAGAGTAAGAGACAACATGACAAAGCGAATGATAACACAGAGAACCATAGGGAAGAAAAAACAACGATTAAACAGAAAGAGCTACCTAATTAGAACNNNN----------------------------NNNNAGGGAAATTGAAACGACGAGCAATCGCTACCCCAGGGATGCAGATAAGAGGGTTTGTATATTTTGTTGAAACACTAGCCCGAAGAATATGTGAAAAGCTTGAACAATCAGGATTGCCAGTTGGCGGTAATGAGAAAAAGGCAAAACTGGCTAATGTCGTCAGAAAAATGATGACTAATTCCCAAGACACTGAACTCTCATTCACCATCACTGGGGACAATACCAAATGGAATGAAAATCAGAACCCACGCATATTCCTGGCAATGATCACATACATAACTAGAAACCAGCCAGAATGGTTCAGAAATGTTCTAAGCATTGCACCGATTATGTTCTCAAATAAAATGGCAAGACTGGGGAAAGG--ACATGTTCGAAAGCAAAAGTATGAAATTGAGAACTCAAATACCAGCAGAAATGCTAGCAAGCATNNNNNNANNNNNNNNNNNNNNNNNAACANNNNNNNNNATTGAAAAGATACGACCACTTCTGGTTGACGGGACTGCTTCACTAAGTCCTGGAATGATGATGGGAATGTTCAACATGTTGAGCACTGTGCTGGGTGTATCCATATTAAACCTGGGCCAGAGGAAATACACAAAGACCACATACTGGTGGGACGGTCTGCAATCATCCGATGACTTTGCGTTAATAGTGNNNN--------------NNNATACAAGCTGGAGTAGACAGATTCTATAGAACTTGCAAACTGGTCGGGATCAACATGAGCAAGAAGAAGTCCTACATAAATAGAACTGGAACATTCGAATTCACAAGCTTTTTCTACCGATATGGTTTTGTAGCCAATTTCAGCATGGAACTACCCAGTTTTGGAGTTTCCGGAATAAATGAGTCTGCAGACATGAGCATTGGAGTGACAGTTATCAAAAACAACATGATAAATAATGATCTCGGCCCTGCCACTGCACAGATGGCACTCCAACTCTTCATTAAGGATTATCGGTACACATACCGATGTCATAGAGGCGATACCCAGATACAAACCAGAAGATCTTTTGAGTTGAAAAAACTATGGGAACAGACTCAATCAAAGACTGGTCTACTGGTATCAGATGGGGGTCCAAACCTATATAACATCAGAAACCTACACATCCCGGAAGTCTGTTTAAAATGGGAGCTAATGGATGAAGATTATAGGGGGAGGCTATGCAATCCATTGAATCCTTTTGTTAGTCACAAAGAAATTGAATCAGTCAACAGTGCAATAGTAATGCCTGCGCATGGCCCTGCCAAAAGCATGGAGTATGATGCTGTTGCAACAACACATTCTTGGATCCCCAAGAGGAACCGGTCCATATTGAACACAAGCCAAAGGGGAATACTCGAAGATGAGCAGATGTATCAAAAATGCTGCAACCTGTTTGAAAAATTCTTCCCCAGCAGCYCATACAGAAGACCGGTCGGAATTTCTAGTATGGCTGAGGCCATGGTATCCAGGGCCCGCATTGATGCACGAATTGACTTCGAATCTGGACGGATAAAGAAAGATGAGTTCGCTGAGATCATGAAGATCTGTTCCACCATTGAAGAGCTCGGACGGCAAAAATAGATGGAAGACTTTGTGCGACAGTGCTTCAATCCAATGATCGTCGAGCTTGCGGAAAAGGCAATGAAAGAATATGGAGAGGACCCAAAAATCGAAACAAACAAATTTGCAGCAATATGCACTCACTTGGAAGTCTGTTTCATGTACTCGGATTTCCACTTTATTAATGAACTAGGTAAATCAGTGGTCATAGAGTCTGGTGACCCAAATGCTCTTTTGAAACACAGATTTGAAATTATTGAAGGGAGAGACCGAACAATGGCATGGACAGTAGTAAACAGCATCTGCAACACCACAAGAGCTGAAAAACCTAAATTTCTTCCAGACTTATACGACTATAAGGAGAACAGATTTGTTGAAATTGGTGTGACAAGGAGAGAAGTTCACATATACTACCTGGAGAAGGCCAACAAAATAAAGTCTGAAAAGACACACATCCACATTTTCTCATTTACAGGGGAAGAAATGGCTACGAAAGCGGACTACACTCTTGATGAAGAGAGTAGAGCCAGAATAAAGACCAGGCTATTCACTATAAGAC---------------GGGGCCTCTGGGATTCCTTTCGTCAGTCCGAGAGAGGCGAAGNNNNNNNNNNNNNNNNNNNNNNNNNNNNNNNNNNNATGNNNNNGCTTGCCAATTNNNNNNTCCCNNNGAACTTCTCCAGCCTTGAAAATTTTAGAGTCTATGTGGATGGATTCAAGCCGAATGGATGCATTGAGAGTAAGCTTTCTCAAATGTCCAAAGAAGTAAATGCCAGAATTGAATCATTTTCAAAGACAACACCCCGACCACTCAAAATGCCAGGTGGTCCACCCTGCCATCAGCGATCTAAATTCTTGCTAATGGATGCTCTGAAACTGAGCATTGAGGACCCAAGTCACGAGGGAGAGGGAATACCACTATATGATGCAATCAAATGCATGAAAACTTTCTTTGGATGGAAAGAACCCAGTATTGTTAAACCACATGAAAAAGGCATAAACCCGAACTATATCCAAACTTGGAAGCAAGTATTAGAAGAAATACAAGACATTGAGAACGAAGAAAGGATCCCCAAGACCAAGANTNNNNNNNNNNCAANN--------------------------------------NNNAGTNNNNNTTGAGGATTGTAAAGAC-TCAGTGATCTAAAACAGTATGACAGTGATGAACCAGAAACAAGGTCTCTTGCAAGTTGGATTCAAAATGAGTTCAACAAAGCTTGTGAGCTGACAGATTCAAGCTGGATAGAGCTCGATGAAATTGGGGAGGATGTCGCCCCAATAGAATACATTGCGAGCATGAGGAGAAATTATTTTACCGCTGAGATTTCCCATTGTAGAGCAACAGAATATATAATGAAAGGAGTGTACATCAACACCGCTCTACTCAATGCATCCTGTGCTGCGATGGATGAATTTCAATTAATTCCGATGATAAGTAAATGCAGGACCAAAGAAGGGAGAAGGAAAACAAATTTATATGGATTCATAGTAAAGGGAAGGTCCCATTTAAGAAATGATACTGACGTGGTGAACTTTGTAAGTATGGAATTTTCTCTTACTGATCCAAGATTTGAGCCGCACAAATGGGAAAAATACTGCGTTCTAGAGATTGGAGACATGCTTCTAAGAACTGCTGTAGGTCAAGTGTCAAGACCCATGTTTTTGTATGTGAGGACAAATGGGACCTCTAAAATTAAAATGAAATGGGGAATGGAAATGAGGCGCTGCCTCCTTCAGTCTCTGCAACAGATTGAAAGCATGATCGAAGCTGAGTCCTCAGTCAAAGAAAAGGACATGACCAAAGAATTTTTTGAGAACAAATCAGAAACATGGCCTATAGGAGAGTCCCCCAAAGGAGTGGAAGAGGGCTCGATCGGAAAGGTTTGCAGGACCTTATTAGCAAAATCTGTGTTTAACAGTTTGTATGCATCTCCACAATTGGAAGGATTTTCAGCTGAATCTAGGAAATTACTTCTCATTGTTCAGGCTCTTAGGGATAACCTGGAACCTGGAACCTTTGATATTGGGGGATTATATGAATCAATTGAGGAGTGCCTGATTAATGATCCCTGGGTTTTGCTTAATGCATCTTGGTTCAACTCCTTCCTTACACATGCACTGAAGTAGATGACGATAACCATTATTTTGATACTACTGACCCATTGGGCTTACAGTCAAAACCCAATAAATGACAACAACACAGCCACATTGTGTCTAGGACACCATGCAGTAGCAAATGGAACATTGGTAAAAACAATAAGTGATGATCAAATTGAGGTGACAAATGCTACAGAATTAGTTCAGAGCATTCCAATGGGGAAAATATGCAACAATTCGTATAGAATTCTAGATGGAAAGGATTGCACATTAATAGATGCAATGCTAGGAGATCCCCACTGTGACGCCTTTCAGTATGAGAATTGGGACCTCTTTATAGAAAGAAGCAGCGCCTTCAGCAATTGCTACCCATATGACATCCCTAACTATGCATCGCTCCGATCCATTGTAGCATCCTCAGGAACATTGGAATTCACAGCAGAGGGATTCACATGGACAGGTGTCACTCAAAACGGAAGAAGCGGATCCTGCAAAAGGGGATCAGCCGATAGTTTCTTTAGCCGACTGAATTGGCTAACAAAATCCGGGAGCTCTTACCCCATATTGAATGTGACAATGCCTAACAACAAAAACTTCGACAAGCTATACATCTGGGGGATCCATCACCCGAGCTCAACTCAAGAGCAGACAAAATTGTATATCCAGGAATCAGGGCGAGTAACAGTCTCAACAAAAAGAAGTCAACAAACAATAATCCCTAACATTGGGTCTAGACCATGGATCAGAGGTCAATCAGGTAGGATAAGCATATACTGGACCATTGTAAAACCTGGAGATATTCTAATGATAAACAGTAATGGCAACTTAGTTGCACCGCGGGGATACTTTAAATTGAAAACAGGGAAAAGCTCTGTAATGAGATCAGACGTACCCATAGACATTTGTGTGTCTGAATGTATTACACCAAATGGAAGCATCTCCAACGACAAGCCATTCCAAAATGTGAACAAAGTTACATATGGAAAATGTCCCAAGTATATCAGACAAAACACTTTAAAGCTGGCCACTGGGATGAGGAATGTACCAGAAAAGCAAATCAGAGGAATCTTCGGGGCAATAGCGGGATTCATCGAAAACGGCTGGGAAGGAATGGTTGATGGATGGTATGGGTTCCGATACCAAAACTCTGAAGGAACAGGGCAAGCTGCAGATCTAAAGAGCACTCAAACAGCCATCGACCAGATCAATGGAAAGTTAAACAGAGTGATTGAAAGAACAAATGAGAAATTCCATCAAATAGAGAAGGAATTCTCAGAAGTAGAAGGAAGAATTCAGGACTTGGAGAAATATGTAGAAGACACCAAAATAGACCTATGGTCCTACAATGCAGAATTGCTGGTGGCTCTAGAAAATCAACATACAATTGACTTAACAGATGCAGAAATGAATAAATTGTTTGAGAGAACTAGACGCCTGTTAAGAGAAAACGCAGAAGACATGGGAGGTGGATGTTTCAAGATTTACCACAAATGTAATAATGCATGCATTGGATCAATAAGAAATGGGACATATGACCATTACATATACAGAGATGAAGCATTAAACAACCGATTTCAGATCAAAGGTGTAGAGTTGAAATCAGGCTACAAAGATTGGATACTCTGGATTTCATTCGCCATATCATGCTTCTTAATTTGCGTTGTTCTATTGGGTTTTATTATGTGGGCTTGCCAAAAAGGCAACATCAGATGCAACATTTGCATTATGGCGTCTCAAGGCACCAAACGATCCTATGAACAGATGGAAACTGATGGGGAACGCCAGAATGCAACTGAAATCAGAGCATCTGTCGGAAGGATGGTGGGAGGAATTGGCCGGTTTTATGTTCAGATGTGTACTGAGCTCAAACTAAACGACCATGAAGGGCGACTGATTCAGAACAGCATAACAATAGAAAGGATGGTGCTTTCGGCATTCGACGAAAGAAGAAACAAGTATCTCGAGGAGCATCCCAGTGCTGGGAAAGACCCTAAGAAAACAGGAGGCCCTATATACAGAAGGAAAGATGGGAAATGGATGAGGGAACTCATCCTCCATGATAAAGAAGAAATCATGAGAATCTGGCGTCAGGCCAACAATGGTGAAGACGCTACTGCTGGTCTTACTCATATGATGATCTGGCACTCCAATCTCAATGACACCACATACCAAAGAACAAGGGCTCTTGTTCGAACTGGGATGGATCCCAGAATGTGCTCTCTGATGCAAGGCTCAACCCTCCCACGGAGATCTGGAGCAGCTGGTGCTGCAGTAAAAGGTGTTGGAACAATGGTAATGGAACTCATCAGAATGATCAAACGCGGAATAAATGATCGGAATTTCTGGAGAGGTGAAAATGGTCGAAGAACCAAAATTGCTTATGAAAGAATGTGCAATATCCTCAAAGGGAAATTCCAGACAGCAGCACAACGAGCTATGATGGACCAGGTGAGAGAAGGCCGCAATCCTGGAAACGCTGAGATTGAGGATCTCATTTTCTTGGCACGATCAGCACTTATTTTGAGAGGATCAGTAGCCCATAAATCATGCCTACCTGCCTGTGTTTATGGCCTTGCAGTAACCAGTGGATATGACTTTGAGAAGGAAGGATACTCTCTGGTTGGAATTGATCCTTTCAAACTACTCCAGAACAGCCAGATTTTCAGTCTAATCAGACCAAAAGAAAACCCAGCACACAAGAGCCAGTTGGTGTGGATGGCATGCCATTCTGCAGCATTTGAAGACCTAAGAGTTTTAAATTTCATTAGAGGAACCAAAGTAATCCCAAGAGGACAGTTAACAACCAGAGGAGTTCAAATAGCTTCAAATGAAAACATGGAGACAATAGACTCTAGCACACTTGAACTGAGAAGCAAGTATTGGGCAATAAGGACCAGAAGCGGAGGAAACACCAGTCAACAGAGAGCATCTGCAGGACAGATAAGTGTGCAACCTACTTTCTCAGTACAGAGAAACCTTCCTTTTGAAAGAGCAACCATCATGGCTGCATTCATTGGTAACACCGAAGGAAGGACTTCCGACATGAGAACAGAAATCATAAGGATGATGGAAAATGCCAAATCAGAAGATGTGTCTTTCCAGGGGCGGGGAGTCTTCGAGCTCTCGGACGAAAAGGCAACGAACCCGATCGTGCCTTCTTTTGACATGAGCAATGAAGGGTCTTATTTCTTCGGAGACAATGCTGAGGAGTTTGACAGTTGAATGAATCCAAATCAAAAGATAATAGCAATTGGATTTACATCATTGGGGATATTAATCATTAGTGTCATTCTCCATGTAGTCAGCATTATAGTAACAGTACTGACCCTAAATAACAATAGAACAGATCTGAACTGCAAAGAGACGATCATAAGGGAGTACAATGAAACAGTAAGAGTAGAAAAAATTACTCAATGGTATAATATCAGTACAATTAAGTACATGGAGAAACCTTCAAATGAATACTATATGAACAACACTGAACCACTTTGTGAGGCCCAAGGCTTTGCACCATTTTCCAAGGATAATGGAATACGAATTGGATCGAGGGGCCATGTTTTTGTGATAAGAGAACCTTTTGTATCATGTTCGCCTTCAGAATGTAGAACCTTTTTCCTCACACAGGGCTCATTACTCAATGACAAACATTCTAACGGCACAATAAAGGACCGAAGTCCGTATAGAACTCTGATGAGTGTCAAAATAGGACAATCACCTAATGTATATCAAGCTAGGTTTGAATCAGTGGCATGGTCAGCAACAGCATGCCATGATGGAAAAAAATGGATGACGGTTGGGGTCACAGGGCCTGACAACCAAGCAATTGCAGTAGTGAACTATGGGGGTGTTCCGGTTGATATTATTAATTCATGGGCAGGGGATATTTTAAGAACCCAAGAATCGTCATGCACCTGCATCAAAGGAGATTGTTATTGGGTAATGACTGATGGGCCGGCGAATAGACAAGCCAAATATAAGATATTCAAAGCAAAAAATGGAAAAGTGATTGGACAAACTGATATAAGTTTCAATGGAGGACACATAGAGGAGTGTTCTTGTTACCCCAATGAAGGGAAGGTGGAATGCATATGCAGGGACAATTGGACTGGAACAAATAGACCAATTTTGGTAATATCTTCTGATCTATCATACACAGTTGGATATTTGTGTGCTGGCATTCCCACTGACACTCCTAGGGGAGAGGATAGTCAATTCACGGGCTCATGTACAAACCCTTTGGGAAATAAAGGATACGGTGTAAAAGGTTTCGGATTTCGACAAGGAACTGACGTATGGGCCGGAAGGACAATTAGTAGAACTTCAAGATCAGGATTCGAAATAATAAAAATCAGGAATGGTTGGACACAGAACAGTAAAGACCAAATAAGGAGGCAAGTGATTATCGATGATCCAAATTGGTCAGGATATAGCGGTTCTTTCACATTGCCGGTTGAACTAACAAAAAAAGAATGTTTGGTGCCCTGTTTCTGGGTTGAAATGATTAGGGGTAAACCTGAAGAAAAAACAATATGGACCTCTAGCAGCTCCATTGTGATGTGTGGAGTAGATCATAAAATTGCCAGTTGGTCATGGCACGATGGAGCTATTCTTCCTTTTGACATCGATAAGATGATGAGTCTTCTAACCGAGGTCGAAACGTACGTTCTCTCTATCATGCCATCAGGCCCCCTCAAAGCCGAGATCGCGCAGAGACTTGAAGATGTCTTTGCAGGGAAGAACACCGATCTTGAGGCACTCATGGAGTGGCTAAAGACAAGACCAATCCTGTCACCTCTAACTAAAGGGATTTTAGGATTTGTATTCACGCTCACCGTGCCCAGTGAGCGAGGACTGCAGCGTAGACGCTTTGTCCAAAATGCCCTTAGTGGAAACGGAGATCCAAACAACATGGACAGAGCGGTAAAACTGTACAGGAAGCTTAAAAGAGAAATAACATTCCATGGGGCAAAAGAGGTGGCACTCAGCTATTCCACCGGTGCACTAGCCAGCTGCATGGGACTCATATACAACAGAATGGGAACTGTTACAACTGAAGTGGCATTTGGCCTGGTATGTGCCACATGTGAACAGATTGCTGATTCCCAGCACCGGTCTCATAGGCAGATGGTGACAACAACCAACCCATTAATCAGACATGAAAACAGAATGGTATTAGCCAGTACCACGGCTAAAGCCATGGAACAGATGGCAGGATCAAGTGAACAGGCAGCAGAGGCCATGGAGGTTGCTAGTAGGGCTAGGCAGATGGTACAGGCAATGAGAACCATTGGGACCCATCCTAGCTCCAGTGCTGGTTTGAAAGATGATCTCCTTGAAAACTTACAGGCCTACCAGAAACGGATGGGAGTGCAAATGCAGCGATTCAAGTGATCCTCTCGTTATTGCAGCAAGTATCATTGGGATATTGCACTTGATATTGTGGATTCTTGATCGTCTTTTCTTCAAATTCATTTATCGTCGCCTTAAATACGGGATGAAAAGAGGGCCTTCTACGGAAGGAGTACCTGAGTCCATGAGGGAAGAATATCGGCAGGAACAGCAGAATGCTGTGGATGTTGACGATGGTCATTTTGTCAACATAGAGCTAGAGTAAATGGATTCCAACACTGTGTCAAGCTTCCAGGTAGACTGTTTTCTCTGGCATGTCCGCAAACGATTCGCAGACCAAGAACTGGGTGATGCCCCATTCCTTGATCGGCTTCGCCGAGACCAGAAGTCCCTAAGGGGAAGAGGCAGCACTCTTGGTCTGGACATCGAAACAGCCACTCATGCAGGAAAGCAGATAGTGAAGCAGATTCTGGAAAAGGAATCAGATGAGGCACTTAAAATAACCATTGCCTCTGTTCCTACTTCACGCTACTTAACTGATATGACTCTTGATGAGATGTCAAGAGACTGGTTCATGCTCATGCCCAAGCAAAAAGTAACAGGCTCCCTATGTATAAGAATGGACCAGGCAATCATGGATAAGAACATCATCCTTAAAGCAAACTTTAGTGTGATTTTCGAAAGGCTGGAAACACTAATACTACTTAGAGCCTTCACTGAAGAAGGAGCAGTCGTTGGCGAAATTTCACCATTACCTTCTCTTCCAGGACATACTAATGAGGATGTCAAAAATGCAATTGGGGTCCTCATCGGAGGACTTAAATGGAATGATAATACGGTTAGAATCTCTGAAACTCTACAGAGATTCGCTTGGAGAAGCAGTAATGAGATTGGGAGATCTTCATTCCCTTCAAAGCAGAAATGAAAAATGGAGAGAACAATTAAGCCAGAAATTTGAAGAAATAAGATGGTTAATTGAAGAAGTGCGACATAGATTGAAAAATACAGAAAACAGTTTTGAACAAATAACATTTATGCAAGCCTTACAACTATTGCTTGAAGTAGAGCAAGAGATAAGAACTTTCTCGTTTCAGCTTATTTAA
		</sequence>
		<sequence>
			<taxon idref="cVIII_140_A/equine/Midlothian/09327/2019|Scotland|2019-05-17"/>
			ATGGAGAGAATAAAAGAACTGAGAGATCTGATGTTGCAATCCCGCACCCGCGAGATACTAACCAAAACTACTGTGGACCACATGGCCATAATTAAGAAATATACATCAGGAAGACAAGAGAAGAACCCTGCACTTAGGATGAAATGGATGATGGCAATGAAATACCCAATTACAGCAGATAAGAGAGTAATGAAGATGATTCCTGAGAGAAATGAACAGGGACAAACCCTTTGGAGCAAGACGAACGATGCTGGCTCAGACCGCGTAATGGTATCACCCCTGGCAGTGACATGGTGGAATAGAAATGGACCAACAACAAGCACAATTCATTACCCAAAAGTCTACAAAACTTATTTTGAAAAGGTTGAAAGATTGAAACATGGAACCTTTGGCCCCGTTCATTTTAGGAATCAAGTCAAGATAAGACGGAGAGTTGATGTAAACCCTGGTCACGCAGACCTCAGTGCCAAAGAAGCACAAGATGTAATTATGGAAGTTGTTTTCCCAAACGAAGTGGGAGCCAGAATTCTAACATCGGAATCACAACTAACAATAACCAAAGAGAAAAAGGAAGAACTTCAGGACTGCAAAATTGCTCCCTTGATGGTAGCATACATGCTAGAAAGAGAATTGGTCCGAAAAACAAGGTTCCTCCCAGTAGCAGGAGGAACAAGCAGTGTATACATTGAAGTGCTGCATCTGACTCAAGGAACATGCTGGGAGCAAATGTACACTCCAGGAGGAGAAGTTAGAAATGATGATATTGATCAAAGTTTAATTATTGCAGCACGGAACATAGTGAGAAGAGCGACGGTATCAGCAGATCCACTAGCATCCCTACTGGAAATGTGCCACAGTACACAGATTGGTGGGATAAGGATGGTAGACATCCTTAAACAGAATCCAACTGAGGAACAAGCTGTGGATATATGCAAAGCAGCAATGGGATTGAGAATTAGCTCATCATTCAGCTTTGGTGGATTCACCTTCAAAAGAACAAGTGGATCATCAGTCAAGAGAGAAGAAGAAATGCTTACAGGCAACCTCCAAACATTGAAAATAAGAGTACATGAGGGCTATGAAGAATTCACAATGGTCGGAAGAAGAGCAACAGCCATTCTCAGAAAGGCAACCAGAAGATTGATTCAATTGATAGTAAGTGGGAGAGATGAACAATCAATTGCTGAAGCAGTAATTGTAGCCATGGTGTTTTCGCAAGAAGATTGCATGATAAAAGCAGTTCGAGGTGATTTGAACTTTGTTAATAGAGCAAATCAGCGTTTGAACCCCATGCATCAACTCTTGAGGCATTTCCAAAAAGATGCAAAAGTGCTTTTCCAAAACTGGGGAATTGAACCCATCGATAATGTAATGGGGATGATTGGAATATTGCCTGACATGACCCCAAGCACCGAGATGTCATTGAGAGGAGTGAGAGTCAGCAAGATGGGAGTGGATGAGTACTCCAGCACTGAGAGAGTGGTGGTGAGCATTGACCGTTTTTTAAGAGTTCGGGATCAAAGGGGAAACATACTACTGTCTCCTGAAGAAGTCAGTGAAACACAAGGAACGGAAAAGCTGACAATAATTTATTCGTCATCAATGATGTGGGAGATTAATGGTCCCGAATCAGTGTTAGTCAATACTTATCAATGGATCATCAGGAACTGGGAAATTGTAAAAATCCAGTGGTCACAGGACCCCACAATGCTATACAATAAGATAGAATTTGAGCCATTCCAATCCCTGGTCCCTAGGGCCACCAGAAGCCAATACAGCGGTTTCGTAAGAACCCTGTTTCAGCAAATGCGGGATGTACTTGGAACATTTGATACTGCTCAGATAATAAAACTCCTCCCTTTTGCCGCTGCTCCTCCGGAACAGAGTAGGATGCAGTTCTCTTCTTTAACTGTTAATGTAAGAGGTTCTGGAATGAGAATACTTGTAAGAGGCAATTCCCCAGTGTTCAACTACAATAGAACCACTAAACGGCTCACAATCCTCGGAAAGGATGCAGGTGCGCTTACTGAGGACCCAGATGAAGGTACAACTGGAATAGAATCTGCTGTTCTAAGAGGGTTTCTCATTTTGGGTAGAGAAAACAAGAGATATGGCCCAGCACTAAGCATCAATGAACTAAGCAAGCTTGCAAAAGGGGAGAAAGCCAATGTACTAATTGGGCAAGGGGACGTAGTGTTGGTAATGAAACGGAAACGTGACTCTAGCATACTTACTGACAGCCAGACAGCGACCAAAAGGGTTCGGATGGCCATCAATTAGATGGATGTCAATCCGACTCTACTTTTCTTAAAGGTGCCAGCGCAAAATGCTATAAGCACAACATTCCCTTATACTGGAGATCCTCCCTACAGTCATGGAACAGGGACAGGATACACCATGGATACTGTCAACAGAACACACCAATATTCAGAAAAAGGGAAATGGACAACAAACACTGAGATTGGAGCACCACAACTTAATCCAATCGATGGACCACTTCCTGAAGACAATGAACCAAGTGGATACGCCCAAACAGATTGTGTATTGGAAGCAATGGCTTTACTTGAAGAATCCCATCCCGGAATCTTTGAAAATTCGTGTCTTGAAACAATGGAGGTGGTACAGCAGACAAGAGTGGACAAACTAACACAAGGCCGACAAACTTATGATTGGACCTTGAACAGGAATCAACCTGCTGCAACAGCACTTGCTAATACGATTGAAGTATTCAGATCAAATGGTCTGACTTCCAATGAGTCGGGGAGATTGATGGACTTCCTCAAAGATGTCATGGAGTCCATGAACAAGGAAGAAATGGAAATAACAACACACTTCCAACGGAAGAGAAGAGTAAGAGACAACATGACAAAGCGAATGATAACACAGAGAACCATAGGGAAGAAAAAACAACGATTAAACAGAAAGAGCTACCTAATTAGAACATTGACCCTAAACACAATGACCAAGGACGCTGAGAGAGGGAAATTGAAACGACGAGCAATCGCTACCCCAGGGATGCAGATAAGAGGGTTTGTATATTTTGTTGAAACACTAGCCCGAAGAATATGTGAAAAGCTTGAACAATCAGGATTGCCAGTTGGCGGTAATGAGAAAAAGGCAAAACTGGCTAATGTCGTCAGAAAAATGATGACTAATTCCCAAGACACTGAACTCTCATTCACCATCACTGGGGACAATACCAAATGGAATGAAAATCAGAACCCACGCATATTCCTGGCAATGATCACATACATAACTAGAAACCAGCCAGAATGGTTCAGAAATGTTCTAAGCATTGCACCGATTATGTTCTCAAATAAAATGGCAAGACTGGGGAAAGGATACATGTTCGAAAGCAAAAGTATGAAATTGAGAACTCAAATACCAGCAGAAATGCTAGCAAGCATTGACCTAAAATATTTCAATGATTCAACAAAAAAGAAAATTGAAAAGATACGACCACTTCTGGTTGACGGGACTGCTTCACTAAGTCCTGGAATGATGATGGGAATGTTCAACATGTTGAGCACTGTGCTGGGTGTATCCATATTAAACCTGGGCCAGAGGAAATACACAAAGACCACATACTGGTGGGACGGTCTGCAATCATCCGATGACTTTGCGTTAATAGTGAATGCACCTAATCATGAGGGGATACAAGCTGGAGTAGACAGATTCTATAGAACTTGCAAACTGGTCGGGATCAACATGAGCAAGAAGAAGTCCTACATAAATAGAACTGGAACATTCGAATTCACAAGCTTTTTCTACCGATATGGTTTTGTAGCCAATTTCAGCATGGAACTACCCAGTTTTGGAGTTTCCGGAATAAATGAGTCTGCAGACATGAGCATTGGAGTGACAGTTATCAAAAACAACATGATAAATAATGATCTCGGCCCTGCCACTGCACAGATGGCACTCCAACTCTTCATTAAGGATTATCGGTACACATACCGATGTCATAGAGGCGATACCCAGATACAAACCAGAAGATCTTTTGAGTTGAAAAAACTATGGGAACAGACTCAATCAAAGACTGGTCTACTGGTATCAGATGGGGGTCCAAACCTATATAACATCAGAAACCTACACATCCCGGAAGTCTGTTTAAAATGGGAGCTAATGGATGAAGATTATAGGGGGAGGCTATGCAATCCATTGAATCCTTTTGTTAGTCACAAAGAAATTGAATCAGTCAACAGTGCAATAGTAATGCCTGCGCATGGCCCTGCCAAAAGCATGGAGTATGATGCTGTTGCAACAACACATTCTTGGATCCCCAAGAGGAACCGGTCCATATTGAACACAAGCCAAAGGGGAATACTCGAAGATGAGCAGATGTATCAAAAATGCTGCAACCTGTTTGAAAAATTCTTCCCCAGCAGCTCATACAGAAGACCGGTCGGAATTTCTAGTATGGCTGAGGCCATGGTATCCAGGGCCCGCATTGATGCACGAATTGACTTCGAATCTGGACGGATAAAGAAAGATGAGTTCGCTGAGATCATGAAGATCTGTTCCACCATTGAAGAGCTCGGACGGCAAAAATAGATGGAAGACTTTGTGCGACAGTGCTTCAATCCAATGATCGTCGAGCTTGCGGAAAAGGCAATGAAAGAATATGGAGAGGACCCAAAAATCGAAACAAACAAATTTGCAGCAATATGCACTCACTTGGAAGTCTGTTTCATGTACTCGGATTTCCACTTTATTAATGAACTAGGTAAATCAGTGGTCATAGAGTCTGGTGACCCAAATGCTCTTTTGAAACACAGATTTGAAATTATTGAAGGGAGAGACCGAACAATGGCATGGACAGTAGTAAACAGCATCTGCAACACCACAAGAGCTGAAAAACCTAAATTTCTTCCAGACTTATACGACTATAAGGAGAACAGATTTGTTGAAATTGGTGTGACAAGGAGAGAAGTTCACATATACTACCTGGAGAAGGCCAACAAAATAAAGTCTGAAAAGACACACATCCACATTTTCTCATTTACAGGGGAAGAAATGGCTACGAAAGCGGACTACACTCTTGATGAAGAGAGTAGAGCCAGAATAAAGACCAGGCTATTCACTATAAGACAAGAAATGGCCAGTAGGGGCCTCTGGGATTCCTTTCGTCAGTCCGAGAGAGGCGAAGAGACAATTGAAGAAAGATTTGAAATCACAGGGACGATGCGCAAGCTTGCCAATTACAGTCTCCCACCGAACTTCTCCAGCCTTGAAAATTTTAGAGTCTATGTGGATGGATTCAAGCCGAATGGATGCATTGAGAGTAAGCTTTCTCAAATGTCCAAAGAAGTAAATGCCAGAATTGAATCATTTTCAAAGACAACACCCCGACCACTCAAAATGCCAGGTGGTCCACCCTGCCATCAGCGATCTAAATTCTTGCTAATGGATGCTCTGAAACTGAGCATTGAGGACCCAAGTCACGAGGGAGAGGGAATACCACTATATGATGCAATCAAATGCATGAAAACTTTCTTTGGATGGAAAGAACCCAGTATTGTTAAACCACATGAAAAAGGCATAAACCCGAACTATATCCAAACTTGGAAGCAAGTATTAGAAGAAATACAAGACATTGAGAACGAAGAAAGGATCCCCAAGACCAAGAATATGAAAAAAACAAGCCAATTGAGATGGGCACTAGGTGAAAATATGGCACCAGAGAAAGTGGATTTTGAGGATTGTAAAGACATCAGTGATCTAAAACAGTATGACAGTGATGAACCAGAAACAAGGTCTCTTGCAAGTTGGATTCAAAATGAGTTCAACAAAGCTTGTGAGCTGACAGATTCAAGCTGGATAGAGCTCGATGAAATTGGGGAGGATGTCGCCCCAATAGAATACATTGCGAGCATGAGGAGAAATTATTTTACCGCTGAGATTTCCCATTGTAGAGCAACAGAATATATAATGAAAGGAGTGTACATCAACACCGCTCTACTCAATGCATCCTGTGCTGCGATGGATGAATTTCAATTAATTCCGATGATAAGTAAATGCAGGACCAAAGAAGGGAGAAGGAAAACAAATTTATATGGATTCATAGTAAAGGGAAGGTCCCATTTAAGAAATGATACTGACGTGGTGAACTTTGTAAGTATGGAATTTTCTCTTACTGATCCAAGATTTGAGCCGCACAAATGGGAAAAATACTGCGTTCTAGAGATTGGAGACATGCTTCTAAGAACTGCTGTAGGTCAAGTGTCAAGACCCATGTTTTTGTATGTGAGGACAAATGGGACCTCTAAAATTAAAATGAAATGGGGAATGGAAATGAGGCGCTGCCTCCTTCAGTCTCTGCAACAGATTGAAAGCATGATCGAAGCTGAGTCCTCAGTCAAAGAAAAGGACATGACCAAAGAATTTTTTGAGAACAAATCAGAAACATGGCCTATAGGAGAGTCCCCCAAAGGAGTGGAAGAGGGCTCGATCGGAAAGGTTTGCAGGACCTTATTAGCAAAATCTGTGTTTAACAGTTTGTATGCATCTCCACAATTGGAAGGATTTTCAGCTGAATCTAGGAAATTACTTCTCATTGTTCAGGCTCTTAGGGATAACCTGGAACCTGGAACCTTTGATATTGGGGGATTATATGAATCAATTGAGGAGTGCCTGATTAATGATCCCTGGGTTTTGCTTAATGCATCTTGGTTCAACTCCTTCCTTACACATGCACTGAAGTAGATGACGATAACCATTATTTTGATACTACTGACCCATTGGGCTTACAGTCAAAACCCAATAAATGACAACAACACAGCCACATTGTGTCTAGGACACCATGCAGTAGCAAATGGAACATTGGTAAAAACAATAAGTGATGATCAAATTGAGGTGACAAATGCTACAGAATTAGTTCAGAGCATTCCAATGGGGAAAATATGCAACAATTCGTATAGAATTCTAGATGGAAAGGATTGCACATTAATAGATGCAATGCTAGGAGATCCCCACTGTGACGCCTTTCAGTATGAGAATTGGGACCTCTTTATAGAAAGAAGCAGCGCCTTCAGCAATTGCTACCCATATGACATCCCTAACTATGCATCGCTCCGATCCATTGTAGCATCCTCAGGAACATTGGAATTCACAGCAGAGGGATTCACATGGACAGGTGTCACTCAAAACGGAAGAAGCGGATCCTGCAAAAGGGGATCAGCCGATAGTTTCTTTAGCCGACTGAATTGGCTAACAAAATCCGGAAGCTCTTACCCCATATTGAATGTGACAATGCCTAACAACAAAAACTTCGACAAGCTATACATCTGGGGGATCCATCACCCGAGCTCAACTCAAGAGCAGACAAAATTGTATATCCAGGAATCAGGGCGAGTAACAGTCTCAACAAAAAGAAGTCAACAAACAATAATCCCTAACATTGGGTCTAGACCATGGATCAGAGGTCAATCAGGTAGGATAAGCATATACTGGACCATTGTAAAACCTGGAGATATTCTAATGATAAACAGTAATGGCAACTTAGTTGCACCGCGGGGATACTTTAAATTGAAAACAGGGAAAAGCTCTGTAATGAGATCAGACGTACCCATAGACATTTGTGTGTCTGAATGTATTACACCAAATGGAAGCATCTCCAACGACAAGCCATTCCAAAATGTGAACAAAGTTACATATGGAAAATGTCCCAAGTATATCAGACAAAACACTTTAAAGCTGGCCACTGGGATGAGGAATGTACCAGAAAAGCAAATCAGAGGAATCTTCGGGGCAATAGCGGGATTCATCGAAAACGGCTGGGAAGGAATGGTTGATGGATGGTATGGGTTCCGATACCAAAACTCTGAAGGAACAGGGCAAGCTGCAGATCTAAAGAGCACTCAAACAGCCATCGACCAGATCAATGGAAAGTTAAACAGAGTGATTGAAAGAACAAATGAGAAATTCCATCAAATAGAGAAGGAATTCTCAGAAGTAGAAGGAAGAATTCAGGACTTGGAGAAATATGTAGAAGACACCAAAATAGACCTATGGTCCTACAATGCAGAATTGCTGGTGGCTCTAGAAAATCAACATACAATTGACTTAACAGATGCAGAAATGAATAAATTGTTTGAGAGAACTAGACGCCTGTTAAGAGAAAACGCAGAAGACATGGGAGGTGGATGTTTCAAGATTTACCACAAATGTAATAATGCATGCATTGGATCAATAAGAAATGGGACATATGACCATTACATATACAGAGATGAAGCATTAAACAACCGATTTCAGATCAAAGGTGTAGAGTTGAAATCAGGCTACAAAGATTGGATACTCTGGATTTCATTCGCCATATCATGCTTCTTAATTTGCGTTGTTCTATTGGGTTTTATTATGTGGGCTTGCCAAAAAGGCAACATCAGATGCAACATTTGCATTATGGCGTCTCAAGGCACCAAACGATCCTATGAACAGATGGAAACTGATGGGGAACGCCAGAATGCAACTGAAATCAGAGCATCTGTCGGAAGGATGGTGGGAGGAATTGGCCGGTTTTATGTTCAGATGTGTACTGAGCTTAAACTAAACGACCATGAAGGGCGACTGATTCAGAACAGCATAACAATAGAAAGGATGGTGCTTTCGGCATTCGACGAAAGAAGAAACAAGTATCTCGAGGAGCATCCCAGTGCTGGGAAAGACCCTAAGAAAACAGGAGGCCCTATATACAGAAGGAAAGATGGGAAATGGATGAGGGAACTCATCCTCCATGATAAAGAAGAAATCATGAGAATCTGGCGTCAGGCCAACAATGGTGAAGACGCTACTGCTGGTCTTACTCATATGATGATCTGGCACTCCAATCTCAATGACACCACATACCAAAGAACAAGGGCTCTTGTTCGAACTGGGATGGATCCCAGAATGTGCTCTCTGATGCAAGGCTCAACCCTCCCACGGAGATCTGGAGCAGCTGGTGCTGCAGTAAAAGGTGTTGGAACAATGGTAATGGAACTCATCAGAATGATCAAACGCGGAATAAATGATCGGAATTTCTGGAGAGGTGAAAATGGTCGAAGAACCAGAATTGCTTATGAAAGAATGTGCAATATCCTCAAAGGGAAATTCCAGACAGCAGCACAACGAGCTATGATGGACCAGGTGAGAGAAGGCCGCAATCCTGGAAACGCTGAGATTGAGGATCTCATTTTCTTGGCACGATCAGCACTTATTTTGAGAGGATCAGTAGCCCATAAATCATGCCTACCTGCCTGTGTTTATGGCCTTGCAGTAACCAGTGGATATGACTTTGAGAAGGAAGGATACTCTCTGGTTGGAATTGATCCTTTCAAACTACTCCAGAACAGCCAGATTTTCAGTCTAATCAGACCAAAAGAAAACCCAGCACACAAGAGCCAGTTGGTGTGGATGGCATGCCATTCTGCAGCATTTGAAGACCTAAGAGTTTTAAATTTCATTAGAGGAACCAAAGTAATCCCAAGGGGACAGTTAACAACCAGAGGAGTTCAAATAGCTTCAAATGAAAACATGGAGACAATAGACTCTAGCACACTTGAACTGAGAAGCAAGTATTGGGCAATAAGGACCAGAAGCGGAGGAAACACCAGTCAACAGAGAGCATCTGCAGGACAGATAAGTGTGCAACCTACTTTCTCAGTACAGAGAAACCTTCCTTTTGAAAGAGCAACCATCATGGCTGCATTCATTGGTAACACCGAAGGAAGGACTTCCGACATGAGAACAGAAATCATAAGGATGATGGAAAATGCCAAATCAGAAGATGTGTCTTTCCAGGGGCGGGGAGTCTTCGAGCTCTCGGACGAAAAGGCAACGAACCCGATCGTGCCTTCTTTTGACATGAGCAATGAAGGGTCTTATTTCTTCGGAGACAATGCTGAGGAGTTTGACAGTTGAATGAATCCAAATCAAAAGATAATAGCAATTGGATTTACATCATTGGGGATATTAATCATTAGTGTCATTCTCCATGTAGTCAGCATTATAGTAACAGTACTGGCCCTAAATAACAATAGAACAGATCTGAACTGCAAAGAGACGATCATAAGGGAGTACAATGAAACAGTAAGAGTAGAAAAAATTACTCAATGGTATAATATCAGTACAATTAAGTACATGGAGAAACCTTCAAATGAATACTATATGAACAACACTGAACCACTTTGTGAGGCCCAAGGCTTTGCACCATTTTCCAAGGATAATGGAATACGAATTGGATCGAGGGGCCATGTTTTTGTGATAAGAGAACCTTTTGTATCATGTTCGCCTTCAGAATGTAGAACCTTTTTCCTCACACAGGGCTCATTACTCAATGACAAACATTCTAACGGCACAATAAAGGACCGAAGTCCGTATAGAACTCTGATGAGTGTCAAAATAGGACAATCACCTAATGTATATCAAGCTAGGTTTGAATCAGTGGCATGGTCAGCAACAGCATGCCATGATGGAAAAAAATGGATGACGGTTGGGGTCACAGGGCCTGACAACCAAGCAATTGCAGTAGTGAACTATGGGGGTGTTCCGGTTGATATTATTAATTCATGGGCAGGGGATATTTTAAGAACCCAAGAATCGTCATGCACCTGCATCAAAGGAGATTGTTATTGGGTAATGACTGATGGGCCGGCGAATAGACAAGCCAAATATAAGATATTCAAAGCAAAAAATGGAAAAGTGATTGGACAAACTGATATAAGTTTCAATGGAGGACACATAGAGGAGTGTTCTTGTTACCCCAATGAAGGGAAGGTGGAATGCATATGCAGGGACAATTGGACTGGAACAAATAGACCAATTTTGGTAATATCTTCTGATCTATCATACACAGTTGGATATTTGTGTGCTGGCATTCCCACTGACACTCCTAGGGGAGAGGATAGTCAATTCACGGGCTCATGTACAAACCCTTTGGGAAATAAAGGATACGGTGTAAAAGGTTTCGGATTTCGACAAGGAACTGACGTATGGGCCGGAAGGACAATTAGTAGAACTTCAAGATCAGGATTCGAAATAATAAAAATCAGGAATGGTTGGACACAGAACAGTAAAGACCAAATAAGGAGGCAAGTGATTATCGATGATCCAAATTGGTCAGGATATAGCGGTTCTTTCACATTGCCGGTTGAACTAACAAAAAAAGAATGTTTGGTGCCCTGTTTCTGGGTTGAAATGATTAGGGGTAAACCTGAAGAAAAAACAATATGGACCTCTAGCAGCTCCATTGTGATGTGTGGAGTAGATCATAAAATTGCCAGTTGGTCATGGCACGATGGAGCTATTCTTCCTTTTGACATCGATAAGATGATGAGTCTTCTAACCGAGGTCGAAACGTACGTTCTCTCTATCATGCCATCAGGCCCCCTCAAAGCCGAGATCGCGCAGAGACTTGAAGATGTCTTTGCAGGGAAGAACACCGATCTTGAGGCACTCATGGAGTGGCTAAAGACAAGACCAATCCTGTCACCTCTAACTAAAGGGATTTTAGGATTTGTATTCACGCTCACCGTGCCCAGTGAGCGAGGACTGCAGCGTAGACGCTTTGTCCAAAATGCCCTTAGTGGAAACGGAGATCCAAACAACATGGACAGAGCGGTAAAACTGTACAGGAAGCTTAAAAGAGAAATAACATTCCATGGGGCAAAAGAGGTGGCACTCAGCTATTCCACCGGTGCACTAGCCAGCTGCATGGGACTCATATACAACAGAATGGGAACTGTTACAACTGAAGTGGCATTTGGCCTGGTATGTGCCACATGTGAACAGATTGCTGATTCCCAGCACCGGTCTCATAGGCAGATGGTAACAACAACCAACCCATTAATCAGACATGAAAACAGAATGGTATTAGCCAGTACCACGGCTAAAGCCATGGAACAGATGGCAGGATCAAGTGAACAGGCAGCAGAGGCCATGGAGGTTGCTAGTAGGGCTAGGCAGATGGTACAGGCAATGAGAACCATTGGGACCCATCCTAGCTCCAGTGCTGGTTTGAAAGATGATCTCCTTGAAAACTTACAGGCCTACCAGAAACGGATGGGAGTGCAAATGCAGCGATTCAAGTGATCCTCTCGTTATTGCAGCAAGTATCATTGGGATATTGCACTTGATATTGTGGATTCTTGATCGTCTTTTCTTCAAATTCATTTATCGTCGCCTTAAATACGGGATGAAAAGAGGGCCTTCTACGGAAGGAGTACCTGAGTCCATGAGGGAAGAATATCGGCAGGAACAGCAGAATGCTGTGGATGTTGACGATGGTCATTTTGTCAACATAGAGCTAGAGTAAATGGATTCCAACACTGTGTCAAGCTTCCAGGTAGACTGTTTTCTCTGGCATGTCCGCAAACGATTCGCAGACCAAGAACTGGGTGATGCCCCATTCCTTGATCGGCTTCGCCGAGACCAGAAGTCCCTAAGGGGAAGAGGCAGCACTCTTGGTCTGGACATCGAAACAGCCACTCATGCAGGAAAGCAGATAGTGAAGCAGATTCTGGAAAAGGAATCAGATGAGGCACTTAAAATAACCATTGCCTCTGTTCCTACTTCACGCTACTTAACTGATATGACTCTTGATGAGATGTCAAGAGACTGGTTCATGCTCATGCCCAAGCAAAAAGTAACAGGCTCCCTATGTATAAGAATGGACCAGGCAATCATGGATAAGAACATCATCCTTAAAGCAAACTTTAGTGTGATTTTCGAAAGGCTGGAAACACTAATACTACTTAGAGCCTTCACTGAAGAAGGAGCAGTCGTTGGCGAAATTTCACCATTACCTTCTCTTCCAGGACATACTAATGAGGATGTCAAAAATGCAATTGGGGTCCTCATCGGAGGACTTAAATGGAATGATAATACGGTTAGAATCTCTGAAACTCTACAGAGATTCGCTTGGAGAAGCAGTAATGAGATTGGGAGATCTTCATTCCCTTCAAAGCAGAAATGAAAAATGGAGAGAACAATTAAGCCAGAAATTTGAAGAAATAAGATGGTTAATTGAAGAAGTGCGACATAGATTGAAAAATACAGAAAACAGTTTTGAACAAATAACATTTATGCAAGCCTTACAACTATTGCTTGAAGTAGAGCAAGAGATAAGAACTTTCTCGTTTCAGCTTATTTAA
		</sequence>
		<sequence>
			<taxon idref="cVIII_144_A/equine/London/09494/2019|London|2019-05-23"/>
			ATGGAGAGAATAAAAGAACTGAGAGATCTGATGTTGCAATCCCGCACCCGCGAGATACTAACCAAAACTACTGTGGACCACATGGCCATAATTAAGAAATATACATCAGGAAGACAAGAGAAGAACCCTGCACTTAGGATGAAATGGATGATGGCAATGAAATACCCAATTACAGCAGATAAGAGAGTAATGAAGATGATTCCTGAGAGAAATGAACAGGGACAAACCCTTTGGAGCAAGACGAACGATGCTGGCTCAGACCGCGTAATGGTATCACCCCTGGCAGTGACATGGTGGAATAGAAATGGACCAACAACAAGCACAATTCATTACCCAAAAGTCTACAAAACTTATTTTGAAAAGGTTGAAAGATTGAAACATGGAACCTTTGGCCCCGTTCATTTTAGGAATCAAGTCAAGATAAGACGGAGAGTTGATGTAAACCCTGGTCACGCAGACCTCAGTGCCAAAGAAGCACAAGATGTAATTATGGAAGTTGTTTTCCCAAACGAAGTGGGAGCCARAATTCTAACATCGGAATCACAACTAACAATAACCAAAGAGAAAAAGGAAGAACTTCAGGACTGCAAAATTGCTCCCTTGATGGTAGCATACATGCTAGAAAGAGAATTGGTCCGAAAAACAAGGTTCCTCCCAGTAGCAGGAGGAACAAGCAGTGTATACATTGAAGTGCTGCATCTGACTCAAGGAACATGCTGGGAGCAAATGTACACTCCAGGAGGAGAAGTTAGAAATGATGATATTGATCAAAGTTTAATTATTGCAGCACGGAACATAGTGAGAAGAGCGACGGTATCAGCAGATCCACTAGCATCCCTACTGGAAATGTGCCACAGTACACAGATTGGTGGGATAAGGATGGTAGACATCCTTAAACAGAATCCAACTGAGGAACAAGCTGTGGATATATGCAAAGCAGCAATGGGATTGAGAATTAGCTCATCATTCAGCTTTGGTGGATTCACCTTCAAAAGAACAAGTGGATCATCAGTCAAGAGAGAAGAAGAAATGCTTACAGGCAACCTCCAAACATTGAAAATAAGAGTACATGAGGGCTATGAAGAATTCACAATGGTCGGAAGAAGAGCAACAGCCATTCTCAGAAAGGCAACCAGAAGATTGATTCAATTGATAGTAAGTGGGAGAGATGAACAATCAATTGCTGAAGCAGTAATTGTAGCCATGGTGTTTTCGCAAGAAGATTGCATGATAAAAGCAGTTCGAGGTGATTTGAACTTTGTTAATAGAGCAAATCAGCGTTTGAACCCCATGCATCAACTCTTGAGGCATTTCCAAAAAGATGCAAAAGTGCTTTTCCAAAACTGGGGAATTGAACCCATCGATAATGTAATGGGGATGATTGGAATATTGCCTGACATGACCCCAAGCACCGAGATGTCATTGAGAGGAGTGAGAGTCAGCAAGATGGGAGTGGATGAGTACTCCAGCACTGAGAGAGTGGTGGTGAGCATTGACCGTTTTTTAAGAGTTCGGGATCAAAGGGGAAACATACTACTGTCTCCTGAAGAAGTCAGTGAAACACAAGGAACGGAAAAGCTGACAATAATTTATTCGTCATCAATGATGTGGGAGATTAATGGTCCCGAATCAGTGTTAGTCAATACTTATCAATGGATCATCAGGAACTGGGAAATTGTAAAAATCCAGTGGTCACAGGACCCCACAATGCTATACAATAAGATAGAATTTGAGCCATTCCAATCCCTGGTCCCTAGGGCCACCAGAAGCCAATACAGCGGTTTCGTAAGAACCCTGTTTCAGCAAATGCGGGATGTACTTGGAACATTTGATACTGCTCAGATAATAAAACTCCTCCCTTTTGCCGCTGCTCCTCCGGAACAGAGTAGGATGCAGTTCTCTTCTTTAACTGTTAATGTAAGAGGTTCTGGAATGAGAATACTTGTAAGAGGCAATTCCCCAGTGTTCAACTACAATAGAACCACTAAACGGCTCACAATCCTCGGAAAGGATGCAGGTGCGCTTACTGAGGACCCAGATGAAGGTACAACTGGAATAGAATCTGCTGTTCTAAGAGGGTTTCTCATTTTGGGTAGAGAAAACAAGAGATATGGCCCAGCACTAAGCATCAATGAACTAAGCAAGCTTGCAAAAGGGGAGAAAGCCAATGTACTAATTGGGCAAGGGGACGTAGTGTTGGTAATGAAACGGAAACGTGACTCTAGCATACTTACTGACAGCCAGACAGCGACCAAAAGGGTTCGGATGGCCATCAATTAGATGGATGTCAATCCGACTCTACTTTTCTTAAAGGTGCCAGCGCAAAATGCTATAAGCACAACATTCCCTTATACTGGAGATCCTCCCTACAGTCATGGAACAGGGACAGGATACACCATGGATACTGTCAGCAGAACACACCAATATTCAGAAAAAGGGAAATGGACAACAAACACTGAGATTGGAGCACCACAACTTAATCCAATCGATGGACCACTTCCTGAAGACAATGAACCAAGTGGATACGCCCAAACAGATTGTGTATTGGAAGCAATGGCTTTACTTGAAGAATCCCATCCCGGAATCTTTGAAAATTCGTGTCTTGAAACAATGGAGGTGGTACAGCAGACAAGAGTGGACAAACTAACACAAGGCCGACAAACTTATGATTGGACCTTGAACAGGAATCAACCTGCTGCAACAGCACTTGCTAATACGATTGAAGTATTCAGATCAAATGGTCTGACTTCCAATGAGTCGGGGAGATTGATGGACTTCCTCAAAGATGTCATGGAGTCCATGAACAAGGAAGAAATGGAAATAACAACACACTTCCAACGGAAGAGAAGAGTAAGAGACAACATGACAAAGCGAATGATAACACAGAGAACCATAGGGAAGAAAAAACAACGATTAAACAGAAAGAGCTACCTAATTAGAACATTGACCCTAAACACAATGACCAAGGACGCTGAGAGAGGGAAATTGAAACGACGAGCAATCGCTACCCCAGGGATGCAGATAAGAGGGTTTGTATATTTTGTTGAAACACTAGCCCGAAGAATATGTGAAAAGCTTGAACAATCAGGATTGCCAGTTGGCGGTAATGAGAAAAAGGCAAAACTGGCTAATGTCGTCAGAAAAATGATGACTAATTCCCAAGACACTGAACTCTCATTCACCATCACTGGGGACAATACCAAATGGAATGAAAATCAGAACCCACGCATATTCCTGGCAATGATCACATACATAACTAGAAACCAGCCAGAATGGTTCAGAAATGTTCTAAGCATTGCACCGATTATGTTCTCAAATAAAATGGCAAGACTGGGGAAAGGATACATGTTCGAAAGCAAAAGTATGAAATTGAGAACTCAAATACCAGCAGAAATGCTAGCAAGCATTGACCTAAAATATTTCAATGATTCAACAAAAAAGAAAATTGAAAAGATACGACCACTTCTGGTTGACGGGACTGCTTCACTAAGTCCTGGAATGATGATGGGAATGTTCAACATGTTGAGCACTGTGCTGGGTGTATCCATATTAAACCTGGGCCAGAGGAAATACACAAAGACCACATACTGGTGGGACGGTCTGCAATCATCCGATGACTTTGCGTTAATAGTGAATGCACCTAATCATGAGGGGATACAAGCTGGAGTAGACAGATTCTATAGAACTTGCAAACTGGTCGGGATCAACATGAGCAAGAAGAAGTCCTACATAAATAGAACTGGAACATTCGAATTCACAAGCTTTTTCTACCGATATGGTTTTGTAGCCAATTTCAGCATGGAACTACCCAGTTTTGGAGTTTCCGGAATAAATGAGTCTGCAGACATGAGCATTGGAGTGACAGTTATCAAAAACAACATGATAAATAATGATCTCGGCCCTGCCACTGCACAGATGGCACTCCAACTCTTCATTAAGGATTATCGGTACACATACCGATGTCATAGAGGCGATACCCAGATACAAACCAGAAGATCTTTTGAGTTGAAAAAACTATGGGAACAGACTCAATCAAAGACTGGTCTACTGGTATCAGATGGGGGTCCAAACCTATATAACATCAGAAACCTACACATCCCGGAAGTCTGTTTAAAATGGGAGCTAATGGATGAAGATTATAGGGGGAGGCTATGCAATCCATTGAATCCTTTTGTTAGTCACAAAGAAATTGAATCAGTCAACAGTGCAATAGTAATGCCTGCGCATGGCCCTGCCAAAAGCATGGAGTATGATGCTGTTGCAACAACACATTCTTGGATCCCCAAGAGGAACCGGTCCATATTGAACACAAGCCAAAGGGGAATACTCGAAGATGAGCAGATGTATCAAAAATGCTGCAACCTGTTTGAAAAATTCTTCCCCAGCAGCTCATACAGAAGACCGGTCGGAATTTCTAGTATGGCTGAGGCCATGGTATCCAGGGCCCGCATTGATGCAAGAATTGACTTCGAATCTGGACGGATAAAGAAAGATGAGTTCGCTGAGATCATGAAGATCTGTTCCACCATTGAAGAGCTCGGACGGCAAAAATAGATGGAAGACTTTGTGCGACAGTGCTTCAATCCAATGATCGTCGAGCTTGCGGAAAAGGCAATGAAAGAATATGGAGAGGACCCAAAAATCGAAACAAACAAATTTGCAGCAATATGCACTCACTTGGAAGTCTGTTTCATGTACTCGGATTTCCACTTTATTAATGAACTAGGTAAATCAGTGGTCATAGAGTCTGGTGACCCAAATGCTCTTTTGAAACACAGATTTGAAATTATTGAAGGGAGAGACCGAACAATGGCATGGACAGTAGTAAACAGCATCTGCAACACCACAAGAGCTGAAAAACCTAAATTTCTTCCAGACTTATACGACTATAAGGAGAACAGATTTGTTGAAATTGGTGTGACAAGGAGAGAAGTTCACATATACTACCTGGAGAAGGCCAACAAAATAAAGTCTGAAAAGACACACATCCACATTTTCTCATTTACAGGGGAAGAAATGGCTACGAAAGCGGACTACACTCTTGATGAAGAGAGTAGAGCCAGAATAAAGACCAGGCTATTCACTATAAGACAAGAAATGGCCAGTAGGGGCCTCTGGGATTCCTTTCGTCAGTCCGAGAGAGGCGAAGAGACAATTGAAGAAAGATTTGAAATCACAGGGACGATGCGCAAGCTTGCCAATTACAGTCTCCCACCGAACTTCTCCAGCCTTGAAAATTTTAGAGTCTATGTGGATGGATTCAAGCCGAATGGATGCATTGAGAGTAAGCTTTCTCAAATGTCCAAAGAAGTAAATGCCAGAATTGAATCATTTTCAAAGACAACACCCCGACCACTCAAAATGCCAGGTGGTCCACCCTGCCATCAGCGATCTAAATTCTTGCTAATGGATGCTCTGAAACTGAGCATTGAGGACCCAAGTCACGAGGGAGAGGGAATACCACTATATGATGCAATCAAATGCATGAAAACTTTCTTTGGATGGAAAGAACCCAGTATTGTTAAACCACATGAAAAAGGCATAAACCCGAACTATATCCAAACTTGGAAGCAAGTATTAGAAGAAATACAAGACATTGAGAACGAAGAAAGGATCCCCAAGACCAAGAATATGAAAAAAACAAGCCAATTGAGATGGGCACTAGGTGAAAATATGGCACCAGAGAAAGTGGATTTTGAGGATTGTAAAGACATCAGTGATCTAAAACAGTATGACAGTGATGAACCAGAAACAAGGTCTCTTGCAAGTTGGATTCAAAATGAGTTCAACAAAGCTTGTGAGCTGACAGATTCAAGCTGGATAGAGCTCGATGAAATTGGGGAGGATGTCGCCCCAATAGAATACATYGCGAGCATGAGGAGAAATTATTTTACCGCTGAGATTTCCCATTGTAGAGCAACAGAATATATAATGAAAGGAGTGTACATCAACACCGCTCTACTCAATGCATCCTGTGCTGCGATGGATGAATTTCAATTAATTCCGATGATAAGTAAATGCAGGACCAAAGAAGGGAGAAGGAAAACAAATTTATATGGATTCATAGTAAAGGGAAGGTCCCATTTAAGAAATGATACTGACGTGGTGAACTTTGTAAGTATGGAATTTTCTCTTACTGATCCAAGATTTGAGCCGCACAAATGGGAAAAATACTGCGTTCTAGAGATTGGAGACATGCTTCTAAGAACTGCTGTAGGTCAAGTGTCAAGACCCATGTTTTTGTATGTGAGGACAAATGGGACCTCTAAAATTAAAATGAAATGGGGAATGGAAATGAGGCGCTGCCTCCTTCAGTCTCTGCAACAGATTGAAAGCATGATCGAAGCTGAGTCCTCAGTCAAAGAAAAGGACATGACCAAAGAATTTTTTGAGAACAAATCAGAAACATGGCCTATAGGAGAGTCCCCCAAAGGAGTGGAAGAGGGCTCGATCGGAAAGGTTTGCAGGACCTTATTAGCAAAATCTGTGTTTAACAGTTTGTATGCATCTCCACAATTGGAAGGATTTTCAGCTGAATCTAGGAAATTACTTCTCATTGTTCAGGCTCTTAGGGATAACCTGGAACCTGGAACCTTTGATATTGGGGGATTATATGAATCAATTGAGGAGTGCCTGATTAATGATCCCTGGGTTTTGCTTAATGCATCTTGGTTCAACTCCTTCCTTACACATGCACTGAAGTAGATGACGATAACCATTATTTTGATACTACTGACCCATTGGGCTTACAGTCAAAACCCAATAAATGACAACAACACAGCCACATTGTGTCTAGGACACCATGCAGTAGCAAATGGAACATTGGTAAAAACAATAAGTGATGATCAAATTGAGGTGACAAATGCTACAGAATTAGTTCAGAGCATTCCAATGGGGAAAATATGCAACAATTCGTATAGAATTCTAGATGGAAAAGATTGCACATTAATAGATGCAATGCTAGGAGATCCCCACTGTGACGCCTTTCAGTATGAGAATTGGGACCTCTTTATAGAAAGAAGCAGCGCCTTCAGCAATTGCTACCCATATGACATCCCTAACTATGCATCGCTCCGATCCATTGTAGCATCCTCAGGAACATTGGAATTCACAGCAGAGGGATTCACATGGACAGGTGTCACTCAAAACGGAAGAAGCGGATCCTGCAAAAGGGGATCAGCCGATAGTTTCTTTAGCCGACTGAATTGGCTAACAAAATCCGGAAGCTCTTACCCCATATTGAATGTGACAATGCCTAACAACAAAAACTTCGACAAGCTATACATCTGGGGGATCCATCACCCGAGCTCAACTCAAGAGCAGACAAAATTGTATATCCAGGAATCAGGGCGAGTAACAGTCTCAACAAAAAGAAGTCAACAAACAATAATCCCTAACATTGGGTCTAGACCATGGATCAGAGGTCAATCAGGTAGGATAAGCATATACTGGACCATTGTAAAACCTGGAGATATTCTAATGATAAACAGTAATGGCAACTTAGTTGCACCGCGGGGATACTTTAAATTGAAAACAGGGAAAAGCTCTGTAATGAGATCAGACGTACCCATAGACATTTGTGTGTCTGAATGTATTACACCAAATGGAAGCATCTCCAACGACAAGCCATTCCAAAATGTGAACAAAGTTACATATGGAAAATGTCCCAAGTATATCAGACAAAACACTTTAAAGCTGGCCACTGGGATGAGGAATGTACCAGAAAAGCAAATCAGAGGAATCTTCGGGGCAATAGCGGGATTCATCGAAAACGGCTGGGAAGGAATGGTTGATGGATGGTATGGGTTCCGATACCAAAACTCTGAAGGAACAGGGCAAGCTGCAGATCTAAAGAGCACTCAAACAGCCATCGACCAGATCAATGGAAAGTTAAACAGAGTGATTGAAAGAACAAATGAGAAATTCCATCAAATAGAGAAGGAATTCTCAGAAGTAGAAGGAAGAATTCAGGACTTGGAGAAATATGTAGAAGACACCAAAATAGACCTATGGTCCTACAATGCAGAATTGCTGGTGGCTCTAGAAAATCAACATACAATTGACTTAACAGATGCAGAAATGAATAAATTGTTTGAGAGAACTAGACGCCTGTTAAGAGAAAACGCAGAAGACATGGGAGGTGGATGTTTCAAGATTTACCACAAATGTAATAATGCATGCATTGGATCAATAAGAAATGGGACATATGACCATTACATATACAGAGATGAAGCATTAAACAACCGATTTCAGATCAAAGGTGTAGAGTTGAAATCAGGCTACAAAGATTGGATACTCTGGATTTCATTCGCCATATCATGCTTCTTAATTTGCGTTGTTCTATTGGGTTTTATTATGTGGGCTTGCCAAAAAGGCAACATCAGATGCAACATTTGCATTATGGCGTCTCAAGGCACCAAACGATCCTATGAACAGATGGAAACTGATGGGGAACGCCAGAATGCAACTGAAATCAGAGCATCTGTCGGAAGGATGGTGGGAGGAATTGGCCGGTTTTATGTTCAGATGTGTACTGAGCTTAAACTAAACGACCATGAAGGGCGACTGATTCAGAACAGCATAACAATAGAAAGGATGGTGCTTTCGGCATTCGACGAAAGAAGAAACAAGTATCTCGAGGAGCATCCCAGTGCTGGGAAAGACCCTAAGAAAACAGGAGGCCCTATATACAGAAGGAAAGATGGGAAATGGATGAGGGAACTCATCCTCCATGATAAAGAAGAAATCATGAGAATCTGGCGTCAGGCCAACAATGGTGAAGACACTACTGCTGGTCTTACTCATATGATGATCTGGCACTCCAATCTCAATGACACCACATACCAAAGAACAAGGGCTCTTGTTCGAACTGGGATGGATCCCAGAATGTGCTCTCTTATGCAAGGCTCAACCCTCCCACGGAGATCTGGAGCAGCTGGTGCTGCAGTAAAAGGTGTTGGAACAATGGTAATGGAACTCATCAGAATGATCAAACGCGGAATAAATGATCGGAATTTCTGGAGAGGTGAAAATGGTCGAAGAACCAGAATTGCTTATGAAAGAATGTGCAATATCCTCAAAGGGAAATTCCAGACAGCAGCACAACGAGCTATGATGGACCAGGTGAGAGAAGGCCGCAATCCTGGAAACGCTGAGATTGAGGATCTCATTTTCTTGGCACGATCAGCACTTATTTTGAGAGGATCAGTAGCCCATAAATCATGCCTACCTGCCTGTGTTTATGGCCTTGCAGTAACCAGTGGATATGACTTTGAGAAGGAAGGATACTCTCTGGTTGGAATTGATCCTTTCAAACTACTCCAGAACAGCCAGATTTTCAGTCTAATCAGACCAAAAGAAAACCCAGCACACAAGAGCCAGTTGGTGTGGATGGCATGCCATTCTGCAGCATTTGAAGACCTAAGAGTTTTAAATTTCATTAGAGGAACCAAAGTAATCCCAAGAGGACAGTTAACAACCAGAGGAGTTCAAATAGCTTCAAATGAAAACATGGAGACAATAGACTCTAGCACACTTGAACTGAGAAGCAAGTATTGGGCAATAAGGACCAGAAGCGGAGGAAACACCAGTCAACAGAGAGCATCTGCAGGACAGATAAGTGTGCAACCTACTTTCTCAGTACAGAGAAACCTTCCTTTTGAAAGAGCAACCATCATGGCTGCATTCATTGGTAACACCGAAGGAAGGACTTCCGACATGAGAACAGAAATCATAAGGATGATGGAAAATGCCAAATCAGAAGATGTGTCTTTCCAGGGGCGGGGAGTCTTCGAGCTCTCGGACGAAAAGGCAACGAACCCGATCGTGCCTTCTTTTGACATGAGCAATGAAGGGTCTTATTTCTTCGGAGACAATGCTGAGGAGTTTGACAGTTGAATGAATCCAAATCAAAAGATAATAGCAATTGGATTTACATCATTGGGGATATTAATCATTAGTGTCATTCTCCATGTAGTCAGCATTATAGTAACAGTACTGGCCCTAAATAACAATAGAACAGATCTGAACTGCAAAGAGACGATCATAAGGGAGTACAATGAAACAGTAAGAGTAGAAAAAATTACTCAATGGTATAATATCAGTACAATTAAGTACATGGAGAAACCTTCAAATGAATACTATATGAACAACACTGAACCACTTTGTGAGGCCCAAGGCTTTGCACCATTTTCCAAGGATAATGGAATACGAATTGGATCGAGGGGCCATGTTTTTGTGATAAGAGAACCTTTTGTATCATGTTCGCCTTCAGAATGTAGAACCTTTTTCCTCACACAGGGCTCATTACTCAATGACAAACATTCTAACGGCACAATAAAGGACCGAAGTCCGTATAGAACTCTGATGAGTGTCAAAATAGGACAATCACCTAATGTATATCAAGCTAGGTTTGAATCAGTGGCATGGTCAGCAACAGCATGCCATGATGGAAAAAAATGGATGACGGTTGGGGTCACAGGGCCTGACAACCAAGCAATTGCAGTAGTGAACTATGGGGGTGTTCCGGTTGATATTATTAATTCATGGGCAGGGGATATTTTAAGAACCCAAGAATCGTCATGCACCTGCATCAAAGGAGATTGTTATTGGGTAATGACTGATGGGCCGGCGAATAGACAAGCCAAATATAAGATATTCAAAGCAAAAAATGGAAAAGTGATTGGACAAACTGATATAAGTTTCAATGGAGGACACATAGAGGAGTGTTCTTGTTACCCCAATGAAGGGAAGGTGGAATGCATATGCAGGGACAATTGGACTGGAACAAATAGACCAATTTTGGTAATATCTTCTGATCTATCATACACAGTTGGATATTTGTGTGCTGGCATTCCCACTGACACTCCTAGGGGAGAGGATAGTCAATTCACGGGCTCATGTACAAACCCTTTGGGAAATAAAGGATACGGTGTAAAAGGTTTCGGATTTCGACAAGGAACTGACGTATGGGCCGGAAGGACAATTAGTAGAACTTCAAGATCAGGATTCGAAATAATAAAAATCAGGAATGGTTGGACACAGAACAGTAAAGACCAAATAAGGAGGCAAGTGATTATCGATGATCCAAATTGGTCAGGATATAGCGGTTCTTTCACATTGCCGGTCGAACTAACAAAAAAAGAATGTTTGGTGCCCTGTTTCTGGGTTGAAATGATTAGGGGTAAACCTGAAGAAAAAACAATATGGACCTCTAGCAGCTCCATTGTGATGTGTGGAGTAGATCATAAAATTGCCAGTTGGTCATGGCACGATGGAGCTATTCTTCCTTTTGACATCGATAAGATGATGAGTCTTCTAACCGAGGTCGAAACGTACGTTCTCTCTATCATGCCATCAGGCCCCCTCAAAGCCGAGATCGCGCAGAGACTTGAAGATGTCTTTGCAGGGAAGAACACCGATCTTGAGGCACTCATGGAGTGGCTAAAGACAAGACCAATCCTGTCACCTCTAACTAAAGGGATTTTAGGATTTGTATTCACGCTCACCGTGCCCAGTGAGCGAGGACTGCAGCGTAGACGCTTTGTCCAAAATGCCCTTAGTGGAAACGGAGATCCAAACAACATGGACAGAGCGGTAAAACTGTACAGGAAGCTTAAAAGAGAAATAACATTCCATGGGGCAAAAGAGGTGGCACTCAGCTATTCCACCGGTGCACTAGCCAGCTGCATGGGACTCATATACAACAGAATGGGAACTGTTACAACTGAAGTGGCATTTGGCCTGGTATGTGCCACATGTGAACAGATTGCTGATTCCCAGCACCGGTCTCATAGGCAGATGGTGACAACAACCAACCCATTAATCAGACATGAAAACAGAATGGTATTAGCCAGTACCACGGCTAAAGCCATGGAACAGATGGCAGGATCAAGTGAACAGGCAGCAGAGGCCATGGAGGTTGCTAGTAGGGCTAGGCAGATGGTACAGGCAATGAGAACCATTGGGACCCATCCTAGCTCCAGTGCTGGTTTGAAAGATGATCTCCTTGAAAACTTACAGGCCTACCAGAAACGGATGGGAGTGCAAATGCAGCGATTCAAGTGATCCTCTCGTTATTGCAGCAAGTATCATTGGGATATTGCACTTGATATTGTGGATTCTTGATCGTCTTTTCTTCAAATTCATTTATCGTCGCCTTAAATACGGGATGAAAAGAGGGCCTTCTACGGAAGGAGTACCTGAGTCCATGAGGGAAGAATATCGGCAGGAACAGCAGAATGCTGTGGATGTTGACGATGGTCATTTTGTCAACATAGAGCTAGAGTAAATGGATTCCAACACTGTGTCAAGCTTCCAGGTAGACTGTTTTCTCTGGCATGTCCGCAAACGATTCGCAGACCAAGAACTGGGTGATGCCCCATTCCTTGATCGGCTTCGCCGAGACCAGAAGTCCCTAAGGGGAAGAGGCAGCACTCTTGGTCTGGACATCGAAACAGCCACTCATGCAGGAAAGCAGATAGTGAAGCAGATTCTGGAAAAGGAATCAGATGAGGCACTTAAAATAACCATTGCCTCTGTTCCTACTTCACGCTACTTAACTGATATGACTCTTGATGAGATGTCAAGAGACTGGTTCATGCTCATGCCCAAGCAAAAAGTAACAGGCTCCCTATGTATAAGAATGGACCAGGCAATCATGGATAAGAACATCATCCTTAAAGCAAACTTTAGTGTGATTTTCGAAAGGCTGGAAACACTAATACTACTTAGAGCCTTCACTGAAGAAGGAGCAGTCGTTGGCGAAATTTCACCATTACCTTCTCTTCCAGGACATACTAATGAGGATGTCAAAAATGCAATTGGGGTCCTCATCGGAGGACTTAAATGGAATGATAATACGGTTAGAATCTCTGAAACTCTACAGAGATTCGCTTGGAGAAGCAGTAATGAGATTGGGAGATCTTCATTCCCTTCAAAGCAGAAATGAAAAATGGAGAGAACAATTAAGCCAGAAATTTGAAGAAATAAGATGGTTAATTGAAGAAGTGCGACATAGATTGAAAAATACAGAAAACAGTTTTGAACAAATAACATTTATGCAAGCCTTACAACTATTGCTTGAAGTAGAGCAAGAGATAAGAACTTTCTCGTTTCAGCTTATTTAA
		</sequence>
		<sequence>
			<taxon idref="cVIII_156_A/equine/West_Sussex/09699/2019|South_East_England|2019-05-28"/>
			ATGGAGAGAATAAAAGAACTGAGAGATCTGATGTTGCAATCCCGCACCCGCGAGATACTAACCAAAACTACTGTGGACCACATGGCCATAATTAAGAAATATACATCAGGAAGACAAGAGAAGAACCCTGCACTTAGGATGAAATGGATGATGGCAATGAAATACCCAATTACAGCAGATAAGAGAGTAATGAAGATGATTCCTGAGAGAAATGAACAGGGACAAACCCTTTGGAGCAAGACGAACGATGCTGGCTCAGACCGCGTAATGGTATCACCCCTGGCAGTGACATGGTGGAATAGAAATGGACCAACAACAAGCACAATTCATTACCCAAAAGTCTACAAAACTTATTTTGAAAAGGTTGAAAGATTGAAACATGGAACCTTTGGCCCCGTTCATTTTAGGAATCAAGTCAAGATAAGACGGAGAGTTGATGTAAACCCTGGTCACGCAGACCTCAGTGCCAAAGAAGCACAAGATGTAATTATGGAAGTTGTTTTCCCAAACGAAGTGGGAGCCAAAATTCTAACATCGGAATCACAACTAACAATAACCAAAGAGAAAAAGGAAGAACTTCAGGACTGCAAAATTGCTCCCTTGATGGTAGCATACATGCTAGAAAGAGAATTGGTCCGAAAAACAAGGTTCCTCCCAGTAGCAGGAGGAACAAGCAGTGTATACATTGAAGTGCTGCATCTGACTCAAGGAACATGCTGGGAGCAAATGTACACTCCAGGAGGAGAAGTTAGAAATGATGATATTGATCAAAGTTTAATTATTGCAGCACGGAACATAGTGAGAAGAGCGACGGTATCAGCAGATCCACTAGCATCCCTACTGGAAATGTGCCACAGTACACAGATTGGTGGGATAAGGATGGTAGACATCCTTAAACAGAATCCAACTGAGGAACAAGCTGTGGATATATGCAAAGCAGCAATGGGATTGAGAATTAGCTCATCATTCAGCTTTGGTGGATTCACCTTCAAAAGAACAAGTGGATCATCAGTCAAGAGAGAAGAAGAAATGCTTACAGGCAACCTCCAAACATTGAAAATAAGAGTACATGAGGGCTATGAAGAATTCACAATGGTCGGAAGAAGAGCAACAGCCATTCTCAGAAAGGCAACCAGAAGATTGATTCAATTGATAGTAAGTGGGAGAGATGAACAATCAATTGCTGAAGCAGTAATTGTAGCCATGGTGTTTTCGCAAGAAGATTGCATGATAAAAGCAGTTCGAGGTGATTTGAACTTTGTTAATAGAGCAAATCAGCGTTTGAACCCCATGCATCAACTCTTGAGGCATTTCCAAAAAGATGCAAAAGTGCTTTTCCAAAACTGGGGAATTGAACCCATCGATAATGTAATGGGGATGATTGGAATATTGCCTGACATGACCCCAAGCACCGAGATGTCATTGAGAGGAGTGAGAGTCAGCAAGATGGGAGTGGATGAGTACTCCAGCACTGAGAGAGTGGTGGTGAGCATTGACCGTTTTTTAAGAGTTCGGGATCAAAGGGGAAACATACTACTGTCTCCTGAAGAAGTCAGTGAAACACAAGGAACGGAAAAGCTGACAATAATTTATTCGTCATCAATGATGTGGGAGATTAATGGTCCCGAATCAGTGTTAGTCAATACTTATCAATGGATCATCAGGAACTGGGAAATTGTAAAAATCCAGTGGTCACAGGACCCCACAATGCTATACAATAAGATAGAATTTGAGCCATTCCAATCCCTGGTCCCTAGGGCCACCAGAAGCCAATACAGCGGTTTCGTAAGAACCCTGTTTCAGCAAATGCGGGATGTACTTGGAACATTTGATACTGCTCAGATAATAAAACTCCTCCCTTTTGCCGCTGCTCCTCCGGAACAGAGTAGGATGCAGTTCTCTTCTTTAACTGTTAATGTAAGAGGTTCTGGAATGAGAATACTTGTAAGAGGCAATTCCCCAGTGTTCAACTACAATAGAACCACTAAACGGCTCACAATCCTCGGAAAGGATGCAGGTGCGCTTACTGAGGACCCAGATGAAGGTACAACTGGAATAGAATCTGCTGTTCTAAGAGGGTTTCTCATTTTGGGTAGAGAAAACAAGAGATATGGCCCAGCACTAAGCATCAATGAACTAAGCAAGCTTGCAAAAGGGGAGAAAGCCAATGTACTAATTGGGCAAGGGGACGTAGTGTTGGTAATGAAACGGAAACGTGACTCTAGCATACTTACTGACAGCCAGACAGCGACCAAAAGGGTTCGGATGGCCATCAATTAGATGGATGTCAATCCGACTCTACTTTTCTTAAAGGTGCCAGCGCAAAATGCTATAAGCACAACATTCCCTTATACTGGAGATCCTCCCTACAGTCATGGAACAGGGACAGGATACACCATGGATACTGTCAACAGAACACACCAATATTCAGAAAAAGGGAAATGGACAACAAACACTGAGATTGGAGCACCACAACTTAATCCAATCGATGGACCACTTCCTGAAGACAATGAACCAAGTGGATACGCCCAAACAGATTGTGTATTGGAAGCAATGGCTTTACTTGAAGAATCCCATCCCGGAATCTTTGAAAATTCGTGTCTTGAAACAATGGAGGTGGTACAGCAGACAAGAGTGGACAAACTAACACAAGGCCGACAAACTTATGATTGGACCTTGAACAGGAATCAACCTGCTGCAACAGCACTTGCTAATACGATTGAAGTATTCAGATCAAATGGTCTGACTTCCAATGAGTCGGGGAGATTGATGGACTTCCTCAAAGATGTCATGGAGTCCATGAACAAGGAAGAAATGGAAATAACAACACACTTCCAACGGAAGAGAAGAGTAAGAGACAACATGACAAAGCGAATGATAACACAGAGAACCATAGGGAAGAAAAAACAACGATTAAACAGAAAGAGCTACCTAATTAGAACATTGACCCTAAACACAATGACCAAGGACGCTGAGAGAGGGAAATTGAAACGACGAGCAATCGCTACCCCAGGGATGCAGATAAGAGGGTTTGTATATTTTGTTGAAACACTAGCCCGAAGAATATGTGAAAAGCTTGAACAATCAGGATTGCCAGTTGGCGGTAATGAGAAAAAGGCAAAACTGGCTAATGTCGTCAGAAAAATGATGACTAATTCCCAAGACACTGAACTCTCATTCACCATCACTGGGGACAATACCAAATGGAATGAAAATCAGAACCCACGCATATTCCTGGCAATGATCACATACATAACTAGAAACCAGCCAGAATGGTTCAGAAATGTTCTAAGCATTGCACCGATTATGTTCTCAAATAAAATGGCAAGACTGGGGAAAGGATACATGTTCGAAAGCAAAAGTATGAAATTGAGAACTCAAATACCAGCAGAAATGCTAGCAAGCATTGACCTAAAATATTTCAATGATTCAACAAAAAAGAAAATTGAAAAGATACGACCACTTCTGGTTGACGGGACTGCTTCACTAAGTCCTGGAATGATGATGGGAATGTTCAACATGTTGAGCACTGTGCTGGGTGTATCCATATTAAACCTGGGCCAGAGGAAATACACAAAGACCACATACTGGTGGGACGGTCTGCAATCATCCGATGACTTTGCGTTAATAGTGAATGCACCTAATCATGAGGGGATACAAGCTGGAGTAGACAGATTCTATAGAACTTGCAAACTGGTCGGGATCAACATGAGCAAGAAGAAGTCCTACATAAATAGAACTGGAACATTCGAATTCACAAGCTTTTTCTACCGATATGGTTTTGTAGCCAATTTCAGCATGGAACTACCCAGTTTTGGAGTTTCCGGAATAAATGAGTCTGCAGACATGAGCATTGGAGTGACAGTTATCAAAAACAACATGATAAATAATGATCTCGGCCCTGCCACTGCACAGATGGCACTCCAACTCTTCATTAAGGATTATCGGTACACATACCGATGTCATAGAGGCGATACCCAGATACAAACCAGAAGATCTTTTGAGTTGAAAAAACTATGGGAACAGACTCAATCAAAGACTGGTCTACTGGTATCAGATGGGGGTCCAAACCTATATAACATCAGAAACCTACACATCCCGGAAGTCTGTTTAAAATGGGAGCTAATGGATGAAGATTATAGGGGGAGGCTATGCAATCCATTGAATCCTTTTGTTAGTCACAAAGAAATTGAATCAGTCAACAGTGCAATAGTAATGCCTGCGCATGGCCCTGCCAAAAGCATGGAGTATGATGCTGTTGCAACAACACATTCTTGGATCCCCAAGAGGAACCGGTCCATATTGAACACAAGCCAAAGGGGAATACTCGANNNNNNNNAGATGTATCAAAAATGCTGCAACCTGTTTGAAAAATTCTTCCCCAGCAGCTCATACAGAAGACCGGTCGGAATTTCTAGTATGGCTGAGGCCATGGTATCCAGGGCCCGCATTGATGCACGAATTGACTTCGAATCTGGACGGATAAAGAAAGATGAGTTCGCTGAGATCATGAAGATCTGTTCCACCATTGAAGAGCTCGGACGGCAAAAATAGATGGAAGACTTTGTGCGACAGTGCTTCAATCCAATGATCGTCGAGCTTGCGGAAAAGGCAATGAAAGAATATGGAGAGGACCCAAAAATCGAAACAAACAAATTTGCAGCAATATGCACTCACTTGGAAGTCTGTTTCATGTACTCGGATTTCCACTTTATTAATGAACTAGGTAAATCAGTGGTCATAGAGTCTGGTGACCCAAATGCTCTTTTGAAACACAGATTTGAAATTATTGAAGGGAGAGACCGAACAATGGCATGGACAGTAGTAAACAGCATCTGCAACACCACAAGAGCTGAAAAACCTAAATTTCTTCCAGACTTATACGACTATAAGGAGAACAGATTTGTTGAAATTGGTGTGACAAGGAGAGAAGTTCACATATACTACCTGGAGAAGGCCAACAAAATAAAGTCTGAAAAGACACACATCCACATTTTCTCATTTACAGGGGAAGAAATGGCTACGAAAGCGGACTACACTCTTGATGAAGAGAGTAGAGCCAGAATAAAGACCAGGCTATTCACTATAAGACAAGAAATGGCCAGTAGGGGCCTCTGGGATTCCTTTCGTCAGTCCGAGAGAGGCGAAGAGACAATTGAAGAAAGATTTGAAATCACAGGGACGATGCGCAAGCTTGCCAATTACAGTCTCCCACCGAACTTCTCCAGCCTTGAAAATTTTAGAGTCTATGTGGATGGATTCAAGCCGAATGGATGCATTGAGAGTAAGCTTTCTCAAATGTCCAAAGAAGTAAATGCCAGAATTGAATCATTTTCAAAGACAACACCCCGACCACTCAAAATGCCAGGTGGTCCACCCTGCCATCAGCGATCTAAATTCTTGCTAATGGATGCTCTGAAACTGAGCATTGAGGACCCAAGTCACGAGGGAGAGGGAATACCACTATATGATGCAATCAAATGCATGAAAACTTTCTTTGGATGGAAAGAACCCAGTATTGTTAAACCACATGAAAAAGGCATAAACCCGAACTATATCCAAACTTGGAAGCAAGTATTAGAAGAAATACAAGACATTGAGAACGAAGAAAGGATCCCCAAGACCAAGAATATGAAAAAAACAAGCCAATTGAGATGGGCACTAGGTGAAAATATGGCACCAGAGAAAGTGGATTTTGAGGATTGTAAAGACATCAGTGATCTAAAACAGTATGACAGTGATGAACCAGAAACAAGGTCTCTTGCAAGTTGGATTCAAAATGAGTTCAACAAAGCTTGTGAGCTGACAGATTCAAGCTGGATAGAGCTCGATGAAATTGGGGAGGATGTCGCCCCAATAGAATACATTGCGAGCATGAGGAGAAATTATTTTACCGCTGAGATTTCCCATTGTAGAGCAACAGAATATATAATGAAAGGAGTGTACATCAACACCGCTCTACTCAATGCATCCTGTGCTGCGATGGATGAATTTCAATTAATTCCGATGATAAGTAAATGCAGGACCAAAGAAGGGAGAAGGAAAACAAATTTATATGGATTCATAGTAAAGGGAAGGTCCCATTTAAGAAATGATACTGACGTGGTGAACTTTGTAAGTATGGAATTTTCTCTTACTGATCCAAGATTTGAGCCGCACAAATGGGAAAAATACTGCGTTCTAGAGATTGGAGACATGCTTCTAAGAACTGCTGTAGGTCAAGTGTCAAGACCCATGTTTTTGTATGTGAGGACAAATGGGACCTCTAAAATTAAAATGAAATGGGGAATGGAAATGAGGCGCTGCCTCCTTCAGTCTCTGCAACAGATTGAAAGCATGATCGAAGCTGAGTCCTCAGTCAAAGAAAAGGACATGACCAAAGAATTTTTTGAGAACAAATCAGAAACATGGCCTATAGGAGAGTCCCCCAAAGGAGTGGAAGAGGGCTCGATCGGAAAGGTTTGCAGGACCTTATTAGCAAAATCTGTGTTTAACAGTTTGTATGCATCTCCACAATTGGAAGGATTTTCAGCTGAATCTAGGAAATTACTTCTCATTGTTCAGGCTCTTAGGGATAACCTGGAACCTGGAACCTTTGATATTGGGGGATTATATGAATCAATTGAGGAGTGCCTGATTAATGATCCCTGGGTTTTGCTTAATGCATCTTGGTTCAACTCCTTCCTTACACATGCACTGAAGTAGATGACGATAACCATTATTTTGATACTACTGACCCATTGGGCTTACAGTCAAAACCCAATAAATGACAACAACACAGCCACATTGTGTCTAGGACACCATGCAGTAGCAAATGGAACATTGGTAAAAACAATAAGTGATGATCAAATTGAGGTGACAAATGCTACAGAATTAGTTCAGAGCATTCCAATGGGGAAAATATGCAACAATTCGTATAGAATTCTAGATGGAAAGGATTGCACATTAATAGATGCAATGCTAGGAGATCCCCACTGTGACGCCTTTCAGTATGAGAATTGGGACCTCTTTATAGAAAGAAGCAGCGCCTTCAGCAATTGCTACCCATATGACATCCCTAACTATGCATCGCTCCGATCCATTGTAGCATCCTCAGGAACATTGGAATTCACAGCAGAGGGATTCACATGGACAGGTGTCACTCAAAACGGAAGAAGCGGATCCTGCAAAAGGGGATCAGCCGATAGTTTCTTTAGCCGACTGAATTGGCTAACAAAATCCGGAAGCTCTTACCCCATATTGAATGTGACAATGCCTAACAACAAAAACTTCGACAAGCTATACATCTGGGGGATCCATCACCCGAGCTCAACTCAAGAGCAGACAAAATTGTATATCCAGGAATCAGGGCGAGTAACAGTCTCAACAAAAAGAAGTCAACAAACAATAATCCCTAACATTGGGTCTAGACCATGGATCAGAGGTCAATCAGGTAGGATAAGCATATACTGGACCATTGTAAAACCTGGAGATATTCTAATGATAAACAGTAATGGCAACTTAGTTGCACCGCGGGGATACTTTAAATTGAAAACAGGGAAAAGCTCTGTAATGAGATCAGACGTACCCATAGACATTTGTGTGTCTGAATGTATTACACCAAATGGAAGCATCTCCAACGACAAGCCATTCCAAAATGTGAACAAAGTTACATATGGAAAATGTCCCAAGTATATCAGACAAAACACCTTAAAGCTGGCCACTGGGATGAGGAATGTACCAGAAAAGCAAATCAGAGGAATCTTCGGGGCAATAGCGGGATTCATCGAAAACGGCTGGGAAGGAATGGTTGATGGATGGTATGGGTTCCGATACCAAAACTCTGAAGGAACAGGGCAAGCTGCAGATCTAAAGAGCACTCAAACAGCCATCGACCAGATCAATGGAAAGTTAAACAGAGTGATTGAAAGAACAAATGAGAAATTCCATCAAATAGAGAAGGAATTCTCAGAAGTAGAAGGAAGAATTCAGGACTTGGAGAAATATGTAGAAGACACCAAAATAGACCTATGGTCCTACAATGCAGAATTGCTGGTGGCTCTAGAAAATCAACATACAATTGACTTAACAGATGCAGAAATGAATAAATTGTTTGAGAGAACTAGACGCCTGTTAAGAGAAAACGCAGAAGACATGGGAGGTGGATGTTTCAAGATTTACCACAAATGTAATAATGCATGCATTGGATCAATAAGAAATGGGACATATGACCATTACATATACAGAGATGAAGCATTAAACAACCGATTTCAGATCAAAGGTGTAGAGTTGAAATCAGGCTACAAAGATTGGATACTCTGGATTTCATTCGCCATATCATGCTTCTTAATTTGCGTTGTTCTATTGGGTTTTATTATGTGGGCTTGCCAAAAAGGCAACATCAGATGCAACATTTGCATTATGGCGTCTCAAGGCACCAAACGATCCTATGAACAGATGGAAACTGATGGGGAACGCCAGAATGCAACTGAAATCAGAGCATCTGTCGGAAGGATGGTGGGAGGAATTGGCCGGTTTTATGTTCAGATGTGTACTGAGCTTAAACTAAACGACCATGAAGGGCGACTGATTCAGAACAGCATAACAATAGAAAGGATGGTGCTTTCGGCATTCGACGAAAGAAGAAACAAGTATCTCGAGGAGCATCCCAGTGCTGGGAAAGACCCTAAGAAAACAGGAGGCCCTATATACAGAAGGAAAGATGGGAAATGGATGAGGGAACTCATCCTCCATGATAAAGAAGAAATCATGAGAATCTGGCGTCAGGCCAACAATGGTGAAGACGCTACTGCTGGTCTTACTCATATGATGATCTGGCACTCCAATCTCAATGACACCACATACCAAAGAACAAGGGCTCTTGTTCGAACTGGGATGGATCCCAGAATGTGCTCTCTTATGCAAGGCTCAACCCTCCCACGGAGATCTGGAGCAGCTGGTGCTGCAGTAAAAGGTGTTGGAACAATGGTAATGGAACTCATCAGAATGATCAAACGCGGAATAAATGATCGGAATTTCTGGAGAGGTGAAAATGGTCGAAGAACCAGAATTGCTTATGAAAGAATGTGCAATATCCTCAAAGGGAAATTCCAGACAGCAGCACAACGAGCTATGATGGACCAGGTGAGAGAAGGCCGCAATCCTGGAAACGCTGAGATTGAGGATCTCATTTTCTTGGCACGATCAGCACTTATTTTGAGAGGATCAGTAGCCCATAAATCATGCCTACCTGCCTGTGTTTATGGCCTTGCAGTAACCAGTGGATATGACTTTGAGAAGGAAGGATACTCTCTGGTTGGAATTGATCCTTTCAAACTACTCCAGAACAGCCAGATTTTCAGTCTAATCAGACCAAAAGAAAACCCAGCACACAAGAGCCAGTTGGTGTGGATGGCATGCCATTCTGCAGCATTTGAAGACCTAAGAGTTTTAAATTTCATTAGAGGAACCAAAGTAATCCCAAGAGGACAGTTAACAACCAGAGGAGTTCAAATAGCTTCAAATGAAAACATGGAGACAATAGACTCTAGCACACTTGAACTGAGAAGCAAGTATTGGGCAATAAGGACCAGAAGCGGAGGAAACACCAGTCAACAGAGAGCATCTGCAGGACAGATAAGTGTGCAACCTACTTTCTCAGTACAGAGAAACCTTCCTTTTGAAAGAGCAACCATCATGGCTGCATTCATTGGTAACACCGAAGGAAGGACTTCCGACATGAGAACAGAAATCATAAGGATGATGGAAAATGCCAAATCAGAAGATGTGTCTTTCCAGGGGCGGGGAGTCTTCGAGCTCTCGGACGAAAAGGCAACGAACCCGATCGTGCCTTCTTTTGACATGAGCAATGAAGGGTCTTATTTCTTCGGAGACAATGCTGAGGAGTTTGACAGTTGAATGAATCCAAATCAAAAGATAATAGCAATTGGATTTACATCATTGGGGATATTAATCATTAGTGTCATTCTCCATGTAGTCAGCATTATAGTAACAGTACTGGCCCTAAATAACAATAGAACAGATCTGAACTGCAAAGAGACGATCATAAGGGAGTACAATGAAACAGTAAGAGTAGAAAAAATTACTCAATGGTATAATATCAGTACAATTAAGTACATGGAGAAACCTTCAAATGAATACTATATGAACAACACTGAACCACTTTGTGAGGCCCAAGGCTTTGCACCATTTTCCAAGGATAATGGAATACGAATTGGATCGAGGGGCCATGTTTTTGTGATAAGAGAACCTTTTGTATCATGTTCGCCTTCAGAATGTAGAACCTTTTTCCTCACACAGGGCTCATTACTCAATGACAAACATTCTAACGGCACAATAAAGGACCGAAGTCCGTATAGAACTCTGATGAGTGTCAAAATAGGACAATCACCTAATGTATATCAAGCTAGGTTTGAATCAGTGGCATGGTCAGCAACAGCATGCCATGATGGAAAAAAATGGATGACGGTTGGGGTCACAGGGCCTGACAACCAAGCAATTGCAGTATTGAACTATGGGGGTGTTCCGGTTGATATTATTAATTCATGGGCAGGGGATATTTTAAGAACCCAAGAATCGTCATGCACCTGCATCAAAGGAGATTGTTATTGGGTAATGACTGATGGGCCGGCGAATAGACAAGCCAAATATAAGATATTCAAAGCAAAAAATGGAAAAGTGATTGGACAAACTGATATAAGTTTCAATGGAGGACACATAGAGGAGTGTTCTTGTTACCCCAATGAAGGGAAGGTGGAATGCATATGCAGGGACAATTGGACTGGAACAAATAGACCAATTTTGGTAATATCTTCTGATCTATCATACACAGTTGGATATTTGTGTGCTGGCATTCCCACTGACACTCCTAGGGGAGAGGATAGTCAATTCACGGGCTCATGTACAAACCCTTTGGGAAATAAAGGATACGGTGTAAAAGGTTTCGGATTTCGACAAGGAACTGACGTATGGGCCGGAAGGACAATTAGTAGAACTTCAAGATCAGGATTCGAAATAATAAAAATCAGGAATGGTTGGACACAGAACAGTAAAGACCAAATAAGGAGGCAAGTGATTATCGATGATCCAAATTGGTCAGGATATAGCGGTTCTTTCACATTGCCGGTTGAACTAACAAAAAAAGAATGTTTGGTGCCCTGTTTCTGGGTTGAAATGATTAGGGGTAAACCTGAAGAAAAAACAATATGGACCTCTAGCAGCTCCATTGTGATGTGTGGAGTAGATCATAAAATTGCCAATTGGTCATGGCACGATGGAGCTATTCTTCCTTTTGACATCGATAAGATGATGAGTCTTCTAACCGAGGTCGAAACGTACGTTCTCTCTATCATGCCATCAGGCCCCCTCAAAGCCGAGATCGCGCAGAGACTTGAAGATGTCTTTGCAGGGAAGAACACCGATCTTGAGGCACTCATGGAGTGGCTAAAGACAAGACCAATCCTGTCACCTCTAACTAAAGGGATTTTAGGATTTGTATTCACGCTCACCGTGCCCAGTGAGCGAGGACTGCAGCGTAGACGCTTTGTCCAAAATGCCCTTAGTGGAAACGGAGATCCAAACAACATGGACAGAGCGGTAAAACTGTACAGGAAGCTTAAAAGAGAAATAACATTCCATGGGGCAAAAGAGGTGGCACTCAGCTATTCCACCGGTGCACTAGCCAGCTGCATGGGACTCATATACAACAGAATGGGAACTGTTACAACTGAAGTGGCATTTGGCCTGGTATGTGCCACATGTGAACAGATTGCTGATTCCCAGCACCGGTCTCATAGGCAGATGGTAACAACAACCAACCCATTAATCAGACATGAAAACAGAATGGTATTAGCCAGTACCACGGCTAAAGCCATGGAACAGATGGCAGGATCAAGTGAACAGGCAGCAGAGGCCATGGAGGTTGCTAGTAGGGCTAGGCAGATGGTACAGGCAATGAGAACCATTGGGACCCATCCTAGCTCCAGTGCTGGTTTGAAAGATGATCTCCTTGAAAACTTACAGGCCTACCAGAAACGGATGGGAGTGCAAATGCAGCGATTCAAGTGATCCTCTCGTTATTGCAGCAAGTATCATTGGGATATTGCACTTGATATTGTGGATTCTTGATCGTCTTTTCTTCAAATTCATTTATCGTCGCCTTAAATACGGGATGAAAAGAGGGCCTTCTACGGAAGGAGTACCTGAGTCCATGAGGGAAGAATATCGGCAGGAACAGCAGAATGCTGTGGATGTTGACGATGGTCATTTTGTCAACATAGAGCTAGAGTAAATGGATTCCAACACTGTGTCAAGCTTCCAGGTAGACTGTTTTCTCTGGCATGTCCGCAAACGATTCGCAGACCAAGAACTGGGTGATGCCCCATTCCTTGATCGGCTTCGCCGAGACCAGAAGTCCCTGAGGGGAAGAGGCAGCACTCTTGGTCTGGACATCGAAACGGCCACTCATGCAGGAAAGCAGATAGTGAAGCAGATTCTGGAAAAGGAATCAGATGAGGCACTTAAAATAACCATTGCCTCTGTTCCTACTTCACGCTACTTAACTGATATGACTCTTGATGAGATGTCAAGAGACTGGTTCATGCTCATGCCCAAGCAAAAAGTAACAGGCTCCCTATGTATAAGAATGGACCAGGCAATCATGGATAAGAACATCATCCTTAAAGCAAACTTTAGTGTGATTTTCGAAAGGCTGGAAACACTAATACTACTTAGAGCCTTCACTGAAGAAGGAGCAGTCGTTGGCGAAATTTCACCATTACCTTCTCTTCCAGGACATACTAATGAGGATGTCAAAAATGCAATTGGGGTCCTCATCGGAGGACTTAAATGGAATGATAATACGGTTAGAATCTCTGAAACTCTACAGAGATTCGCTTGGAGAAGCAGTAATGAGATTGGGAGATCTTCATTCCCTTCAAAGCAGAAATGAAAAATGGAGAGAACAATTAAGCCAGAAATTTGAAGAAATAAGATGGTTAATTGAAGAAGTGCGACATAGATTGAAAAATACAGAAAACAGTTTTGAACAAATAACATTTATGCAAGCCTTACAACTATTGCTTGAAGTAGAGCAAGAGATAAGAACTTTCTCGTTTCAGCTTATTTAA
		</sequence>
		<sequence>
			<taxon idref="cVIII_189_A/equine/Somerset/10239/2019|South_West_England|2019-06-18"/>
			ATGGAGAGAATAAAAGAACTGAGAGATCTGATGTTGCAATCCCGCACCCGCGAGATACTAACCAAAACTACTGTGGACCACATGGCCATAATTAAGAAATATACATCAGGAAGACAAGAGAAGAACCCTGCACTTAGGATGAAATGGATGATGGCAATGAAATACCCAATTACAGCAGATAAGAGAGTAATGAAGATGATTCCTGAGAGAAATGAACAGGGACAAACCCTTTGGAGCAAGACGAACGATGCTGGCTCAGACCGCGTAATGGTATCACCCCTGGCAGTGACATGGTGGAATAGAAATGGACCAACAACAAGCACAATTCATTACCCAAAAGTCTACAAAACTTATTTTGAAAAGGTTGAAAGATTGAAACATGGAACCTTTGGCCCCGTTCATTTTAGGAATCAAGTCAAGATAAGACGGAGAGTTGATGTAAACCCTGGTCACGCAGACCTCAGTGCCAAAGAAGCACAAGATGTAATTATGGAAGTTGTTTTCCCAAACGAAGTGGGAGCCAGAATTCTAACATCGGAATCACAACTAACAATAACCAAAGAGAAAAAGGAAGAACTTCARGACTGCAAAATTGCTCCCTTGATGGTAGCATACATGCTAGAAAGAGAATTGGTCCGAAAAACAAGGTTCCTCCCAGTAGCAGGAGGAACAAGCAGTGTATACATTGAAGTGCTGCATCTGACTCAAGGAACATGCTGGGAGCAAATGTACACTCCAGGAGGAGAAGTTAGAAATGATGATATTGATCAAAGTTTAATTATTGCAGCACGGAACATAGTGAGAAGAGCGACGGTATCAGCAGATCCACTAGCATCCCTACTGGAAATGTGCCACAGTACACAGATTGGTGGGATAAGGATGGTAGACATCCTTAAACAGAATCCAACTGAGGAACAAGCTGTGGATATATGCAAAGCAGCAATGGGATTGAGAATTAGCTCATCATTCAGCTTTGGTGGATTCACCTTCAAAAGAACAAGTGGATCATCAGTCAAGAGAGAAGAAGAAATGCTTACAGGCAACCTCCAAACATTGAAAATAAGAGTACATGAGGGCTATGAAGAATTCACAATGGTCGGAAGAAGAGCAACAGCCATTCTCAGAAAGGCAACCAGAAGATTGATTCAATTGATAGTAAGTGGGAGAGATGAACAATCAATTGCTGAAGCAGTAATTGTAGCCATGGTGTTTTCGCAAGAAGATTGCATGATAAAAGCAGTTCGAGGTGATTTGAACTTTGTTAATAGAGCAAATCAGCGTTTGAACCCCATGCATCAACTCTTGAGGCATTTCCAAAAAGATGCAAAAGTGCTTTTCCAAAACTGGGGAATTGAACCCATCGATAATGTAATGGGGATGATTGGAATATTGCCTGACATGACCCCAAGCACCGAGATGTCATTGAGAGGAGTGAGAGTCAGCAAGATGGGAGTGGATGAGTACTCCAGCACTGAGAGAGTGGTGGTGAGCATTGACCGTTTTTTAAGAGTTCGGGATCAAAGGGGAAACATACTACTGTCTCCTGAAGAAGTCAGTGAAACACAAGGAACGGAAAAGCTGACAATAATTTATTCGTCATCAATGATGTGGGAGATTAATGGTCCCGAATCAGTGTTAGTCAATACTTATCAATGGATCATCAGGAACTGGGAAATTGTAAAAATCCAGTGGTCACAGGACCCCACAATGCTATACAATAAGATAGAATTTGAGCCATTCCAATCCCTGGTCCCTAGGGCCACCAGAAGCCAATACAGCGGTTTCGTAAGAACCCTGTTTCAGCAAATGCGGGATGTACTTGGAACATTTGATACTGCTCAGATAATAAAACTCCTCCCTTTTGCCGCTGCTCCTCCGGAACAGAGTAGGATGCAGTTCTCTTCTTTAACTGTTAATGTAAGAGGTTCTGGAATGAGAATACTTGTAAGAGGCAATTCCCCAGTGTTCAACTACAATAGAACCACTAAACGGCTCACAATCCTCGGAAAGGATGCAGGTGCGCTTACTGAGGACCCAGATGAAGGTACAACTGGAATAGAATCTGCTGTTCTAAGAGGGTTTCTCATTTTGGGTAGAGAAAACAAGAGATATGGCCCAGCACTAAGCATCAATGAACTAAGCAAGCTTGCAAAAGGGGAGAAAGCCAATGTACTAATTGGGCAAGGGGACGTAGTGTTGGTAATGAAACGGAAACGTGACTCTAGCATACTTACTGACAGCCAGACAGCGACCAAAAGGGTTCGGATGGCCATCAATTAGATGGATGTCAATCCGACTCTACTTTTCTTAA-------AGCGCAAAATGCTATAAGCACAACATTCCCTTATACTGGAGACCCTCCCTACAGTCATGGAACAGGGACAGGATACACCATGGATACTGTCAACAGAACACACCAATATTCAGAAAAAGGGAAATGGACAACAAACACTGAGATTGGAGCACCACAACTTAATCCAATCGATGGACCACTTCCTGAAGACAATGAACCAAGTGGATACGCCCAAACAGATTGTGTATTGGAAGCAATGGCTTTACTTGAAGAATCCCATCCCGGAATCTTTGAAAATTCGTGTCTTGAAACAATGGAGGTGGTACAGCAGACAAGAGTAGACAAACTAACACAAGGCCGACAAACTTATGATTGGACCTTGAACAGGAATCAACCTGCTGCAACAGCACTTGCTAATACGATTGAAGTATTCAGATCAAATGGTCTGACTTCCAATGAGTCGGGGAGATTGATGGACTTCCTCAAAGATGTCATGGAGTCCATGAACAAGGAAGAAATGGAAATAACAACACACTTCCAACGGAAGAGAAGAGTAAGAGACAACATGACAAAGCGAATGATAACACAGAGAACCATAGGGAAGAAAAAACAACGATTAAACAGAAAGAGCTACCTAATTAGAACATTGACCCTAAACACAATGACCAAGGACGCTGAGAGAGGGAAATTGAAACGACGAGCAATCGCTACCCCAGGGATGCAGATAAGAGGGTTTGTATATTTTGTTGAAACACTAGCCCGAAGAATATGTGAAAAGCTTGAACAATCAGGATTGCCAGTTGGCGGTAATGAGAAAAAGGCAAAACTGGCTAATGTCGTCAGAAAAATGATGACTAATTCCCAAGACACTGAACTCTCATTCACCATCACTGGGGACAATACCAAATGGAATGAAAATCAGAACCCACGCATATTCCTGGCAATGATCACATACATAACTAGAAACCAGCCAGAATGGTTCAGAAATGTTCTAAGCATTGCACCGATTATGTTCTCAAATAAAATGGCAAGACTGGGGAAAGGATACATGTTCGAAAGCAAAAGTATGAAATTGAGAACTCAAATACCAGCAGAAATGCTAGCAAGCATTGACCTAAAATATTTCAATGATTCAACAAAAAAGAAAATTGAAAAGATACGACCACTTCTGGTTGACGGGACTGCTTCACTAAGTCCTGGAATGATGATGGGAATGTTCAACATGTTGAGCACTGTGCTGGGTGTATCCATATTAAACCTGGGCCAGAGGAAATACACAAAGACCACATACTGGTGGGACGGTCTGCAATCATCCGATGACTTTGCGTTAATAGTGAATGCACCTAATCATGAGGGGATACAAGCTGGAGTAGACAGATTCTATAGAACTTGCAAACTGGTCGGGATCAACATGAGCAAGAAGAAGTCCTACATAAATAGAACTGGAACATTCGAATTCACAAGCTTTTTCTACCGATATGGTTTTGTAGCCAATTTCAGCATGGAACTACCCAGTTTTGGAGTTTCCGGAATAAATGAGTCTGCAGACATGAGCATTGGAGTGACAGTTATCAAAAACAACATGATAAATAATGATCTCGGCCCTGCCACTGCACAGATGGCACTCCAACTCTTCATTAAGGATTATCGGTACACATACCGATGTCATAGAGGCGATACCCAGATACAAACCAGAAGATCTTTTGAGTTGAAAAAACTATGGGAACAGACTCAATCAAAGACTGGTCTACTGGTATCAGATGGGGGTCCAAACCTATATAACATCAGAAACCTACACATCCCGGAAGTCTGTTTAAAATGGGAGCTAATGGATGAAGATTATAGGGGGAGGCTATGCAATCCATTGAATCCTTTTGTTAGTCACAAAGAAATTGAATCAGTCAACAGTGCAATAGTAATGCCTGCGCATGGCCCTGCCAAAAGCATGGAGTATGATGCTGTTGCAACAACACATTCTTGGATCCCCAAGAGGAACCGGTCCATATTGAACACAAGCCAAAGGGGAATACTCGAAGATGAGCAGATGTATCAAAAATGCTGCAACCTGTTTGAAAAATTCTTCCCCAGCAGCTCATACAGAAGACCGGTCGGAATTTCTAGTATGGCTGAGGCCATGGTATCCAGGGCCCGCATTGATGCACGAATTGACTTCGAATCTGGACGGATAAAGAAAGATGAGTTCGCTGAGATCATGAAGATCTGTTCCACCATTGAAGAGCTCGGACGGCAAAAATAGATGGAAGACTTTGTGCGACAGTGCTTCAATCCAATGATCGTCGAGCTTGCGGAAAAGGCAATGAAAGAATATGGAGAGGACCCAAAAATCGAAACAAACAAATTTGCAGCAATATGCACTCACTTGGAAGTCTGTTTCATGTACTCGGATTTCCACTTTATTAATGAACTAGGTAAATCAGTGGTCATAGAGTCTGGTGACCCAAATGCTCTTTTGAAACACAGATTTGAAATTATTGAAGGGAGAGACCGAACAATGGCATGGACAGTAGTAAACAGCATCTGCAACACCACAAGAGCTGAAAAACCTAAATTTCTTCCAGACTTATACGACTATAAGGAGAACAGATTTGTTGAAATTGGTGTGACAAGGAGAGAAGTTCACATATACTACCTGGAGAAGGCCAACAAAATAAAGTCTGAAAAGACACACATCCACATTTTCTCATTTACAGGGGAAGAAATGGCTACGAAAGCGGACTACACTCTTGATGAAGAGAGTAGAGCCAGAATAAAGACCAGGCTATTCACTATAAGACAAGAAATGGCCAGTAGGGGCCTCTGGGATTCCTTTCGTCAGTCCGAGAGAGGCGAAGAGACAATTGAAGAAAGATTTGAAATCACAGGGACGATGCGCAAGCTTGCCAATTACAGTCTCCCACCGAACTTCTCCAGCCTTGAAAATTTTAGAGTCTATGTGGATGGATTCAAGCCGAATGGATGCATTGAGAGTAAGCTTTCTCAAATGTCCAAAGAAGTAAATGCCAGAATTGAATCATTTTCAAAGACAACACCCCGACCACTCAAAATGCCAGGTGGTCCACCCTGCCATCAGCGATCTAAATTCTTGCTAATGGATGCTCTGAAACTGAGCATTGAGGACCCAAGTCACGAGGGAGAGGGAATACCACTATATGATGCAATCAAATGCATGAAAACTTTCTTTGGATGGAAAGAACCCAGTATTGTTAAACCACATGAAAAAGGCATAAACCCGAACTATATCCAAACTTGGAAGCAAGTATTAGAAGAAATACAAGACATTGAGAACGAAGAAAGGATCCCCAAGACCAAGAATATGAAAAAAACAAGCCAATTGAGATGGGCACTAGGTGAAAATATGGCACCAGAGAAAGTGGATTTTGAGGATTGTAAAGACATCAGTGATCTAAAACAGTATGACAGTGATGAACCAGAAACAAGGTCTCTTGCAGGTTGGATTCAAAATGAGTTCAACAAAGCTTGTGAGCTGACAGATTCAAGCTGGATAGAGCTCGATGAAATTGGGGAGGATGTCGCCCCAATAGAATACATTGCGAGCATGAGGAGAAATTATTTTACCGCTGAGATTTCCCATTGTAGAGCAACAGAATATATAATGAAAGGAGTGTACATCAACACCGCTCTACTCAATGCATCCTGTGCTGCGATGGATGAATTTCAATTAATTCCGATGATAAGTAAATGCAGGACCAAAGAAGGGAGAAGGAAAACAAATTTATATGGATTCATAGTAAAGGGAAGGTCCCATTTAAGAAATGATACTGACGTGGTGAACTTTGTAAGTATGGAATTTTCTCTTACTGATCCAAGATTTGAGCCGCACAAATGGGAAAAATACTGCGTTCTAGAGATTGGAGACATGCTTCTAAGAACTGCTGTAGGTCAAGTGTCAAGACCCATGTTTTTGTATGTGAGGACAAATGGGACCTCTAAAATTAAAATGAAATGGGGAATGGAAATGAGGCGCTGCCTCCTTCAGTCTCTGCAACAGATTGAAAGCATGATCGAAGCTGAGTCCTCAGTCAAAGAAAAGGACATGACCAAAGAATTTTTTGAGAACAAATCAGAAACATGGCCTATAGGAGAGTCCCCCAAAGGAGTGGAAGAGGGCTCGATCGGAAAGGTTTGCAGGACCTTATTAGCAAAATCTGTGTTTAACAGTTTGTATGCATCTCCACAATTGGAAGGATTTTCAGCTGAATCTAGGAAATTACTTCTCATTGTTCAGGCTCTTAGGGATAACCTGGAACCTGGAACCTTTGATATTGGGGGATTATATGAATCAATTGAGGAGTGCCTGATTAATGATCCCTGGGTTTTGCTTAATGCATCTTGGTTCAACTCCTTCCTTACACATGCACTGAAGTAGATGACGATAACCATTATTTTGATACTACTGACCCATTGGGCTTACAGTCAAAACCCAATAAATGACAACAACACAGCCACATTGTGTCTAGGACACCATGCAGTAGCAAATGGAACATTGGTAAAAACAATAAGTGATGATCAAATTGAGGTGACAAATGCTACAGAATTAGTTCAGAGCATTCCAATGGGGAAAATATGCAACAATTCGTATAGAATTCTAGATGGAAAGGATTGCACATTAATAGATGCAATGCTAGGAGATCCCCACTGTGACGCCTTTCAGTATGAGAATTGGGACCTCTTTATAGAAAGAAGCAGCGCCTTCAGCAATTGCTACCCATATGACATCCCTAACTATGCATCGCTCCGATCTATTGTAGCATCCTCAGGAACATTGGAATTCACAGCAGAGGGATTCACATGGACAGGTGTCACTCAAAACGGAAGAAGCGGATCCTGCAAAAGGGGATCAGCCGATAGTTTCTTTAGCCGACTGAATTGGCTAACAAAATCCGGAAGCTCTTACCCCATATTGAATGTGACAATGCCTAACAACAAAAACTTCGACAAGCTATACATCTGGGGGATCCATCACCCGAGCTCAACTCAAGAGCAGACAAAATTGTATATCCAGGAATCAGGGCGAGTAACAGTCTCAACAAAAAGAAGTCAACAAACAATAATCCCTAACATTGGGTCTAGACCATGGATCAGAGGTCAATCAGGTAGGATAAGCATATACTGGACCATTGTAAAACCTGGAGATATTCTAATGATAAACAGTAATGGCAACTTAGTTGCACCGCGGGGATACTTTAAATTGAAAACAGGGAAAAGCTCTGTAATGAGATCAGACGTACCCATAGACATTTGTGTGTCTGAATGTATTACACCAAATGGAAGCATCTCCAACGACAAGCCATTCCAAAATGTGAACAAAGTTACATATGGAAAATGTCCCAAGTATATCAGACAAAACACTTTAAAGCTGGCCACTGGGATGAGGAATGTACCAGAAAAGCAAATCAGAGGAATCTTCGGGGCAATAGCGGGATTCATCGAAAACGGCTGGGAAGGAATGGTTGATGGATGGTATGGGTTCCGATACCAAAACTCTGAAGGAACAGGGCAAGCTGCAGATCTAAAGAGCACTCAAACAGCCATCGACCAGATCAATGGAAAGTTAAACAGAGTGATTGAAAGAACAAATGAGAAATTCCATCAAATAGAGAAGGAATTCTCAGAAGTAGAAGGAAGAATTCAGGACTTGGAGAAATATGTAGAAGACACCAAAATAGACCTATGGTCCTACAATGCAGAATTGCTGGTGGCTCTAGAAAATCAACATACAATTGACTTAACAGATGCAGAAATGAATAAATTGTTTGAGAGAACTAGACGCCTGTTAAGAGAAAACGCAGAAGACATGGGAGGTGGATGTTTCAAGATTTACCACAAATGTAATAATGCATGCATTGGATCAATAAGAAATGGGACATATGACCATTACATATACAGAGATGAAGCATTAAACAACCGATTTCAGATCAAAGGTGTAGAGTTGAAATCAGGCTACAAAGATTGGATACTCTGGATTTCATTCGCCATATCATGCTTCTTAATTTGCGTTGTTCTATTGGGTTTTATTATGTGGGCTTGCCAAAAAGGCAACATCAGATGCAACATTTGCATTATGGCGTCTCAAGGCACCAAACGATCCTATGAACAGATGGAAACTGATGGGGAACGCCAGAATGCAACTGAAATCAGAGCATCTGTCGGAAGGATGGTGGGAGGAATTGGCCGGTTTTATGTTCAGATGTGTACTGAGCTTAAACTAAACGACCATGAAGGGCGACTGATTCAGAACAGCATAACAATAGAAAGGATGGTGCTTTCGGCATTCGACGAAAGAAGAAACAAGTATCTCGAGGAGCATCCCAGTGCTGGGAAAGACCCTAAGAAAACAGGAGGCCCTATATACAGAAGGAAAGATGGGAAATGGATGAGGGAACTCATCCTCCATGATAAAGAAGAAATCATGAGAATCTGGCGTCAGGCCAACAATGGTGAAGACGCTACTGCTGGTCTTACTCATATGATGATCTGGCACTCCAATCTCAATGACACCACATACCAAAGAACAAGGGCTCTTGTTCGAACTGGGATGGATCCCAGAATGTGCTCTCTGATGCAAGGCTCAACCCTCCCACGGAGATCTGGAGCAGCTGGTGCTGCAGTAAAAGGTGTTGGAACAATGGTAATGGAACTCATCAGAATGATCAAACGCGGAATAAATGATCGGAATTTCTGGAGAGGTGAAAATGGTCGAAGAACCAGAATTGCTTATGAAAGAATGTGCAATATCCTCAAAGGGAAATTCCAGACAGCAGCACAACGAGCTATGATGGACCAGGTGAGAGAAGGCCGCAATCCTGGAAACGCTGAGATTGAGGATCTCATTTTCTTGGCACGATCAGCACTTATTTTGAGAGGATCAGTAGCCCATAAATCATGCCTACCTGCCTGTGTTTATGGCCTTGCAGTAACCAGTGGATATGACTTTGAGAAGGAAGGATACTCTCTGGTTGGAATTGATCCTTTCAAACTACTCCAGAACAGCCAGATTTTCAGTCTAATCAGACCAAAAGAAAACCCAGCACACAAGAGCCAGTTGGTGTGGATGGCATGCCATTCTGCAGCATTTGAAGACCTAAGAGTTTTAAATTTCATTAGAGGAACCAAAGTAATCCCAAGAGGACAGTTAACAACCAGAGGAGTTCAAATAGCTTCAAATGAAAACATGGAGACAATAGACTCTAGCACACTTGAACTGAGAAGCAAGTATTGGGCAATAAGGACCAGAAGCGGAGGAAACACCAGTCAACAGAGAGCATCTGCAGGACAGATAAGTGTGCAACCTACTTTCTCAGTACAGAGAAACCTTCCTTTTGAAAGAGCAACCATCATGGCTGCATTCATTGGTAACACCGAAGGAAGGACTTCCGACATGAGAACAGAAATCATAAGGATGATGGAAAATGCCAAATCAGAAGATGTGTCTTTCCAGGGGCGGGGAGTCTTCGAGCTCTCGGACGAAAAGGCAACGAACCCGATCGTGCCTTCTTTTGACATGAGCAATGAAGGGTCTTATTTCTTCGGAGACAATGCTGAGGAGTTTGACAGTTGAATGAATCCAAATCAAAAGATAATAGCAATTGGATTTACATCATTGGGGATATTAATCATTAGTGTCATTCTCCATGTAGTCAGCATTATAGTAACAGTAMTGGCCCTAAATAACAATAGAACAGATCTGAACTGCAAAGAGACGATCATAAGGGAGTACAATGAAACAGTAAGAGTAGAAAAAATTACTCAATGGTATAATATCAGTACAATTAAGTACATGGAGAAACCTTCAAATGAATACTATATGAACAACACTGAACCACTTTGTGAGGCCCAAGGCTTTGCACCATTTTCCAAGGATAATGGAATACGAATTGGATCGAGGGGCCATGTTTTTGTGATAAGAGAACCTTTTGTATCATGTTCGCCTTCAGAATGTAGAACCTTTTTCCTCACACAGGGCTCATTACTCAATGACAAACATTCTAACGGCACAATAAAGGACCGAAGTCCGTATAGAACTCTGATGAGTGTCAAAATAGGACAATCACCTAATGTATATCAAGCTAGGTTTGAATCAGTGGCATGGTCAGCAACAGCATGCCATGATGGAAAAAAATGGATGACGGTTGGGGTCACAGGGCCTGACAACCAAGCAATTGCAGTAGTGAACTATGGGGGTGTTCCGGTTGATATTATTAATTCATGGGCAGGGGATATTTTAAGAACCCAAGAATCGTCATGCACCTGCATCAAAGGAGATTGTTATTGGGTAATGACTGATGGGCCGGCGAATAGACAAGCCAAATATAAGATATTCAAAGCAAAAAATGGAAAAGTGATTGGACAAACTGATATAAGTTTCAATGGAGGACACATAGAGGAGTGTTCTTGTTACCCCAATGAAGGGAAGGTGGAATGCATATGCAGGGACAATTGGACTGGAACAAATAGACCAATTTTGGTAATATCTTCTGATCTATCATACACAGTTGGATATTTGTGTGCTGGCATTCCCACTGACACTCCTAGGGGAGAGGATAGTCAATTCACGGGCTCATGTACAAACCCTTTGGGAAATAAAGGATACGGTGTAAAAGGTTTCGGATTTCGACAAGGAACTGACGTATGGGCCGGAAGGACAATTAGTAGAACTTCAAGATCAGGATTCGAAATAATAAAAATCAGGAATGGTTGGACACAGAACAGTAAAGACCAAATAAGGAGGCAAGTGATTATCGATGATCCAAATTGGTCAGGATATAGCGGTTCTTTCACATTGCCGGTTGAACTAACAAAAAAAGAATGTTTGGTGCCCTGTTTCTGGGTTGAAATGATTAGGGGTAAACCTGAAGAAAAAACAATATGGACCTCTAGCAGCTCCATTGTGATGTGTGGAGTAGATCATAAAATTGCCAGTTGGTCATGGCACGATGGAGCTATTCTTCCTTTTGACATCGATAAGATGATGAGTCTTCTAACCGAGGTCGAAACGTACGTTCTCTCTATCATGCCATCAGGCCCCCTCAAAGCCGAGATCGCGCAGAGACTTGAAGATGTCTTTGCAGGGAAGAACACCGATCTTGAGGCACTCATGGAGTGGCTAAAGACAAGACCAATCCTGTCACCTCTAACTAAAGGGATTTTAGGATTTGTATTCACGCTCACCGTGCCCAGTGAGCGAGGACTGCAGCGTAGACGCTTTGTCCAAAATGCCCTTAGTGGAAACGGAGATCCAAACAACATGGACAGAGCGGTAAAACTGTACAGGAAGCTTAAAAGAGAAATAACATTCCATGGGGCAAAAGAGGTGGCACTCAGCTATTCCACCGGTGCACTAGCCAGCTGCATGGGACTCATATACAACAGAATGGGAACTGTTACAACTGAAGTGGCATTTGGCCTGGTATGTGCCACATGTGAACAGATTGCTGATTCCCAGCACCGGTCTCATAGGCAGATGGTGACAACAACCAACCCATTAATCAGACATGAAAACAGAATGGTATTAGCCAGTACCACGGCTAAAGCCATGGAACAGATGGCAGGATCAAGTGAACAGGCAGCAGAGGCCATGGAGGTTGCTAGTAGGGCTAGGCAGATGGTACAGGCAATGAGAACCATTGGGACCCATCCTAGCTCCAGTGCTGGTTTGAAAGATGATCTCCTTGAAAACTTACAGGCCTACCAGAAACGGATGGGAGTGCAAATGCAGCGATTCAAGTGATCCTCTCGTTATTGCAGCAAGTATCATTGGGATATTGCACTTGATATTGTGGATTCTTGATCGTCTTTTCTTCAAATTCATTTATCGTCGCCTTAAATACGGGATGAAAAGAGGGCCTTCTACGGAAGGAGTACCTGAGTCCATGAGGGAAGAATATCGGCAGGAACAGCAGAATGCTGTGGATGTTGACGATGGTCATTTTGTCAACATAGAGCTAGAGTAAATGGATTCCAACACTGTGTCAAGCTTCCAGGTAGACTGTTTTCTCTGGCATGTCCGCAAACGATTCGCAGACCAAGAACTGGGTGATGCCCCATTCCTTGATCGGCTTCGCCGAGACCAGAAGTCCCTAAGGGGAAGAGGCAGCACTCTTGGTCTGAACATCGAAACAGCCACTCATGCAGGAAAGCAGATAGTGAAGCAGATTCTGGAAAAGGAATCAGATGAGGCACTTAAAATAACCATTGCCTCTGTTCCTACTTCACGCTACTTAACTGATATGACTCTTGATGAGATGTCAAGAGACTGGTTCATGCTCATGCCCAAGCAAAAAGTAACAGGCTCCCTATGTATAAGAATGGACCAGGCAATCATGGATAAGAACATCATCCTTAAAGCAAACTTTAGTGTGATTTTCGAAAGGCTGGAAACACTAATACTACTTAGAGCCTTCACTGAAGAAGGAGCAGTCGTTGGCGAAATTTCACCATTACCTTCTCTTCCAGGACATACTAATGAGGATGTCAAAAATGCAATTGGGGTCCTCATCGGAGGACTTAAATGGAATGATAATACGGTTAGAATCTCTGAAACTCTACAGAGATTCGCTTGGAGAAGCAGTAATGAGATTGGGAGATCTTCATTCCCTTCAAAGCAGAAATGAAAAATGGAGAGAACAATTAAGCCAGAAATTTGAAGAAATAAGATGGTTAATTGAAGAAGTGCGACATAGATTGAAAAATACAGAAAACAGTTTTGAACAAATAACATTTATGCAAGCCTTACAACTATTGCTTGAAGTAGAGCAAGAGATAAGAACTTTCTCGTTTCAGCTTATTTAA
		</sequence>
		<sequence>
			<taxon idref="cVIII_208_A/equine/Staffordshire/10445/2019|West_Midlands_England|2019-06-22"/>
			ATGGAGAGAATAAAAGAACTGAGAGATCTGATGTTGCAATCCCGCACCCGCGAGATACTAACCAAAACTACTGTGGACCACATGGCCATAATTAAGAAATATACATCAGGAAGACAAGAGAAGAACCCTGCACTTAGGATGAAATGGATGATGGCAATGAAATACCCAATTACAGCAGATAAGAGAGTAATGAAGATGATTCCTGAGAGAAATGAACAGGGACAAACCCTTTGGAGCAAGACGAACGATGCTGGCTCAGACCGCGTAATGGTATCACCCCTGGCAGTGACATGGTGGAATAGAAATGGACCAACAACAAGCACAATTCATTACCCAAAAGTCTACAAAACTTATTTTGAAAAGGTTGAAAGATTGAAACATGGAACCTTTGGCCCCGTTCATTTTAGGAATCAAGTCAAGATAAGACGGAGAGTTGATGTAAACCCTGGTCACGCAGACCTCAGTGCCAAAGAAGCACAAGATGTAATTATGGAAGTTGTTTTCCCAAACGAAGTGGGAGCCAGAATTCTAACATCGGAATCACAACTAACAATAACCAAAGAGAAAAAGGAAGAACTTCAGGACTGCAAAATTGCTCCCTTGATGGTAGCATACATGCTAGAAAGAGAATTGGTCCGAAAAACAAGGTTCCTCCCAGTAGCAGGAGGAACAAGCAGTGTATACATTGAAGTGCTGCATCTGACTCAAGGAACATGCTGGGAGCAAATGTACACTCCAGGAGGAGAAGTTAGAAATGATGATATTGATCAAAGTTTAATTATTGCAGCACGGAACATAGTGAGAAGAGCGACGGTATCAGCAGATCCACTAGCATCCCTACTGGAAATGTGCCACAGTACACAGATTGGTGGGATAAGGATGGTAGACATCCTTAAACAGAATCCAACTGAGGAACAAGCTGTGGATATATGCAAAGCAGCAATGGGATTGAGAATTAGCTCATCATTCAGCTTTGGTGGATTCACCTTCAAAAGAACAAGTGGATCATCAGTCAAGAGAGAAGAAGAAATGCTTACAGGCAACCTCCAAACATTGAAAATAAGAGTACATGAGGGCTATGAAGAATTCACAATGGTCGGAAGAAGAGCAACAGCCATTCTCAGAAAGGCAACCAGAAGATTGATTCAATTGATAGTAAGTGGGAGAGATGAACAATCAATTGCTGAAGCAGTAATTGTAGCCATGGTGTTTTCGCAAGAAGATTGCATGATAAAAGCAGTTCGAGGTGATTTGAACTTTGTTAATAGAGCAAATCAGCGTTTGAACCCCATGCATCAACTCTTGAGGCATTTCCAAAAAGATGCAAAAGTGCTTTTCCAAAACTGGGGAATTGAACCCATCGATAATGTAATGGGGATGATTGGAATATTGCCTGACATGACCCCAAGCACCGAGATGTCATTGAGAGGAGTGAGAGTCAGCAAGATGGGAGTGGATGAGTACTCCAGCACTGAGAGAGTGGTGGTGAGCATTGACCGTTTTTTAAGAGTTCGGGATCAAAGGGGAAACATACTACTGTCTCCTGAAGAAGTCAGTGAAACACAAGGAACGGAAAAGCTGACAATAATTTATTCGTCATCAATGATGTGGGAGATTAATGGTCCCGAATCAGTGTTAGTCAATACTTATCAATGGATCATCAGGAACTGGGAAATTGTAAAAATCCAGTGGTCACAGGACCCCACAATGCTATACAATAAGATAGAATTTGAGCCATTCCAATCCCTGGTCCCTAGGGCCACCAGAAGCCAATACAGCGGTTTCGTAAGAACCCTGTTTCAGCAAATGCGGGATGTACTTGGAACATTTGATACTGCTCAGATAATAAAACTCCTCCCTTTTGCCGCTGCTCCTCCGGAACAGAGTAGGATGCAGTTCTCTTCTTTAACTGTTAATGTAAGAGGTTCTGGAATGAGAATACTTGTAAGAGGCAATTCCCCAGTGTTCAACTACAATAGAACCACTAAACGGCTCACAATCCTCGGAAAGGATGCAGGTGCGCTTACTGAGGACCCAGATGAAGGTACAACTGGAATAGAATCTGCTGTTCTAAGAGGGTTTCTCATTTTGGGTAGAGAAAACAAGAGATATGGCCCAGCACTAAGCATCAATGAACTAAGCAAGCTTGCAAAAGGGGAGAAAGCCAATGTACTAATTGGGCAAGGGGACGTAGTGTTGGTAATGAAACGGAAACGTGACTCTAGCATACTTACTGACAGCCAGACAGCGACCAAAAGGGTTCGGATGGCCATCAATTAGATGGATGTCAATCCGACTCTACTTTTCTTAAAGGTGCCAGCGCAAAATGCTATAAGCACAACATTCCCTTATACTGGAGATCCTCCCTACAGTCATGGAACAGGGACAGGATACACCATGGATACTGTCAACAGAACACACCAATATTCAGAAAAAGGGAAATGGACAACAAACACTGAGATTGGAGCACCACAACTTAATCCAATCGATGGACCACTTCCTGAAGACAATGAACCAAGTGGATACGCCCAAACAGATTGTGTATTGGAAGCAATGGCTTTACTTGAAGAATCCCATCCCGGAATCTTTGAAAATTCGTGTCTTGAAACAATGGAGGTGGTACAGCAGACAAGAGTGGACAAACTAACACAAGGCCGACAAACTTATGATTGGACCTTGAACAGGAATCAACCTGCTGCAACAGCACTTGCTAATACGATTGAAGTATTCAGATCAAATGGTCTGACTTCCAATGAGTCGGGGAGATTGATGGACTTCCTCAAAGATGTCATGGAGTCCATGAACAAGGAAGAAATGGAAATAACAACACACTTCCAACGGAAGAGAAGAGTAAGAGACAACATGACAAAGCGAATGATAACACAGAGAACCATAGGGAAGAAAAAACAACGATTAAACAGAAAGAGCTACCTAATTAGAACATTGACCCTAAACACAATGACCAAGGACGCTGAGAGAGGGAAATTGAAACGACGAGCAATCGCTACCCCAGGGATGCAGATAAGAGGGTTTGTATATTTTGTTGAAACACTAGCCCGAAGAATATGTGAAAAGCTTGAACAATCAGGATTGCCAGTTGGCGGTAATGAGAAAAAGGCAAAACTGGCTAATGTCGTCAGAAAAATGATGACTAATTCCCAAGACACTGAACTCTCATTCACCATCACTGGGGACAATACCAAATGGAATGAAAATCAGAACCCACGCATATTCCTGGCAATGATCACATACATAACTAGAAACCAGCCAGAATGGTTCAGAAATGTTCTAAGCATTGCACCGATTATGTTCTCAAATAAAATGGCAAGACTGGGGAAAGGATACATGTTCGAAAGCAAAAGTATGAAATTGAGAACTCAAATACCAGCAGAAATGCTAGCAAGCATTGACCTAAAATATTTCAATGATTCAACAAAAAAGAAAATTGAAAAGATACGACCACTTCTGGTTGACGGGACTGCTTCACTAAGTCCTGGAATGATGATGGGAATGTTCAACATGTTGAGCACTGTGCTGGGTGTATCCATATTAAACCTGGGCCAGAGGAAATACACAAAGACCACATACTGGTGGGACGGTCTGCAATCATCCGATGACTTTGCGTTAATAGTGAATGCACCTAATCATGAGGGGATACAAGCTGGAGTAGACAGATTCTATAGAACTTGCAAACTGGTCGGGATCAACATGAGCAAGAAGAAGTCCTACATAAATAGAACTGGAACATTCGAATTCACAAGCTTTTTCTACCGATATGGTTTTGTAGCCAATTTCAGCATGGAACTACCCAGTTTTGGAGTTTCCGGAATAAATGAGTCTGCAGACATGAGCATTGGAGTGACAGTTATCAAAAACAACATGATAAATAATGATCTCGGCCCTGCCACTGCACAGATGGCACTCCAACTCTTCATTAAGGATTATCGGTACACATACCGATGTCATAGAGGCGATACCCAGATACAAACCAGAAGATCTTTTGAGTTGAAAAAACTATGGGAACAGACTCAATCAAAGACTGGTCTACTGGTATCAGATGGGGGTCCAAACCTATATAACATCAGAAACCTACACATCCCGGAAGTCTGTTTAAAATGGGAGCTAATGGATGAAGATTATAGGGGGAGGCTATGCAATCCATTGAATCCTTTTGTTAGTCACAAAGAAATTGAATCAGTCAACAGTGCAATAGTAATGCCTGCGCATGGCCCTGCCAAAAGCATGGAGTATGATGCTGTTGCAACAACACATTCTTGGATCCCCAAGAGGAACCGGTCCATATTGAACACAAGCCAAAGGGGAATACTCGAAGATGAGCAGATGTATCAAAAATGCTGCAACCTGTTTGAAAAATTCTTCCCCAGCAGCTCATACAGAAGACCGGTCGGAATTTCTAGTATGGCTGAGGCCATGGTATCCAGGGCCCGCATTGATGCACGAATTGACTTCGAATCTGGACGGATAAAGAAAGATGAGTTCGCTGAGATCATGAAGATCTGTTCCACCATTGAAGAGCTCGGACGGCAAAAATAGATGGAAGACTTTGTGCGACAGTGCTTCAATCCAATGATCGTCGAGCTTGCGGAAAAGGCAATGAAAGAATATGGAGAGGACCCAAAAATCGAAACAAACAAATTTGCAGCAATATGCACTCACTTGGAAGTCTGTTTCATGTACTCGGATTTCCACTTTATTAATGAACTAGGTAAATCAGTGGTCATAGAGTCTGGTGACCCAAATGCTCTTTTGAAACACAGATTTGAAATTATTGAAGGGAGAGACCGAACAATGGCATGGACAGTAGTAAACAGCATCTGCAACACCACAAGAGCTGAAAAACCTAAATTTCTTCCAGACTTATACGACTATAAGGAGAACAGATTTGTTGAAATTGGTGTGACAAGGAGAGAAGTTCACATATACTACCTGGAGAAGGCCAACAAAATAAAGTCTGAAAAGACACACATCCACATTTTCTCATTTACAGGGGAAGAAATGGCTACGAAAGCGGACTACACTCTTGATGAAGAGAGTAGAGCCAGAATAAAGACCAGGCTATTCACTATAAGACAAGAAATGGCCAGTAGGGGCCTCTGGGATTCCTTTCGTCAGTCCGAGAGAGGCGAAGAGACAATTGAAGAAAGATTTGAAATCACAGGGACGATGCGCAAGCTTGCCAATTACAGTCTCCCACCGAACTTCTCCAGCCTTGAAAATTTTAGAGTCTATGTGGATGGATTCAAGCCGAATGGATGCATTGAGAGTAAGCTTTCTCAAATGTCCAAAGAAGTAAATGCCAGAATTGAATCATTTTCAAAGACAACACCCCGACCACTCAAAATGCCAGGTGGTCCACCCTGCCATCAGCGATCTAAATTCTTGCTAATGGATGCTCTGAAACTGAGCATTGAGGACCCAAGTCACGAGGGAGAGGGAATACCACTATATGATGCAATCAAATGCATGAAAACTTTCTTTGGATGGAAAGAACCCAGTATTGTTAAACCACATGAAAAAGGCATAAACCCGAACTATATCCAAACTTGGAAGCAAGTATTAGAAGAAATACAAGACATTGAGAACGAAGAAAGGATCCCCAAGACCAAGAATATGAAAAAAACAAGCCAATTGAGATGGGCACTAGGTGAAAATATGGCACCAGAGAAAGTGGATTTTGAGGATTGTAAAGACATCAGTGATCTAAAACAGTATGACAGTGATGAACCAGAAACAAGGTCTCTTGCAAGTTGGATTCAAAATGAGTTCAACAAAGCTTGTGAGCTGACAGATTCAAGCTGGATAGAGCTCGATGAAATTGGGGAGGATGTCGCCCCAATAGAATACATTGCGAGCATGAGGAGAAATTATTTTACCGCTGAGATTTCCCATTGTAGAGCAACAGAATATATAATGAAAGGAGTGTACATCAACACCGCTCTACTCAATGCATCCTGTGCTGCGATGGATGAATTTCAATTAATTCCGATGATAAGTAAATGCAGGACCAAAGAAGGGAGAAGGAAAACAAATTTATATGGATTCATAGTAAAGGGAAGGTCCCATTTAAGAAATGATACTGACGTGGTGAACTTTGTAAGTATGGAATTTTCTCTTACTGATCCAAGATTTGAGCCGCACAAATGGGAAAAATACTGCGTTCTAGAGATTGGAGACATGCTTCTAAGAACTGCTGTAGGTCAAGTGTCAAGACCCATGTTTTTGTATGTGAGGACAAATGGGACCTCTAAAATTAAAATGAAATGGGGAATGGAAATGAGGCGCTGCCTCCTTCAGTCTCTGCAACAGATTGAAAGCATGATCGAAGCTGAGTCCTCAGTCAAAGAAAAGGACATGACCAAAGAATTTTTTGAGAACAAATCAGAAACATGGCCTATAGGAGAGTCCCCCAAAGGAGTGGAAGAGGGCTCGATCGGAAAGGTTTGCAGGACCTTATTAGCAAAATCTGTGTTTAACAGTTTGTATGCATCTCCACAATTGGAAGGATTTTCAGCTGAATCTAGGAAATTACTTCTCATTGTTCAGGCTCTTAGGGATAACCTGGAACCTGGAACCTTTGATATTGGGGGATTATATGAATCAATTGAGGAGTGCCTGATTAATGATCCCTGGGTTTTGCTTAATGCATCTTGGTTCAACTCCTTCCTTACACATGCACTGAAGTAGATGACGATAACCATTATTTTGATACTACTGACCCATTGGGCTTACAGTCAAAACCCAATAAATGACAACAACACAGCCACATTGTGTCTAGGACACCATGCAGTAGCAAATGGAACATTGGTAAAAACAATAAGTGATGATCAAATTGAGGTGACAAATGCTACAGAATTAGTTCAGAGCATTCCAATGGGGAAAATATGCAACAATTCGTATAGAATTCTAGATGGAAAGGATTGCACATTAATAGATGCAATGCTAGGAGATCCCCACTGTGACGCCTTTCAGTATGAGAATTGGGACCTCTTTATAGAAAGAAGCAGCGCCTTCAGCAATTGCTACCCATATGACATCCCTAACTATGCATCGCTCCGATCCATTGTAGCATCCTCAGGAACATTGGAATTCACAGCAGAGGGATTCACATGGACAGGTGTCACTCAAAACGGAAGAAGCGGATCCTGCAAAAGGGGATCAGCCGATAGTTTCTTTAGCCGACTGAATTGGCTAACAAAATCCGGAAGCTCTTACCCCATATTGAATGTGACAATGCCTAACAACAAAAACTTCGACAAGCTATACATCTGGGGGATCCATCACCCGAGCTCAACTCAAGAGCAGACAAAATTGTATATCCAGGAATCAGGGCGAGTAACAGTCTCAACAAAAAGAAGTCAACAAACAATAATCCCTAACATTGGGTCTAGACCATGGATCAGAGGTCAATCAGGTAGGATAAGCATATACTGGACCATTGTAAAACCTGGAGATATTCTAATGATAAACAGTAATGGCAACTTAGTTGCACCGCGGGGATACTTTAAATTGAAAACAGGGAAAAGCTCTGTAATGAGATCAGACGTACCCATAGACATTTGTGTGTCTGAATGTATTACACCAAATGGAAGCATCTCCAACGACAAGCCATTCCAAAATGTGAACAAAGTTACATATGGAAAATGTCCCAAGTATATCAGACAAAACACTTTAAAGCTGGCCACTGGGATGAGGAATGTACCAGAAAAGCAAATCAGAGGAATCTTCGGGGCAATAGCGGGATTCATCGAAAACGGCTGGGAAGGAATGGTTGATGGATGGTATGGGTTCCGATACCAAAACTCTGAAGGAACAGGGCAAGCTGCAGATCTAAAGAGCACTCAAACAGCCATCGACCAGATCAATGGAAAGTTAAACAGAGTGATTGAAAGAACAAATGAGAAATTCCATCAAATAGAGAAGGAATTCTCAGAAGTAGAAGGAAGAATTCAGGACTTGGAGAAATATGTAGAAGACACCAAAATAGACCTATGGTCCTACAATGCAGAATTGCTGGTGGCTCTAGAAAATCAACATACAATTGACTTAACAGATGCAGAAATGAATAAATTGTTTGAGAGAACTAGACGCCTGTTAAGAGAAAACGCAGAAGACATGGGAGGTGGATGTTTCAAGATTTACCACAAATGTAATAATGCATGCATTGGATCAATAAGAAATGGGACATATGACCATTACATATACAGAGATGAAGCATTAAACAACCGATTTCAGATCAAAGGTGTAGAGTTGAAATCAGGCTACAAAGATTGGATACTCTGGATTTCATTCGCCATATCATGCTTCTTAATTTGCGTTGTTCTATTGGGTTTTATTATGTGGGCTTGCCAGAAAGGCAACATCAGATGCAACATTTGCATTATGGCGTCTCAAGGCACCAAACGATCCTATGAACAGATGGAAACTGATGGGGAACGCCAGAATGCAACTGAAATCAGAGCATCTGTCGGAAGGATGGTGGGAGGAATTGGCCGGTTTTATGTTCAGATGTGTACTGAGCTTAAACTAAACGACCATGAAGGGCGACTGATTCAGAACAGCATAACAATAGAAAGGATGGTGCTTTCGGCATTCGACGAAAGAAGAAACAAGTATCTCGAGGAGCATCCCAGTGCTGGGAAAGACCCTAAGAAAACAGGAGGCCCTATATACAAAAGGAAAGATGGGAAATGGATGAGGGAACTCATCCTCCATGATAAAGAAGAAATCATGAGAATCTGGCGTCAGGCCAACAATGGTGAAGACGCTACTGCTGGTCTTACTCATATGATGATCTGGCACTCCAATCTCAATGACACCACATACCAAAGAACAAGGGCTCTTGTTCGAACTGGGATGGATCCCAGAATGTGCTCTCTGATGCAAGGCTCAACCCTCCCACGGAGATCTGGAGCAGCTGGTGCTGCAGTAAAAGGTGTTGGAACAATGGTAATGGAACTCATCAGAATGATCAAACGCGGAATAAATGATCGGAATTTCTGGAGAGGTGAAAATGGTCGAAGAACCAGAATTGCTTATGAAAGAATGTGCAATATCCTCAAAGGGAAATTCCAGACAGCAGCACAACGAGCTATGATGGACCAGGTGAGAGAAGGCCGCAATCCTGGAAACGCTGAGATTGAGGATCTCATTTTCTTGGCACGATCAGCACTTATTTTGAGAGGATCAGTAGCCCATAAATCATGCCTACCTGCCTGTGTTTATGGCCTTGCAGTAACCAGTGGATATGACTTTGAGAAGGAAGGATACTCTCTGGTTGGAATTGATCCTTTCAAACTACTCCAGAACAGCCAGATTTTCAGTCTAATCAGACCAAAAGAAAACCCAGCACACAAGAGCCAGTTGGTGTGGATGGCATGCCATTCTGCAGCATTTGAAGACCTAAGAGTTTTAAATTTCATTAGAGGAACCAAAGTAATCCCAAGAGGACAGTTAACAACCAGAGGAGTTCAAATAGCTTCAAATGAAAACATGGAGACAATAGACTCTAGCACACTTGAACTGAGAAGCAAGTATTGGGCAATAAGGACCAGAAGCGGAGGAAACACCAGTCAACAGAGAGCATCTGCAGGACAGATAAGTGTGCAACCTACTTTCTCAGTACAGAGAAACCTTCCTTTTGAAAGAGCAACCATCATGGCTGCATTCATTGGTAACACCGAAGGAAGGACTTCCGACATGAGAACAGAAATCATAAGGATGATGGAAAATGCCAAATCAGAAGATGTGTCTTTCCAGGGGCGGGGAGTCTTCGAGCTCTCGGACGAAAAGGCAACGAACCCGATCGTGCCTTCTTTTGACATGAGCAATGAAGGGTCTTATTTCTTCGGAGACAATGCTGAGGAGTTTGACAGTTGAATGAATCCAAATCAAAAGATAATAGCAATTGGATTTACATCATTGGGGATATTAATCATTAGTGTCATTCTCCATGTAGTCAGCATTATAGTAACAGTACTGGCCCTAAATAACAATAGAACAGATCTGAACTGCAAAGAGACGATCATAAGGGAGTACAATGAAACAGTAAGAGTAGAAAAAATTACTCAATGGTATAATATCAGTACAATTAAGTACATGGAGAAACCTTCAAATGAATACTATATGAACAACACTGAACCACTTTGTGAGGCCCAAGGCTTTGCACCATTTTCCAAGGATAATGGAATACGAATTGGATCGAGGGGCCATGTTTTTGTGATAAGAGAACCTTTTGTATCATGTTCGCCTTCAGAATGTAGAACCTTTTTCCTCACACAGGGCTCATTACTCAATGACAAACATTCTAACGGCACAATAAAGGACCGAAGTCCGTATAGAACTCTGATGAGTGTCAAAATAGGACAATCACCTAATGTATATCAAGCTAGGTTTGAATCAGTGGCATGGTCAGCAACAGCATGCCATGATGGAAAAAAATGGATGACGGTTGGGGTCACAGGGCCTGACAACCAAGCAATTGCAGTAGTGAACTATGGGGGTGTTCCGGTTGATATTATTAATTCATGGGCAGGGGATATTTTAAGAACCCAAGAATCGTCATGCACCTGCATCAAAGGAGATTGTTATTGGGTAATGACTGATGGGCCGGCGAATAGACAAGCCAAATATAAGATATTCAAAGCAAAAAATGGAAAAGTGATTGGACAAACTGATATAAGTTTCAATGGAGGACACATAGAGGAGTGTTCTTGTTACCCCAATGAAGGGAAGGTGGAATGCATATGCAGGGACAATTGGACTGGAACAAATAGACCAATTTTGGTAATATCTTCTGATCTATCATACACAGTTGGATATTTGTGTGCTGGCATTCCCACTGACACTCCTAGGGGAGAGGATAGTCAATTCACGGGCTCATGTACAAACCCTTTGGGAAATAAAGGATACGGTGTAAAAGGTTTCGGATTTCGACAAGGAACTGACGTATGGGCCGGAAGGACAATTAGTAGAACTTCAAGATCAGGATTCGAAATAATAAAAATCAGGAATGGTTGGACACAGAACAGTAAAGACCAAATAAGGAGACAAGTGATTATCGATGATCCAAATTGGTCAGGATATAGCGGTTCTTTCACATTGCCGGTTGAACTAACAAAAAAAGAATGTTTGGTGCCCTGTTTCTGGGTTGAAATGATTAGGGGTAAACCTGAAGAAAAAACAATATGGACCTCTAGCAGCTCCATTGTGATGTGTGGAGTAGATCATAAAATTGCCAGTTGGTCATGGCACGATGGAGCTATTCTTCCTTTTGACATCGATAAGATGATGAGTCTTCTAACCGAGGTCGAAACGTACGTTCTCTCTATCATGCCATCAGGCCCCCTCAAAGCCGAGATCGCGCAGAGACTTGAAGATGTCTTTGCAGGGAAGAACACCGATCTTGAGGCACTCATGGAGTGGCTAAAGACAAGACCAATCCTGTCACCTCTAACTAAAGGGATTTTAGGATTTGTATTCACGCTCACCGTGCCCAGTGAGCGAGGACTGCAGCGTAGACGCTTTGTCCAAAATGCCCTTAGTGGAAACGGAGATCCAAACAACATGGACAGAGCGGTAAAACTGTACAGGAAGCTTAAAAGAGAAATAACATTCCATGGGGCAAAAGAGGTGGCACTCAGCTATTCCACCGGTGCACTAGCCAGCTGCATGGGACTCATATACAACAGAATGGGAACTGTTACAACTGAAGTGGCATTTGGCCTGGTATGTGCCACATGTGAACAGATTGCTGATTCCCAGCACCGGTCTCATAGGCAGATGGTGACAACAACCAACCCATTAATCAGACATGAAAACAGAATGGTATTAGCCAGTACCACGGCTAAAGCCATGGAACAGATGGCAGGATCAAGTGAACAGGCAGCAGAGGCCATGGAGGTTGCTAGTAGGGCTAGGCAGATGGTACAGGCAATGAGAACCATTGGGACCCATCCTAGCTCCAGTGCTGGTTTGAAAGATGATCTCCTTGAAAACTTACAGGCCTACCAGAAACGGATGGGAGTGCAAATGCAGCGATTCAAGTGATCCTCTCGTTATTGCAGCAAGTATCATTGGGATATTGCACTTGATATTGTGGATTCTTGATCGTCTTTTCTTCAAATTCATTTATCGTCGCCTTAAATACGGGATGAAAAGAGGGCCTTCTACGGAAGGAGTACCTGAGTCCATGAGGGAAGAATATCGGCAGGAACAGCAGAATGCTGTGGATGTTGACGATGGTCATTTTGTCAACATAGAGCTAGAGTAAATGGATTCCAACACTGTGTCAAGCTTCCAGGTAGACTGTTTTCTCTGGCATGTCCGCAAACGATTCGCAGACCAAGAACTGGGTGATGCCCCATTCCTTGATCGGCTTCGCCGAGACCAGAAGTCCCTAAGGGGAAGAGGCAGCACTCTTGGTCTGGACATCGAAACAGCCACTCATGCAGGAAAGCAGATAGTGAAGCAGATTCTGGAAAAGGAATCAGATGAGGCACTTAAAATAACCATTGCCTCTGTTCCTACTTCACGCTACTTAACTGATATGACTCTTGATGAGATGTCAAGAGACTGGTTCATGCTCATGCCCAAGCAAAAAGTAACAGGCTCCCTATGTATAAGAATGGACCAGGCAATCATGGATAAGAACATCATCCTTAAAGCAAACTTTAGTGTGATTTTCGAAAGGCTGGAAACACTAATACTACTTAGAGCCTTCACTGAAGAAGGAGCAGTCGTTGGCGAAATTTCACCATTACCTTCTCTTCCAGGACATACTAATGAGGATGTCAAAAATGCAATTGGGGTCCTCATCGGAGGACTTAAATGGAATGATAATACGGTTAGAATCTCTGAAACTCTACAGAGATTCGCTTGGAGAAGCAGTAATGAGATTGGGAGATCTTCATTCCCTTCAAAGCAGAAATGAAAAATGGAGAGAACAATTAAGCCAGAAATTTGAAGAAATAAGATGGTTAATTGAAGAAGTGCGACATAGATTGAAAAATACAGAAAACAGTTTTGAACAAATAACATTTATGCAAGCCTTACAACTATTGCTTGAAGTAGAGCAAGAGATAAGAACTTTCTCGTTTCAGCTTATTTAA
		</sequence>
		<sequence>
			<taxon idref="cVIII_212_A/equine/Bridgend/10422/2019|Wales|2019-06-25"/>
			ATGGAGAGAATAAAAGAACTGAGAGATCTGATGTTGCAATCCCGCACCCGCGAGATACTAACCAAAACTACTGTGGACCACATGGCCATAATTAAGAAATATACATCAGGAAGACAAGAGAAGAACCCTGCACTTAGGATGAAATGGATGATGGCAATGAAATACCCAATTACAGCAGATAAGAGAGTAATGAAGATGATTCCTGAGAGAAATGAACAGGGACAAACCCTTTGGAGCAAGACGAACGATGCTGGCTCAGACCGCGTAATGGTATCACCCCTGGCAGTGACATGGTGGAATAGAAATGGACCAACAACAAGCACAATTCATTACCCAAAAGTCTACAAAACTTATTTTGAAAAGGTTGAAAGATTGAAACATGGAACCTTTGGCCCCGTTCATTTTAGGAATCAAGTCAAGATAAGACGGAGAGTTGATGTAAACCCTGGTCACGCAGACCTCAGTGCCAAAGAAGCACAAGATGTAATTATGGAAGTTGTTTTCCCAAACGAAGTGGGAGCCAGAATTCTAACATCGGAATCACAACTAACAATAACCAAAGAGAAAAAGGAAGAACTTCAGGACTGCAAAATTGCTCCCTTGATGGTAGCATACATGCTAGAAAGAGAATTGGTCCGAAAAACAAGGTTCCTCCCAGTAGCAGGAGGAACAAGCAGTGTATACATTGAAGTGCTGCATCTGACTCAAGGAACATGCTGGGAGCAAATGTACACTCCAGGAGGAGAAGTTAGAAATGATGATATTGATCAAAGTTTAATTATTGCAGCACGGAACATAGTGAGAAGAGCGACGGTATCAGCAGATCCACTAGCATCCCTACTGGAAATGTGCCACAGTACACAGATTGGTGGGATAAGGATGGTAGACATCCTTAAACAGAATCCAACTGAGGAACAAGCTGTGGATATATGCAAAGCAGCAATGGGATTGAGAATTAGCTCATCATTCAGCTTTGGTGGATTCACCTTCAAAAGAACAAGTGGATCATCAGTCAAGAGAGAAGAAGAAATGCTTACAGGCAACCTCCAAACATTGAAAATAAGAGTACATGAGGGCTATGAAGAATTCACAATGGTCGGAAGAAGAGCAACAGCCATTCTCAGAAAGGCAACCAGAAGATTGATTCAATTGATAGTAAGTGGGAGAGATGAACAATCAATTGCTGAAGCAGTAATTGTAGCCATGGTGTTTTCGCAAGAAGATTGCATGATAAAAGCAGTTCGAGGTGATTTGAACTTTGTTAATAGAGCAAATCAGCGTTTGAACCCCATGCATCAACTCTTGAGGCATTTCCAAAAAGATGCAAAAGTGCTTTTCCAAAACTGGGGAATTGAACCCATCGATAATGTAATGGGGATGATTGGAATATTGCCTGACATGACCCCAAGCACCGAGATGTCATTGAGAGGAGTGAGAGTCAGCAAGATGGGAGTGGATGAGTACTCCAGCACTGAGAGAGTGGTGGTGAGCATTGACCGTTTTTTAAGAGTTCGGGATCAAAGGGGAAACATACTACTGTCTCCTGAAGAAGTCAGTGAAACACAAGGAACGGAAAAGCTGACAATAATTTATTCGTCATCAATGATGTGGGAGATTAATGGTCCCGAATCAGTGTTAGTCAATACTTATCAATGGATCATCAGGAACTGGGAAATTGTAAAAATCCAGTGGTCACAGGACCCCACAATGCTATACAATAAGATAGAATTTGAGCCATTCCAATCCCTGGTCCCTAGGGCCACCAGAAGCCAATACAGCGGTTTCGTAAGAACCCTGTTTCAGCAAATGCGGGATGTACTTGGAACATTTGATACTGCTCAGATAATAAAACTCCTCCCTTTTGCCGCTGCTCCTCCGGAACAGAGTAGGATGCAGTTCTCTTCTTTAACTGTTAATGTAAGAGGTTCTGGAATGAGAATACTTGTAAGAGGCAATTCCCCAGTGTTCAACTACAATAGAACCACTAAACGGCTCACAATCCTCGGAAAGGATGCAGGTGCGCTTACTGAGGACCCAGATGAAGGTACAACTGGAATAGAATCTGCTGTTCTAAGAGGGTTTCTCATTTTGGGTAGAGAAAACAAGAGATATGGCCCAGCACTAAGCATCAATGAACTAAGCAAGCTTGCAAAAGGGGAGAAAGCCAATGTACTAATTGGGCAAGGGGACGTAGTGTTGGTAATGAAACGGAAACGTGACTCTAGCATACTTACTGACAGCCAGACAGCGACCAAAAGGGTTCGGATGGCCATCAATTAGATGGATGTCAATCCGACTCTACTTTTCTTAAAGGTGCCAGCGCAAAATGCTATAAGCACAACATTCCCTTATACTGGAGACCCTCCCTACAGTCATGGAACAGGGACAGGATACACCATGGATACTGTCAACAGAACACACCAATATTCAGAAAAAGGGAAATGGACAACAAACACTGAGATTGGAGCACCACAACTTAATCCAATCGATGGACCACTTCCTGAAGACAATGAACCAAGTGGATACGCCCAAACAGATTGTGTATTGGAAGCAATGGCTTTACTTGAAGAATCCCATCCCGGAATCTTTGAAAATTCGTGTCTTGAAACAATGGAGGTGGTACAGCAGACAAGAGTAGACAAACTAACACAAGGCCGACAAACTTATGATTGGACCTTGAACAGGAATCAACCTGCTGCAACAGCACTTGCTAATACGATTGAAGTATTCAGATCAAATGGTCTGACTTCCAATGAGTCGGGGAGATTGATGGACTTCCTCAAAGATGTCATGGAGTCCATGAACAAGGAAGAAATGGAAATAACAACACACTTCCAACGGAAGAGAAGAGTAAGAGACAACATGACAAAGCGAATGATAACACAGAGAACCATAGGGAAGAAAAAACAACGATTAAACAGAAAGAGCTACCTAATTAGAACATTGACCCTAAACACAATGACCAAGGACGCTGAGAGAGGGAAATTGAAACGACGAGCAATCGCTACCCCAGGGATGCAGATAAGAGGGTTTGTATATTTTGTTGAAACACTAGCCCGAAGAATATGTGAAAAGCTTGAACAATCAGGATTGCCAGTTGGCGGTAATGAGAAAAAGGCAAAACTGGCTAATGTCGTCAGAAAAATGATGACTAATTCCCAAGACACTGAACTCTCATTCACCATCACTGGGGACAATACCAAATGGAATGAAAATCAGAACCCACGCATATTCCTGGCAATGATCACATACATAACTAGAAACCAGCCAGAATGGTTCAGAAATGTTCTAAGCATTGCACCGATTATGTTCTCAAATAAAATGGCAAGACTGGGGAAAGGATACATGTTCGAAAGCAAAAGTATGAAATTGAGAACTCAAATACCAGCAGAAATGCTAGCAAGCATTGACCTAAAATATTTCAATGATTCAACAAAAAAGAAAATTGAAAAGATACGACCACTTCTGGTTGACGGGACTGCTTCACTAAGTCCTGGAATGATGATGGGAATGTTCAACATGTTGAGCACTGTGCTGGGTGTATCCATATTAAACCTGGGCCAGAGGAAATACACAAAGACCACATACTGGTGGGACGGTCTGCAATCATCCGATGACTTTGCGTTAATAGTGAATGCACCTAATCATGAGGGGATACAAGCTGGAGTAGACAGATTCTATAGAACTTGCAAACTGGTCGGGATCAACATGAGCAAGAAGAAGTCCTACATAAATAGAACTGGAACATTCGAATTCACAAGCTTTTTCTACCGATATGGTTTTGTAGCCAATTTCAGCATGGAACTACCCAGTTTTGGAGTTTCCGGAATAAATGAGTCTGCAGACATGAGCATTGGAGTGACAGTTATCAAAAACAACATGATAAATAATGATCTCGGCCCTGCCACTGCACAGATGGCACTCCAACTCTTCATTAAGGATTATCGGTACACATACCGATGTCATAGAGGCGATACCCAGATACAAACCAGAAGATCTTTTGAGTTGAAAAAACTATGGGAACAGACTCAATCAAAGACTGGTCTACTGGTATCAGATGGGGGTCCAAACCTATATAACATCAGAAACCTACACATCCCGGAAGTCTGTTTAAAATGGGAGCTAATGGATGAAGATTATAGGGGGAGGCTATGCAATCCATTGAATCCTTTTGTTAGTCACAAAGAAATTGAATCAGTCAACAGTGCAATAGTAATGCCTGCGCATGGCCCTGCCAAAAGCATGGAGTATGATGCTGTTGCAACAACACATTCTTGGATCCCCAAGAGGAACCGGTCCATATTGAACACAAGCCAAAGGGGAATACTCGAAGATGAGCAGATGTATCAAAAATGCTGCAACCTGTTTGAAAAATTCTTCCCCAGCAGCTCATACAGAAGACCGGTCGGAATTTCTAGTATGGCTGAGGCCATGGTATCCAGGGCCCGCATTGATGCACGAATTGACTTCGAATCTGGACGGATAAAGAAAGATGAGTTCGCTGAGATCATGAAGATCTGTTCCACCATTGAAGAGCTCGGACGGCAAAAATAGATGGAAGACTTTGTGCGACAGTGCTTCAATCCAATGATCGTCGAGCTTGCGGAAAAGGCAATGAAAGAATATGGAGAGGACCCAAAAATCGAAACAAACAAATTTGCAGCAATATGCACTCACTTGGAAGTCTGTTTCATGTACTCGGATTTCCACTTTATTAATGAACTAGGTAAATCAGTGGTCATAGAGTCTGGTGACCCAAATGCTCTTTTGAAACACAGATTTGAAATTATTGAAGGGAGAGACCGAACAATGGCATGGACAGTAGTAAACAGCATCTGCAACACCACAAGAGCTGAAAAACCTAAATTTCTTCCAGACTTATACGACTATAAGGAGAACAGATTTGTTGAAATTGGTGTGACAAGGAGAGAAGTTCACATATACTACCTGGAGAAGGCCAACAAAATAAAGTCTGAAAAGACACACATCCACATTTTCTCATTTACAGGGGAAGAAATGGCTACGAAAGCGGACTACACTCTTGATGAAGAGAGTAGAGCCAGAATAAAGACCAGGCTATTCACTATAAGACAAGAAATGGCCAGTAGGGGCCTCTGGGATTCCTTTCGTCAGTCCGAGAGAGGCGAAGAGACAATTGAAGAAAGATTTGAAATCACAGGGACGATGCGCAAGCTTGCCAATTACAGTCTCCCACCGAACTTCTCCAGCCTTGAAAATTTTAGAGTCTATGTGGATGGATTCAAGCCGAATGGATGCATTGAGAGTAAGCTTTCTCAAATGTCCAAAGAAGTAAATGCCAGAATTGAATCATTTTCAAAGACAACACCCCGACCACTCAAAATGCCAGGTGGTCCACCCTGCCATCAGCGATCTAAATTCTTGCTAATGGATGCTCTGAAACTGAGCATTGAGGACCCAAGTCACGAGGGAGAGGGAATACCACTATATGATGCAATCAAATGCATGAAAACTTTCTTTGGATGGAAAGAACCCAGTATTGTTAAACCACATGAAAAAGGCATAAACCCGAACTATATCCAAACTTGGAAGCAAGTATTAGAAGAAATACAAGACATTGAGAACGAAGAAAGGATCCCCAAGACCAAGAATATGAAAAAAACAAGCCAATTGAGATGGGCACTAGGTGAAAATATGGCACCAGAGAAAGTGGATTTTGAGGATTGTAAAGACATCAGTGATCTAAAACAGTATGACAGTGATGAACCAGAAACAAGGTCTCTTGCAAGTTGGATTCAAAATGAGTTCAACAAAGCTTGTGAGCTGACAGATTCAAGCTGGATAGAGCTCGATGAAATTGGGGAGGATGTCGCCCCAATAGAATACATTGCGAGCATGAGGAGAAATTATTTTACCGCTGAGATTTCCCATTGTAGAGCAACAGAATATATAATGAAAGGAGTGTACATCAACACCGCTCTACTCAATGCATCCTGTGCTGCGATGGATGAATTTCAATTAATTCCGATGATAAGTAAATGCAGGACCAAAGAAGGGAGAAGGAAAACAAATTTATATGGATTCATAGTAAAGGGAAGGTCCCATTTAAGAAATGATACTGACGTGGTGAACTTTGTAAGTATGGAATTTTCTCTTACTGATCCAAGATTTGAGCCGCACAAATGGGAAAAATACTGCGTTCTAGAGATTGGAGACATGCTTCTAAGAACTGCTGTAGGTCAAGTGTCAAGACCCATGTTTTTGTATGTGAGGACAAATGGGACCTCTAAAATTAAAATGAAATGGGGAATGGAAATGAGGCGCTGCCTCCTTCAGTCTCTGCAACAGATTGAAAGCATGATCGAAGCTGAGTCCTCAGTCAAAGAAAAGGACATGACCAAAGAATTTTTTGAGAACAAATCAGAAACATGGCCTATAGGAGAGTCCCCCAAAGGAGTGGAAGAGGGCTCGATCGGAAAGGTTTGCAGGACCTTATTAGCAAAATCTGTGTTTAACAGTTTGTATGCATCTCCACAATTGGAAGGATTTTCAGCTGAATCTAGGAAATTACTTCTCATTGTTCAGGCTCTTAGGGATAACCTGGAACCTGGAACCTTTGATATTAGGGGATTATATGAATCAATTGAGGAGTGCCTGATTAATGATCCCTGGGTTTTGCTTAATGCATCTTGGTTCAACTCCTTCCTTACACATGCACTGAAGTAGATGACGATAACCATTATTTTGATACTACTGACCCATTGGGCTTACAGTCAAAACCCAATAAATGACAACAACACAGCCACATTGTGTCTAGGACACCATGCAGTAGCAAATGGAACATTGGTAAAAACAATAAGTGATGATCAAATTGAGGTGACAAATGCTACAGAATTAGTTCAGAGCATTCCAATGGGGAAAATATGCAACAATTCGTATAGAATTCTAGATGGAAAGGATTGCACATTAATAGATGCAATGCTAGGAGATCCCCACTGTGACGCCTTTCAGTATGAGAATTGGGACCTCTTTATAGAAAGAAGCAGCGCCTTCAGCAATTGCTACCCATATGACATCCCTAACTATGCATCGCTCCGATCTATTGTAGCATCCTCAGGAACATTGGAATTCACAGCAGAGGGATTCACATGGACAGGTGTCACTCAAAACGGAAGAAGCGGATCCTGCAAAAGGGGATCAGCCGATAGTTTCTTTAGCCGACTGAATTGGCTAACAAAATCCGGAAGCTCTTACCCCATATTGAATGTGACAATGCCTAACAACAAAAACTTCGACAAGCTATACATCTGGGGGATCCATCACCCGAGCTCAACTCAAGAGCAGACAAAATTGTATATCCAGGAATCAGGGCGAGTAACAGTCTCAACAAAAAGAAGTCAACAAACAATAATCCCTAACATTGGGTCTAGACCATGGATCAGAGGTCAATCAGGTAGGATAAGCATATACTGGACCATTGTAAAACCTGGAGATATTCTAATGATAAACAGTAATGGCAACTTAGTTGCACCGCGGGGATACTTTAAATTGAAAACAGGGAAAAGCTCTGTAATGAGATCAGACGTACCCATAGACATTTGTGTGTCTGAATGTATTACACCAAATGGAAGCATCTCCAACGACAAGCCATTCCAAAATGTGAACAAAGTTACATATGGAAAATGTCCCAAGTATATCAGACAAAACACTTTAAAGCTGGCCACTGGGATGAGGAATGTACCAGAAAAGCAAATCAGAGGAATCTTCGGGGCAATAGCGGGATTCATCGAAAACGGCTGGGAAGGAATGGTTGATGGATGGTATGGGTTCCGATACCAAAACTCTGAAGGAACAGGGCAAGCTGCAGATCTAAAGAGCACTCAAACAGCCATCGACCAGATCAATGGAAAGTTAAACAGAGTGATTGAAAGAACAAATGAGAAATTCCATCAAATAGAGAAGGAATTCTCAGAAGTAGAAGGAAGAATTCAGGACTTGGAGAAATATGTAGAAGACACCAAAATAGACCTATGGTCCTACAATGCAGAATTGCTGGTGGCTCTAGAAAATCAACATACAATTGACTTAACAGATGCAGAAATGAATAAATTGTTTGAGAGAACTAGACGCCTGTTAAGAGAAAACGCAGAAGACATGGGAGGTGGATGTTTCAAGATTTACCACAAATGTAATAATGCATGCATTGGATCAATAAGAAATGGGACATATGACCATTACATATACAGAGATGAAGCATTAAACAACCGATTTCAGATCAAAGGTGTAGAGTTGAAATCAGGCTACAAAGATTGGATACTCTGGATTTCATTCGCCATATCATGCTTCTTAATTTGCGTTGTTCTATTGGGTTTTATTATGTGGGCTTGCCAAAAAGGCAACATCAGATGCAACATTTGCATTATGGCGTCTCAAGGCACCAAACGATCCTATGAACAGATGGAAACTGATGGGGAACGCCAGAATGCAACTGAAATCAGAGCATCTGTTGGAAGGATGGTGGGAGGAATTGGCCGGTTTTATGTTCAGATGTGTACTGAGCTTAAACTAAACGACCATGAAGGGCGACTGATTCAGAACAGCATAACAATAGAAAGGATGGTGCTTTCGGCATTCGACGAAAGAAGAAACAAGTATCTCGAGGAGCATCCCAGTGCTGGGAAAGACCCTAAGAAAACAGGAGGCCCTATATACAGAAGGAAAGATGGGAAATGGATGAGGGAACTCATCCTCCATGATAAAGAAGAAATCATGAGAATCTGGCGTCAGGCCAACAATGGTGAAGACGCTACTGCTGGTCTTACTCATATGATGATCTGGCACTCCAATCTCAATGACACCACATACCAAAGAACAAGGGCTCTTGTTCGAACTGGGATGGATCCCAGAATGTGCTCTCTGATGCAAGGCTCAACCCTCCCACGGAGATCTGGAGCAGCTGGTGCTGCAGTAAAAGGTGTTGGAACAATGGTAATGGAACTCATCAGAATGATCAAACGCGGAATAAATGATCGGAATTTCTGGAGAGGTGAAAATGGTCGAAGAACCAGAATTGCTTATGAAAGAATGTGCAATATCCTCAAAGGGAAATTCCAGACAGCAGCACAACGAGCTATGATGGACCAGGTGAGAGAAGGCCGCAATCCTGGAAACGCTGAGATTGAGGATCTCATTTTCTTGGCACGATCAGCACTTATTTTGAGAGGATCAGTAGCCCATAAATCATGCCTACCTGCCTGTGTTTATGGCCTTGCAGTAACCAGTGGATATGACTTTGAGAAGGAAGGATACTCTCTGGTTGGAATTGATCCTTTCAAACTACTCCAGAACAGCCAGATTTTCAGTCTAATCAGACCAAAAGAAAACCCAGCACACAAGAGCCAGTTGGTGTGGATGGCATGCCATTCTGCAGCATTTGAAGACCTAAGAGTTTTAAATTTCATTAGAGGAACCAAAGTAATCCCAAGAGGACAGTTAACAACCAGAGGAGTTCAAATAGCTTCAAATGAAAACATGGAGACAATAGACTCTAGCACACTTGAACTGAGAAGCAAGTATTGGGCAATAAGGACCAGAAGCGGAGGAAACACCAGTCAACAGAGAGCATCTGCAGGACAGATAAGTGTGCAACCTACTTTCTCAGTACAGAGAAACCTTCCTTTTGAAAGGGCAACCATCATGGCTGCATTCATTGGTAACACCGAAGGAAGGACTTCCGACATGAGAACAGAAATCATAAGGATGATGGAAAATGCCAAATCAGAAGATGTGTCTTTCCAGGGGCGGGGAGTCTTCGAGCTCTCGGACGAAAAGGCAACGAACCCGATCGTGCCTTCTTTTGACATGAGCAATGAAGGGTCTTATTTCTTCGGAGACAATGCTGAGGAGTTTGACAGTTGAATGAATCCAAATCAAAAGATAATAGCAATTGGATTTACATCATTGGGGATATTAATCATTAGTGTCATTCTCCATGTAGTCAGCATTATAGTAACAGTACTGGCCCTAAATAACAATAGAACAGATCTGAACTGCAAAGAGACGATCATAAGGGAGTACAATGAAACAGTAAGAGTAGAAAAAATTACTCAATGGTATAATATCAGTACAATTAAGTACATGGAGAAACCTTCAAATGAATACTATATGAACAACACTGAACCACTTTGTGAGGCCCAAGGCTTTGCACCATTTTCCAAGGATAATGGAATACGAATTGGATCGAGGGGCCATGTTTTTGTGATAAGAGAACCTTTTGTATCATGTTCGCCTTCAGAATGTAGAACCTTTTTCCTCACACAGGGCTCATTACTCAATGACAAACATTCTAACGGCACAATAAAGGACCGAAGTCCGTATAGAACTCTGATGAGTGTCAAAATAGGACAATCACCTAATGTATATCAAGCTAGGTTTGAATCAGTGGCATGGTCAGCAACAGCATGCCATGATGGAAAAAAATGGATGACGGTTGGGGTCACAGGGCCTGACAACCAAGCAATTGCAGTAGTGAACTATGGGGGTGTTCCGGTTGATATTATTAATTCATGGGCAGGGGATATTTTAAGAACCCAAGAATCGTCATGCACCTGCATCAAAGGAGATTGTTATTGGGTAATGACTGATGGGCCGGCGAATAGACAAGCCAAATATAAGATATTCAAAGCAAAAAATGGAAAAGTGATTGGACAAACTGATATAAGTTTCAATGGAGGACACATAGAGGAGTGTTCTTGTTACCCCAATGAAGGGAAGGTGGAATGCATATGCAGGGACAATTGGACTGGAACAAATAGACCAATTTTGGTAATATCTTCTGATCTATCATACACAGTTGGATATTTGTGTGCTGGCATTCCCACTGACACTCCTAGGGGAGAGGATAGTCAATTCACGGGCTCATGTACAAACCCTTTGGGAAATAAAGGATACGGTGTAAAAGGTTTCGGATTTCGACAAGGAACTGACGTATGGGCCGGAAGGACAATTAGTAGAACTTCAAGATCAGGATTCGAAATAATAAAAATCAGGAATGGTTGGACACAGAACAGTAAAGACCAAATAAGGAGGCAAGTGATTATCGATGATCCAAATTGGTCAGGATATAGCGGTTCTTTCACATTGCCGGTTGAACTAACAAAAAAAGAATGTTTGGTGCCCTGTTTCTGGGTTGAAATGATTAGGGGTAAACCTGAAGAAAAAACAATATGGACCTCTAGCAGCTCCATTGTGATGTGTGGAGTAGATCATAAAATTGCCAGTTGGTCATGGCACGATGGAGCTATTCTTCCTTTTGACATCGATAAGATGATGAGTCTTCTAACCGAGGTCGAAACGTACGTTCTCTCTATCATGCCATCAGGCCCCCTCAAAGCCGAGATCGCGCAGAGACTTGAAGATGTCTTTGCAGGGAAGAACACCGATCTTGAGGCACTCATGGAGTGGCTAAAGACAAGACCAATCCTGTCACCTCTAACTAAAGGGATTTTAGGATTTGTATTCACGCTCACCGTGCCCAGTGAGCGAGGACTGCAGCGTAGACGCTTTGTCCAAAATGCCCTTAGTGGAAACGGAGATCCAAACAACATGGACAGAGCGGTAAAACTGTACAGGAAGCTTAAAAGAGAAATAACATTCCATGGGGCAAAAGAGGTGGCACTCAGCTATTCCACCGGTGCACTAGCCAGCTGCATGGGACTCATATACAACAGAATGGGAACTGTTACAACTGAAGTGGCATTTGGCCTGGTATGTGCCACATGTGAACAGATTGCTGATTCCCAGCACCGGTCTCATAGGCAGATGGTGACAACAACCAACCCATTAATCAGACATGAAAACAGAATGGTATTAGCCAGTACCACGGCTAAAGCCATGGAACAGATGGCAGGATCAAGTGAACAGGCAGCAGAGGCCATGGAGGTTGCTAGTAGGGCTAGGCAGATGGTACAGGCAATGAGAACCATTGGGACCCATCCTAGCTCCAGTGCTGGTTTGAAAGATGATCTCCTTGAAAACTTACAGGCCTACCAGAAACGGATGGGAGTGCAAATGCAGCGATTCAAGTGATCCTCTCGTTATTGCAGCAAGTATCATTGGGATATTGCACTTGATATTGTGGATTCTTGATCGTCTTTTCTTCAAATTCATTTATCGTCGCCTTAAATACGGGATGAAAAGAGGGCCTTCTACGGAAGGAGTACCTGAGTCCATGAGGGAAGAATATCGGCAGGAACAGCAGAATGCTGTGGATGTTGACGATGGTCATTTTGTCAACATAGAGCTAGAGTAAATGGATTCCAACACTGTGTCAAGCTTCCAGGTAGACTGTTTTCTCTGGCATGTCCGCAAACGATTCGCAGACCAAGAACTGGGTGATGCCCCATTCCTTGATCGGCTTCGCCGAGACCAGAAGTCCCTAAGGGGAAGAGGCAGCACTCTTGGTCTGAACATCGAAACAGCCACTCATGCAGGAAAGCAGATAGTGAAGCAGATTCTGGAAAAGGAATCAGATGAGGCACTTAAAATAACCATTGCCTCTGTTCCTACTTCACGCTACTTAACTGATATGACTCTTGATGAGATGTCAAGAGACTGGTTCATGCTCATGCCCAAGCAAAAAGTAACAGGCTCCCTATGTATAAGAATGGACCAGGCAATCATGGATAAGAACATCATCCTTAAAGCAAACTTTAGTGTGATTTTCGAAAGGCTGGAAACACTAATACTACTTAGAGCCTTCACTGAAGAAGGAGCAGTCGTTGGCGAAATTTCACCATTACCTTCTCTTCCAGGACATACTAATGAGGATGTCAAAAATGCAATTGGGGTCCTCATCGGAGGACTTAAATGGAATGATAATACGGTTAGAATCTCTGAAACTCTACAGAGATTCGCTTGGAGAAGCAGTAATGAGATTGGGAGATCTTCATTCCCTTCAAAGCAGAAATGAAAAATGGAGAGAACAATTAAGCCAGAAATTTGAAGAAATAAGATGGTTAATTGAAGAAGTGCGACATAGATTGAAAAATACAGAAAACAGTTTTGAACAAATAACATTTATGCAAGCCTTACAACTATTGCTTGAAGTAGAGCAAGAGATAAGAACTTTCTCGTTTCAGCTTATTTAA
		</sequence>
		<sequence>
			<taxon idref="cVIII_231_A/equine/Tyne_and_Wear/10524/2019|North_East_England|2019-06-28"/>
			ATGGAGAGAATAAAAGAACTGAGAGATCTGATGTTGCAATCCCGCACCCGCGAGATACTAACCAAAACTACTGTGGACCACATGGCCATAATTAAGAAATATACATCAGGAAGACAAGAGAAGAACCCTGCACTTAGGATGAAATGGATGATGGCAATGAAATACCCAATTACAGCAGATAAGAGAGTAATGAAGATGATTCCTGAGAGAAATGAACAGGGACAAACCCTTTGGAGCAAGACGAACGATGCTGGCTCAGACCGCGTAATGGTATCACCCCTGGCAGTGACATGGTGGAATAGAAATGGACCAACAACAAGCACAATTCATTACCCAAAAGTCTACAAAACTTATTTTGAAAAGGTTGAAAGATTGAAACATGGAACCTTTGGCCCCGTTCATTTTAGGAATCAAGTCAAGATAAGACGGAGAGTTGATGTAAACCCTGGTCACGCAGACCTCAGTGCCAAAGAAGCACAAGATGTAATTATGGAAGTTGTTTTCCCAAACGAAGTGGGAGCCAGAATTCTAACATCGGAATCACAACTAACAATAACCAAAGAGAAAAAGGAAGAACTTCAGGACTGTAAAATTGCTCCCTTGATGGTAGCATACATGCTAGAAAGAGAATTGGTCCGAAAAACAAGGTTCCTCCCAGTAGCAGGAGGAACAAGCAGTGTATACATTGAAGTGCTGCATCTGACTCAAGGAACATGCTGGGAGCAAATGTACACTCCAGGAGGAGAAGTTAGAAATGATGATATTGATCAAAGTTTAATTATTGCAGCACGGAACATAGTGAGAAGAGCGACGGTATCAGCAGATCCACTAGCATCCCTACTGGAAATGTGCCACAGTACACAGATTGGTGGGATAAGGATGGTAGACATCCTTAAACAGAATCCAACTGAGGAACAAGCTGTGGATATATGCAAAGCAGCAATGGGATTGAGAATTAGCTCATCATTCAGCTTTGGTGGATTCACCTTCAAAAGAACAAGTGGATCATCAGTCAAGAGAGAAGAAGAAATGCTTACAGGCAACCTCCAAACATTGAAAATAAGAGTACATGAGGGCTATGAAGAATTCACAATGGTCGGAAGAAGAGCAACAGCCATTCTCAGAAAGGCAACCAGAAGATTGATTCAATTGATAGTAAGTGGGAGAGATGAACAATCAATTGCTGAAGCAGTAATTGTAGCCATGGTGTTTTCGCAAGAAGATTGCATGATAAAAGCAGTTCGAGGTGATTTGAACTTTGTTAATAGAGCAAATCAGCGTTTGAACCCCATGCATCAACTCTTGAGGCATTTCCAAAAAGATGCAAAAGTGCTTTTCCAAAACTGGGGAATTGAACCCATCGATAATGTAATGGGGATGATTGGAATATTGCCTGACATGACCCCAAGCACCGAGATGTCATTGAGAGGAGTGAGAGTCAGCAAGATGGGAGTGGATGAGTACTCCAGCACTGAGAGAGTGGTGGTGAGCATTGACCGTTTTTTAAGAGTTCGGGATCAAAGGGGAAACATACTACTGTCTCCTGAAGAAGTCAGTGAAACACANNNNNNNNNNNNNNNNACAATAATTTATTCGTCATCAATGATGTGGGAGATTAATGGTCCCGAATCAGTGTTAGTCAATACTTATCAATGGATCATCAGGAACTGGGAAATTGTAAAAATCCAGTGGTCACAGGACCCCACAATGCTATACAATAAGATAGAATTTGAGCCATTCCAATCCCTGGTCCCTAGGGCCACCAGAAGCCAATACAGCGGTTTCGTAAGAACCCTGTTTCAGCAAATGCGGGATGTACTTGGAACATTTGATACTGCTCAGATAATAAAACTCCTCCCTTTTGCCGCTGCTCCTCCGGAACAGAGTAGGATGCAGTTCTCTTCTTTAACTGTTAATGTAAGAGGTTCTGGAATGAGAATACTTGTAAGAGGCAATTCCCCAGTGTTCAACTACAATAGAACCACTAAACGGCTCACAATCCTCGGAAAGGATGCAGGTGCGCTTACTGAGGACCCAGATGAAGGTACAACTGGAATAGAATCTGCTGTTCTAAGAGGGTTTCTCATTTTGGGTAGAGAAAACAAGAGATATGGCCCAGCACTAAGCATCAATGAACTAAGCAAGCTTGCAAAAGGGGAGAAAGCCAATGTACTAATTGGGCAAGGGGACGTAGTGTTGGTAATGAAACGGAAACGTGACTCTAGCATACTTACTGACAGCCAGACAGCGACCAAAAGGGTTCGGATGGCCATCAATTAGATGGATGTCAATCCGACTCTACTTTTCTTAAAGGTGCCAGCGCAAAATGCTATAAGCACAACATTCCCTTATACTGGAGACCCTCCCTACAGTCATGGAACAGGGACAGGATACACCATGGATACTGTCAACAGAACACACCAATATTCAGAAAAAGGGAAATGGACAACAAACACTGAGATTGGAGCACCACAACTTAATCCAATCGATGGACCACTTCCTGAAGACAATGAACCAAGTGGATACGCCCAAACAGATTGTGTATTGGAAGCAATGGCTTTACTTGAAGAATCCCATCCCGGAATCTTTGAAAATTCGTGTCTTGAAACAATGGAGGTGGTACAGCAGACAAGAGTAGACAAACTAACACAAGGCCGACAAACTTATGATTGGACCTTGAACAGGAATCAACCTGCTGCAACAGCACTTGCTAATACGATTGAAGTATTCAGATCAAATGGTCTGACTTCCAATGAGTCGGGGAGATTGATGGACTTCCTCAAAGATGTCATGGAGTCCATGAACAAGGAAGAAATGGAAATAACAACACACTTCCAACGGAAGAGAAGAGTAAGAGACAACATGACAAAGCGAATGATAACACAGAGAACCATAGGGAAGAAAAAACAACGATTAAACAGAAAGAGCTACCTAATTAGAACATTGACCCTAAACACAATGACCAAGGACGCTGAGAGAGGGAAATTGAAACGACGAGCAATCGCTACCCCAGGGATGCAGATAAGAGGGTTTGTATATTTTGTTGAAACACTAGCCCGAAGAATATGTGAAAAGCTTGAACAATCAGGATTGCCAGTTGGCGGTAATGAGAAAAAGGCAAAACTGGCTAATGTCGTCAGAAAAATGATGACTAATTCCCAAGACACTGAACTCTCATTCACCATCACTGGGGACAATACCAAATGGAATGAAAATCAGAACCCACGCATATTCCTGGCAATGATCACATACATAACTAGAAACCAGCCAGAATGGTTCAGAAATGTTCTAAGCATTGCACCGATTATGTTCTCAAATAAAATGGCAAGACTGGGGAAAGGATACATGTTCGAAAGCAAAAGTATGAAATTGAGAACTCAAATACCAGCAGAAATGCTAGCAAGCATTGACCTAAAATATTTCAATGATTCAACAAAAAAGAAAATTGAAAAGATACGACCACTTCTGGTTGACGGGACTGCTTCACTAAGTCCTGGAATGATGATGGGAATGTTCAACATGTTGAGCACTGTGCTGGGTGTATCCATATTAAACCTGGGCCAGAGGAAATACACAAAGACCACATACTGGTGGGACGGTCTGCAATCATCCGATGACTTTGCGTTAATAGTGAATGCACCTAATCATGAGGGGATACAAGCTGGAGTAGACAGATTCTATAGAACTTGCAAACTGGTCGGGATCAACATGAGCAAGAAGAAGTCCTACATAAATAGAACTGGAACATTCGAATTCACAAGCTTTTTCTACCGATATGGTTTTGTAGCCAATTTCAGCATGGAACTACCCAGTTTTGGAGTTTCCGGAATAAATGAGTCTGCAGACATGAGCATTGGAGTGACAGTTATCAAAAACAACATGATAAATAATGATCTCGGCCCTGCCACTGCACAGATGGCACTCCAACTCTTCATTAAGGATTATCGGTACACATACCGATGTCATAGAGGCGATACCCAGATACAAACCAGAAGATCTTTTGAGTTGAAAAAACTATGGGAACAGACTCAATCAAAGACTGGTCTACTGGTATCAGATGGGGGTCCAAACCTATATAACATCAGAAACCTACACATCCCGGAAGTCTGTTTAAAATGGGAGCTAATGGATGAAGATTATAGGGGGAGGCTATGCAATCCATTGAATCCTTTTGTTAGTCACAAAGAAATTGAATCAGTCAACAGTGCAATAGTAATGCCTGCGCATGGCCCTGCCAAAAGCATGGAGTATGATGCTGTTGCAACAACACATTCTTGGATCCCCAAGAGGAACCGGTCCATATTGAACACAAGCCAAAGGGGAATACTCGAAGATGAGCAGATGTATCAAAAATGCTGCAACCTGTTTGAAAAATTCTTCCCCAGCAGCTCATACAGAAGACCGGTCGGAATTTCTAGTATGGCTGAGGCCATGGTATCCAGGGCCCGCATTGATGCACGAATTGACTTCGAATCTGGACGGATAAAGAAAGATGAGTTCGCTGAGATCATGAAGATCTGTTCCACCATTGAAGAGCTCGGACGGCAAAAATAGATGGAAGACTTTGTGCGACAGTGCTTCAATCCAATGATCGTCGAGCTTGCGGAAAAGGCAATGAAAGAATATGGAGAGGACCCAAAAATCGAAACAAACAAATTTGCAGCAATATGCACTCACTTGGAAGTCTGTTTCATGTACTCGGATTTCCACTTTATTAATGAACTAGGTAAATCAGTGGTCATAGAGTCTGGTGACCCAAATGCTCTTTTGAAACACAGATTTGAAATTATTGAAGGGAGAGACCGAACAATGGCATGGACAGTAGTAAACAGCATCTGCAACACCACAAGAGCTGAAAAACCTAAATTTCTTCCAGACTTATACGACTATAAGGAGAACAGATTTGTTGAAATTGGTGTGACAAGGAGAGAAGTTCACATATACTACCTGGAGAAGGCCAACAAAATAAAGTCTGAAAAGACACACATCCACATTTTCTCATTTACAGGGGAAGAAATGGCTACGAAAGCGGACTACACTCTTGATGAAGAGAGTAGAGCCAGAATAAAGACCAGGCTATTCACTATAAGACAAGAAATGGCCAGTAGGGGCCTCTGGGATTCCTTTCGTCAGTCCGAGAGAGGCGAAGAGACAATTGAAGAAAGATTTGAAATCACAGGGACGATGCGCAAGCTTGCCAATTACAGTCTCCCACCGAACTTCTCCAGCCTTGAAAATTTTAGAGTCTATGTGGATGGATTCAAGCCGAATGGATGCATTGAGAGTAAGCTTTCTCAAATGTCCAAAGAAGTAAATGCCAGAATTGAATCATTTTCAAAGACAACACCCCGACCACTCAAAATGCCAGGTGGTCCACCCTGCCATCAGCGATCTAAATTCTTGCTAATGGATGCTCTGAAACTGAGCATTGAGGACCCAAGTCACGAGGGAGAGGGAATACCACTATATGATGCAATCAAATGCATGAAAACTTTCTTTGGATGGAAAGAACCCAGTATTGTTAAACCACATGAAAAAGGCATAAACCCGAACTATATCCAAACTTGGAAGCAAGTATTAGAAGAAATACAAGACATTGAGAACGAAGAAAGGATCCCCAAGACCAAGAATATGAAAAAAACAAGCCAATTGAGATGGGCACTAGGTGAAAATATGGCACCAGAGAAAGTGGATTTTGAGGATTGTAAAGACATCAGTGATCTAAAACAGTATGACAGTGATGAACCAGAAACAAGGTCTCTTGCAAGTTGGATTCAAAATGAGTTCAACAAAGCTTGTGAGCTGACAGATTCAAGCTGGATAGAGCTCGATGAAATTGGGGAGGATGTCGCCCCAATAGAATACATTGCGAGCATGAGGAGAAATTATTTTACCGCTGAGATTTCCCATTGTAGAGCAACAGAATATATAATGAAAGGAGTGTACATCAACACCGCTCTACTCAATGCATCCTGTGCTGCGATGGATGAATTTCAATTAATTCCGATGATAAGTAAATGCAGGACCAAAGAAGGGAGAAGGAAAACAAATTTATATGGATTCATAGTAAAGGGAAGGTCCCATTTAAGAAATGATACTGACGTGGTGAACTTTGTAAGTATGGAATTTTCTCTTACTGATCCAAGATTTGAGCCGCACAAATGGGAAAAATACTGCGTTCTAGAGATTGGAGACATGCTTCTAAGAACTGCTGTAGGTCAAGTGTCAAGACCCATGTTTTTGTATGTGAGGACAAATGGGACCTCTAAAATTAAAATGAAATGGGGAATGGAAATGAGGCGCTGCCTCCTTCAGTCTCTGCAACAGATTGAAAGCATGATCGAAGCTGAGTCCTCAGTCAAAGAAAAGGACATGACCAAAGAATTTTTTGAGAACAAATCAGAAACATGGCCTATAGGAGAGTCCCCCAAAGGAGTGGAAGAGGGCTCGATCGGAAAGGTTTGCAGGACCTTATTAGCAAAATCTGTGTTTAACAGTTTGTATGCATCTCCACAATTGGAAGGATTTTCAGCTGAATCTAGGAAATTACTTCTCATTGTTCAGGCTCTTAGGGATAACCTGGAACCTGGAACCTTTGATATTAGGGGATTATATGAATCAATTGAGGAGTGCCTGATTAATGATCCCTGGGTTTTGCTTAATGCATCTTGGTTCAACTCCTTCCTTACACATGCACTGAAGTAGATGACGATAACCATTATTTTGATACTACTGACCCATTGGGCTTACAGTCAAAACCCAATAAATGACAACAACACAGCCACATTGTGTCTAGGACACCATGCAGTAGCAAATGGAACATTGGTAAAAACAATAAGTGATGATCAAATTGAGGTGACAAATGCTACAGAATTAGTTCAGAGCATTCCAATGGGGAAAATATGCAACAATTCGTATAGAATTCTAGATGGAAAGGATTGCACATTAATAGATGCAATGCTAGGAGATCCCCACTGTGACGCCTTTCAGTATGAGAATTGGGACCTCTTTATAGAAAGAAGCAGCGCCTTCAGCAATTGCTACCCATATGACATCCCTAACTATGCATCGCTCCGATCTATTGTAGCATCCTCAGGAACATTGGAATTCACAGCAGAGGGATTCACATGGACAGGTGTCACTCAAAACGGAAGAAGCGGATCCTGCAAAAGGGGATCAGCCGATAGTTTCTTTAGCCGACTGAATTGGCTAACAAAATCCGGAAGCTCTTACCCCATATTGAATGTGACAATGCCTAACAACAAAAACTTCGACAAGCTATACATCTGGGGGATCCATCACCCGAGCTCAACTCAAGAGCAGACAAAATTGTATATCCAGGAATCAGGGCGAGTAACAGTCTCAACAAAAAGAAGTCAACAAACAATAATCCCTAACATTGGGTCTAGACCATGGATCAGAGGTCAATCAGGTAGGATAAGCATATACTGGACCATTGTAAAACCTGGAGATATTCTAATGATAAACAGTAATGGCAACTTAGTTGCACCGCGGGGATACTTTAAATTGAAAACAGGGAAAAGCTCTGTAATGAGATCAGACGTACCCATAGACATTTGTGTGTCTGAATGTATTACACCAAATGGAAGCATCTCCAACGACAAGCCATTCCAAAATGTGAACAAAGTTACATATGGAAAATGTCCCAAGTATATCAGACAAAACACTTTAAAGCTGGCCACTGGGATGAGGAATGTACCAGAAAAGCAAATCAGAGGAATCTTCGGGGCAATAGCGGGATTCATCGAAAACGGCTGGGAAGGAATGGTTGATGGATGGTATGGGTTCCGATACCAAAACTCTGAAGGAACAGGGCAAGCTGCAGATCTAAAGAGCACTCAAACAGCCATCGACCAGATCAATGGAAAGTTAAACAGAGTGATTGAAAGAACAAATGAGAAATTCCATCAAATAGAGAAGGAATTCTCAGAAGTAGAAGGAAGAATTCAGGACTTGGAGAAATATGTAGAAGACACCAAAATAGACCTATGGTCCTACAATGCAGAATTGCTGGTGGCTCTAGAAAATCAACATACAATTGACTTAACAGATGCAGAAATGAATAAATTGTTTGAGAGAACTAGACGCCTGTTAAGAGAAAACGCAGAAGACATGGGAGGTGGATGTTTCAAGATTTACCACAAATGTAATAATGCATGCATTGGATCAATAAGAAATGGGACATATGACCATTACATATACAGAGATGAAGCATTAAACAACCGATTTCAGATCAAAGGTGTAGAGTTGAAATCAGGCTACAAAGATTGGATACTCTGGATTTCATTCGCCATATCATGCTTCTTAATTTGCGTTGTTCTATTGGGTTTTATTATGTGGGCTTGCCAAAAAGGCAACATCAGATGCAACATTTGCATTATGGCGTCTCAAGGCACCAAACGATCCTATGAACAGATGGAAACTGATGGGGAACGCCAGAATGCAACTGAAATCAGAGCATCTGTCGGAAGGATGGTGGGAGGAATTGGCCGGTTTTATGTTCAGATGTGTACTGAGCTTAAACTAAACGACCATGAAGGGCGACTGATTCAGAACAGCATAACAATAGAAAGGATGGTGCTTTCGGCATTCGACGAAAGAAGAAACAAGTATCTCGAGGAGCATCCCAGTGCTGGGAAAGACCCTAAGAAAACAGGAGGCCCTATATACAGAAGGAAAGATGGGAAATGGATGAGGGAACTCATCCTCCATGATAAAGAAGAAATCATGAGAATCTGGCGTCAGGCCAACAATGGTGAAGACGCTACTGCTGGTCTTACTCATATGATGATCTGGCACTCCAATCTCAATGACACCACATACCAAAGAACAAGGGCTCTTGTTCGAACTGGGATGGATCCCAGAATGTGCTCTCTGATGCAAGGCTCAACCCTCCCACGGAGATCTGGAGCAGCTGGTGCTGCAGTAAAAGGTGTTGGAACAATGGTAATGGAACTCATCAGAATGATCAAACGCGGAATAAATGATCGGAATTTCTGGAGAGGTGAAAATGGTCGAAGAACCAGAATTGCTTATGAAAGAATGTGCAATATCCTCAAAGGGAAATTCCAGACAGCAGCACAACGAGCTATGATGGACCAGGTGAGAGAAGGCCGCAATCCTGGAAACGCTGAGATTGAGGATCTCATTTTCTTGGCACGATCAGCACTTATTTTGAGAGGATCAGTAGCCCATAAATCATGCCTACCTGCCTGTGTTTATGGCCTTGCAGTAACCAGTGGATATGACTTTGAGAAGGAAGGATACTCTCTGGTTGGAATTGATCCTTTCAAACTACTCCAGAACAGCCAGATTTTCAGTCTAATCAGACCAAAAGAAAACCCAGCACACAAGAGCCAGTTGGTGTGGATGGCATGCCATTCTGCAGCATTTGAAGACCTAAGAGTTTTAAATTTCATTAGAGGAACCAAAGTAATCCCAAGAGGACAGTTAACAACCAGAGGAGTTCAAATAGCTTCAAATGAAAACATGGAGACAATAGACTCTAGCACACTTGAACTGAGAAGCAAGTATTGGGCAATAAGGACCAGAAGCGGAGGAAACACCAGTCAACAGAGAGCATCTGCAGGACAGATAAGTGTGCAACCTACTTTCTCAGTACAGAGAAACCTTCCTTTTGAAAGAGCAACCATCATGGCTGCATTCATTGGTAACACCGAAGGAAGGACTTCCGACATGAGAACAGAAATCATAAGGATGATGGAAAATGCCAAATCAGAAGATGTGTCTTTCCAGGGGCGGGGAGTCTTCGAGCTCTCGGACGAAAAGGCAACGAACCCGATCGTGCCTTCTTTTGACATGAGCAATGAAGGGTCTTATTTCTTCGGAGACAATGCTGAGGAGTTTGACAGTTGAATGAATCCAAATCAAAAGATAATAGCAATTGGATTTACATCATTGGGGATATTAATCATTAGTGTCATTCTCCATGTAGTCAGCATTATAGTAACAGTACTGGCCCTAAATAACAATAGAACAGATCTGAACTGCAAAGAGACGATCATAAGGGAGTACAATGAAACAGTAAGAGTAGAAAAAATTACTCAATGGTATAATATCAGTACAATTAAGTACATGGAGAAACCTTCAAATGAATACTATATGAACAACACTGAACCACTTTGTGAGGCCCAAGGCTTTGCACCATTTTCCAAGGATAATGGAATACGAATTGGATCGAGGGGCCATGTTTTTGTGATAAGAGAACCTTTTGTATCATGTTCGCCTTCAGAATGTAGAACCTTTTTCCTCACACAGGGCTCATTACTCAATGACAAACATTCTAACGGCACAATAAAGGACCGAAGTCCGTATAGAACTCTGATGAGTGTCAAAATAGGACAATCACCTAATGTATATCAAGCTAGGTTTGAATCAGTGGCATGGTCAGCAACAGCATGCCATGATGGAAAAAAATGGATGACGGTTGGGGTCACAGGGCCTGACAACCAAGCAATTGCAGTAGTGAACTATGGGGGTGTTCCGGTTGATATTATTAATTCATGGGCAGGGGATATTTTAAGAACCCAAGAATCGTCATGCACCTGCATCAAAGGAGATTGTTATTGGGTAATGACTGATGGGCCGGCGAATAGACAAGCCAAATATAAGATATTCAAAGCAAAAAATGGAAAAGTGATTGGACAAACTGATATAAGTTTCAATGGAGGACACATAGAGGAGTGTTCTTGTTACCCCAATGAAGGGAAGGTGGAATGCATATGCAGGGACAATTGGACTGGAACAAATAGACCAATTTTGGTAATATCTTCTGATCTATCATACACAGTTGGATATTTGTGTGCTGGCATTCCCACTGACACTCCTAGGGGAGAGGATAGTCAATTCACGGGCTCATGTACAAACCCTTTGGGAAATAAAGGATACGGTGTAAAAGGTTTCGGATTTCGACAAGGAACTGACGTATGGGCCGGAAGGACAATTAGTAGAACTTCAAGATCAGGATTCGAAATAATAAAAATCAGGAATGGTTGGACACAGAACAGTAAAGACCAAATAAGGAGGCAAGTGATTATCGATGATCCAAATTGGTCAGGATATAGCGGTTCTTTCACATTGCCGGTTGAACTAACAAAAAAAGAATGTTTGGTGCCCTGTTTCTGGGTTGAAATGATTAGGGGTAAACCTGAAGAAAAAACAATATGGACCTCTAGCAGCTCCATTGTGATGTGTGGAGTAGATCATAAAATTGCCAGTTGGTCATGGCACGATGGAGCTATTCTTCCTTTTGACATCGATAAGATGATGAGTCTTCTAACCGAGGTCGAAACGTACGTTCTCTCTATCATGCCATCAGGCCCCCTCAAAGCCGAGATCGCGCAGAGACTTGAAGATGTCTTTGCAGGGAAGAACACCGATCTTGAGGCACTCATGGAGTGGCTAAAGACAAGACCAATCCTGTCACCTCTAACTAAAGGGATTTTAGGATTTGTATTCACGCTCACCGTGCCCAGTGAGCGAGGACTGCAGCGTAGACGCTTTGTCCAAAATGCCCTTAGTGGAAACGGAGATCCAAACAACATGGACAGAGCGGTAAAACTGTACAGGAAGCTTAAAAGAGAAATAACATTCCATGGGGCAAAAGAGGTGGCACTCAGCTATTCCACCGGTGCACTAGCCAGCTGCATGGGACTCATATACAACAGAATGGGAACTGTTACAACTGAAGTGGCATTTGGCCTGGTATGTGCCACATGTGAACAGATTGCTGATTCCCAGCACCGGTCTCATAGGCAGATGGTGACAACAACCAACCCATTAATCAGACATGAAAACAGAATGGTATTAGCCAGTACCACGGCTAAAGCCATGGAACAGATGGCAGGATCAAGTGAACAGGCAGCAGAGGCCATGGAGGTTGCTAGTAGGGCTAGGCAGATGGTACAGGCAATGAGAACCATTGGGACCCATCCTAGCTCCAGTGCTGGTTTGAAAGATGATCTCCTTGAAAACTTACAGGCCTACCAGAAACGGATGGGAGTGCAAATGCAGCGATTCAAGTGATCCTCTCGTTATTGCAGCAAGTATCATTGGGATATTGCACTTGATATTGTGGATTCTTGATCGTCTTTTCTTCAAATTCATTTATCGTCGCCTTAAATACGGGATGAAAAGAGGGCCTTCTACGGAAGGAGTACCTGAGTCCATGAGGGAAGAATATCGGCAGGAACAGCAGAATGCTGTGGATGTTGACGATGGTCATTTTGTCAACATAGAGCTAGAGTAAATGGATTCCAACACTGTGTCAAGCTTCCAGGTAGACTGTTTTCTCTGGCATGTCCGCAAACGATTCGCAGACCAAGAACTGGGTGATGCCCCATTCCTTGATCGGCTTCGCCGAGACCAGAAGTCCCTAAGGGGAAGAGGCAGCACTCTTGGTCTGAACATCGAAACAGCCACTCATGCAGGAAAGCAGATAGTGAAGCAGATTCTGGAAAAGGAATCAGATGAGGCACTTAAAATAACCATTGCCTCTGTTCCTACTTCACGCTACTTAACTGATATGACTCTTGATGAGATGTCAAGAGACTGGTTCATGCTCATGCCCAAGCAAAAAGTAACAGGCTCCCTATGTATAAGAATGGACCAGGCAATCATGGATAAGAACATCATCCTTAAAGCAAACTTTAGTGTGATTTTCGAAAGGCTGGAAACACTAATACTACTTAGAGCCTTCACTGAAGAAGGAGCAGTCGTTGGCGAAATTTCACCATTACCTTCTCTTCCAGGACATACTAATGAGGATGTCAAAAATGCAATTGGGGTCCTCATCGGAGGACTTAAATGGAATGATAATACGGTTAGAATCTCTGAAACTCTACAGAGATTCGCTTGGAGAAGCAGTAATGAGATTGGGAGATCTTCATTCCCTTCAAAGCAGAAATGAAAAATGGAGAGAACAATTAAGCCAGAAATTTGAAGAAATAAGATGGTTAATTGAAGAAGTGCGACATAGATTGAAAAATACAGAAAACAGTTTTGAACAAATAACATTTATGCAAGCCTTACAACTATTGCTTGAAGTAGAGCAAGAGATAAGAACTTTCTCGTTTCAGCTTATTTAA
		</sequence>
		<sequence>
			<taxon idref="cVIII_243_A/equine/Leicestershire/10573/2019|East_Midlands_England|2019-07-01"/>
			ATGGAGAGAATAAAAGAACTGAGAGATCTGATGTTGCAATCCCGCACCCGCGAGATACTAACCAAAACTACTGTGGACCACATGGCCATAATTAAGAAATATACATCAGGAAGACAAGAGAAGAACCCTGCACTTAGGATGAAATGGATGATGGCAATGAAATACCCAATTACAGCAGATAAGAGAGTAATGAAGATGATTCCTGAGAGAAATGAACAGGGACAAACCCTTTGGAGCAAGACGAACGATGCTGGCTCAGACCGCGTAATGGTATCACCCCTGGCAGTGACATGGTGGAATAGAAATGGACCAACAACAAGCACAATTCATTACCCAAAAGTCTACAAAACTTATTTTGAAAAGGTTGAAAGATTGAAACATGGAACCTTTGGCCCCGTTCATTTTAGGAATCAAGTCAAGATAAGACGGAGAGTTGATGTAAACCCTGGTCACGCAGACCTCAGTGCCAAAGAAGCACAAGATGTAATTATGGAAGTTGTTTTCCCAAACGAAGTGGGAGCCAGAATTCTAACATCGGAATCACAACTAACAATAACCAAAGAGAAAAAGGAAGAACTTCAGGACTGCAAAATTGCTCCCTTGATGGTAGCATACATGCTAGAAAGAGAATTGGTCCGAAAAACAAGGTTCCTCCCAGTAGCAGGAGGAACAAGCAGTGTATACATTGAAGTGCTGCATCTGACTCAAGGAACATGCTGGGAGCAAATGTACACTCCAGGAGGAGAAGTTAGAAATGATGATATTGATCAAAGTTTAATTATTGCAGCACGGAACATAGTGAGAAGAGCGACGGTATCAGCAGATCCACTAGCATCCCTACTGGAAATGTGCCACAGTACACAGATTGGTGGGATAAGGATGGTAGACATCCTTAAACAGAATCCAACTGAGGAACAAGCTGTGGATATATGCAAAGCAGCAATGGGATTGAGAATTAGCTCATCATTCAGCTTTGGTGGATTCACCTTCAAAAGAACAAGTGGATCATCAGTCAAGAGAGAAGAAGAAATGCTTACAGGCAACCTCCAAACATTGAAAATAAGAGTACATGAGGGCTATGAAGAATTCACAATGGTCGGAAGAAGAGCAACAGCCATTCTCAGAAAGGCAACCAGAAGATTGATTCAATTGATAGTAAGTGGGAGAGATGAACAATCAATTGCTGAAGCAGTAATTGTAGCCATGGTGTTTTCGCAAGAAGATTGCATGATAAAAGCAGTTCGAGGTGATTTGAACTTTGTTAATAGAGCAAATCAGCGTTTGAACCCCATGCATCAACTCTTGAGGCATTTCCAAAAAGATGCAAAAGTGCTTTTCCAAAACTGGGGAATTGAACCCATCGATAATGTAATGGGGATGATTGGAATATTGCCTGACATGACCCCAAGCACCGAGATGTCATTGAGAGGAGTGAGAGTCAGCAAGATGGGAGTGGATGAGTACTCCAGCACTGAGAGAGTGGTGGTGAGCATTGACCGTTTTTTAAGAGTTCGGGATCAAAGGGGAAACATACTACTGTCTCCTGAAGAAGTCAGTGAAACACAAGGAACGGAAAAGCTGACAATAATTTATTCGTCATCAATGATGTGGGAGATTAATGGTCCCGAATCAGTGTTAGTCAATACTTATCAATGGATCATCAGGAACTGGGAAATTGTAAAAATCCAGTGGTCACAGGACCCCACAATGCTATACAATAAGATAGAATTTGAGCCATTCCAATCCCTGGTCCCTAGGGCCACCAGAAGCCAATACAGCGGTTTCGTAAGAACCCTGTTTCAGCAAATGCGGGATGTACTTGGAACATTTGATACTGCTCAGATAATAAAACTCCTCCCTTTTGCCGCTGCTCCTCCGGAACAGAGTAGGATGCAGTTCTCTTCTTTAACTGTTAATGTAAGAGGTTCTGGAATGAGAATACTTGTAAGAGGCAATTCCCCAGTGTTCAACTACAATAGAACCACTAAACGGCTCACAATCCTCGGAAAGGATGCAGGTGCGCTTACTGAGGACCCAGATGAAGGTACAACTGGAATAGAATCTGCTGTTCTAAGAGGGTTTCTCATTTTGGGTAGAGAAAACAAGAGATATGGCCCAGCACTAAGCATCAATGAACTAAGCAAGCTTGCAAAAGGGGAGAAAGCCAATGTACTAATTGGGCAAGGGGACGTAGTGTTGGTAATGAAACGGAAACGTGACTCTAGCATACTTACTGACAGCCAGACAGCGACCAAAAGGGTTCGGATGGCCATCAATTAGATGGATGTCAATCCGACTCTACTTTTCTTAAAGGTGCCAGCGCAAAATGCTATAAGCACAACATTCCCTTATACTGGAGATCCTCCCTACAGTCATGGAACAGGGACAGGATACACCATGGATACTGTCAACAGAACACACCAATATTCAGAAAAAGGGAAATGGACAACAAACACTGAGATTGGAGCACCACAACTTAATCCAATCGATGGACCACTTCCTGAAGACAATGAACCAAGTGGATACGCCCAAACAGATTGTGTATTGGAAGCAATGGCTTTACTTGAAGAATCCCATCCCGGAATCTTTGAAAATTCGTGTCTTGAAACAATGGAGGTGGTACAGCAGACAAGAGTGGACAAACTAACACAAGGCCGACAAACTTATGATTGGACCTTGAACAGGAATCAACCTGCTGCAACAGCACTTGCTAATACGATTGAAGTATTCAGATCAAATGGTCTGACTTCCAATGAGTCGGGGAGATTGATGGACTTCCTCAAAGATGTCATGGAGTCCATGAACAAGGAAGAAATGGAAATAACAACACACTTCCAACGGAAGAGAAGAGTAAGAGACAACATGACAAAGCGAATGATAACACAGAGAACCATAGGGAAGAAAAAACAACGATTAAACAGAAAGAGCTACCTAATTAGAACATTGACCCTAAACACAATGACCAAGGACGCTGAGAGAGGGAAATTGAAACGACGAGCAATCGCTACCCCAGGGATGCAGATAAGAGGGTTTGTATATTTTGTTGAAACACTAGCCCGAAGAATATGTGAAAAGCTTGAACAATCAGGATTGCCAGTTGGCGGTAATGAGAAAAAGGCAAAACTGGCTAATGTCGTCAGAAAAATGATGACTAATTCCCAAGACACTGAACTCTCATTCACCATCACTGGGGACAATACCAAATGGAATGAAAATCAGAACCCACGCATATTCCTGGCAATGATCACATACATAACTAGAAACCAGCCAGAATGGTTCAGAAATGTTCTAAGCATTGCACCGATTATGTTCTCAAATAAAATGGCAAGACTGGGGAAAGGATACATGTTCGAAAGCAAAAGTATGAAATTGAGAACTCAAATACCAGCAGAAATGCTAGCAAGCATTGACCTAAAATATTTCAATGATTCAACAAAAAAGAAAATTGAAAAGATACGACCACTTCTGGTTGACGGGACTGCTTCACTAAGTCCTGGAATGATGATGGGAATGTTCAACATGTTGAGCACTGTGCTGGGTGTATCCATATTAAACCTGGGCCAGAGGAAATACACAAAGACCACATACTGGTGGGACGGTCTGCAATCATCCGATGACTTTGCGTTAATAGTGAATGCACCTAATCATGAGGGGATACAAGCTGGAGTAGACAGATTCTATAGAACTTGCAAACTGGTCGGGATCAACATGAGCAAGAAGAAGTCCTACATAAATAGAACTGGAACATTCGAATTCACAAGCTTTTTCTACCGATATGGTTTTGTAGCCAATTTCAGCATGGAACTACCCAGTTTTGGAGTTTCCGGAATAAATGAGTCTGCAGACATGAGCATTGGAGTGACAGTTATCAAAAACAACATGATAAATAATGATCTCGGCCCTGCCACTGCACAGATGGCACTCCAACTCTTCATTAAGGATTATCGGTACACATACCGATGTCATAGAGGCGATACCCAGATACAAACCAGAAGATCTTTTGAGTTGAAAAAACTATGGGAACAGACTCAATCAAAGACTGGTCTACTGGTATCAGATGGGGGTCCAAACCTATATAACATCAGAAACCTACACATCCCGGAAGTCTGTTTAAAATGGGAGCTAATGGATGAAGATTATAGGGGGAGGCTATGCAATCCATTGAATCCTTTTGTTAGTCACAAAGAAATTGAATCAGTCAACAGTGCAATAGTAATGCCTGCGCATGGCCCTGCCAAAAGCATGGAGTATGATGCTGTTGCAACAACACATTCTTGGATCCCCAAGAGGAACCGGTCCATATTGAACACAAGCCAAAGGGGAATACTCGAAGATGAGCAGATGTATCAAAAATGCTGCAACCTGTTTGAAAAATTCTTCCCCAGCAGCTCATACAGAAGACCGGTCGGAATTTCTAGTATGGCTGAGGCCATGGTATCCAGGGCCCGCATTGATGCACGAATTGACTTCGAATCTGGACGGATAAAGAAAGATGAGTTCGCTGAGATCATGAAGATCTGTTCCACCATTGAAGAGCTCGGACGGCAAAAATAGATGGAAGACTTTGTGCGACAGTGCTTCAATCCAATGATCGTCGAGCTTGCGGAAAAGGCAATGAAAGARTATGGAGAGGACCCAAAAATCGAAACAAACAAATTTGCAGCAATATGCACTCACTTGGAAGTCTGTTTCATGTACTCGGATTTCCACTTTATTAATGAACTAGGTAAATCAGTGGTCATAGAGTCTGGTGACCCAAATGCTCTTTTGAAACACAGATTTGAAATTATTGAAGGGAGAGACCGAACAATGGCATGGACAGTAGTAAACAGCATCTGCAACACCACAAGAGCTGAAAAACCTAAATTTCTTCCAGACTTATACGACTATAAGGAGAACAGATTTGTTGAAATTGGTGTGACAAGGAGAGAAGTTCACATATACTACCTGGAGAAGGCCAACAAAATAAAGTCTGAAAAGACACACATCCACATTTTCTCATTTACAGGGGAAGAAATGGCTACGAAAGCGGACTACACTCTTGATGAAGAGAGTAGAGCCAGAATAAAGACCAGGCTATTCACTATAAGACAAGAAATGGCCAGTAGGGGCCTCTGGGATTCCTTTCGTCAGTCCGAGAGAGGCGAAGAGACAATTGAAGAAAGATTTGAAATCACAGGGACGATGCGCAAGCTTGCCAATTACAGTCTCCCACCGAACTTCTCCAGCCTTGAAAATTTTAGAGTCTATGTGGATGGATTCAAGCCGAATGGATGCATTGAGAGTAAGCTTTCTCAAATGTCCAAAGAAGTAAATGCCAGAATTGAATCATTTTCAAAGACAACACCCCGACCACTCAAAATGCCAGGTGGTCCACCCTGCCATCAGCGATCTAAATTCTTGCTAATGGATGCTCTGAAACTGAGCATTGAGGACCCAAGTCACGAGGGAGAGGGAATACCACTATATGATGCAATCAAATGCATGAAAACTTTCTTTGGATGGAAAGAACCCAGTATTGTTAAACCACATGAAAAAGGCATAAACCCGAACTATATCCAAACTTGGAAGCAAGTATTAGAAGAAATACAAGACATTGAGAACGAAGAAAGGATCCCCAAGACCAAGAATATGAAAAAAACAAGCCAATTGAGATGGGCACTAGGTGAAAATATGGCACCAGAGAAAGTGGATTTTGAGGATTGTAAAGACATCAGTGATCTAAAACAGTATGACAGTGATGAACCAGAAACAAGGTCTCTTGCAAGTTGGATTCAAAATGAGTTCAACAAAGCTTGTGAGCTGACAGATTCAAGCTGGATAGAGCTCGATGAAATTGGGGAGGATGTCGCCCCAATAGAATACATTGCGAGCATGAGGAGAAATTATTTTACCGCTGAGATTTCCCATTGTAGAGCAACAGAATATATAATGAAAGGAGTGTACATCAACACCGCTCTACTCAATGCATCCTGTGCTGCGATGGATGAATTTCAATTAATTCCGATGATAAGTAAATGCAGGACCAAAGAAGGGAGAAGGAAAACAAATTTATATGGATTCATAGTAAAGGGAAGGTCCCATTTAAGAAATGATACTGACGTGGTGAACTTTGTAAGTATGGAATTTTCTCTTACTGATCCAAGATTTGAGCCGCACAAATGGGAAAAATACTGCGTTCTAGAGATTGGAGACATGCTTCTAAGAACTGCTGTAGGTCAAGTGTCAAGACCCATGTTTTTGTATGTGAGGACAAATGGGACCTCTAAAATTAAAATGAAATGGGGAATGGAAATGAGGCGCTGCCTCCTTCAGTCTCTGCAACAGATTGAAAGCATGATCGAAGCTGAGTCCTCAGTTAAAGAAAAGGACATGACCAAAGAATTTTTTGAGAACAAATCAGAAACATGGCCTATAGGAGAGTCCCCCAAAGGAGTGGAAGAGGGCTCGATCGGAAAGGTTTGCAGGACCTTATTAGCAAAATCTGTGTTTAACAGTTTGTATGCATCTCCACAATTGGAAGGATTTTCAGCTGAATCTAGGAAATTACTTCTCATTGTTCAGGCTCTTAGGGATAACCTGGAACCTGGAACCTTTGATATTGGGGGATTATATGAATCAATTGAGGAGTGCCTGATTAATGATCCCTGGGTTTTGCTTAATGCATCTTGGTTCAACTCCTTCCTTACACATGCACTGAAGTAGATGACGATAACCATTATTTTGATACTACTGACCCATTGGGCTTACAGTCAAAACCCAATAAATGACAACAACACAGCCACATTGTGTCTAGGACACCATGCAGTAGCAAATGGAACATTGGTAAAAACAATAAGTGATGATCAAATTGAGGTGACAAATGCTACAGAATTAGTTCAGAGCATTCCAATGGGGAAAATATGCAACAATTCGTATAGAATTCTAGATGGAAAGGATTGCACATTAATAGATGCAATGCTAGGAGATCCCCACTGTGACGCCTTTCAGTATGAGAATTGGGACCTCTTTATAGAAAGAAGCAGCGCCTTCAGCAATTGCTACCCATATGACATCCCTAACTATGCATCGCTCCGATCCATTGTAGCATCCTCAGGAACATTGGAATTCACAGCAGAGGGATTCACATGGACAGGTGTCACTCAAAACGGAAGAAGCGGATCCTGCAAAAGGGGATCAGCCGATAGTTTCTTTAGCCGACTGAATTGGCTAACAAAATCCGGAAGCTCTTACCCCATATTGAATGTGACAATGCCTAACAACAAAAACTTCGACAAGCTATACATCTGGGGGATCCATCACCCGAGCTCAACTCAAGAGCAGACAAAATTGTATATCCAGGAATCAGGGCGAGTAACAGTCTCAACAAAAAGAAGTCAACAAACAATAATCCCTAACATTGGGTCTAGACCATGGATCAGAGGTCAATCAGGTAGGATAAGCATATACTGGACCATTGTAAAACCTGGAGATATTCTAATGATAAACAGTAATGGCAACTTAGTTGCACCGCGGGGATACTTTAAATTGAAAACAGGGAAAAGCTCTGTAATGAGATCAGACGTACCCATAGACATTTGTGTGTCTGAATGTATTACACCAAATGGAAGCATCTCCAACGACAAGCCATTCCAAAATGTGAACAAAGTTACATATGGAAAATGTCCCAAGTATATCAGACAAAACACTTTAAAGCTGGCCACTGGGATGAGGAATGTACCAGAAAAGCAAATCAGAGGAATCTTCGGGGCAATAGCGGGATTCATCGAAAACGGCTGGGAAGGAATGGTTGATGGATGGTATGGGTTCCGATACCAAAACTCTGAAGGAACAGGGCAAGCTGCAGATCTAAAGAGCACTCAAACAGCCATCGACCAGATCAATGGAAAGTTAAACAGAGTGATTGAAAGAACAAATGAGAAATTCCATCAAATAGAGAAGGAATTCTCAGAAGTAGAAGGAAGAATTCAGGACTTGGAGAAATATGTAGAAGACACCAAAATAGACCTATGGTCCTACAATGCAGAATTGCTGGTGGCTCTAGAAAATCAACATACAATTGACTTAACAGATGCAGAAATGAATAAATTGTTTGAGAGAACTAGACGCCTGTTAAGAGAAAACGCAGAAGACATGGGAGGTGGATGTTTCAAGATTTACCACAAATGTAATAATGCATGCATTGGATCAATAAGAAATGGGACATATGACCATTACATATACAGAGATGAAGCATTAAACAACCGATTTCAGATCAAAGGTGTAGAGTTGAAATCAGGCTACAAAGATTGGATACTCTGGATTTCATTCGCCATATCATGCTTCTTAATTTGCGTTGTTCTATTGGGTTTTATTATGTGGGCTTGCCAAAAAGGCAACATCAGATGCAACATTTGCATTATGGCGTCTCAAGGCACCAAACGATCCTATGAACAGATGGAAACTGATGGGGAACGCCAGAATGCAACTGAAATCAGAGCATCTGTCGGAAGGATGGTGGGAGGAATTGGCCGGTTTTATGTTCAGATGTGTACTGAGCTTAAACTAAACGACCATGAAGGGCGACTGATTCAGAACAGCATAACAATAGAAAGGATGGTGCTTTCGGCATTCGACGAAAGAAGAAACAAGTATCTCGAGGAGCATCCCAGTGCTGGGAAAGACCCTAAGAAAACAGGAGGCCCTATATACAGAAGGAAAGATGGGAAATGGATGAGGGAACTCATCCTCCATGATAAAGAAGAAATCATGAGAATCTGGCGTCAGGCCAACAATGGTGAAGACGCTACTGCTGGTCTTACTCATATGATGATCTGGCACTCCAATCTCAATGACACCACATACCAAAGAACAAGGGCTCTTGTTCGAACTGGGATGGATCCCAGAATGTGCTCTCTGATGCAAGGCTCAACCCTCCCACGGAGATCTGGAGCAGCTGGTGCTGCAGTAAAAGGTGTTGGAACAATGGTAATGGAACTCATCAGAATGATCAAACGCGGAATAAATGATCGGAATTTCTGGAGAGGTGAAAATGGTCGAAGAACCAGAATTGCTTATGAAAGAATGTGCAATATCCTCAAAGGGAAATTCCAGACAGCAGCACAACGAGCTATGATGGACCAGGTGAGAGAAGGCCGCAATCCTGGAAACGCTGAGATTGAGGATCTCATTTTCTTGGCACGATCAGCACTTATTTTGAGAGGATCAGTAGCCCATAAATCATGCCTACCTGCCTGTGTTTATGGCCTTGCAGTAACCAGTGGATATGACTTTGAGAAGGAAGGATACTCTCTGGTTGGAATTGATCCTTTCAAACTACTCCAGAACAGCCAGATTTTCAGTCTAATCAGACCAAAAGAAAACCCAGCACACAAGAGCCAGTTGGTGTGGATGGCATGCCATTCTGCAGCATTTGAAGACCTAAGAGTTTTAAATTTCATTAGAGGAACCAAAGTAATCCCAAGAGGACAGTTAACAACCAGAGGAGTTCAAATAGCTTCAAATGAAAACATGGAGACAATAGACTCTAGCACACTTGAACTGAGAAGCAAGTATTGGGCAATAAGGACCAGAAGCGGAGGAAACACCAGTCAACAGAGAGCATCTGCAGGACAGATAAGTGTGCAACCTACTTTCTCAGTACAGAGAAACCTTCCTTTTGAAAGAGCAACCATCATGGCTGCATTCATTGGTAACACCGAAGGAAGGACTTCCGACATGAGAACAGAAATCATAAGGATGATGGAAAATGCCAAATCAGAAGATGTGTCTTTCCAGGGGCGGGGAGTCTTCGAGCTCTCGGACGAAAAGGCAACGAACCCGATCGTGCCTTCTTTTGACATGAGCAATGAAGGGTCTTATTTCTTCGGAGACAATGCTGAGGAGTTTGACAGTTGAATGAATCCAAATCAAAAGATAATAGCAATTGGATTTACATCATTGGGGATATTAATCATTAGTGTCATTCTCCATGTAGTCAGCATTATAGTAACAGTACTGGCCCTAAATAACAATAGAACAGATCTGAACTGCAAAGAGACGATCATAAGGGAGTACAATGAAACAGTAAGAGTAGAAAAAATTACTCAATGGTATAATATCAGTACAATTAAGTACATGGAGAAACCTTCAAATGAATACTATATGAACAACACTGAACCACTTTGTGAGGCCCAAGGCTTTGCACCATTTTCCAAGGATAATGGAATACGAATTGGATCGAGGGGCCATGTTTTTGTGATAAGAGAACCTTTTGTATCATGTTCGCCTTCAGAATGTAGAACCTTTTTCCTCACACAGGGCTCATTACTCAATGACAAACATTCTAACGGCACAATAAAGGACCGAAGTCCGTATAGAACTCTGATGAGTGTCAAAATAGGACAATCACCTAATGTATATCAAGCTAGGTTTGAATCAGTGGCATGGTCAGCAACAGCATGCCATGATGGAAAAAAATGGATGACGGTTGGGGTCACAGGGCCTGACAACCAAGCAATTGCAGTAGTGAACTATGGGGGTGTTCCGGTTGATATTATTAATTCATGGGCAGGGGATATTTTAAGAACCCAAGAATCGTCATGCACCTGCATCAAAGGAGATTGTTATTGGGTAATGACTGATGGGCCGGCGAATAGACAAGCCAAATATAAGATATTCAAAGCAAAAAATGGAAAAGTGATTGGACAAACTGATATAAGTTTCAATGGAGGACACATAGAGGAGTGTTCTTGTTACCCCAATGAAGGGAAGGTGGAATGCATATGCAGGGACAATTGGACTGGAACAAATAGACCAATTTTGGTAATATCTTCTGATCTATCATACACAGTTGGATATTTGTGTGCTGGCATTCCCACTGACACTCCTAGGGGAGAGGATAGTCAATTCACGGGCTCATGTACAAACCCTTTGGGAAATAAAGGATACGGTGTAAAAGGTTTCGGATTTCGACAAGGAACTGACGTATGGGCCGGAAGGACAATTAGTAGAACTTCAAGATCAGGATTCGAAATAATAAAAATCAGGAATGGTTGGACACAGAACAGTAAAGACCAAATAAGGAGACAAGTGATTATCGATGATCCAAATTGGTCAGGATATAGCGGTTCTTTCACATTGCCGGTTGAACTAACAAAAAAAGAATGTTTGGTGCCCTGTTTCTGGGTTGAAATGATTAGGGGTAAACCTGAAGAAAAAACAATATGGACCTCTAGCAGCTCCATTGTGATGTGTGGAGTAGATCATAAAATTGCCAGTTGGTCATGGCACGATGGAGCTATTCTTCCTTTTGACATCGATAAGATGATGAGTCTTCTAACCGAGGTCGAAACGTACGTTCTCTCTATCATGCCATCAGGCCCCCTCAAAGCCGAGATCGCGCAGAGACTTGAAGATGTCTTTGCAGGGAAGAACACCGATCTTGAGGCACTCATGGAGTGGCTAAAGACAAGACCAATCCTGTCACCTCTAACTAAAGGGATTTTAGGATTTGTATTCACGCTCACCGTGCCCAGTGAGCGAGGACTGCAGCGTAGACGCTTTGTCCAAAATGCCCTTAGTGGAAACGGAGATCCAAACAACATGGACAGAGCGGTAAAACTGTACAGGAAGCTTAAAAGAGAAATAACATTCCATGGGGCAAAAGAGGTGGCACTCAGCTATTCCACCGGTGCACTAGCCAGCTGCATGGGACTCATATACAACAGAATGGGAACTGTTACAACTGAAGTGGCATTTGGCCTGGTATGTGCCACATGTGAACAGATTGCTGATTCCCAGCACCGGTCTCATAGGCAGATGGTGACAACAACCAACCCATTAATCAGACATGAAAACAGAATGGTATTAGCCAGTACCACGGCTAAAGCCATGGAACAGATGGCAGGATCAAGTGAACAGGCAGCAGAGGCCATGGAGGTTGCTAGTAGGGCTAGGCAGATGGTACAGGCAATGAGAACCATTGGGACCCATCCTAGCTCCAGTGCTGGTTTGAAAGATGATCTCCTTGAAAACTTACAGGCCTACCAGAAACGGATGGGAGTGCAAATGCAGCGATTCAAGTGATCCTCTCGTTATTGCAGCAAGTATCATTGGGATATTGCACTTGATATTGTGGATTCTTGATCGTCTTTTCTTCAAATTCATTTATCGTCGCCTTAAATACGGGATGAAAAGAGGGCCTTCTACGGAAGGAGTACCTGAGTCCATGAGGGAAGAATATCGGCAGGAACAGCAGAATGCTGTGGATGTTGACGATGGTCATTTTGTCAACATAGAGCTAGAGTAAATGGATTCCAACACTGTGTCAAGCTTCCAGGTAGACTGTTTTCTCTGGCATGTCCGCAAACGATTCGCAGACCAAGAACTGGGTGATGCCCCATTCCTTGATCGGCTTCGCCGAGACCAGAAGTCCCTAAGGGGAAGAGGCAGCACTCTTGGTCTGGACATCGAAACAGCCACTCATGCAGGAAAGCAGATAGTGAAGCAGATTCTGGAAAAGGAATCAGATGAGGCACTTAAAATAACCATTGCCTCTGTTCCTACTTCACGCTACTTAACTGATATGACTCTTGATGAGATGTCAAGAGACTGGTTCATGCTCATGCCCAAGCAAAAAGTAACAGGCTCCCTATGTATAAGAATGGACCAGGCAATCATGGATAAGAACATCATCCTTAAAGCAAACTTTAGTGTGATTTTCGAAAGGCTGGAAACACTAATACTACTTAGAGCCTTCACTGAAGAAGGAGCAGTCGTTGGCGAAATTTCACCATTACCTTCTCTTCCAGGACATACTAATGAGGATGTCAAAAATGCAATTGGGGTCCTCATCGGAGGACTTAAATGGAATGATAATACGGTTAGAATCTCTGAAACTCTACAGAGATTCGCTTGGAGAAGCAGTAATGAGATTGGGAGATCTTCATTCCCTTCAAAGCAGAAATGAAAAATGGAGAGAACAATTAAGCCAGAAATTTGAAGAAATAAGATGGTTAATTGAAGAAGTGCGACATAGATTGAAAAATACAGAAAACAGTTTTGAACAAATAACATTTATGCAAGCCTTACAACTATTGCTTGAAGTAGAGCAAGAGATAAGAACTTTCTCGTTTCAGCTTATTTAA
		</sequence>
		<sequence>
			<taxon idref="cVIII_262_A/equine/Bridgend/10869/2019|Wales|2019-07-08"/>
			ATGGAGAGAATAAAAGAACTGAGAGATCTGATGTTGCAATCCCGCACCCGCGAGATACTAACCAAAACTACTGTGGACCACATGGCCATAATTAAGAAATATACATCAGGAAGACAAGAGAAGAACCCTGCACTTAGGATGAAATGGATGATGGCAATGAAATACCCAATTACAGCAGATAAGAGAGTAATGAAGATGATTCCTGAGAGAAATGAACAGGGACAAACCCTTTGGAGCAAGACGAACGATGCTGGCTCAGACCGCGTAATGGTATCACCCCTGGCAGTGACATGGTGGAATAGAAATGGACCAACAACAAGCACAATTCATTACCCAAAAGTCTACAAAACTTATTTTGAAAAGGTTGAAAGATTGAAACATGGAACCTTTGGCCCCGTTCATTTTAGGAATCAAGTCAAGATAAGACGGAGAGTTGATGTAAACCCTGGTCACGCAGACCTCAGTGCCAAAGAAGCACAAGATGTAATTATGGAAGTTGTTTTCCCAAACGAAGTGGGAGCCAGAATTCTAACATCGGAATCACAACTAACAATAACCAAAGAGAAAAAGGAAGAACTTCAGGACTGCAAAATTGCTCCCTTGATGGTAGCATACATGCTAGAAAGAGAATTGGTCCGAAAAACAAGGTTCCTCCCAGTAGCAGGAGGAACAAGCAGTGTATACATTGAAGTGCTGCATCTGACTCAAGGAACATGCTGGGAGCAAATGTACACTCCAGGAGGAGAAGTTAGAAATGATGATATTGATCAAAGTTTAATTATTGCAGCACGGAACATAGTGAGAAGAGCGACGGTATCAGCAGATCCACTAGCATCCCTACTGGAAATGTGCCACAGTACACAGATTGGTGGGATAAGGATGGTAGACATCCTTAAACAGAATCCAACTGAGGAACAAGCTGTGGATATATGCAAAGCAGCAATGGGATTGAGAATTAGCTCATCATTCAGCTTTGGTGGATTCACCTTCAAAAGAACAAGTGGATCATCAGTCAAGAGAGAAGAAGAAATGCTTACAGGCAACCTCCAAACATTGAAAATAAGAGTACATGAGGGCTATGAAGAATTCACAATGGTCGGAAGAAGAGCAACAGCCATTCTCAGAAAGGCAACCAGAAGATTGATTCAATTGATAGTAAGTGGGAGAGATGAACAATCAATTGCTGAAGCAGTAATTGTAGCCATGGTGTTTTCGCAAGAAGATTGCATGATAAAAGCAGTTCGAGGTGATTTGAACTTTGTTAATAGAGCAAATCAGCGTTTGAACCCCATGCATCAACTCTTGAGGCATTTCCAAAAAGATGCAAAAGTGCTTTTCCAAAACTGGGGAATTGAACCCATCGATAATGTAATGGGGATGATTGGAATATTGCCTGACATGACCCCAAGCACCGAGATGTCATTGAGAGGAGTGAGAGTCAGCAAGATGGGAGTGGATGAGTACTCCAGCACTGAGAGAGTGGTGGTGAGCATTGACCGTTTTTTAAGAGTTCGGGATCAAAGGGGAAACATACTACTGTCTCCTGAAGAAGTCAGTGAAACACAAGGAACGGAAAAGCTGACAATAATTTATTCGTCATCAATGATGTGGGAGATTAATGGTCCCGAATCAGTGTTAGTCAATACTTATCAATGGATCATCAGGAACTGGGAAATTGTAAAAATCCAGTGGTCACAGGACCCCACAATGCTATACAATAAGATAGAATTTGAGCCATTCCAATCCCTGGTCCCTAGGGCCACCAGAAGCCAATACAGCGGTTTCGTAAGAACCCTGTTTCAGCAAATGCGGGATGTACTTGGAACATTTGATACTGCTCAGATAATAAAACTCCTCCCTTTTGCCGCTGCTCCTCCGGAACAGAGTAGGATGCAGTTCTCTTCTTTAACTGTTAATGTAAGAGGTTCTGGAATGAGAATACTTGTAAGAGGCAATTCCCCAGTGTTCAACTACAATAGAACCACTAAACGGCTCACAATCCTCGGAAAGGATGCAGGTGCGCTTACTGAGGACCCAGATGAAGGTACAACTGGAATAGAATCTGCTGTTCTAAGAGGGTTTCTCATTTTGGGTAGAGAAAACAAGAGATATGGCCCAGCACTAAGCATCAATGAACTAAGCAAGCTTGCAAAAGGGGAGAAAGCCAATGTACTAATTGGGCAAGGGGACGTAGTGTTGGTAATGAAACGGAAACGTGACTCTAGCATACTTACTGACAGCCAGACAGCGACCAAAAGGGTTCGGATGGCCATCAATTAGATGGATGTCAATCCGACTCTACTTTTCTTAAAGGTGCCAGCGCAAAATGCTATAAGCACAACATTCCCTTATACTGGAGATCCTCCCTACAGTCATGGAACAGGGACAGGATACACCATGGATACTGTCAACAGAACACACCAATATTCAGAAAAAGGGAAATGGACAACAAACACTGAGATTGGAGCACCACAACTTAATCCAATCGATGGACCACTTCCTGAAGACAATGAACCAAGTGGATACGCCCAAACAGATTGTGTATTGGAAGCAATGGCTTTACTTGAAGAATCCCATCCCGGAATCTTTGAAAATTCGTGTCTTGAAACAATGGAGGTGGTACAGCAGACAAGAGTGGACAAACTAACACAAGGCCGACAAACTTATGATTGGACCTTGAACAGGAATCAACCTGCTGCAACAGCACTTGCTAATACGATTGAAGTATTCAGATCAAATGGTCTGACTTCCAATGAGTCGGGGAGATTGATGGACTTCCTCAAAGATGTCATGGAGTCCATGAACAAGGAAGAAATGGAAATAACAACACACTTCCAACGGAAGAGAAGAGTAAGAGACAACATGACAAAGCGAATGATAACACAGAGAACCATAGGGAAGAAAAAACAACGATTAAACAGAAAGAGCTACCTAATTAGAACATTGACCCTAAACACAATGACCAAGGACGCTGAGAGAGGGAAATTGAAACGACGAGCAATCGCTACCCCAGGGATGCAGATAAGAGGGTTTGTATATTTTGTTGAAACACTAGCCCGAAGAATATGTGAAAAGCTTGAACAATCAGGATTGCCAGTTGGCGGTAATGAGAAAAAGGCAAAACTGGCTAATGTCGTCAGAAAAATGATGACTAATTCCCAAGACACTGAACTCTCATTCACCATCACTGGGGACAATACCAAATGGAATGAAAATCAGAACCCACGCATATTCCTGGCAATGATCACATACATAACTAGAAACCAGCCAGAATGGTTCAGAAATGTTCTAAGCATTGCACCGATTATGTTCTCAAATAAAATGGCAAGACTGGGGAAAGGATACATGTTCGAAAGCAAAAGTATGAAATTGAGAACTCAAATACCAGCAGAAATGCTAGCAAGCATTGACCTAAAATATTTCAATGATTCAACAAAAAAGAAAATTGAAAAGATACGACCACTTCTGGTTGACGGGACTGCTTCACTAAGTCCTGGAATGATGATGGGAATGTTCAACATGTTGAGCACTGTGCTGGGTGTATCCATATTAAACCTGGGCCAGAGGAAATACACAAAGACCACATACTGGTGGGACGGTCTGCAATCATCCGATGACTTTGCGTTAATAGTGAATGCACCTAATCATGAGGGGATACAAGCTGGAGTAGACAGATTCTATAGAACTTGCAAACTGGTCGGGATCAACATGAGCAAGAAGAAGTCCTACATAAATAGAACTGGAACATTCGAATTCACAAGCTTTTTCTACCGATATGGTTTTGTAGCCAATTTCAGCATGGAACTACCCAGTTTTGGAGTTTCCGGAATAAATGAGTCTGCAGACATGAGCATTGGAGTGACAGTTATCAAAAACAACATGATAAATAATGATCTCGGCCCTGCCACTGCACAGATGGCACTCCAACTCTTCATTAAGGATTATCGGTACACATACCGATGTCATAGAGGCGATACCCAGATACAAACCAGAAGATCTTTTGAGTTGAAAAAACTATGGGAACAGACTCAATCAAAGACTGGTCTACTGGTATCAGATGGGGGTCCAAACCTATATAACATCAGAAACCTACACATCCCGGAAGTCTGTTTAAAATGGGAGCTAATGGATGAAGATTATAGGGGGAGGCTATGCAATCCATTGAATCCTTTTGTTAGTCACAAAGAAATTGAATCAGTCAACAGTGCAATAGTAATGCCTGCGCATGGCCCTGCCAAAAGCATGGAGTATGATGCTGTTGCAACAACACATTCTTGGATCCCCAAGAGGAACCGGTCCATATTGAACACAAGCCAAAGGGGAATACTCGAAGATGAGCAGATGTATCAAAAATGCTGCAACCTGTTTGAAAAATTCTTCCCCAGCAGCTCATACAGAAGACCGGTCGGAATTTCTAGTATGGCTGAGGCCATGGTATCCAGGGCCCGCATTGATGCACGAATTGACTTCGAATCTGGACGGATAAAGAAAGATGAGTTCGCTGAGATCATGAAGATCTGTTCCACCATTGAAGAGCTCGGACGGCAAAAATAGATGGAAGACTTTGTGCGACAGTGCTTCAATCCAATGATCGTCGAGCTTGCGGAAAAGGCAATGAAAGAATATGGAGAGGACCCAAAAATCGAAACAAACAAATTTGCAGCAATATGCACTCACTTGGAAGTCTGTTTCATGTACTCGGATTTCCACTTTATTAATGAACTAGGTAAATCAGTGGTCATAGAGTCTGGTGACCCAAATGCTCTTTTGAAACACAGATTTGAAATTATTGAAGGGAGAGACCGAACAATGGCATGGACAGTAGTAAACAGCATCTGCAACACCACAAGAGCTGAAAAACCTAAATTTCTTCCAGACTTATACGACTATAAGGAGAACAGATTTGTTGAAATTGGTGTGACAAGGAGAGAAGTTCACATATACTACCTGGAGAAGGCCAACAAAATAAAGTCTGAAAAGACACACATCCACATTTTCTCATTTACAGGGGAAGAAATGGCTACGAAAGCGGACTACACTCTTGATGAAGAGAGTAGAGCCAGAATAAAGACCAGGCTATTCACTATAAGACAAGAAATGGCCAGTAGGGGCCTCTGGGATTCCTTTCGTCAGTCCGAGAGAGGCGAAGAGACAATTGAAGAAAGATTTGAAATCACAGGGACGATGCGCAAGCTTGCCAATTACAGTCTCCCACCGAACTTCTCCAGCCTTGAAAATTTTAGAGTCTATGTGGATGGATTCAAGCCGAATGGATGCATTGAGAGTAAGCTTTCTCAAATGTCCAAAGAAGTAAATGCCAGAATTGAATCATTTTCAAAGACAACACCCCGACCACTCAAAATGCCAGGTGGTCCACCCTGCCATCAGCGATCTAAATTCTTGCTAATGGATGCTCTGAAACTGAGCATTGAGGACCCAAGTCACGAGGGAGAGGGAATACCACTATATGATGCAATCAAATGCATGAAAACTTTCTTTGGATGGAAAGAACCCAGTATTGTTAAACCACATGAAAAAGGCATAAACCCGAACTATATCCAAACTTGGAAGCAAGTATTAGAAGAAATACAAGACATTGAGAACGAAGAAAGGATCCCCAAGACCAAGAATATGAAAAAAACAAGCCAATTGAGATGGGCACTAGGTGAAAATATGGCACCAGAGAAAGTGGATTTTGAGGATTGTAAAGACATCAGTGATCTAAAACAGTATGACAGTGATGAACCAGAAACAAGGTCTCTTGCAAGTTGGATTCAAAATGAGTTCAACAAAGCTTGTGAGCTGACAGATTCAAGCTGGATAGAGCTCGATGAAATTGGGGAGGATGTCGCCCCAATAGAATACATTGCGAGCATGAGGAGAAATTATTTTACCGCTGAGATTTCCCATTGTAGAGCAACAGAATATATAATGAAAGGAGTGTACATCAACACCGCTCTACTCAATGCATCCTGTGCTGCGATGGATGAATTTCAATTAATTCCGATGATAAGTAAATGCAGGACCAAAGAAGGGAGAAGGAAAACAAATTTATATGGATTCATAGTAAAGGGAAGGTCCCATTTAAGAAATGATACTGACGTGGTGAACTTTGTAAGTATGGAATTTTCTCTTACTGATCCAAGATTTGAGCCGCACAAATGGGAAAAATACTGCGTTCTAGAGATTGGAGACATGCTTCTAAGAACTGCTGTAGGTCAAGTGTCAAGACCCATGTTTTTGTATGTGAGGACAAATGGGACCTCTAAAATTAAAATGAAATGGGGAATGGAAATGAGGCGCTGCCTCCTTCAGTCTCTGCAACAGATTGAAAGCATGATCGAAGCTGAGTCCTCAGTCAAAGAAAAGGACATGACCAAAGAATTTTTTGAGAACAAATCAGAAACATGGCCTATAGGAGAGTCCCCCAAAGGAGTGGAAGAGGGCTCGATCGGAAAGGTTTGCAGGACCTTATTAGCAAAATCTGTGTTTAACAGTTTGTATGCATCTCCACAATTGGAAGGATTTTCAGCTGAATCTAGGAAATTACTTCTCATTGTTCAGGCTCTTAGGGATAACCTGGAACCTGGAACCTTTGATATTGGGGGATTATATGAATCAATTGAGGAGTGCCTGATTAATGATCCCTGGGTTTTGCTTAATGCATCTTGGTTCAACTCCTTCCTTACACATGCACTGAAGTAGATGACGATAACCATTATTTTGATACTACTGACCCATTGGGCTTACAGTCAAAACCCAATAAATGACAACAACACAGCCACATTGTGTCTAGGACACCATGCAGTAGCAAATGGAACATTGGTAAAAACAATAAGTGATGATCAAATTGAGGTGACAAATGCTACAGAATTAGTTCAGAGCATTCCAATGGGGAAAATATGCAACAATTCGTATAGAATTCTAGATGGAAAGGATTGCACATTAATAGATGCAATGCTAGGAGATCCCCACTGTGACGCCTTTCAGTATGAGAATTGGGACCTCTTTATAGAAAGAAGCAGCGCCTTCAGCAATTGCTACCCATATGACATCCCTAACTATGCATCGCTCCGATCCATTGTAGCATCCTCAGGAACATTGGAATTCACAGCAGAGGGATTCACATGGACAGGTGTCACTCAAAACGGAAGAAGCGGATCCTGCAAAAGGGGATCAGCCGATAGTTTCTTTAGCCGACTGAATTGGCTAACAAAATCCGGAAGCTCTTACCCCATATTGAATGTGACAATGCCTAACAACAAAAACTTCGACAAGCTATACATCTGGGGGATCCATCACCCGAGCTCAACTCAAGAGCAGACAAAATTGTATATCCAGGAATCAGGGCGAGTAACAGTCTCAACAAAAAGAAGTCAACAAACAATAATCCCTAACATTGGGTCTAGACCATGGATCAGAGGTCAATCAGGTAGGATAAGCATATACTGGACCATTGTAAAACCTGGAGATATTCTAATGATAAACAGTAATGGCAACTTAGTTGCACCGCGGGGATACTTTAAATTGAAAACAGGGAAAAGCTCTGTAATGAGATCAGACGTACCCATAGACATTTGTGTGTCTGAATGTATTACACCAAATGGAAGCATCTCCAACGACAAGCCATTCCAAAATGTGAACAAAGTTACATATGGAAAATGTCCCAAGTATATCAGACAAAACACTTTAAAGCTGGCCACTGGGATGAGGAATGTACCAGAAAAGCAAATCAGAGGAATCTTCGGGGCAATAGCGGGATTCATCGAAAACGGCTGGGAAGGAATGGTTGATGGATGGTATGGGTTCCGATACCAAAACTCTGAAGGAACAGGGCAAGCTGCAGATCTAAAGAGCACTCAAACAGCCATCGATCAGATCAATGGAAAGTTAAACAGAGTGATTGAAAGAACAAATGAGAAATTCCATCAAATAGAGAAGGAATTCTCAGAAGTAGAAGGAAGAATTCAGGACTTGGAGAAATATGTAGAAGACACCAAAATAGACCTATGGTCCTACAATGCAGAATTGCTGGTGGCTCTAGAAAATCAACATACAATTGACTTAACAGATGCAGAAATGAATAAATTGTTTGAGAGAACTAGACGCCTGTTAAGAGAAAACGCAGAAGACATGGGAGGTGGATGTTTCAAGATTTACCACAAATGTAATAATGCATGCATTGGATCAATAAGAAATGGGACATATGACCATTACATATACAGAGATGAAGCATTAAACAACCGATTTCAGATCAAAGGTGTAGAGTTGAAATCAGGCTACAAAGATTGGATACTCTGGATTTCATTCGCCATATCATGCTTCTTAATTTGCGTTGTTCTATTGGGTTTTATTATGTGGGCTTGCCAAAAAGGCAACATCAGATGCAACATTTGCATTATGGCGTCTCAAGGCACCAAACGATCCTATGAACAGATGGAAACTGATGGGGAACGCCAGAATGCAACTGAAATCAGAGCATCTGTCGGAAGGATGGTGGGAGGAATTGGCCGGTTTTATGTTCAGATGTGTACTGAGCTTAAACTAAACGACCATGAAGGGCGACTGATTCAGAACAGCATAACAATAGAAAGGATGGTGCTTTCGGCATTCGACGAAAGAAGAAACAAGTATCTCGAGGAGCATCCCAGTGCTGGGAAAGACCCTAAGAAAACAGGAGGCCCTATATACAGAAGGAAAGATGGGAAATGGATGAGGGAACTCATCCTCCATGATAAAGAAGAAATCATGAGAATCTGGCGTCAGGCCAACAATGGTGAAGACGCTACTGCTGGTCTTACTCATATGATGATCTGGCACTCCAATCTCAATGACACCACATACCAAAGAACAAGGGCTCTTGTTCGAACTGGGATGGATCCCAGAATGTGCTCTCTGATGCAAGGCTCAACCCTCCCACGGAGATCTGGAGCAGCTGGTGCTGCAGTAAAAGGTGTTGGAACAATGGTAATGGAACTCATCAGAATGATCAAACGCGGAATAAATGATCGGAATTTCTGGAGAGGTGAAAATGGTCGAAGAACCAGAATTGCTTATGAAAGAATGTGCAATATCCTCAAAGGGAAATTCCAGACAGCAGCACAACGAGCTATGATGGACCAGGTGAGAGAAGGCCGCAATCCTGGAAACGCTGAGATTGAGGATCTCATTTTCTTGGCACGATCAGCACTTATTTTGAGAGGATCAGTAGCCCATAAATCATGCCTACCTGCCTGTGTTTATGGCCTTGCAGTAACCAGTGGATATGACTTTGAGAAGGAAGGATACTCTCTGGTTGGAATTGATCCTTTCAAACTACTCCAGAACAGCCAGATTTTCAGTCTAATCAGACCAAAAGAAAACCCAGCACACAAGAGCCAGTTGGTGTGGATGGCATGCCATTCTGCAGCATTTGAAGACCTAAGAGTTTTAAATTTCATTAGAGGAACCAAAGTAATCCCAAGAGGACAGTTAACAACCAGAGGAGTTCAAATAGCTTCAAATGAAAACATGGAGACAATAGACTCTAGCACACTTGAACTGAGAAGCAAGTATTGGGCAATAAGGACCAGAAGCGGAGGAAACACCAGTCAACAGAGAGCATCTGCAGGACAGATAAGTGTGCAACCTACTTTCTCAGTACAGAGAAACCTTCCTTTTGAAAGAGCAACCATCATGGCTGCATTCATTGGTAACACCGAAGGAAGGACTTCCGACATGAGAACAGAAATCATAAGGATGATGGAAAATGCCAAATCAGAAGATGTGTCTTTCCAGGGGCGGGGAGTCTTCGAGCTCTCGGACGAAAAGGCAACGAACCCGATCGTGCCTTCTTTTGACATGAGCAATGAAGGGTCTTATTTCTTCGGAGACAATGCTGAGGAGTTTGACAGTTGAATGAATCCAAATCAAAAGATAATAGCAATTGGATTTACATCATTGGGGATATTAATCATTAGTGTCATTCTCCATGTAGTCAGCATTATAGTAACAGTACTGGCCCTAAATAACAATAGAACAGATCTGAACTGCAAAGAGACGATCATAAGGGAGTACAATGAAACAGTAAGAGTAGAAAAAATTACTCAATGGTATAATATCAGTACAATTAAGTACATGGAGAAACCTTCAAATGAATACTATATGAACAACACTGAACCACTTTGTGAGGCCCAAGGCTTTGCACCATTTTCCAAGGATAATGGAATACGAATTGGATCGAGGGGCCATGTTTTTGTGATAAGAGAACCTTTTGTATCATGTTCGCCTTCAGAATGTAGAACCTTTTTCCTCACACAGGGCTCATTACTCAATGACAAACATTCTAACGGCACAATAAAGGACCGAAGTCCGTATAGAACTCTGATGAGTGTCAAAATAGGACAATCACCTAATGTATATCAAGCTAGGTTTGAATCAGTGGCATGGTCAGCAACAGCATGCCATGATGGAAAAAAATGGATGACGGTTGGGGTCACAGGGCCTGACAACCAAGCAATTGCAGTAGTGAACTATGGGGGTGTTCCGGTTGATATTATTAATTCATGGGCAGGGGATATTTTAAGAACCCAAGAATCGTCATGCACCTGCATCAAAGGAGATTGTTATTGGGTAATGACTGATGGGCCGGCGAATAGACAAGCCAAATATAAGATATTCAAAGCAAAAAATGGAAAAGTGATTGGACAAACTGATATAAGTTTCAATGGAGGACACATAGAGGAGTGTTCTTGTTACCCCAATGAAGGGAAGGTGGAATGCATATGCAGGGACAATTGGACTGGAACAAATAGACCAATTTTGGTAATATCTTCTGATCTATCATACACAGTTGGATATTTGTGTGCTGGCATTCCCACTGACACTCCTAGGGGAGAGGATAGTCAATTCACGGGCTCATGTACAAACCCTTTGGGAAATAAAGGATACGGTGTAAAAGGTTTCGGATTTCGACAAGGAACTGACGTATGGGCCGGAAGGACAATTAGTAGAACTTCAAGATCAGGATTCGAAATAATAAAAATCAGGAATGGTTGGACACAGAACAGTAAAGACCAAATAAGGAGGCAAGTGATTATCGATGATCCAAATTGGTCAGGATATAGCGGTTCTTTCACATTGCCGGTTGAACTAACAAAAAAAGAATGTTTGGTGCCCTGTTTCTGGGTTGAAATGATTAGGGGTAAACCTGAAGAAAAAACAATATGGACCTCTAGCAGCTCCATTGTGATGTGTGGAGTAGATCATAAAATTGCCAGTTGGTCATGGCACGATGGAGCTATTCTTCCTTTTGACATCGATAAGATGATGAGTCTTCTAACCGAGGTCGAAACGTACGTTCTCTCTATCATGCCATCAGGCCCCCTCAAAGCCGAGATCGCGCAGAGACTTGAAGATGTCTTTGCAGGGAAGAACACCGATCTTGAGGCACTCATGGAGTGGCTAAAGACAAGACCAATCCTGTCACCTCTAACTAAAGGGATTTTAGGATTTGTATTCACGCTCACCGTGCCCAGTGAGCGAGGACTGCAGCGTAGACGCTTTGTCCAAAATGCCCTTAGTGGAAACGGAGATCCAAACAACATGGACAGAGCGGTAAAACTGTACAGGAAGCTTAAAAGAGAAATAACATTCCATGGGGCAAAAGAGGTGGCACTCAGCTATTCCACCGGTGCACTAGCCAGCTGCATGGGACTCATATACAACAGAATGGGAACTGTTACAACTGAAGTGGCATTTGGCCTGGTATGTGCCACATGTGAACAGATTGCTGATTCCCAGCACCGGTCTCATAGGCAGATGGTGACAACAACCAACCCATTAATCAGACATGAAAACAGAATGGTATTAGCCAGTACCACGGCTAAAGCCATGGAACAGATGGCAGGATCAAGTGAACAGGCAGCAGAGGCCATGGAGGTTGCTAGTAGGGCTAGGCAGATGGTACAGGCAATGAGAACCATTGGGACCCATCCTAGCTCCAGTGCTGGTTTGAAAGATGATCTCCTTGAAAACTTACAGGCCTACCAGAAACGGATGGGAGTGCAAATGCAGCGATTCAAGTGATCCTCTCGTTATTGCAGCAAGTATCATTGGGATATTGCACTTGATATTGTGGATTCTTGATCGTCTTTTCTTCAAATTCATTTATCGTCGCCTTAAATACGGGATGAAAAGAGGGCCTTCTACGGAAGGAGTACCTGAGTCCATGAGGGAAGAATATCGGCAGGAACAGCAGAATGCTGTGGATGTTGACGATGGTCATTTTGTCAACATAGAGCTAGAGTAAATGGATTCCAACACTGTGTCAAGCTTCCAGGTAGACTGTTTTCTCTGGCATGTCCGCAAACGATTCGCAGACCAAGAACTGGGTGATGCCCCATTCCTTGATCGGCTTCGCCGAGACCAGAAGTCCCTAAGGGGAAGAGGCAGCACTCTTGGTCTGGACATCGAAACAGCCACTCATGCAGGAAAGCAGATAGTGAAGCAGATTCTGGAAAAGGAATCAGATGAGGCACTTAAAATAACCATTGCCTCTGTTCCTACTTCACGCTACTTAACTGATATGACTCTTGATGAGATGTCAAGAGACTGGTTCATGCTCATGCCCAAGCAAAAAGTAACAGGCTCCCTATGTATAAGAATGGACCAGGCAATCATGGATAAGAACATCATCCTTAAAGCAAACTTTAGTGTGATTTTCGAAAGGCTGGAAACACTAATACTACTTAGAGCCTTCACTGAAGAAGGAGCAGTCGTTGGCGAAATTTCACCATTACCTTCTCTTCCAGGACATACTAATGAGGATGTCAAAAATGCAATTGGGGTCCTCATCGGAGGACTTAAATGGAATGATAATACGGTTAGAATCTCTGAAACTCTACAGAGATTCGCTTGGAGAAGCAGTAATGAGATTGGGAGATCTTCATTCCCTTCAAAGCAGAAATGAAAAATGGAGAGAACAATTAAGCCAGAAATTTGAAGAAATAAGATGGTTAATTGAAGAAGTGCGACATAGATTGAAAAATACAGAAAACAGTTTTGAACAAATAACATTTATGCAAGCCTTACAACTATTGCTTGAAGTAGAGCAAGAGATAAGAACTTTCTCGTTTCAGCTTATTTAA
		</sequence>
		<sequence>
			<taxon idref="cVIII_265_A/equine/Lancashire/10834/2019|North_West_England|2019-07-09"/>
			ATGGAGAGAATAAAAGAACTGAGAGATCTGATGTTGCAATCCCGCACCCGCGAGATACTAACCAAAACTACTGTGGACCACATGGCCATAATTAAGAAATATACATCAGGAAGACAAGAGAAGAACCCTGCACTTAGGATGAAATGGATGATGGCAATGAAATACCCAATTACAGCAGATAAGAGAGTAATGAAGATGATTCCTGAGAGAAATGAACAGGGACAAACCCTTTGGAGCAAGACGAACGATGCTGGCTCAGACCGCGTAATGGTATCACCCCTGGCAGTGACATGGTGGAATAGAAATGGACCAACAACAAGCACAATTCATTACCCAAAAGTCTACAAAACTTATTTTGAAAAGGTTGAAAGATTGAAACATGGAACCTTTGGCCCCGTTCATTTTAGGAATCAAGTCAAGATAAGACGGAGAGTTGATGTAAACCCTGGTCACGCAGACCTCAGTGCCAAAGAAGCACAAGATGTAATTATGGAAGTTGTTTTCCCAAACGAAGTGGGAGCCAGAATTCTAACATCGGAATCACAACTAACAATAACCAAAGAGAAAAAGGAAGAACTTCAGGACTGCAAAATTGCTCCCTTGATGGTAGCATACATGCTAGAAAGAGAATTGGTCCGAAAAACAAGGTTCCTCCCAGTAGCAGGAGGAACAAGCAGTGTATACATTGAAGTGCTGCATCTGACTCAAGGAACATGCTGGGAGCAAATGTACACTCCAGGAGGAGAAGTTAGAAATGATGATATTGATCAAAGTTTAATTATTGCAGCACGGAACATAGTGAGAAGAGCGACGGTATCAGCAGATCCACTAGCATCCCTACTGGAAATGTGCCACAGTACACAGATTGGTGGGATAAGGATGGTAGACATCCTTAAACAGAATCCAACTGAGGAACAAGCTGTGGATATATGCAAAGCAGCAATGGGATTGAGAATTAGCTCATCATTCAGCTTTGGTGGATTCACCTTCAAAAGAACAAGTGGATCATCAGTCAAGAGAGAAGAAGAAATGCTTACAGGCAACCTCCAAACATTGAAAATAAGAGTACATGAGGGCTATGAAGAATTCACAATGGTCGGAAGAAGAGCAACAGCCATTCTCAGAAAGGCAACCAGAAGATTGATTCAATTGATAGTAAGTGGGAGAGATGAACAATCAATTGCTGAAGCAGTAATTGTAGCCATGGTGTTTTCGCAAGAAGATTGCATGATAAAAGCAGTTCGAGGTGATTTGAACTTTGTTAATAGAGCAAATCAGCGTTTGAACCCCATGCATCAACTCTTGAGGCATTTCCAAAAAGATGCAAAAGTGCTTTTCCAAAACTGGGGAATTGAACCCATCGATAATGTAATGGGGATGATTGGAATATTGCCTGACATGACCCCAAGCACCGAGATGTCATTGAGAGGAGTGAGAGTCAGCAAGATGGGAGTGGATGAGTACTCCAGCACTGAGAGAGTGGTGGTGAGCATTGACCGTTTTTTAAGAGTTCGGGATCAAAGGGGAAACATACTACTGTCTCCTGAGGAAGTCAGTGAAACACAAGGAACGGAAAAGCTGACAATAATTTATTCGTCATCAATGATGTGGGAGATTAATGGTCCCGAATCAGTGTTAGTCAATACTTATCAATGGATCATCAGGAACTGGGAAATTGTAAAAATCCAGTGGTCACAGGACCCCACAATGCTATACAATAAGATAGAATTTGAGCCATTCCAATCCCTGGTCCCTAGGGCCACCAGAAGCCAATACAGCGGTTTCGTAAGAACCCTGTTTCAGCAAATGCGGGATGTACTTGGAACATTTGATACTGCTCAGATAATAAAACTCCTCCCTTTTGCCGCTGCTCCTCCGGAACAGAGTAGGATGCAGTTCTCTTCTTTAACTGTTAATGTAAGAGGTTCTGGAATGAGAATACTTGTAAGAGGCAATTCCCCAGTGTTCAACTACAATAGAACCACTAAACGGCTCACAATCCTCGGAAAGGATGCAGGTGCGCTTACTGAGGACCCAGATGAAGGTACAACTGGAATAGAATCTGCTGTTCTAAGAGGGTTTCTCATTTTGGGTAGAGAAAACAAGAGATATGGCCCAGCACTAAGCATCAATGAACTAAGCAAGCTTGCAAAAGGGGAGAAAGCCAATGTACTAATTGGGCAAGGGGACGTAGTGTTGGTAATGAAACGGAAACGTGACTCTAGCATACTTACTGACAGCCAGACAGCGACCAAAAGGGTTCGGATGGCCATCAATTAGATGGATGTCAATCCGACTCTACTTTTCTTAAAGGTGCCAGCGCAAAATGCTATAAGCACAACATTCCCTTATACTGGAGACCCTCCCTACAGTCATGGAACAGGGACAGGATACACCATGGATACTGTCAACAGAACACACCAATATTCAGAAAAAGGGAAATGGACAACAAACACTGAGATTGGAGCACCACAACTTAATCCAATCGATGGACCACTTCCTGAAGACAATGAACCAAGTGGATACGCCCAAACAGATTGTGTATTGGAAGCAATGGCTTTACTTGAAGAATCCCATCCCGGAATCTTTGAAAATTCGTGTCTTGAAACAATGGAGGTGGTACAGCAGACAAGAGTAGACAAACTAACACAAGGCCGACAAACTTATGATTGGACCTTGAACAGGAATCAACCTGCTGCAACAGCACTTGCTAATACGATTGAAGTATTCAGATCAAATGGTCTGACTTCCAATGAGTCGGGGAGATTGATGGACTTCCTCAAAGATGTCATGGAGTCCATGAACAAGGAAGAAATGGAAATAACAACACACTTCCAACGGAAGAGAAGAGTAAGAGACAACATGACAAAGCGAATGATAACACAGAGAACCATAGGGAAGAAAAAACAACGATTAAACAGAAAGAGCTACCTAATTAGAACATTGACCCTAAACACAATGACCAAGGACGCTGAGAGAGGGAAATTGAAACGACGAGCAATCGCTACCCCAGGGATGCAGATAAGAGGGTTTGTATATTTTGTTGAAACACTAGCCCGAAGAATATGTGAAAAGCTTGAACAATCAGGATTGCCAGTTGGCGGTAATGAGAAAAAGGCAAAACTGGCTAATGTCGTCAGAAAAATGATGACTAATTCCCAAGACACTGAACTCTCATTCACCATCACTGGGGACAATACCAAATGGAATGAAAATCAGAACCCACGCATATTCCTGGCAATGATCACATACATAACTAGAAACCAGCCAGAATGGTTCAGAAATGTTCTAAGCATTGCACCGATTATGTTCTCAAATAAAATGGCAAGACTGGGGAAAGGATACATGTTCGAAAGCAAAAGTATGAAATTGAGAACTCAAATACCAGCAGAAATGCTAGCAAGCATTGACCTAAAATATTTCAATGATTCAACAAAAAAGAAAATTGAAAAGATACGACCACTTCTGGTTGACGGGACTGCTTCACTAAGTCCTGGAATGATGATGGGAATGTTCAACATGTTGAGCACTGTGCTGGGTGTATCCATATTAAACCTGGGCCAGAGGAAATACACAAAGACCACATACTGGTGGGACGGTCTGCAATCATCCGATGACTTTGCGTTAATAGTGAATGCACCTAATCATGAGGGGATACAAGCTGGAGTAGACAGATTCTATAGAACTTGCAAACTGGTCGGGATCAACATGAGCAAGAAGAAGTCCTACATAAATAGAACTGGAACATTCGAATTCACAAGCTTTTTCTACCGATATGGTTTTGTAGCCAATTTCAGCATGGAACTACCCAGTTTTGGAGTTTCCGGAATAAATGAGTCTGCAGACATGAGCATTGGAGTGACAGTTATCAAAAACAACATGATAAATAATGATCTCGGCCCTGCCACTGCACAGATGGCACTCCAACTCTTCATTAAGGATTATCGGTACACATACCGATGTCATAGAGGCGATACCCAGATACAAACCAGAAGATCTTTTGAGTTGAAAAAACTATGGGAACAGACTCAATCAAAGACTGGTCTACTGGTATCAGATGGGGGTCCAAACCTATATAACATCAGAAACCTACACATCCCGGAAGTCTGTTTAAAATGGGAGCTAATGGATGAAGATTATAGGGGGAGGCTATGCAATCCATTGAATCCTTTTGTTAATCACAAAGAAATTGAATCAGTCAACAGTGCAATAGTAATGCCTGCGCATGGCCCTGCCAAAAGCATGGAGTATGATGCTGTTGCAACAACACATTCTTGGATCCCCAAGAGGAACCGGTCCATATTGAACACAAGCCAAAGGGGAATACTCGAAGATGAGCAGATGTATCAAAAATGCTGCAACCTGTTTGAAAAATTCTTCCCCAGCAGCTCATACAGAAGACCGGTCGGAATTTCTAGTATGGCTGAGGCCATGGTATCCAGGGCCCGCATTGATGCACGAATTGACTTCGAATCTGGACGGATAAAGAAAGATGAGTTCGCTGAGATCATGAAGATCTGTTCCACCATTGAAGAGCTCGGACGGCAAAAATAGATGGAAGACTTTGTGCGACAGTGCTTCAATCCAATGATCGTCGAGCTTGCGGAAAAGGCAATGAAAGAATATGGAGAGGACCCAAAAATCGAAACAAACAAATTTGCAGCAATATGCACTCACTTGGAAGTCTGTTTCATGTACTCGGATTTCCACTTTATTAATGAACTAGGTAAATCAGTGGTCATAGAGTCTGGTGACCCAAATGCTCTTTTGAAACACAGATTTGAAATTATTGAAGGGAGAGACCGAACAATGGCATGGACAGTAGTAAACAGCATCTGCAACACCACAAGAGCTGAAAAACCTAAATTTCTTCCAGACTTATACGACTATAAGGAGAACAGATTTGTTGAAATTGGTGTGACAAGGAGAGAAGTTCACATATACTACCTGGAGAAGGCCAACAAAATAAAGTCTGAAAAGACACACATCCACATTTTCTCATTTACAGGGGAAGAAATGGCTACGAAAGCGGACTACACTCTTGATGAAGAGAGTAGAGCCAGAATAAAGACCAGGCTATTCACTATAAGACAAGAAATGGCCAGTAGGGGCCTCTGGGATTCCTTTCGTCAGTCCGAGAGAGGCGAAGAGACAATTGAAGAAAGATTTGAAATCACAGGGACGATGCGCAAGCTTGCCAATTACAGTCTCCCACCGAACTTCTCCAGCCTTGAAAATTTTAGAGTCTATGTGGATGGATTCAAGCCGAATGGATGCATTGAGAGTAAGCTTTCTCAAATGTCCAAAGAAGTAAATGCCAGAATTGAATCATTTTCAAAGACAACACCCCGACCACTCAAAATGCCAGGTGGTCCACCCTGCCATCAGCGATCTAAATTCTTGCTAATGGATGCTCTGAAACTGAGCATTGAGGACCCAAGTCACGAGGGAGAGGGAATACCACTATATGATGCAATCAAATGCATGAAAACTTTCTTTGGATGGAAAGAACCCAGTATTGTTAAACCACATGAAAAAGGCATAAACCCGAACTATATCCAAACTTGGAAGCAAGTATTAGAAGAAATACAAGACATTGAGAACGAAGAAAGGATCCCCAAGACCAAGAATATGAAAAAAACAAGCCAATTGAGATGGGCACTAGGTGAAAATATGGCACCAGAGAAAGTGGATTTTGAGGATTGTAAAGACATCAGTGATCTAAAACAGTATGACAGTGATGAACCAGAAACAAGGTCTCTTGCAAGTTGGATTCAAAATGAGTTCAACAAAGCTTGTGAGCTGACAGATTCAAGCTGGATAGAGCTCGATGAAATTGGGGAGGATGTCGCCCCAATAGAATACATTGCGAGCATGAGGAGAAATTATTTTACCGCTGAGATTTCCCATTGTAGAGCAACAGAATATATAATGAAAGGAGTGTACATCAACACCGCTCTACTCAATGCATCCTGTGCTGCGATGGATGAATTTCAATTAATTCCGATGATAAGTAAATGCAGGACCAAAGAAGGGAGAAGGAAAACAAATTTATATGGATTCATAGTAAAGGGAAGGTCCCATTTAAGAAATGATACTGACGTGGTGAACTTTGTAAGTATGGAATTTTCTCTTACTGATCCAAGATTTGAGCCGCACAAATGGGAAAAATACTGCGTTCTAGAGATTGGAGACATGCTTCTAAGAACTGCTGTAGGTCAAGTGTCAAGACCCATGTTTTTGTATGTGAGGACAAATGGGACCTCTAAAATTAAAATGAAATGGGGAATGGAAATGAGGCGCTGCCTCCTTCAGTCTCTGCAACAGATTGAAAGCATGATCGAAGCTGAGTCCTCAGTCAAAGAAAAGGACATGACCAAAGAATTTTTTGAGAACAAATCAGAAACATGGCCTATAGGAGAGTCCCCCAAAGGAGTGGAAGAGGGCTCGATCGGAAAGGTTTGCAGGACCTTATTAGCAAAATCTGTGTTTAACAGTTTGTATGCATCTCCACAATTGGAAGGATTTTCAGCTGAATCTAGGAAATTACTTCTCATTGTTCAGGCTCTTAGGGATAACCTGGAACCTGGAACCTTTGATATTAGGGGATTATATGAATCAATTGAGGAGTGCCTGATTAATGATCCCTGGGTTTTGCTTAATGCATCTTGGTTCAACTCCTTCCTTACACATGCACTGAAGTAGATGACGATAACCATTATTTTGATACTACTGACCCATTGGGCTTACAGTCAAAACCCAATAAATGACAACAACACAGCCACATTGTGTCTAGGACACCATGCAGTAGCAAATGGAACATTGGTAAAAACAATAAGTGATGATCAAATTGAGGTGACAAATGCTACAGAATTAGTTCAGAGCATTCCAATGGGGAAAATATGCAACAATTCGTATAGAATTCTAGATGGAAAGGATTGCACATTAATAGATGCAATGCTAGGAGATCCCCACTGTGACGCCTTTCAGTATGAGAATTGGGACCTCTTTATAGAAAGAAGCAGCGCCTTCAGCAATTGCTACCCATATGACATCCCTAACTATGCATCGCTCCGATCTATTGTAGCATCCTCAGGAACATTGGAATTCACAGCAGAGGGATTCACATGGACAGGTGTCACTCAAAACGGAAGAAGCGGATCCTGCAAAAGGGGATCAGCCGATAGTTTCTTTAGCCGACTGAATTGGCTAACAAAATCCGGAAGCTCTTACCCCATATTGAATGTGACAATGCCTAACAACAAAAACTTCGACAAGCTATACATCTGGGGGATCCATCACCCGAGCTCAACTCAAGAGCAGACAAAATTGTATATCCAGGAATCAGGGCGAGTAACAGTCTCAACAAAAAGAAGTCAACAAACAATAATCCCTAACATTGGGTCTAGACCATGGATCAGAGGTCAATCAGGTAGGATAAGCATATACTGGACCATTGTAAAACCTGGAGATATTCTAATGATAAACAGTAATGGCAACTTAGTTGCACCGCGGGGATACTTTAAATTGCAAACAGGGAAAAGCTCTGTAATGAGATCAGACGTACCCATAGACATTTGTGTGTCTGAATGTATTACACCAAATGGAAGCATCTCCAACGACAAGCCATTCCAAAATGTGAACAAAGTTACATATGGAAAATGTCCCAAGTATATCAGACAAAACACTTTAAAGCTGGCCACTGGGATGAGGAATGTACCAGAAAAGCAAATCAGAGGAATCTTCGGGGCAATAGCGGGATTCATCGAAAACGGCTGGGAAGGAATGGTTGATGGATGGTATGGGTTCCGATACCAAAACTCTGAAGGAACAGGGCAAGCTGCAGATCTAAAGAGCACTCAAACAGCCATCGACCAGATCAATGGAAAGTTAAACAGAGTGATTGAAAGAACAAATGAGAAATTCCATCAAATAGAGAAGGAATTCTCAGAAGTAGAAGGAAGAATTCAGGACTTGGAGAAATATGTAGAAGACACCAAAATAGACCTATGGTCCTACAATGCAGAATTGCTGGTGGCTCTAGAAAATCAACATACAATTGACTTAACAGATGCAGAAATGAATAAATTGTTTGAGAGAACTAGACGCCTGTTAAGAGAAAACGCAGAAGACATGGGAGGTGGATGTTTCAAGATTTACCACAAATGTAATAATGCATGCATTGGATCAATAAGAAATGGGACATATGACCATTACATATACAGAGATGAAGCATTAAACAACCGATTTCAGATCAAAGGTGTAGAGTTGAAATCAGGCTACAAAGATTGGATACTCTGGATTTCATTCGCCATATCATGCTTCTTAATTTGCGTTGTTCTATTGGGTTTTATTATGTGGGCTTGCCAAAAAGGCAACATCAGATGCAACATTTGCATTATGGCGTCTCAAGGCACCAAACGATCCTATGAACAGATGGAAACTGATGGGGAACGCCAGAATGCAACTGAAATCAGAGCATCTGTCGGAAGGATGGTGGGAGGAATTGGCCGGTTTTATGTTCAGATGTGTACTGAGCTTAAACTAAACGACCATGAAGGGCGACTGATTCAGAACAGCATAACAATAGAAAGGATGGTGCTTTCGGCATTCGACGAAAGAAGAAACAAGTATCTCGAGGAGCATCCCAGTGCTGGGAAAGACCCTAAGAAAACAGGAGGCCCTATATACAGAAGGAAAGATGGGAAATGGATGAGGGAACTCATCCTCCATGATAAAGAAGAAATCATGAGAATCTGGCGTCAGGCCAACAATGGTGAAGACGCTACTGCTGGTCTTACTCATATGATGATCTGGCACTCCAATCTCAATGACACCACATACCAAAGAACAAGGGCTCTTGTTCGAACTGGGATGGATCCCAGAATGTGCTCTCTGATGCAAGGCTCAACCCTCCCACGGAGATCTGGAGCAGCTGGTGCTGCAGTAAAAGGTGTTGGAACAATGGTAATGGAACTCATCAGAATGATCAAACGCGGAATAAATGATCGGAATTTCTGGAGAGGTGAAAATGGTCGAAGAACCAGAATTGCTTATGAAAGAATGTGCAATATCCTCAAAGGGAAATTCCAGACAGCAGCACAACGAGCTATGATGGACCAGGTGAGAGAAGGCCGCAATCCTGGAAACGCTGAGATTGAGGATCTCATTTTCTTGGCACGATCAGCACTTATTTTGAGAGGATCAGTAGCCCATAAATCATGCCTACCTGCCTGTGTTTATGGCCTTGCAGTAACCAGTGGATATGACTTTGAGAAGGAAGGATACTCTCTGGTTGGAATTGATCCTTTCAAACTACTCCAGAACAGCCAGATTTTCAGTCTAATCAGACCAAAAGAAAACCCAGCACACAAGAGCCAGTTGGTGTGGATGGCATGCCATTCTGCAGCATTTGAAGACCTAAGAGTTTTAAATTTCATTAGAGGAACCAAAGTAATCCCAAGAGGACAGTTAACAACCAGAGGAGTTCAAATAGCTTCAAATGAAAACATGGAGACAATAGACTCTAGCACACTTGAACTGAGAAGCAAGTATTGGGCAATAAGGACCAGAAGCGGAGGAAACACCAGTCAACAGAGAGCATCTGCAGGACAGATAAGTGTGCAACCTACTTTCTCAGTACAGAGAAACCTTCCTTTTGAAAGAGCAACCATCATGGCTGCATTCATTGGTAACACCGAAGGAAGGACTTCCGACATGAGAACAGAAATCATAAGGATGATGGAAAATGCCAAATCAGAAGATGTGTCTTTCCAGGGGCGGGGAGTCTTCGAGCTCTCGGACGAAAAGGCAACGAACCCGATCGTGCCTTCTTTTGACATGAGCAATGAAGGGTCTTATTTCTTCGGAGACAATGCTGAGGAGTTTGACAGTTGAATGAATCCAAATCAAAAGATAATAGCAATTGGATTTACATCATTGGGGATATTAATCATTAGTGTCATTCTCCATGTAGTCAGCATTATAGTAACAGTACTGGCCCTAAATAACAATAGAACAGATCTGAACTGCAAAGAGACGATCATAAGGGAGTACAATGAAACAGTAAGAGTAGAAAAAATTACTCAATGGTATAATATCAGTACAATTAAGTACATGGAGAAACCTTCAAATGAATACTATATGAACAACACTGAACCACTTTGTGAGGCCCAAGGCTTTGCACCATTTTCCAAGGATAATGGAATACGAATTGGATCGAGGGGCCATGTTTTTGTGATAAGAGAACCTTTTGTATCATGTTCGCCTTCAGAATGTAGAACCTTTTTCCTCACACAGGGCTCATTACTCAATGACAAACATTCTAACGGCACAATAAAGGACCGAAGTCCGTATAGAACTCTGATGAGTGTCAAAATAGGACAATCACCTAATGTATATCAAGCTAGGTTTGAATCAGTGGCATGGTCAGCAACAGCATGCCATGATGGAAAAAAATGGATGACGGTTGGGGTCACAGGGCCTGACAACCAAGCAATTGCAGTAGTGAACTATGGGGGTGTTCCGGTTGATATTATTAATTCATGGGCAGGGGATATTTTAAGAACCCAAGAATCGTCATGCACCTGCATCAAAGGAGATTGTTATTGGGTAATGACTGATGGGCCGGCGAATAGACAAGCCAAATATAAGATATTCAAAGCAAAAAATGGAAAAGTGATTGGACAAACTGATATAAGTTTCAATGGAGGACACATAGAGGAGTGTTCTTGTTACCCCAATGAAGGGAAGGTGGAATGCATATGCAGGGACAATTGGACTGGAACAAATAGACCAATTTTGGTAATATCTTCTGATCTATCATACACAGTTGGATATTTGTGTGCTGGCATTCCCACTGACACTCCTAGGGGAGAGGATAGTCAATTCACGGGCTCATGTACAAACCCTTTGGGAAATAAAGGATACGGTGTAAAAGGTTTCGGATTTCGACAAGGAACTGACGTATGGGCCGGAAGGACAATTAGTAGAACTTCAAGATCAGGATTCGAAATAATAAAAATCAGGAATGGTTGGACACAGAACAGTAAAGACCAAATAAGGAGGCAAGTGATTATCGATGATCCAAATTGGTCAGGATATAGCGGTTCTTTCACATTGCCGGTTGAACTAACAAAAAAAGAATGTTTGGTGCCCTGTTTCTGGGTTGAAATGATTAGGGGTAAACCTGAAGAAAAAACAATATGGACCTCTAGCAGCTCCATTGTGATGTGTGGAGTAGATCATAAAATTGCCAGTTGGTCATGGCACGATGGAGCTATTCTTCCTTTTGACATCGATAAGATGATGAGTCTTCTAACCGAGGTCGAAACGTACGTTCTCTCTATCATGCCATCAGGCCCCCTCAAAGCCGAGATCGCGCAGAGACTTGAAGATGTCTTTGCAGGGAAGAACACCGATCTTGAGGCACTCATGGAGTGGCTAAAGACAAGACCAATCCTGTCACCTCTAACTAAAGGGATTTTAGGATTTGTATTCACGCTCACCGTGCCCAGTGAGCGAGGACTGCAGCGTAGACGCTTTGTCCAAAATGCCCTTAGTGGAAACGGAGATCCAAACAACATGGACAGAGCGGTAAAACTGTACAGGAAGCTTAAAAGAGAAATAACATTCCATGGGGCAAAAGAGGTGGCACTCAGCTATTCCACCGGTGCACTAGCCAGCTGCATGGGACTCATATACAACAGAATGGGAACTGTTACAACTGAAGTGGCATTTGGCCTGGTATGTGCCACATGTGAACAGATTGCTGATTCCCAGCACCGGTCTCATAGGCAGATGGTGACAACAACCAACCCATTAATCAGACATGAAAACAGAATGGTATTAGCCAGTACCACGGCTAAAGCCATGGAACAGATGGCAGGATCAAGTGAACAGGCAGCAGAGGCCATGGAGGTTGCTAGTAGGGCTAGGCAGATGGTACAGGCAATGAGAACCATTGGGACCCATCCTAGCTCCAGTGCTGGTTTGAAAGATGATCTCCTTGAAAACTTACAGGCCTACCAGAAACGGATGGGAGTGCAAATGCAGCGATTCAAGTGATCCTCTCGTTATTGCAGCAAGTATCATTGGGATATTGCACTTGATATTGTGGATTCTTGATCGTCTTTTCTTCAAATTCATTTATCGTCGCCTTAAATACGGGATGAAAAGAGGGCCTTCTACGGAAGGAGTACCTGAGTCCATGAGGGAAGAATATCGGCAGGAACAGCAGAATGCTGTGGATGTTGACGATGGTCATTTTGTCAACATAGAGCTAGAGTAAATGGATTCCAACACTGTGTCAAGCTTCCAGGTAGACTGTTTTCTCTGGCATGTCCGCAAACGATTCGCAGACCAAGAACTGGGTGATGCCCCATTCCTTGATCGGCTTCGCCGAGACCAGAAGTCCCTAAGGGGAAGAGGCAGCACTCTTGGTCTGAACATCGAAACAGCCACTCATGCAGGAAAGCAGATAGTGAAGCAGATTCTGGAAAAGGAATCAGATGAGGCACTTAAAATAACCATTGCCTCTGTTCCTACTTCACGCTACTTAACTGATATGACTCTTGATGAGATGTCAAGAGACTGGTTCATGCTCATGCCCAAGCAAAAAGTAACAGGCTCCCTATGTATAAGAATGGACCAGGCAATCATGGATAAGAACATCATCCTTAAAGCAAACTTTAGTGTGATTTTCGAAAGGCTGGAAACACTAATACTACTTAGAGCCTTCACTGAAGAAGGAGCAGTCGTTGGCGAAATTTCACCATTACCTTCTCTTCCAGGACATACTAATGAGGATGTCAAAAATGCAATTGGGGTCCTCATCGGAGGACTTAAATGGAATGATAATACGGTTAGAATCTCTGAAACTCTACAGAGATTCGCTTGGAGAAGCAGTAATGAGATTGGGAGATCTTCATTCCCTTCAAAGCAGAAATGAAAAATGGAGAGAACAATTAAGCCAGAAATTTGAAGAAATAAGATGGTTAATTGAAGAAGTGCGACATAGATTGAAAAATACAGAAAACAGTTTTGAACAAATAACATTTATGCAAGCCTTACAACTATTGCTTGAAGTAGAGCAAGAGATAAGAACTTTCTCGTTTCAGCTTATTTAA
		</sequence>
		<sequence>
			<taxon idref="cVIII_266_A/equine/Pembrokeshire/10866/2019|Wales|2019-07-09"/>
			ATGGAGAGAATAAAAGAACTGAGAGATCTGATGTTGCAATCCCGCACCCGCGAGATACTAACCAAAACTACTGTGGACCACATGGCCATAATTAAGAAATATACATCAGGAAGACAAGAGAAGAACCCTGCACTTAGGATGAAATGGATGATGGCAATGAAATACCCAATTACAGCAGATAAGAGAGTAATGAAGATGATTCCTGAGAGAAATGAACAGGGACAAACCCTTTGGAGCAAGACGAACGATGCTGGCTCAGACCGCGTAATGGTATCACCCCTGGCAGTGACATGGTGGAATAGAAATGGACCAACAACAAGCACAATTCATTACCCAAAAGTCTACAAAACTTATTTTGAAAAGGTTGAAAGATTGAAACATGGAACCTTTGGCCCCGTTCATTTTAGGAATCAAGTCAAGATAAGACGGAGAGTTGATGTAAACCCTGGTCACGCAGACCTCAGTGCCAAAGAAGCACAAGATGTAATTATGGAAGTTGTTTTCCCAAACGAAGTGGGAGCCAGAATTCTAACATCGGAATCACAACTAACAATAACCAAAGAGAAAAAGGAAGAACTTCAGGACTGCAAAATTGCTCCCTTGATGGTAGCATACATGCTAGAAAGAGAATTGGTCCGAAAAACAAGGTTCCTCCCAGTAGCAGGAGGAACAAGCAGTGTATACATTGAAGTGCTGCATCTGACTCAAGGAACATGCTGGGAGCAAATGTACACTCCAGGAGGAGAAGTTAGAAATGATGATATTGATCAAAGTTTAATTATTGCAGCACGGAACATAGTGAGAAGAGCGACGGTATCAGCAGATCCACTAGCATCCCTACTGGAAATGTGCCACAGTACACAGATTGGTGGGATAAGGATGGTAGACATCCTTAAACAGAATCCAACTGAGGAACAAGCTGTGGATATATGCAAAGCAGCAATGGGATTGAGAATTAGCTCATCATTCAGCTTTGGTGGATTCACCTTCAAAAGAACAAGTGGATCATCAGTCAAGAGAGAAGAAGAAATGCTTACAGGCAACCTCCAAACATTGAAAATAAGAGTACATGAGGGCTATGAAGAATTCACAATGGTCGGAAGAAGAGCAACAGCCATTCTCAGAAAGGCAACCAGAAGATTGATTCAATTGATAGTAAGTGGGAGAGATGAACAATCAATTGCTGAAGCAGTAATTGTAGCCATGGTGTTTTCGCAAGAAGATTGCATGATAAAAGCAGTTCGAGGTGATTTGAACTTTGTTAATAGAGCAAATCAGCGTTTGAACCCCATGCATCAACTCTTGAGGCATTTCCAAAAAGATGCAAAAGTGCTTTTCCAAAACTGGGGAATTGAACCCATCGATAATGTAATGGGGATGATTGGAATATTGCCTGACATGACCCCAAGCACCGAGATGTCATTGAGAGGAGTGAGAGTCAGCAAGATGGGAGTGGATGAGTACTCCAGCACTGAGAGAGTGGTGGTGAGCATTGACCGTTTTTTAAGAGTTCGGGATCAAAGGGGAAACATACTACTGTCTCCTGAAGAAGTCAGTGAAACACAAGGAACGGAAAAGCTGACAATAATTTATTCGTCATCAATGATGTGGGAGATTAATGGTCCCGAATCAGTGTTAGTCAATACTTATCAATGGATCATCAGGAACTGGGAAATTGTAAAAATCCAGTGGTCACAGGACCCCACAATGCTATACAATAAGATAGAATTTGAGCCATTCCAATCCCTGGTCCCTAGGGCCACCAGAAGCCAATACAGCGGTTTCGTAAGAACCCTGTTTCAGCAAATGCGGGATGTACTTGGAACATTTGATACTGCTCAGATAATAAAACTCCTCCCTTTTGCCGCTGCTCCTCCGGAACAGAGTAGGATGCAGTTCTCTTCTTTAACTGTTAATGTAAGAGGTTCTGGAATGAGAATACTTGTAAGAGGCAATTCCCCAGTGTTCAACTACAATAGAACCACTAAACGGCTCACAATCCTCGGAAAGGATGCAGGTGCGCTTACTGAGGACCCAGATGAAGGTACAACTGGAATAGAATCTGCTGTTCTAAGAGGGTTTCTCATTTTGGGTAGAGAAAACAAGAGATATGGCCCAGCACTAAGCATCAATGAACTAAGCAAGCTTGCAAAAGGGGAGAAAGCCAATGTACTAATTGGGCAAGGGGACGTAGTGTTGGTAATGAAACGGAAACGTGACTCTAGCATACTTACTGACAGCCAGACAGCGACCAAAAGGGTTCGGATGGCCATCAATTAGATGGATGTCAATCCGACTCTACTTTTCTTAAAGGTGCCAGCGCAAAATGCTATAAGCACAACATTCCCTTATACTGGAGACCCTCCCTACAGTCATGGAACAGGGACAGGATACACCATGGATACTGTCAACAGAACACACCAATATTCAGAAAAAGGGAAATGGACAACAAACACTGAGATTGGAGCACCACAACTTAATCCAATCGATGGACCACTTCCTGAAGACAATGAACCAAGTGGATACGCCCAAACAGATTGTGTATTGGAAGCAATGGCTTTACTTGAAGAATCCCATCCCGGAATCTTTGAAAATTCGTGTCTTGAAACAATGGAGGTGGTACAGCAGACAAGAGTAGACAAACTAACACAAGGCCGACAAACTTATGATTGGACCTTGAACAGGAATCAACCTGCTGCAACAGCACTTGCTAATACGATTGAAGTATTCAGATCAAATGGTCTGACTTCCAATGAGTCGGGGAGATTGATGGACTTCCTCAAAGATGTCATGGAGTCCATGAACAAGGAAGAAATGGAAATAACAACACACTTCCAACGGAAGAGAAGAGTAAGAGACAACATGACAAAGCGAATGATAACACAGAGAACCATAGGGAAGAAAAAACAACGATTAAACAGAAAGAGCTACCTAATTAGAACATTGACCCTAAACACAATGACCAAGGACGCTGAGAGAGGGAAATTGAAACGACGAGCAATCGCTACCCCAGGGATGCAGATAAGAGGGTTTGTATATTTTGTTGAAACACTAGCCCGAAGAATATGTGAAAAGCTTGAACAATCAGGATTGCCAGTTGGCGGTAATGAGAAAAAGGCAAAACTGGCTAATGTCGTCAGAAAAATGATGACTAATTCCCAAGACACTGAACTCTCATTCACCATCACTGGGGACAATACCAAATGGAATGAAAATCAGAACCCACGCATATTCCTGGCAATGATCACATACATAACTAGAAACCAGCCAGAATGGTTCAGAAATGTTCTAAGCATTGCACCGATTATGTTCTCAAATAAAATGGCAAGACTGGGGAAAGGATACATGTTCGAAAGCAAAAGTATGAAATTGAGAACTCAAATACCAGCAGAAATGCTAGCAAGCATTGACCTAAAATATTTCAATGATTCAACAAAAAAGAAAATTGAAAAGATACGACCACTTCTGGTTGACGGGACTGCTTCACTAAGTCCTGGAATGATGATGGGAATGTTCAACATGTTGAGCACTGTGCTGGGTGTATCCATATTAAACCTGGGCCAGAGGAAATACACAAAGACCACATACTGGTGGGACGGTCTGCAATCATCCGATGACTTTGCGTTAATAGTGAATGCACCTAATCATGAGGGGATACAAGCTGGAGTAGACAGATTCTATAGAACTTGCAAACTGGTCGGGATCAACATGAGCAAGAAGAAGTCCTACATAAATAGAACTGGAACATTCGAATTCACAAGCTTTTTCTACCGATATGGTTTTGTAGCCAATTTCAGCATGGAACTACCCAGTTTTGGAGTTTCCGGAATAAATGAGTCTGCAGACATGAGCATTGGAGTGACAGTTATCAAAAACAACATGATAAATAATGATCTCGGCCCTGCCACTGCACAGATGGCACTCCAACTCTTCATTAAGGATTATCGGTACACATACCGATGTCATAGAGGCGATACCCAGATACAAACCAGAAGATCTTTTGAGTTGAAAAAACTATGGGAACAGACTCAATCAAAGACTGGTCTACTGGTATCAGATGGGGGTCCAAACCTATATAACATCAGAAACCTACACATCCCGGAAGTCTGTTTAAAATGGGAGCTAATGGATGAAGATTATAGGGGGAGGCTATGCAATCCATTGAATCCTTTTGTTAGTCACAAAGAAATTGAATCAGTCAACAGTGCAATAGTAATGCCTGCGCATGGCCCTGCCAAAAGCATGGAGTATGATGCTGTTGCAACAACACATTCTTGGATCCCCAAGAGGAACCGGTCCATATTGAACACAAGCCAAAGGGGAATACTCGAAGATGAGCAGATGTATCAAAAATGCTGCAACCTGTTTGAAAAATTCTTCCCCAGCAGCTCATACAGAAGACCGGTCGGAATTTCTAGTATGGCTGAGGCCATGGTATCCAGGGCCCGCATTGATGCACGAATTGACTTCGAATCTGGACGGATAAAGAAAGATGAGTTCGCTGAGATCATGAAGATCTGTTCCACCATTGAAGAGCTCGGACGGCAAAAATAGATGGAAGACTTTGTGCGACAGTGCTTCAATCCAATGATCGTCGAGCTTGCGGAAAAGGCAATGAAAGAATATGGAGAGGACCCAAAAATCGAAACAAACAAATTTGCAGCAATATGCACTCACTTGGAAGTCTGTTTCATGTACTCGGATTTCCACTTTATTAATGAACTAGGTAAATCAGTGGTCATAGAGTCTGGTGACCCAAATGCTCTTTTGAAACACAGATTTGAAATTATTGAAGGGAGAGACCGAACAATGGCATGGACAGTAGTAAACAGCATCTGCAACACCACAAGAGCTGAAAAACCTAAATTTCTTCCAGACTTATACGACTATAAGGAGAACAGATTTGTTGAAATTGGTGTGACAAGGAGAGAAGTTCACATATACTACCTGGAGAAGGCCAACAAAATAAAGTCTGAAAAGACACACATCCACATTTTCTCATTTACAGGGGAAGAAATGGCTACGAAAGCGGACTACACTCTTGATGAAGAGAGTAGAGCCAGAATAAAGACCAGGCTATTCACTATAAGACAAGAAATGGCCAGTAGGGGCCTCTGGGATTCCTTTCGTCAGTCCGAGAGAAGCGAAGAGACAATTGAAGAAAGATTTGAAATCACAGGGACGATGCGCAAGCTTGCCAATTACAGTCTCCCACCGAACTTCTCCAGCCTTGAAAATTTTAGAGTCTATGTGGATGGATTCAAGCCGAATGGATGCATTGAGAGTAAGCTTTCTCAAATGTCCAAAGAAGTAAATGCCAGAATTGAATCATTTTCAAAGACAACACCCCGACCACTCAAAATGCCAGGTGGTCCACCCTGCCATCAGCGATCTAAATTCTTGCTAATGGATGCTCTGAAACTGAGCATTGAGGACCCAAGTCACGAGGGAGAGGGAATACCACTATATGATGCAATCAAATGCATGAAAACTTTCTTTGGATGGAAAGAACCCAGTATTGTTAAACCACATGAAAAAGGCATAAACCCGAACTATATCCAAACTTGGAAGCAAGTATTAGAAGAAATACAAGACATTGAGAACGAAGAAAGGATCCCCAAGACCAAGAATATGAAAAAAACAAGCCAATTGAGATGGGCACTAGGTGAAAATATGGCACCAGAGAAAGTGGATTTTGAGGATTGTAAAGACATCAGTGATCTAAAACAGTATGACAGTGATGAACCAGAAACAAGGTCTCTTGCAAGTTGGATTCAAAATGAGTTCAACAAAGCTTGTGAGCTGACAGATTCAAGCTGGATAGAGCTCGATGAAATTGGGGAGGATGTCGCCCCAATAGAATACATTGCGAGCATGAGGAGAAATTATTTTACCGCTGAGATTTCCCATTGTAGAGCAACAGAATATATAATGAAAGGAGTGTACATCAACACCGCTCTACTCAATGCATCCTGTGCTGCGATGGATGAATTTCAATTAATTCCGATGATAAGTAAATGCAGGACCAAAGAAGGGAGAAGGAAAACAAATTTATATGGATTCATAGTAAAGGGAAGGTCCCATTTAAGAAATGATACTGACGTGGTGAACTTTGTAAGTATGGAATTTTCTCTTACTGATCCAAGATTTGAGCCGCACAAATGGGAAAAATACTGCGTTCTAGAGATTGGAGACATGCTTCTAAGAACTGCTGTAGGTCAAGTGTCAAGACCCATGTTTTTGTATGTGAGGACAAATGGGACCTCTAAAATTAAAATGAAATGGGGAATGGAAATGAGGCGCTGCCTCCTTCAGTCTCTGCAACAGATTGAAAGCATGATCGAAGCTGAGTCCTCAGTCAAAGAAAAGGACATGACCAAAGAATTTTTTGAGAACAAATCAGAAACATGGCCTATAGGAGAGTCCCCCAAAGGAGTGGAAGAGGGCTCGATCGGAAAGGTTTGCAGGACCTTATTAGCAAAATCTGTGTTTAACAGTTTGTATGCATCTCCACAATTGGAAGGATTTTCAGCTGAATCTAGGAAATTACTTCTCATTGTTCAGGCTCTTAGGGATAACCTGGAACCTGGAACCTTTGATATTGGGGGATTATATGAATCAATTGAGGAGTGCCTGATTAATGATCCCTGGGTTTTGCTTAATGCATCTTGGTTCAACTCCTTCCTTACACATGCACTGAAGTAGATGACGATAACCATTATTTTGATACTACTGACCCATTGGGCTTACAGTCAAAACCCAATAAATGACAACAACACAGCCACATTGTGTCTAGGACACCATGCAGTAGCAAATGGAACATTGGTAAAAACAATAAGTGATGATCAAATTGAGGTGACAAATGCTACAGAATTAGTTCAGAGCATTCCAATGGGGAAAATATGCAACAATTCGTATAGAATTCTAGATGGAAAGGATTGCACATTAATAGATGCAATGCTAGGAGATCCCCACTGTGACGCCTTTCAGTATGAGAATTGGGACCTCTTTATAGAAAGAAGCAGCGCCTTCAGCAATTGCTACCCATATGACATCCCTAACTATGCATCGCTCCGATCCATTGTAGCATCCTCAGGAACATTGGAATTCACAGCAGAGGGATTCACATGGACAGGTGTCACTCAAAACGGAAGAAGCGGATCCTGCAAAAGGGGATCAGCCGATAGTTTCTTTAGCCGACTGAATTGGCTAACAAAATCCGGAAGCTCTTACCCCATATTGAATGTGACAATGCCTAACAACAAAAACTTCGACAAGCTATACATCTGGGGGATCCATCACCCGAGCTCAACTCAAGAGCAGACAAAATTGTATATCCAGGAATCAGGGCGAGTAACAGTCTCAACAAAAAGAAGTCAACAAACAATAATCCCTAACATTGGGTCTAGACCATGGATCAGAGGTCAATCAGGTAGGATAAGCATATACTGGACCATTGTAAAACCTGGAGATATTCTAATGATAAACAGTAATGGCAACTTAGTTGCACCGCGGGGATACTTTAAATTGAAAACAGGGAAAAGCTCTGTAATGAGATCAGACGTACCCATAGACATTTGTGTGTCTGAATGTATTACACCAAATGGAAGCATCTCCAACGACAAGCCATTCCAAAATGTGAACAAAGTTACATATGGAAAATGTCCCAAGTATATCAGACAAAACACTTTAAAGCTGGCCACTGGGATGAGGAATGTACCAGAAAAGCAAATCAGAGGAATCTTCGGGGCAATAGCGGGATTCATCGAAAACGGCTGGGAAGGAATGGTTGATGGATGGTATGGGTTCCGATACCAAAACTCTGAAGGAACAGGGCAAGCTGCAGATCTAAAGAGCACTCAAACAGCCATCGACCAGATCAATGGAAAGTTAAACAGAGTGATTGAAAGAACAAATGAGAAATTCCATCAAATAGAGAAGGAATTCTCAGAAGTAGAAGGAAGAATTCAGGACTTGGAGAAATATGTAGAAGACACCAAAATAGACCTATGGTCCTACAATGCAGAATTGCTGGTGGCTCTAGAAAATCAACATACAATTGACTTAACAGATGCAGAAATGAATAAATTGTTTGAGAGAACTAGACGCCTGTTAAGAGAAAACGCAGAAGACATGGGAGGTGGATGTTTCAAGATTTACCACAAATGTAATAATGCATGCATTGGATCAATAAGAAATGGGACATATGACCATTACATATACAGAGATGAAGCATTAAACAACCGATTTCAGATCAAAGGTGTAGAGTTGAAATCAGGCTACAAAGATTGGATACTCTGGATTTCATTCGCCATATCATGCTTCTTAATTTGCGTTGTTCTATTGGGTTTTATTATGTGGGCTTGCCAAAAAGGCAACATCAGATGCAACATTTGCATTATGGCGTCTCAAGGCACCAAACGATCCTATGAACAGATGGAAACTGATGGGGAACGCCAGAATGCAACTGAAATCAGAGCATCTGTCGGAAGGATGGTGGGAGGAATTGGCCGGTTTTATGTTCAGATGTGTACTGAGCTTAAACTAAACGACCATGAAGGGCGACTGATTCAGAACAGCATAACAATAGAAAGGATGGTGCTTTCGGCATTCGACGAAAGAAGAAACAAGTATCTCGAGGAGCATCCCAGTGCTGGGAAAGACCCTAAGAAAACAGGAGGCCCTATATACAGAAGGAAAGATGGGAAATGGATGAGGGAACTCATCCTCCATGATAAAGAAGAAATCATGAGAATCTGGCGTCAGGCCAACAATGGTGAAGACGCTACTGCTGGTCTTACTCATATGATGATCTGGCACTCCAATCTCAATGACACCACATACCAAAGAACAAGGGCTCTTGTTCGAACTGGGATGGATCCCAGAATGTGCTCTCTGATGCAAGGCTCAACCCTCCCACGGAGATCTGGAGCAGCTGGTGCTGCAGTAAAAGGTGTTGGAACAATGGTAATGGAACTCATCAGAATGATCAAACGCGGAATAAATGATCGGAATTTCTGGAGAGGTGAAAATGGTCGAAGAACCAGAATTGCTTATGAAAGAATGTGCAATATCCTCAAAGGGAAATTCCAGACAGCAGCACAACGAGCTATGATGGACCAGGTGAGAGAAGGCCGCAATCCTGGAAACGCTGAGATTGAGGATCTCATTTTCTTGGCACGATCAGCACTTATTTTGAGAGGATCAGTAGCCCATAAATCATGCCTACCTGCCTGTGTTTATGGCCTTGCAGTAACCAGTGGATATGACTTTGAGAAGGAAGGATACTCTCTGGTTGGAATTGATCCTTTCAAACTACTCCAGAACAGCCAGATTTTCAGTCTAATCAGACCAAAAGAAAACCCAGCACACAAGAGCCAGTTGGTGTGGATGGCATGCCATTCTGCAGCATTTGAAGACCTAAGAGTTTTAAATTTCATTAGAGGAACCAAAGTAATCCCAAGAGGACAGTTAACAACCAGAGGAGTTCAAATAGCTTCAAATGAAAACATGGAGACAATAGACTCTAGCACACTTGAACTGAGAAGCAAGTATTGGGCAATAAGGACCAGAAGCGGAGGAAACACCAGTCAACAGAGAGCATCTGCAGGACAGATAAGTGTGCAACCTACTTTCTCAGTACAGAGAAACCTTCCTTTTGAAAGAGCAACCATCATGGCTGCATTCATTGGTAACACCGAAGGAAGGACTTCCGACATGAGAACAGAAATCATAAGGATGATGGAAAATGCCAAATCAGAAGATGTGTCTTTCCAGGGGCGGGGAGTCTTCGAGCTCTCGGACGAAAAGGCAACGAACCCGATCGTGCCTTCTTTTGACATGAGCAATGAAGGGTCTTATTTCTTCGGAGACAATGCTGAGGAGTTTGACAGTTGAATGAATCCAAATCAAAAGATAATAGCAATTGGATTTACATCATTGGGGATATTAATCATTAGTGTCATTCTCCATGTAGTCAGCATTATAGTAACAGTACTGGCCCTAAATAACAATAGAACAGATCTGAACTGCAAAGAGACGATCATAAGGGAGTACAATGAAACAGTAAGAGTAGAAAAAATTACTCAATGGTATAATATCAGTACAATTAAGTACATGGAGAAACCTTCAAATGAATACTATATGAACAACACTGAACCACTTTGTGAGGCCCAAGGCTTTGCACCATTTTCCAAGGATAATGGAATACGAATTGGATCGAGGGGCCATGTTTTTGTGATAAGAGAACCTTTTGTATCATGTTCGCCTTCAGAATGTAGAACCTTTTTCCTCACACAGGGCTCATTACTCAATGACAAACATTCTAACGGCACAATAAAGGACCGAAGTCCGTATAGAACTCTGATGAGTGTCAAAATAGGACAATCACCTAATGTATATCAAGCTAGGTTTGAATCAGTGGCATGGTCAGCAACAGCATGCCATGATGGAAAAAAATGGATGACGGTTGGGGTCACAGGGCCTGACAACCAAGCAATTGCAGTAGTGAACTATGGGGGTGTTCCGGTTGATATTATTAATTCATGGGCAGGGGATATTTTAAGAACCCAAGAATCGTCATGCACCTGCATCAAAGGAGATTGTTATTGGGTAATGACTGATGGGCCGGCGAATAGACAAGCCAAATATAAGATATTCAAAGCAAAAAATGGAAAAGTGATTGGACAAACTGATATAAGTTTCAATGGAGGACACATAGAGGAGTGTTCTTGTTACCCCAATGAAGGGAAGGTGGAATGCATATGCAGGGACAATTGGACTGGAACAAATAGACCAATTTTGGTAATATCTTCTGATCTATCATACACAGTTGGATATTTGTGTGCTGGCATTCCCACTGACACTCCTAGGGGAGAGGATAGTCAATTCACGGGCTCATGTACAAACCCTTTGGGAAATAAAGGATACGGTGTAAAAGGTTTCGGATTTCGACAAGGAACTGACGTATGGGCCGGAAGGACAATTAGTAGAACTTCAAGATCAGGATTCGAAATAATAAAAATCAGGAATGGTTGGACACAGAACAGTAAAGACCAAATAAGGAGACAAGTGATTATCGATGATCCAAATTGGTCAGGATATAGCGGTTCTTTCACATTGCCGGTTGAACTAACAAAAAAAGAATGTTTGGTGCCCTGTTTCTGGGTTGAAATGATTAGGGGTAAACCTGAAGAAAAAACAATATGGACCTCTAGCAGCTCCATTGTGATGTGTGGAGTAGATCATAAAATTGCCAGTTGGTCATGGCACGATGGAGCTATTCTTCCTTTTGACATCGATAAGATGATGAGTCTTCTAACCGAGGTCGAAACGTACGTTCTCTCTATCATGCCATCAGGCCCCCTCAAAGCCGAGATCGCGCAGAGACTTGAAGATGTCTTTGCAGGGAAGAACACCGATCTTGAGGCACTCATGGAGTGGCTAAAGACAAGACCAATCCTGTCACCTCTAACTAAAGGGATTTTAGGATTTGTATTCACGCTCACCGTGCCCAGTGAGCGAGGACTGCAGCGTAGACGCTTTGTCCAAAATGCCCTTAGTGGAAACGGAGATCCAAACAACATGGACAGAGCGGTAAAACTGTACAGGAAGCTTAAAAGAGAAATAACATTCCATGGGGCAAAAGAGGTGGCACTCAGCTATTCCACCGGTGCACTAGCCAGCTGCATGGGACTCATATACAACAGAATGGGAACTGTTACAACTGAAGTGGCATTTGGCCTGGTATGTGCCACATGTGAACAGATTGCTGATTCCCAGCACCGGTCTCATAGGCAGATGGTGACAACAACCAACCCATTAATCAGACATGAAAACAGAATGGTATTAGCCAGTACCACGGCTAAAGCCATGGAACAGATGGCAGGATCAAGTGAACAGGCAGCAGAGGCCATGGAGGTTGCTAGTAGGGCTAGGCAGATGGTACAGGCAATGAGAACCATTGGGACCCATCCTAGCTCCAGTGCTGGTTTGAAAGATGATCTCCTTGAAAACTTACAGGCCTACCAGAAACGGATGGGAGTGCAAATGCAGCGATTCAAGTGATCCTCTCGTTATTGCAGCAAGTATCATTGGGATATTGCACTTGATATTGTGGATTCTTGATCGTCTTTTCTTCAAATTCATTTATCGTCGCCTTAAATACGGGATGAAAAGAGGGCCTTCTACGGAAGGAGTACCTGAGTCCATGAGGGAAGAATATCGGCAGGAACAGCAGAATGCTGTGGATGTTGACGATGGTCATTTTGTCAACATAGAGCTAGAGTAAATGGATTCCAACACTGTGTCAAGCTTCCAGGTAGACTGTTTTCTCTGGCATGTCCGCAAACGATTCGCAGACCAAGAACTGGGTGATGCCCCATTCCTTGATCGGCTTCGCCGAGACCAGAAGTCCCTAAGGGGAAGAGGCAGCACTCTTGGTCTGGACATCGAAACAGCCACTCATGCAGGAAAGCAGATAGTGAAGCAGATTCTGGAAAAGGAATCAGATGAGGCACTTAAAATAACCATTGCCTCTGTTCCTACTTCACGCTACTTAACTGATATGACTCTTGATGAGATGTCAAGAGACTGGTTCATGCTCATGCCCAAGCAAAAAGTAACAGGCTCCCTATGTATAAGAATGGACCAGGCAATCATGGATAAGAACATCATCCTTAAAGCAAACTTTAGTGTGATTTTCGAAAGGCTGGAAACACTAATACTACTTAGAGCCTTCACTGAAGAAGGAGCAGTCGTTGGCGAAATTTCACCATTACCTTCTCTTCCAGGACATACTAATGAGGATGTCAAAAATGCAATTGGGGTCCTCATCGGAGGACTTAAATGGAATGATAATACGGTTAGAATCTCTGAAACTCTACAGAGATTCGCTTGGAGAAGCAGTAATGAGATTGGGAGATCTTCATTCCCTTCAAAGCAGAAATGAAAAATGGAGAGAACAATTAAGCCAGAAATTTGAAGAAATAAGATGGTTAATTGAAGAAGTGCGACATAGATTGAAAAATACAGAAAACAGTTTTGAACAAATAACATTTATGCAAGCCTTACAACTATTGCTTGAAGTAGAGCAAGAGATAAGAACTTTCTCGTTTCAGCTTATTTAA
		</sequence>
		<sequence>
			<taxon idref="cVIII_271_A/equine/Yorkshire_West/11009/2019|Yorkshire_and_The_Humber|2019-07-11"/>
			ATGGAGAGAATAAAAGAACTGAGAGATCTGATGTTGCAATCCCGCACCCGCGAGATACTAACCAAAACTACTGTGGACCACATGGCCATAATTAAGAAATATACATCAGGAAGACAAGAGAAGAACCCTGCACTTAGGATGAAATGGATGATGGCAATGAAATACCCAATTACAGCAGATAAGAGAGTAATGAAGATGATTCCTGAGAGAAATGAACAGGGACAAACCCTTTGGAGCAAGACGAACGATGCTGGCTCAGACCGCGTAATGGTATCACCCCTGGCAGTGACATGGTGGAATAGAAATGGACCAACAACAAGCACAATTCATTACCCAAAAGTCTACAAAACTTATTTTGAAAAGGTTGAAAGATTGAAACATGGAACCTTTGGCCCCGTTCATTTTAGGAATCAAGTCAAGATAAGACGGAGAGTTGATGTAAACCCTGGTCACGCAGACCTCAGTGCCAAAGAAGCACAAGATGTAATTATGGAAGTTGTTTTCCCAAACGAAGTGGGAGCCAGAATTCTAACATCGGAATCACAACTAACAATAACCAAAGAGAAAAAGGAAGAACTTCAGGACTGCAAAATTGCTCCCTTGATGGTAGCATACATGCTAGAAAGAGAATTGGTCCGAAAAACAAGGTTCCTCCCAGTAGCAGGAGGAACAAGCAGTGTATACATTGAAGTGCTGCATCTGACTCAAGGAACATGCTGGGAGCAAATGTACACTCCAGGAGGAGAAGTTAGAAATGATGATATTGATCAAAGTTTAATTATTGCAGCACGGAACATAGTGAGAAGAGCGACGGTATCAGCAGATCCACTAGCATCCCTACTGGAAATGTGCCACAGTACACAGATTGGTGGGATAAGGATGGTAGACATCCTTAAACAGAATCCAACTGAGGAACAAGCTGTGGATATATGCAAAGCAGCAATGGGATTGAGAATTAGCTCATCATTCAGCTTTGGTGGATTCACCTTCAAAAGAACAAGTGGATCATCAGTCAAGAGAGAAGAAGAAATGCTTACAGGCAACCTCCAAACATTGAAAATAAGAGTACATGAGGGCTATGAAGAATTCACAATGGTCGGAAGAAGAGCAACAGCCATTCTCAGAAAGGCAACCAGAAGATTGATTCAATTGATAGTAAGTGGGAGAGATGAACAATCAATTGCTGAAGCAGTAATTGTAGCCATGGTGTTTTCGCAAGAAGATTGCATGATAAAAGCAGTTCGAGGTGATTTGAACTTTGTTAATAGAGCAAATCAGCGTTTGAACCCCATGCATCAACTCTTGAGGCATTTCCAAAAAGATGCAAAAGTGCTTTTCCAAAACTGGGGAATTGAACCCATCGATAATGTAATGGGGATGATTGGAATATTGCCTGACATGACCCCAAGCACCGAGATGTCATTGAGAGGAGTGAGAGTCAGCAAGATGGGAGTGGATGAGTACTCCAGCACTGAGAGAGTGGTGGTGAGCATTGACCGTTTTTTAAGAGTTCGGGATCAAAGGGGAAACATACTACTGTCTCCTGAAGAAGTCAGTGAAACACAAGGAACGGAAAAGCTGACAATAATTTATTCGTCATCAATGATGTGGGAGATTAATGGTCCCGAATCAGTGTTAGTCAATACTTATCAATGGATCATCAGGAACTGGGAAATTGTAAAAATCCAGTGGTCACAGGACCCCACAATGCTATACAATAAGATAGAATTTGAGCCATTCCAATCCCTGGTCCCTAGGGCCACCAGAAGCCAATACAGCGGTTTCGTAAGAACCCTGTTTCAGCAAATGCGGGATGTACTTGGAACATTTGATACTGCTCAGATAATAAAACTCCTCCCTTTTGCCGCTGCTCCTCCGGAACAGAGTAGGATGCAGTTCTCTTCTTTAACTGTTAATGTAAGAGGTTCTGGAATGAGAATACTTGTAAGAGGCAATTCCCCAGTGTTCAACTACAATAGAACCACTAAACGGCTCACAATCCTCGGAAAGGATGCAGGTGCGCTTACTGAGGACCCAGATGAAGGTACAACTGGAATAGAATCTGCTGTTCTAAGAGGGTTTCTCATTTTGGGTAGAGAAAACAAGAGATATGGCCCAGCACTAAGCATCAATGAACTAAGCAAGCTTGCAAAAGGGGAGAAAGCCAATGTACTAATTGGGCAAGGGGACGTAGTGTTGGTAATGAAACGGAAACGTGACTCTAGCATACTTACTGACAGCCAGACAGCGACCAAAAGGGTTCGGATGGCCATCAATTAGATGGATGTCAATCCGACTCTACTTTTCTTAAAGGTGCCAGCGCAAAATGCTATAAGCACAACATTCCCTTATACTGGAGACCCTCCCTACAGTCATGGAACAGGGACAGGATACACCATGGATACTGTCAACAGAACACACCAATATTCAGAAAAAGGGAAATGGACAACAAACACTGAGATTGGAGCACCACAACTTAATCCAATCGATGGACCACTTCCTGAAGACAATGAACCAAGTGGATACGCCCAAACAGATTGTGTATTGGAAGCAATGGCTTTACTTGAAGAATCCCATCCCGGAATCTTTGAAAATTCGTGTCTTGAAACAATGGAGGTGGTACAGCAGACAAGAGTAGACAAACTAACACAAGGCCGACAAACTTATGATTGGACCTTGAACAGGAATCAACCTGCTGCAACAGCACTTGCTAATACGATTGAAGTATTCAGATCAAATGGTCTGACTTCCAATGAGTCGGGGAGATTGATGGACTTCCTCAAAGATGTCATGGAGTCCATGAACAAGGAAGAAATGGAAATAACAACACACTTCCAACGGAAGAGAAGAGTAAGAGACAACATGACAAAGCGAATGATAACACAGAGAACCATAGGGAAGAAAAAACAACGATTAAACAGAAAGAGCTACCTAATTAGAACATTGACCCTAAACACAATGACCAAGGACGCTGAGAGAGGGAAATTGAAACGACGAGCAATCGCTACCCCAGGGATGCAGATAAGAGGGTTTGTATATTTTGTTGAAACACTAGCCCGAAGAATATGTGAAAAGCTTGAACAATCAGGATTGCCAGTTGGCGGTAATGAGAAAAAGGCAAAACTGGCTAATGTCGTCAGAAAAATGATGACTAATTCCCAAGACACTGAACTCTCATTCACCATCACTGGGGACAATACCAAATGGAATGAAAATCAGAACCCACGCATATTCCTGGCAATGATCACATACATAACTAGAAACCAGCCAGAATGGTTCAGAAATGTTCTAAGCATTGCACCGATTATGTTCTCAAATAAAATGGCAAGACTGGGGAAAGGATACATGTTCGAAAGCAAAAGTATGAAATTGAGAACTCAAATACCAGCAGAAATGCTAGCAAGCATTGACCTAAAATATTTCAATGATTCAACAAAAAAGAAAATTGAAAAGATACGACCACTTCTGGTTGACGGGACTGCTTCACTAAGTCCTGGAATGATGATGGGAATGTTCAACATGTTGAGCACTGTGCTGGGTGTATCCATATTAAACCTGGGCCAGAGGAAATACACAAAGACCACATACTGGTGGGACGGTCTGCAATCATCCGATGACTTTGCGTTAATAGTGAATGCACCTAATCATGAGGGGATACAAGCTGGAGTAGACAGATTCTATAGAACTTGCAAACTGGTCGGGATCAACATGAGCAAGAAGAAGTCCTACATAAATAGAACTGGAACATTCGAATTCACAAGCTTTTTCTACCGATATGGTTTTGTAGCCAATTTCAGCATGGAACTACCCAGTTTTGGAGTTTCCGGAATAAATGAGTCTGCAGACATGAGCATTGGAGTGACAGTTATCAAAAACAACATGATAAATAATGATCTCGGCCCTGCCACTGCACAGATGGCACTCCAACTCTTCATTAAGGATTATCGGTACACATACCGATGTCATAGAGGCGATACCCAGATACAAACCAGAAGATCTTTTGAGTTGAAAAAACTATGGGAACAGACTCAATCAAAGACTGGTCTACTGGTATCAGATGGGGGTCCAAACCTATATAACATCAGAAACCTACACATCCCGGAAGTCTGTTTAAAATGGGAGCTAATGGATGAAGATTATAGGGGGAGGCTATGCAATCCATTGAATCCTTTTGTTAATCACAAAGAAATTGAATCAGTCAACAGTGCAATAGTAATGCCTGCGCATGGCCCTGCCAAAAGCATGGAGTATGATGCTGTTGCAACAACACATTCTTGGATCCCCAAGAGGAACCGGTCCATATTGAACACAAGCCAAAGGGGAATACTCGAAGATGAGCAGATGTATCAAAAATGCTGCAACCTGTTTGAAAAATTCTTCCCCAGCAGCTCATACAGAAGACCGGTCGGAATTTCTAGTATGGCTGAGGCCATGGTATCCAGGGCCCGCATTGATGCACGAATTGACTTCGAATCTGGACGGATAAAGAAAGATGAGTTCGCTGAGATCATGAAGATCTGTTCCACCATTGAAGAGCTCGGACGGCAAAAATAGATGGAAGACTTTGTGCGACAGTGCTTCAATCCAATGATCGTCGAGCTTGCGGAAAAGGCAATGAAAGAATATGGAGAGGACCCAAAAATCGAAACAAACAAATTTGCAGCAATATGCACTCACTTGGAAGTCTGTTTCATGTACTCGGATTTCCACTTTATTAATGAACTAGGTAAATCAGTGGTCATAGAGTCTGGTGACCCAAATGCTCTTTTGAAACACAGATTTGAAATTATTGAAGGGAGAGACCGAACAATGGCATGGACAGTAGTAAACAGCATCTGCAACACCACAAGAGCTGAAAAACCTAAATTTCTTCCAGACTTATACGACTATAAGGAGAACAGATTTGTTGAAATTGGTGTGACAAGGAGAGAAGTTCACATATACTACCTGGAGAAGGCCAACAAAATAAAGTCTGAAAAGACACACATCCACATTTTCTCATTTACAGGGGAAGAAATGGCTACGAAAGCGGACTACACTCTTGATGAAGAGAGTAGAGCCAGAATAAAGACCAGGCTATTCACTATAAGACAAGAAATGGCCAGTAGGGGCCTCTGGGATTCCTTTCGTCAGTCCGAGAGAGGCGAAGAGACAATTGAAGAAAGATTTGAAATCACAGGGACGATGCGCAAGCTTGCCAATTACAGTCTCCCACCGAACTTCTCCAGCCTTGAAAATTTTAGAGTCTATGTGGATGGATTCAAGCCGAATGGATGCATTGAGAGTAAGCTTTCTCAAATGTCCAAAGAAGTAAATGCCAGAATTGAATCATTTTCAAAGACAACACCCCGACCACTCAAAATGCCAGGTGGTCCACCCTGCCATCAGCGATCTAAATTCTTGCTAATGGATGCTCTGAAACTGAGCATTGAGGACCCAAGTCACGAGGGAGAGGGAATACCACTATATGATGCAATCAAATGCATGAAAACTTTCTTTGGATGGAAAGAACCCAGTATTGTTAAACCACATGAAAAAGGCATAAACCCGAACTATATCCAAACTTGGAAGCAAGTATTAGAAGAAATACAAGACATTGAGAACGAAGAAAGGATCCCCAAGACCAAGAATATGAAAAAAACAAGCCAATTGAGATGGGCACTAGGTGAAAATATGGCACCAGAGAAAGTGGATTTTGAGGATTGTAAAGACATCAGTGATCTAAAACAGTATGACAGTGATGAACCAGAAACAAGGTCTCTTGCAAGTTGGATTCAAAATGAGTTCAACAAAGCTTGTGAGCTGACAGATTCAAGCTGGATAGAGCTCGATGAAATTGGGGAGGATGTCGCCCCAATAGAATACATTGCGAGCATGAGGAGAAATTATTTTACCGCTGAGATTTCCCATTGTAGAGCAACAGAATATATAATGAAAGGAGTGTACATCAACACCGCTCTACTCAATGCATCCTGTGCTGCGATGGATGAATTTCAATTAATTCCGATGATAAGTAAATGCAGGACCAAAGAAGGGAGAAGGAAAACAAATTTATATGGATTCATAGTAAAGGGAAGGTCCCATTTAAGAAATGATACTGACGTGGTGAACTTTGTAAGTATGGAATTTTCTCTTACTGATCCAAGATTTGAGCCGCACAAATGGGAAAAATACTGCGTTCTAGAGATTGGAGACATGCTTCTAAGAACTGCTGTAGGTCAAGTGTCAAGACCCATGTTTTTGTATGTGAGGACAAATGGGACCTCTAAAATTAAAATGAAATGGGGAATGGAAATGAGGCGCTGCCTCCTTCAGTCTCTGCAACAGATTGAAAGCATGATCGAAGCTGAGTCCTCAGTCAAAGAAAAGGACATGACCAAAGAATTTTTTGAGAACAAATCAGAAACATGGCCTATAGGAGAGTCCCCCAAAGGAGTGGAAGAGGGCTCGATCGGAAAGGTTTGCAGGACCTTATTAGCAAAATCTGTGTTTAACAGTTTGTATGCATCTCCACAATTGGAAGGATTTTCAGCTGAATCTAGGAAATTACTTCTCATTGTTCAGGCTCTTAGGGATAACCTGGAACCTGGAACCTTTGATATTAGGGGATTATATGAATCAATTGAGGAGTGCCTGATTAATGATCCCTGGGTTTTGCTTAATGCATCTTGGTTCAACTCCTTCCTTACACATGCACTGAAGTAGATGACGATAACCATTATTTTGATACTACTGACCCATTGGGCTTACAGTCAAAACCCAATAAATGACAACAACACAGCCACATTGTGTCTAGGACACCATGCAGTAGCAAATGGAACATTGGTAAAAACAATAAGTGATGATCAAATTGAGGTGACAAATGCTACAGAATTAGTTCAGAGCATTCCAATGGGGAAAATATGCAACAATTCGTATAGAATTCTAGATGGAAAGGATTGCACATTAATAGATGCAATGCTAGGAGATCCCCACTGTGACGCCTTTCAGTATGAGAATTGGGACCTCTTTATAGAAAGAAGCAGCGCCTTCAGCAATTGCTACCCATATGACATCCCTAACTATGCATCGCTCCGATCTATTGTAGCATCCTCAGGAACATTGGAATTCACAGCAGAGGGATTCACATGGACAGGTGTCACTCAAAACGGAAGAAGCGGATCCTGCAAAAGGGGATCAGCCGATAGTTTCTTTAGCCGACTGAATTGGCTAACAAAATCCGGAAGCTCTTACCCCATATTGAATGTGACAATGCCTAACAACAAAAACTTCGACAAGCTATACATCTGGGGGATCCATCACCCGAGCTCAACTCAAGAGCAGACAAAATTGTATATCCAGGAATCAGGGCGAGTAACAGTCTCAACAAAAAGAAGTCAACAAACAATAATCCCTAACATTGGGTCTAGACCATGGATCAGAGGTCAATCAGGTAGGATAAGCATATACTGGACCATTGTAAAACCTGGAGATATTCTAATGATAAACAGTAATGGCAACTTAGTTGCACCGCGGGGATACTTTAAATTGAAAACAGGGAAAAGCTCTGTAATGAGATCAGACGTACCCATAGACATTTGTGTGTCTGAATGTATTACACCAAATGGAAGCATCTCCAACGACAAGCCATTCCAAAATGTGAACAAAGTTACATATGGAAAATGTCCCAAGTATATCAGACAAAACACTTTAAAGCTGGCCACTGGGATGAGGAATGTACCAGAAAAGCAAATCAGAGGAATCTTCGGGGCAATAGCGGGATTCATCGAAAACGGCTGGGAAGGAATGGTTGATGGATGGTATGGGTTCCGATACCAAAACTCTGAAGGAACAGGGCAAGCTGCAGATCTAAAGAGCACTCAAACAGCCATCGACCAGATCAATGGAAAGTTAAACAGAGTGATTGAAAGAACAAATGAGAAATTCCATCAAATAGAGAAGGAATTCTCAGAAGTAGAAGGAAGAATTCAGGACTTGGAGAAATATGTAGAAGACACCAAAATAGACCTATGGTCCTACAATGCAGAATTGCTGGTGGCTCTAGAAAATCAACATACAATTGACTTAACAGATGCAGAAATGAATAAATTGTTTGAGAGAACTAGACGCCTGTTAAGAGAAAACGCAGAAGACATGGGAGGTGGATGTTTCAAGATTTACCACAAATGTAATAATGCATGCATTGGATCAATAAGAAATGGGACATATGACCATTACATATACAGAGATGAAGCATTAAACAACCGATTTCAGATCAAAGGTGTAGAGTTGAAATCAGGCTACAAAGATTGGATACTCTGGATTTCATTCGCCATATCATGCTTCTTAATTTGCGTTGTTCTATTGGGTTTTATTATGTGGGCTTGCCAAAAAGGCAACATCAGATGCAACATTTGCATTATGGCGTCTCAAGGCACCAAACGATCCTATGAACAGATGGAAACTGATGGGGAACGCCAGAATGCAACTGAAATCAGAGCATCTGTCGGAAGGATGGTGGGAGGAATTGGCCGGTTTTATGTTCAGATGTGTACTGAGCTTAAACTAAACGACCATGAAGGGCGACTGATTCAGAACAGCATAACAATAGAAAGGATGGTGCTTTCGGCATTCGACGAAAGAAGAAACAAGTATCTCGAGGAGCATCCCAGTGCTGGGAAAGACCCTAAGAAAACAGGAGGCCCTATATACAGAAGGAAAGATGGGAAATGGATGAGGGAACTCATCCTCCATGATAAAGAAGAAATCATGAGAATCTGGCGTCAGGCCAACAATGGTGAAGACGCTACTGCTGGTCTTACTCATATGATGATCTGGCACTCCAATCTCAATGACACCACATACCAAAGAACAAGGGCTCTTGTTCGAACTGGGATGGATCCCAGAATGTGCTCTCTGATGCAAGGCTCAACCCTCCCACGGAGATCTGGAGCAGCTGGTGCTGCAGTAAAAGGTGTTGGAACAATGGTAATGGAACTCATCAGAATGATCAAACGCGGAATAAATGATCGGAATTTCTGGAGAGGTGAAAATGGTCGAAGAACCAGAATTGCTTATGAAAGAATGTGCAATATCCTCAAAGGGAAATTCCAGACAGCAGCACAACGAGCTATGATGGACCAGGTGAGAGAAGGCCGCAATCCTGGAAACGCTGAGATTGAGGATCTCATTTTCTTGGCACGATCAGCACTTATTTTGAGAGGATCAGTAGCCCATAAATCATGCCTACCTGCCTGTGTTTATGGCCTTGCAGTAACCAGTGGATATGACTTTGAGAAGGAAGGATACTCTCTGGTTGGAATTGATCCTTTCAAACTACTCCAGAACAGCCAGATTTTCAGTCTAATCAGACCAAAAGAAAACCCAGCACACAAGAGCCAGTTGGTGTGGATGGCATGCCATTCTGCAGCATTTGAAGACCTAAGAGTTTTAAATTTCATTAGAGGAACCAAAGTAATCCCAAGAGGACAGTTAACAACCAGAGGAGTTCAAATAGCTTCAAATGAAAACATGGAGACAATAGACTCTAGCACACTTGAACTGAGAAGCAAGTATTGGGCAATAAGGACCAGAAGCGGAGGAAACACCAGTCAACAGAGAGCATCTGCAGGACAGATAAGTGTGCAACCTACTTTCTCAGTACAGAGAAACCTTCCTTTTGAAAGAGCAACCATCATGGCTGCATTCATTGGTAACACCGAAGGAAGGACTTCCGACATGAGAACAGAAATCATAAGGATGATGGAAAATGCCAAATCAGAAGATGTGTCTTTCCAGGGGCGGGGAGTCTTCGAGCTCTCGGACGAAAAGGCAACGAACCCGATCGTGCCTTCTTTTGACATGAGCAATGAAGGGTCTTATTTCTTCGGAGACAATGCTGAGGAGTTTGACAGTTGAATGAATCCAAATCAAAAGATAATAGCAATTGGATTTACATCATTGGGGATATTAATCATTAGTGTCATTCTCCATGTAGTCAGCATTATAGTAACAGTACTGGCCCTAAATAACAATAGAACAGATCTGAACTGCAAAGAGACGATCATAAGGGAGTACAATGAAACAGTAAGAGTAGAAAAAATTACTCAATGGTATAATATCAGTACAATTAAGTACATGGAGAAACCTTCAAATGAATACTATATGAACAACACTGAACCACTTTGTGAGGCCCAAGGCTTTGCACCATTTTCCAAGGATAATGGAATACGAATTGGATCGAGGGGCCATGTTTTTGTGATAAGAGAACCTTTTGTATCATGTTCACCTTCAGAATGTAGAACCTTTTTCCTCACACAGGGCTCATTACTCAATGACAAACATTCTAACGGCACAATAAAGGACCGAAGTCCGTATAGAACTCTGATGAGTGTCAAAATAGGACAATCACCTAATGTATATCAAGCTAGGTTTGAATCAGTGGCATGGTCAGCAACAGCATGCCATGATGGAAAAAAATGGATGACGGTTGGGGTCACAGGGCCTGACAACCAAGCAATTGCAGTAGTGAACTATGGGGGTGTTCCGGTTGATATTATTAATTCATGGGCAGGGGATATTTTAAGAACCCAAGAATCGTCATGCACCTGCATCAAAGGAGATTGTTATTGGGTAATGACTGATGGGCCGGCGAATAGACAAGCCAAATATAAGATATTCAAAGCAAAAAATGGAAAAGTGATTGGACAAACTGATATAAGTTTCAATGGAGGACACATAGAGGAGTGTTCTTGTTACCCCAATGAAGGGAAGGTGGAATGCATATGCAGGGACAATTGGACTGGAACAAATAGACCAATTTTGGTAATATCTTCTGATCTATCATACACAGTTGGATATTTGTGTGCTGGCATTCCCACTGACACTCCTAGGGGAGAGGATAGTCAATTCACGGGCTCATGTACAAACCCTTTGGGAAATAAAGGATACGGTGTAAAAGGTTTCGGATTTCGACAAGGAACTGACGTATGGGCCGGAAGGACAATTAGTAGAACTTCAAGATCAGGATTCGAAATAATAAAAATCAGGAATGGTTGGACACAGAACAGTAAAGACCAAATAAGGAGGCAAGTGATTATCGATGATCCAAATTGGTCAGGATATAGCGGTTCTTTCACATTGCCGGTTGAACTAACAAAAAAAGAATGTTTGGTGCCCTGTTTCTGGGTTGAAATGATTAGGGGTAAACCTGAAGAAAAAACAATATGGACCTCTAGCAGCTCCATTGTGATGTGTGGAGTAGATCATAAAATTGCCAGTTGGTCATGGCACGATGGAGCTATTCTTCCTTTTGACATCGATAAGATGATGAGTCTTCTAACCGAGGTCGAAACGTACGTTCTCTCTATCATGCCATCAGGCCCCCTCAAAGCCGAGATCGCGCAGAGACTTGAAGATGTCTTTGCAGGGAAGAACACCGATCTTGAGGCACTCATGGAGTGGCTAAAGACAAGACCAATCCTGTCACCTCTAACTAAAGGGATTTTAGGATTTGTATTCACGCTCACCGTGCCCAGTGAGCGAGGACTGCAGCGTAGACGCTTTGTCCAAAATGCCCTTAGTGGAAACGGAGATCCAAACAACATGGACAGAGCGGTAAAACTGTACAGGAAGCTTAAAAGAGAAATAACATTCCATGGGGCAAAAGAGGTGGCACTCAGCTATTCCACCGGTGCACTAGCCAGCTGCATGGGACTCATATACAACAGAATGGGAACTGTTACAACTGAAGTGGCATTTGGCCTGGTATGTGCCACATGTGAACAGATTGCTGATTCCCAGCACCGGTCTCATAGGCAGATGGTGACAACAACCAACCCATTAATCAGACATGAAAACAGAATGGTATTAGCCAGTACCACGGCTAAAGCCATGGAACAGATGGCAGGATCAAGTGAACAGGCAGCAGAGGCCATGGAGGTTGCTAGTAGGGCTAGGCAGATGGTACAGGCAATGAGAACCATTGGGACCCATCCTAGCTCCAGTGCTGGTTTGAAAGATGATCTCCTTGAAAACTTACAGGCCTACCAGAAACGGATGGGAGTGCAAATGCAGCGATTCAAGTGATCCTCTCGTTATTGCAGCAAGTATCATTGGGATATTGCACTTGATATTGTGGATTCTTGATCGTCTTTTCTTCAAATTCATTTATCGTCGCCTTAAATACGGGATGAAAAGAGGGCCTTCTACGGAAGGAGTACCTGAGTCCATGAGGGAAGAATATCGGCAGGAACAGCAGAATGCTGTGGATGTTGACGATGGTCATTTTGTCAACATAGAGCTAGAGTAAATGGATTCCAACACTGTGTCAAGCTTCCAGGTAGACTGTTTTCTCTGGCATGTCCGCAAACGATTCGCAGACCAAGAACTGGGTGATGCCCCATTCCTTGATCGGCTTCGCCGAGACCAGAAGTCCCTAAGGGGAAGAGGCAGCACTCTTGGTCTGAACATCGAAACAGCCACTCATGCAGGAAAGCAGATAGTGAAGCAGATTCTGGAAAAGGAATCAGATGAGGCACTTAAAATAACCATTGCCTCTGTTCCTACTTCACGCTACTTAACTGATATGACTCTTGATGAGATGTCAAGAGACTGGTTCATGCTCATGCCCAAGCAAAAAGTAACAGGCTCCCTATGTATAAGAATGGACCAGGCAATCATGGATAAGAACATCATCCTTAAAGCAAACTTTAGTGTGATTTTCGAAAGGCTGGAAACACTAATACTACTTAGAGCCTTCACTGAAGAAGGAGCAGTCGTTGGCGAAATTTCACCATTACCTTCTCTTCCAGGACATACTAATGAGGATGTCAAAAATGCAATTGGGGTCCTCATCGGAGGACTTAAATGGAATGATAATACGGTTAGAATCTCTGAAACTCTACAGAGATTCGCTTGGAGAAGCAGTAATGAGATTGGGAGATCTTCATTCCCTTCAAAGCAGAAATGAAAAATGGAGAGAACAATTAAGCCAGAAATTTGAAGAAATAAGATGGTTAATTGAAGAAGTGCGACATAGATTGAAAAATACAGAAAACAGTTTTGAACAAATAACATTTATGCAAGCCTTACAACTATTGCTTGAAGTAGAGCAAGAGATAAGAACTTTCTCGTTTCAGCTTATTTAA
		</sequence>
		<sequence>
			<taxon idref="cVII_135_A/equine/Norfolk/09325/2019|East|2019-05-18"/>
			ATGGAGAGAATAAAAGAACTGAGAGATCTGATGTTGCAATCCCGCACCCGCGAGATACTAACCAAAACTACTGTGGACCACATGGCCATAATTAAGAAATATACATCAGGAAGACAAGAGAAGAACCCTGCACTTAGGATGAAATGGATGATGGCAATGAAATACCCAATTACAGCAGATAAGAGAGTAATGAAGATGATTCCTGAGAGAAATGAACAGGGACAAACCCTTTGGAGCAAGACGAACGATGCTGGCTCAGACCGCGTAATGGTATCACCCCTGGCAGTGACATGGTGGAATAGGAATGGACCAACAACAAGCACAATTCATTACCCAAAAGTCTACAAAACTTATTTTGAAAAGGTTGAAAGATTGAAACATGGAACCTTTGGCCCCGTTCATTTTAGGAATCAAGTCAAGATAAGACGGAGAGTTGATGTAAACCCTGGTCACGCAGACCTCAGTGCCAAAGAAGCACAAGATGTAATTATGGAAGTTGTTTTCCCAAACGAAGTGGGAGCCAGAATTCTAACATCGGAATCACAACTAACAATAACCAAAGAGAAAAAGGAAGAACTTCAGGACTGCAAAATTGCTCCCTTGATGGTAGCATACATGCTAGAAAGAGAATTGGTCCGAAAAACAAGGTTCCTCCCAGTAGCAGGAGGAACAAGCAGTGTATACATTGAAGTGCTGCATCTGACTCAAGGAACATGCTGGGAGCAAATGTACACTCCAGGAGGAGAAGTTAGAAATGATGATATTGATCAAAGTTTAATTATTGCAGCACGGAACATAGTGAGAAGAGCGACGGTATCAGCAGATCCACTAGCATCCCTACTGGAAATGTGCCACAGTACACAGATTGGTGGGATAAGGATGGTAGACATCCTTAAACAGAATCCAACTGAGGAACAAGCTGTGGATATATGCAAAGCAGCAATGGGATTGAGAATTAGCTCATCATTCAGCTTTGGTGGATTCACCTTCAAAAGAACAAGTGGATCATCAGTCAAGAGAGAAGAAGAAATGCTTACAGGCAACCTCCAAACATTGAAAATAAGAGTACATGAGGGCTATGAAGAATTCACAATGGTCGGAAGAAGAGCAACAGCCATTCTCAGAAAGGCAACCAGAAGATTGATTCAATTGATAGTAAGTGGGAGAGATGAACAATCAATTGCTGAAGCAGTAATTGTAGCCATGGTGTTTTCGCAAGAAGATTGCATGATAAAAGCAGTTCGAGGTGATTTGAACTTTGTTAATAGAGCAAATCAGCGTTTGAACCCCATGCATCAACTCTTGAGGCATTTCCAAAAAGATGCAAAAGTGCTTTTCCAAAACTGGGGAATTGAACCCATCGATAATGTAATGGGGATGATTGGAATATTGCCTGACATGACCCCAAGCACCGAGATGTCATTGAGAGGAGTGAGAGTCAGCAAGATGGGAGTGGATGAGTACTCCAGCACTGAGAGAGTGGTGGTGAGCATTGACCGTTTTTTAAGAGTTCGGGATCAAAGGGGAAACATACTACTGTCTCCTGAAGAAGTCAGTGAAACACAAGGAACGGAAAAGCTGACAATAATTTATTCGTCATCAATGATGTGGGAGATTAATGGTCCCGAATCAGTGTTAGTCAATACTTATCAATGGATCATCAGGAACTGGGAAATTGTAAAAATCCAGTGGTCACAGGACCCCACAATGCTATACAATAAGATAGAATTTGAGCCATTCCAATCCCTGGTCCCTAGGGCCACCAGAAGCCAATACAGCGGTTTCGTAAGAACCCTGTTTCAGCAAATGCGGGATGTACTTGGAACATTTGATACTGCTCAGATAATAAAACTCCTCCCTTTTGCCGCTGCTCCTCCGGAACAGAGTAGGATGCAGTTCTCTTCTTTAACTGTTAATGTAAGAGGTTCTGGAATGAGAATACTTGTAAGAGGCAATTCCCCAGTGTTCAACTACAATAGAACCACTAAACGGCTCACAATCCTCGGAAAGGATGCAGGTGCGCTTACTGAGGACCCGGATGAAGGTACAACTGGAATAGAATCTGCTGTTCTAAGAGGGTTTCTCATTTTGGGTAGAGAAAACAAGAGATATGGCCCAGCACTAAGCATCAATGAACTAAGCAAGCTTGCAAAAGGGGAGAAAGCCAATGTACTAATTGGGCAAGGGGACGTAGTGTTGGTAATGAAACGGAAACGTGACTCTAGCATACTTACTGACAGCCAGACAGCGACCAAAAGGGTTCGGATGGCCATCAATTAGATGGATGTCAATCCGACTCTACTTTTCTTAAAGGTGCCAGCGCAAAATGCTATAAGCACAACATTCCCTTATACTGGAGATCCTCCCTACAGTCATGGAACAGGGACAGGATACACCATGGATACTGTCAACAGAACACACCAATATTCAGAAAAAGGGAAATGGACAACAAACACTGAGATTGGAGCACCACAACTTAATCCAATCGATGGACCACTTCCTGAAGACAATGAACCAAGTGGATACGCCCAAACAGATTGTGTATTGGAAGCAATGGCTTTACTTGAAGAATCCCATCCCGGAATCTTTGAAAATTCGTGTCTTGAAACAATGGAGGTGGTACAGCAGACAAGAGTGGACAAACTAACACAAGGCCGACAAACTTATGATTGGACCTTGAACAGGAATCAACCTGCTGCAACAGCACTTGCTAATACGATTGAAGTATTCAGATCAAATGGCCTGACTTCCAATGAGTCGGGGAGATTGATGGACTTCCTCAAAGATGTCATGGAGTCCATGAACAAGGAAGAAATGGAAATAACAACACACTTCCAACGGAAGAGAAGAGTAAGAGACAACATGACAAAGCGAATGATAACACAGAGAACCATAGGGAAGAAAAAACAACGATTAAACAGAAAGAGCTACCTAATTAGAACATTGACCCTAAACACAATGACCAAGGACGCTGAGAGAGGGAAATTGAAACGACGAGCAATCGCTACCCCAGGGATGCAGATAAGAGGGTTTGTATATTTTGTTGAAACACTAGCCCGAAGAATATGTGAAAAGCTTGAACAATCAGGATTGCCAGTTGGCGGTAATGAGAAAAAGGCAAAACTGGCTAATGTCGTCAGAAAAATGATGACTAATTCCCAAGACACTGAACTCTCATTCACCATCACTGGGGACAATACCAAATGGAATGAAAATCAGAACCCACGCATATTCCTGGCAATGATCACATACATAACTAGAAACCAGCCAGAATGGTTCAGAAATGTTCTAAGCATTGCACCGATTATGTTCTCAAATAAAATGGCAAGACTGGGGAAAGGATACATGTTCGAAAGCAAAAGTATGAAATTGAGAACTCAAATACCAGCAGAAATGCTAGCAAGCATTGACCTAAAATATTTCAATGATTCAACAAAAAAGAAAATTGAAAAGATACGACCACTTCTGGTTGACGGGACTGCTTCACTAAGTCCTGGAATGATGATGGGAATGTTCAACATGTTGAGCACTGTGCTGGGTGTATCCATATTAAACCTGGGCCAGAGGAAATACACAAAGACCACATACTGGTGGGACGGTCTGCAATCATCCGATGACTTTGCGTTAATAGTGAATGCACCTAATCATGAGGGGATACAAGCTGGAGTAGACAGATTCTATAGAACTTGCAAACTGGTCGGGATCAACATGAGCAAGAAGAAGTCCTACATAAATAGAACTGGAACATTCGAATTCACAAGCTTTTTCTACCGATATGGTTTTGTAGCCAATTTCAGCATGGAACTACCCAGTTTTGGAGTTTCCGGAATAAATGAGTCTGCAGACATGAGCATTGGAGTGACAGTTATCAAAAACAACATGATAAATAATGATCTCGGCCCTGCCACTGCACAGATGGCACTCCAACTCTTCATTAAGGATTATCGGTACACATACCGATGTCATAGAGGCGATACCCAGATACAAACCAGAAGATCTTTTGAGTTGAAAAAACTATGGGAACAGACTCAATCAAAGACTGGTCTACTGGTATCAGATGGGGGTCCAAACCTATATAACATCAGAAACCTACACATCCCGGAAGTCTGTTTAAAATGGGAGCTAATGGATGAAGATTATAGGGGGAGGCTATGCAATCCATTGAATCCTTTTGTTAGTCACAAAGAAATTGAATCAGTCAACAGTGCAATAGTAATGCCTGCGCATGGTCCTGCCAAAAGCATGGAGTATGATGCTGTTGCAACAACACATTCTTGGATCCCCAAGAGGAACCGGTCCATATTGAACACAAGCCAAAGGGGAATACTCGAAGATGAGCAGATGTATCAAAAATGCTGCAACCTGTTTGAAAAATTCTTCCCCAGCAGCCCATACAGAAGACCGGTCGGAATTTCTAGTATGGCTGAGGCCATGGTATCCAGGGCCCGCATTGATGCACGAATTGACTTCGAATCTGGACGGATAAAGAAAGATGAGTTCGCTGAGATCATGAAGATCTGTTCCACCATTGAAGAGCTCGGACGGCAAAAATAGATGGAAGACTTTGTGCGACAGTGCTTCAATCCAATGATCGTCGAGCTTGCGGAAAAGGCAATGAAAGAATATGGAGAGGACCCAAAAATCGAAACAAACAAATTTGCAGCAATATGCACTCACTTGGAAGTCTGTTTCATGTACTCGGATTTCCACTTTATTAATGAACTAGGTAAATCAGTGGTCATAGAGTCTGGTGACCCAAATGCTCTTTTGAAACACAGATTTGAAATTATTGAAGGGAGAGACCGAACAATGGCATGGACAGTAGTAAACAGCATCTGCAACACCACAAGAGCTGAAAAACCTAAATTTCTTCCAGACTTATACGACTATAAGGAGAACAGATTTGTTGAAATTGGTGTGACAAGGAGAGAAGTTCACATATACTACCTGGAGAAGGCCAACAAAATAAAGTCTGAAAAGACACACATCCACATTTTCTCATTTACAGGGGAAGAAATGGCTACGAAAGCGGACTACACTCTTGATGAAGAGAGTAGAGCCAGAATAAAGACCAGGCTATTCACTATAAGACAAGAAATGGCCAGTAGGGGCCTCTGGGATTCCTTTCGTCAGTCCGAGAGAGGCGAAGAGACAATTGAAGAAAGATTTGAAATCACAGGGACGATGCGCAAGCTTGCCAATTACAGTCTCCCACCGAACTTCTCCAGCCTTGAAAATTTTAGAGTCTATGTGGATGGATTCAAGCCGAATGGATGCATTGAGAGTAAGCTTTCTCAAATGTCCAAAGAAGTAAATGCCAGAATTGAATCATTTTCAAAGACAACACCCCGACCACTCAAAATGCCAGGTGGTCCACCCTGCCATCAGCGATCTAAATTCTTGCTAATGGATGCTCTGAAACTGAGCATTGAGGACCCAAGTCACGAGGGAGAGGGAATACCACTATATGATGCAATCAAATGCATGAAAACTTTCTTTGGATGGAAAGAACCCAGTATTGTTAAACCACATGAAAAAGGCATAAACCCGAACTATATCCAAACTTGGAAGCAAGTATTAGAAGAAATACAAGACATTGAGAACGAAGAAAGGATCCCCAAGACCAAGAATATGAAAAAAACAAGCCAATTGAGATGGGCACTAGGTGAAAATATGGCACCAGAGAAAGTGGATTTTGAGGATTGTAAAGACATCAGTGATCTAAAACAGTATGACAGTGATGAACCAGAAACAAGGTCTCTTGCAAGTTGGATTCAAAATGAGTTCAACAAAGCTTGTGAGCTGACAGATTCAAGCTGGATAGAGCTCGATGAAATTGGGGAGGATGTCGCCCCAATAGAATACATTGCGAGCATGAGGAGAAATTATTTTACCGCTGAGATTTCCCATTGTAGAGCAACAGAATATATAATGAAAGGAGTGTACATCAACACCGCTCTACTCAATGCATCCTGTGCTGCGATGGATGAATTTCAATTAATTCCGATGATAAGTAAATGCAGGACCAAAGAAGGGAGAAGGAAAACAAATTTATATGGATTCATAGTAAAGGGAAGGTCCCATTTAAGAAATGATACTGACGTGGTGAACTTTGTAAGTATGGAATTTTCTCTTACTGATCCAAGATTTGAGCCGCACAAATGGGAAAAATACTGCGTTCTAGAGATTGGAGACATGCTTCTAAGAACTGCTGTAGGTCAAGTGTCAAGACCCATGTTTTTGTATGTGAGGACAAATGGGACCTCTAAAATTAAAATGAAATGGGGAATGGAAATGAGGCGCTGCCTCCTTCAGTCTCTGCAACAGATTGAAAGCATGATCGAAGCTGAGTCCTCAGTCAAAGAAAAGGACATGACCAAAGAATTTTTTGAGAACAAATCAGAAACATGGCCTATAGGAGAGTCCCCCAAAGGAGTGGAAGAGGGCTCGATCGGAAAGGTTTGCAGGACCTTATTAGCAAAATCTGTGTTTAACAGTTTGTATGCATCTCCACAATTGGAAGGATTTTCAGCTGAATCTAGGAAATTACTTCTCATTGTTCAGGCTCTTAGGGATAACCTGGAACCTGGAACCTTTGATATTGGGGGATTATATGAATCAATTGAGGAGTGCCTGATTAATGATCCCTGGGTTTTGCTTAATGCATCTTGGTTCAACTCCTTCCTTACACATGCACTGAAGTAGATGACGATAACCATTATTTTGATACTACTGACCCATTGGGCTTACAGTCAAAACCCAATAAATGACAACAACACAGCCACATTGTGTCTAGGACACCATGCAGTAGCAAATGGAACATTGGTAAAAACAATAAGTGATGATCAAATTGAGGTGACAAATGCTACAGAATTAGTTCAGAGCATTCCAATGGGGAAAATATGCAACAATTCGTATAGAATTCTAGATGGAAAGGATTGCACATTAATAGATGCAATGCTAGGAGATCCCCACTGTGACGCCTTTCAGTATGAGAATTGGGACCTCTTTATAGAAAGAAGCAGCGCCTTCAGCAATTGCTACCCATATGACATCCCTAACTATGCATCGCTCCGATCCATTGTAGCATCCTCAGGAACATTGGAATTCACAGCAGAGGGATTCACATGGACAGGTGTCACTCAAAACGGAAGAAGCGGATCCTGCAAAAGGGGATCAGCCGATAGTTTCTTTAGCCGACTGAATTGGCTAACAAAATCCGGAAGCTCTTACCCCATATTGAATGTGACAATGCCTAACAACAAAAACTTCGACAAGCTATACATCTGGGGGATCCATCACCCGAGCTCAACTCAAGAGCAGACAAAATTGTATATCCAGGAATCAGGGCGAGTAACAGTCTCAACAAAAAGAAGTCAACAAACAATAATCCCTAACATTGGGTCTAGACCATGGATCAGAGGTCAATCAGGTAGGATAAGCATATACTGGACCATTGTAAAACCTGGAGATATTCTAATGATAAACAGTAATGGCAACTTAGTTGCACCGCGGGGATACTTTAAATTGAAAACAGGGAAAAGCTCTGTAATGAGATCAGACGTACCCATAGACATTTGTGTGTCTGAATGTATTACACCAAATGGAAGCATCTCCAACGACAAGCCATTCCAAAATGTGAACAAAGTTACATATGGAAAATGTCCCAAGTATATCAGACAAAACACTTTAAAGCTGGCCACTGGGATGAGGAATGTACCAGAAAAGCAAATCAGAGGAATCTTCGGGGCAATAGCGGGATTCATCGAAAACGGCTGGGAAGGAATGGTTGATGGATGGTATGGGTTCCGATACCAAAACTCTGAAGGAACAGGGCAAGCTGCAGATCTAAAGAGCACTCAAACAGCCATCGACCAGATCAATGGAAAGTTAAACAGAGTGATTGAAAGAACAAATGAGAAATTCCATCAAATAGAGAAGGAATTCTCAGAAGTAGAAGGAAGAATTCAGGACTTGGAGAAATATGTAGAAGACACCAAAATAGACCTATGGTCCTACAATGCAGAATTGCTGGTGGCTCTAGAAAATCAACATACAATTGACTTAACAGATGCAGAAATGAATAAATTGTTTGAGAGAACTAGACGCCTGTTAAGAGAAAACGCAGAAGACATGGGAGGTGGATGTTTCAAGATTTACCACAAATGTAATAATGCATGCATTGGATCAATAAGAAATGGGACATATGACCATTACATATACAGAGATGAAGCATTAAACAACCGATTTCAGATCAAAGGTGTAGAGTTGAAATCAGGCTACAAAGATTGGATACTCTGGATTTCATTCGCCATATCATGCTTCTTAATTTGCGTTGTTCTATTGGGTTTTATTATGTGGGCTTGCCAAAAAGGCAACATCAGATGCAACATTTGCATTATGGCGTCTCAAGGCACCAAACGATCCTATGAACAGATGGAAACTGATGGGGAACGCCAGAATGCAACTGAAATCAGAGCATCTGTCGGAAGGATGGTGGGAGGAATTGGCCGGTTTTATGTTCAGATGTGTACTGAGCTTAAACTAAACGACCATGAAGGGCGACTGATTCAGAACAGCATAACAATAGAAAGGATGGTGCTTTCGGCATTCGACGAAAGAAGAAACAAGTATCTCGAGGAGCATCCCAGTGCTGGGAAAGACCCTAAGAAAACAGGAGGCCCTATATACAGAAGGAAAGATGGGAAATGGATGAGGGAACTCATCCTCCATGATAAAGAAGAAATCATGAGAATCTGGCGTCAGGCCAACAATGGTGAAGACGCTACTGCTGGTCTTACTCATATGATGATCTGGCACTCCAATCTCAATGACACCACATACCAAAGAACAAGGGCTCTTGTTCGAACTGGGATGGATCCCAGAATGTGCTCTCTGATGCAAGGCTCAACCCTCCCACGGAGATCTGGAGCAGCTGGTGCTGCAGTAAAAGGTGTTGGAACAATGGTAATGGAACTCATCAGAATGATCAAACGCGGAATAAATGATCGGAATTTCTGGAGAGGTGAAAATGGTCGAAGAACCAGAATTGCTTATGAAAGAATGTGCAATATCCTCAAAGGGAAATTCCAGACAGCAGCACAACGAGCTATGATGGACCAGGTGAGAGAAGGCCGCAATCCTGGAAACGCTGAGATTGAGGATCTCATTTTCTTGGCACGATCAGCACTTATTTTGAGAGGATCAGTAGCCCATAAATCATGCCTACCTGCCTGTGTTTATGGCCTTGCAGTAACCAGTGGATATGACTTTGAGAAGGAAGGATACTCTCTGGTTGGAATTGATCCTTTCAAACTACTCCAGAACAGCCAGATTTTCAGTCTAATCAGACCAAAAGAAAACCCAGCACACAAGAGCCAGTTGGTGTGGATGGCATGCCATTCTGCAGCATTTGAAGACCTAAGAGTTTTAAATTTCATTAGAGGAACCAAAGTAATCCCAAGAGGACAGTTAACAACCAGAGGAGTTCAAATAGCTTCAAATGAAAACATGGAGACAATAGACTCTAGCACACTTGAACTGAGAAGCAAGTATTGGGCAATAAGGACCAGAAGCGGAGGAAACACCAGTCAACAGAGAGCATCTGCAGGACAGATAAGTGTGCAACCTACTTTCTCAGTACAGAGAAACCTTCCTTTTGAAAGAGCAACCATCATGGCTGCATTCATTGGTAACACCGAAGGAAGGACTTCCGACATGAGAACAGAAATCATAAGGATGATGGAAAATGCCAAATCAGAAGATGTGTCTTTCCAGGGGCGGGGAGTCTTCGAGCTCTCGGACGAAAAGGCAACGAACCCGATCGTGCCTTCTTTTGACATAAGCAATGAAGGGTCTTATTTCTTCGGAGACAATGCTGAGGAGTTTGACAGTTGAATGAATCCAAATCAAAAGATAATAGCAATTGGATTTACATCATTGGGGATATTAATCATTAGTGTCATTCTCCATGTAGTCAGCATTATAGTAACAGTACTGGCCCTAAATAACAATAGAACAGATCTGAACTGCAAAGAGACGATCATAAGGGAGTACAATGAAACAGTAAGAGTAGAAAAAATTACTCAATGGTATAATATCAGTACAATTAAGTACATGGAGAAACCTTCAAATGAATACTATATGAACAACACTGAACCACTTTGTGAGGCCCAAGGCTTTGCACCATTTTCCAAGGATAATGGAATACGAATTGGATCGAGGGGCCATGTTTTTGTGATAAGAGAACCTTTTGTATCATGTTCGCCTTCAGAATGTAGAACCTTTTTCCTCACACAGGGCTCATTACTCAATGACAAACATTCTAACGGCACAATAAAGGACCGAAGTCCGTATAGAACTCTGATGAGTGTCAAAATAGGACAATCACCTAATGTATATCAAGCTAGGTTTGAATCAGTGGCATGGTCAGCAACAGCATGCCATGATGGAAAAAAATGGATGACGGTTGGGGTCACAGGGCCTGACAACCAAGCAATTGCAGTAGTGAACTATGGGGGTGTTCCGGTTGATATTATTAATTCATGGGCAGGGGATATTTTAAGAACCCAAGAATCGTCATGCACCTGCATCAAAGGAGATTGTTATTGGGTAATGACTGATGGGCCGGCGAATAGACAAGCCAAATATAAGATATTCAAAGCAAAAAATGGAAAAGTGATTGGACAAACTGATATAAGTTTCAATGGAGGACACATAGAGGAGTGTTCTTGTTACCCCAATGAAGGGAAGGTGGAATGCATATGCAGGGACAATTGGACTGGAACAAATAGACCAATTTTGGTAATATCTTCTGATCTATCATACACAGTTGGATATTTGTGTGCTGGCATTCCCACTGACACTCCTAGGGGAGAGGATAGTCAATTCACGGGCTCATGTACAAACCCTTTGGGAAATAAAGGATACGGTGTAAAAGGTTTCGGATTTCGACAAGGAACTGACGTATGGGCCGGAAGGACAATTAGTAGAACTTCAAGATCAGGATTCGAAATAATAAAAATCAGGAATGGTTGGACACAGAACAGTAAAGACCAAATAAGGAGGCAAGTGATTATCGATGATCCAAATTGGTCAGGATATAGCGGTTCTTTCACATTGCCGGTTGAACTAACAAAAAAAGAATGTTTGGTGCCCTGTTTCTGGGTTGAAATGATTAGGGGTAAACCTGAAGAAAAAACAATATGGACCTCTAGCAGCTCCATTGTGATGTGTGGAGTAGATCATAAAATTGCCAGTTGGTCATGGCACGATGGAGCTATTCTTCCCTTTGACATCGATAAGATGATGAGTCTTCTAACCGAGGTCGAAACGTACGTTCTCTCTATCATGCCATCAGGCCCCCTCAAAGCCGAGATCGCGCAGAGACTTGAAGATGTCTTTGCAGGGAAGAACACCGATCTTGAGGCACTCATGGAGTGGCTAAAGACAAGACCAATCCTGTCACCTCTAACTAAAGGGATTTTAGGATTTGTATTCACGCTCACCGTGCCCAGTGAGCGAGGACTGCAGCGTAGACGCTTTGTCCAAAATGCCCTTAGTGGAAACGGAGATCCAAACAACATGGACAGAGCGGTAAAACTGTACAGGAAGCTTAAAAGAGAAATAACATTCCATGGGGCAAAAGAGGTGGCACTCAGCTATTCCACCGGTGCACTAGCCAGCTGCATGGGACTCATATACAACAGAATGGGAACTGTTACAACTGAAGTGGCATTTGGCCTGGTATGTGCCACATGTGAACAGATTGCTGATTCCCAGCACCGGTCTCATAGGCAGATGGTGACAACAACCAACCCATTAATCAGACATGAAAACAGAATGGTATTAGCCAGTACCACGGCTAAAGCCATGGAACAGATGGCAGGATCAAGTGAACAGGCAGCAGAGGCCATGGAGGTTGCTAGTAGGGCTAGGCAGATGGTACAGGCAATGAGAACCATTGGGACCCATCCTAGCTCCAGTGCTGGTTTGAAAGATGATCTCCTTGAAAACTTACAGGCCTACCAGAAACGGATGGGAGTGCAAATGCAGCGATTCAAGTGATCCTCTCGTTATTGCAGCAAGTATCATTGGGATATTGCACTTGATATTGTGGATTCTTGATCGTCTTTTCTTCAAATTCATTTATCGTCGCCTTAAATACGGGATGAAAAGAGGGCCTTCTACGGAAGGAGTACCTGAGTCCATGAGGGAAGAATATCGGCAGGAACAGCAGAATGCTGTGGATGTTGACGATGGTCATTTTGTCAACATAGAGCTAGAGTAAATGGATTCCAACACTGTGTCAAGCTTCCAGGTAGACTGTTTTCTCTGGCATGTCCGCAAACGATTCGCAGACCAAGAACTGGGTGATGCCCCATTCCTTGATCGGCTTCGCCGAGACCAGAAGTCCCTAAGGGGAAGAGGCAGCACTCTTGGTCTGGACATCGAAACAGCCACTCATGCAGGAAAGCAGATAGTGAAGCAGATTCTGGAAAAGGAATCAGATGAGGCACTTAAAATGACCATTGCCTCTGTTCCTACTTCACGCTACTTAACTGATATGACTCTTGATGAGATGTCAAGAGACTGGTTCATGCTCATGCCCAAGCAAAAAGTAACAGGCTCCCTATGTATAAGAATGGACCAGGCAATCATGGATAAGAACATCATCCTTAAAGCAAACTTTAGTGTGATTTTCGAAAGGCTGGAAACACTAATACTACTTAGAGCCTTCACTGAAGAAGGAGCAGTCGTTGGCGAAATTTCACCATTACCTTCTCTTCCAGGACATACTAATGAGGATGTCAAAAATGCAATTGGGGTCCTCATCGGAGGACTTAAATGGAATGATAATACGGTTAGAATCTCTGAAACTCTACAGAGATTCGCTTGGAGAAGCAGTAATGAGATTGGGAGATCTTCATTCCCTTCAAAGCAGAAATGAAAAATGGAGAGAACAATTAAGCCAGAAATTTGAAGAAATAAGATGGTTAATTGAAGAAGTGCGACATAGATTGAAAAATACAGAAAACAGTTTTGAACAAATAACATTTATGCAAGCCTTACAACTATTGCTTGAAGTAGAGCAAGAGATAAGAACTTTCTCGTTTCAGCTTATTTAA
		</sequence>
		<sequence>
			<taxon idref="cVII_136_A/equine/Essex/09320/2019|East|2019-05-19"/>
			ATGGAGAGAATAAAAGAACTGAGAGATCTGATGTTGCAATCCCGCACCCGCGAGATACTAACCAAAACTACTGTGGACCACATGGCCATAATTAAGAAATATACATCAGGAAGACAAGAGAAGAACCCTGCACTTAGGATGAAATGGATGATGGCAATGAAATACCCAATTACAGCAGATAAGAGAGTAATGAAGATGATTCCTGAGAGAAATGAACAGGGACAAACCCTTTGGAGCAAGACGAACGATGCTGGCTCAGACCGCGTAATGGTATCACCCCTGGCAGTGACATGGTGGAATAGGAATGGACCAACAACAAGCACAATTCATTACCCAAAAGTCTACAAAACTTATTTTGAAAAGGTTGAAAGATTGAAACATGGAACCTTTGGCCCCGTTCATTTTAGGAATCAAGTCAAGATAAGACGGAGAGTTGATGTAAACCCTGGTCACGCAGACCTCAGTGCCAAAGAAGCACAAGATGTAATTATGGAAGTTGTTTTCCCAAACGAAGTGGGAGCCAGAATTCTAACATCGGAATCACAACTAACAATAACCAAAGAGAAAAAGGAAGAACTTCAGGACTGCAAAATTGCTCCCTTGATGGTAGCATACATGCTAGAAAGAGAATTGGTCCGAAAAACAAGGTTCCTCCCAGTAGCAGGAGGAACAAGCAGTGTATACATTGAAGTGCTGCATCTGACTCAAGGAACATGCTGGGAGCAAATGTACACTCCAGGAGGAGAAGTTAGAAATGATGATATTGATCAAAGTTTAATTATTGCAGCACGGAACATAGTGAGAAGAGCGACGGTATCAGCAGATCCACTAGCATCCCTACTGGAAATGTGCCACAGTACACAGATTGGTGGGATAAGGATGGTAGACATCCTTAAACAGAATCCAACTGAGGAACAAGCTGTGGATATATGCAAAGCAGCAATGGGATTGAGAATTAGCTCATCATTCAGCTTTGGTGGATTCACCTTCAAAAGAACAAGTGGATCATCAGTCAAGAGAGAAGAAGAAATGCTTACAGGCAACCTCCAAACATTGAAAATAAGAGTACATGAGGGCTATGAAGAATTCACAATGGTCGGAAGAAGAGCAACAGCCATTCTCAGAAAGGCAACCAGAAGATTGATTCAATTGATAGTAAGTGGGAGAGATGAACAATCAATTGCTGAAGCAGTAATTGTAGCCATGGTGTTTTCGCAAGAAGATTGCATGATAAAAGCAGTTCGAGGTGATTTGAACTTTGTTAATAGAGCAAATCAGCGTTTGAACCCCATGCATCAACTCTTGAGGCATTTCCAAAAAGATGCAAAAGTGCTTTTCCAAAACTGGGGAATTGAACCCATCGATAATGTAATGGGGATGATTGGAATATTGCCTGACATGACCCCAAGCACCGAGATGTCATTGAGAGGAGTGAGAGTCAGCAAGATGGGAGTGGATGAGTACTCCAGCACTGAGAGAGTGGTGGTGAGCATTGACCGTTTTTTAAGAGTTCGGGATCAAAGGGGAAACATACTACTGTCTCCTGAAGAAGTCAGTGAAACACAAGGAACGGAAAAGCTGACAATAATTTATTCGTCATCAATGATGTGGGAGATTAATGGTCCCGAATCAGTGTTAGTCAATACTTATCAATGGATCATCAGGAACTGGGAAATTGTAAAAATCCAGTGGTCACAGGACCCCACAATGCTATACAATAAGATAGAATTTGAGCCATTCCAATCCCTGGTCCCTAGGGCCACCAGAAGCCAATACAGCGGTTTCGTAAGAACCCTGTTTCAGCAAATGCGGGATGTACTTGGAACATTTGATACTGCTCAGATAATAAAACTCCTCCCTTTTGCCGCTGCTCCTCCGGAACAGAGTAGGATGCAGTTCTCTTCTTTAACTGTTAATGTAAGAGGTTCTGGAATGAGAATACTTGTAAGAGGCAATTCCCCAGTGTTCAACTACAATAGAACCACTAAACGGCTCACAATCCTCGGAAAGGATGCAGGTGCGCTTACTGAGGACCCGGATGAAGGTACAACTGGAATAGAATCTGCTGTTCTAAGAGGGTTTCTCATTTTGGGTAGAGAAAACAAGAGATATGGCCCAGCACTAAGCATCAATGAACTAAGCAAGCTTGCAAAAGGGGAGAAAGCCAATGTACTAATTGGGCAAGGGGACGTAGTGTTGGTAATGAAACGGAAACGTGACTCTAGCATACTTACTGACAGCCAGACAGCGACCAAAAGGGTTCGGATGGCCATCAATTAGATGGATGTCAATCCGACTCTACTTTTCTTAAAGGTGCCAGCGCAAAATGCTATAAGCACAACATTCCCTTATACTGGAGATCCTCCCTACAGTCATGGAACAGGGACAGGATACATCATGGATACTGTCAACAGAACACACCAATATTCAGAAAAAGGGAAATGGACAACAAACACTGAGATTGGAGCACCACAACTTAATCCAATCGATGGACCACTTCCTGAAGACAATGAACCAAGTGGATACGCCCAAACAGATTGTGTATTGGAAGCAATGGCTTTACTTGAAGAATCCCATCCCGGAATCTTTGAAAATTCGTGTCTTGAAACAATGGAGGTGGTACAGCAGACAAGAGTGGACAAACTAACACAAGGCCGACAAACTTATGATTGGACCTTGAACAGGAATCAACCTGCTGCAACAGCACTTGCTAATACGATTGAAGTATTCAGATCAAATGGCCTGACTTCCAATGAGTCGGGGAGATTGATGGACTTCCTCAAAGATGTCATGGAGTCCATGAACAAGGAAGAAATGGAAATAACAACACACTTCCAACGGAAGAGAAGAGTAAGAGACAACATGACAAAGCGAATGATAACACAGAGAACCATAGGGAAGAAAAAACAACGATTAAACAGAAAGAGCTACCTAATTAGAACATTGACCCTAAACACAATGACCAAGGACGCTGAGAGAGGGAAATTGAAACGACGAGCAATCGCTACCCCAGGGATGCAGATAAGAGGGTTTGTATATTTTGTTGAAACACTAGCCCGAAGAATATGTGAAAAGCTTGAACAATCAGGATTGCCAGTTGGCGGTAATGAGAAAAAGGCAAAACTGGCTAATGTCGTCAGAAAAATGATGACTAATTCCCAAGACACTGAACTCTCATTCACCATCACTGGGGACAATACCAAATGGAATGAAAATCAGAACCCACGCATATTCCTGGCAATGATCACATACATAACTAGAAACCAGCCAGAATGGTTCAGAAATGTTCTAAGCATTGCACCGATTATGTTCTCAAATAAAATGGCAAGACTGGGGAAAGGATACATGTTCGAAAGCAAAAGTATGAAATTGAGAACTCAAATACCAGCAGAAATGCTAGCAAGCATTGACCTAAAATATTTCAATGATTCAACAAAAAAGAAAATTGAAAAGATACGACCACTTCTGGTTGACGGGACTGCTTCACTAAGTCCTGGAATGATGATGGGAATGTTCAACATGTTGAGCACTGTGCTGGGTGTATCCATATTAAACCTGGGCCAGAGGAAATACACAAAGACCACATACTGGTGGGACGGTCTGCAATCATCCGATGACTTTGCGTTAATAGTGAATGCACCTAATCATGAGGGGATACAAGCTGGAGTAGACAGATTCTATAGAACTTGCAAACTGGTCGGGATCAACATGAGCAAGAAGAAGTCCTACATAAATAGAACTGGAACATTCGAATTCACAAGCTTTTTCTACCGATATGGTTTTGTAGCCAATTTCAGCATGGAACTACCCAGTTTTGGAGTTTCCGGAATAAATGAGTCTGCAGACATGAGCATTGGAGTGACAGTTATCAAAAACAACATGATAAATAATGATCTCGGCCCTGCCACTGCACAGATGGCACTCCAACTCTTCATTAAGGATTATCGGTACACATACCGATGTCATAGAGGCGATACCCAGATACAAACCAGAAGATCTTTTGAGTTGAAAAAACTATGGGAACAGACTCAATCAAAGACTGGTCTACTGGTATCAGATGGGGGTCCAAACCTATATAACATCAGAAACCTACACATCCCGGAAGTCTGTTTAAAATGGGAGCTAATGGATGAAGATTATAGGGGGAGGCTATGCAATCCATTGAATCCTTTTGTTAGTCACAAAGAAATTGAATCAGTCAACAGTGCAATAGTAATGCCTGCGCATGGTCCTGCCAAAAGCATGGAGTATGATGCTGTTGCAACAACACATTCTTGGATCCCCAAGAGGAACCGGTCCATATTGAACACAAGCCAAAGGGGAATACTCGAAGATGAGCAGATGTATCAAAAATGCTGCAACCTGTTTGAAAAATTCTTCCCCAGCAGCCCATACAGAAGACCGGTCGGAATTTCTAGTATGGCTGAGGCCATGGTATCCAGGGCCCGCATTGATGCACGAATTGACTTCGAATCTGGACGGATAAAGAAAGATGAGTTCGCTGAGATCATGAAGATCTGTTCCACCATTGAAGAGCTCGGACGGCAAAAATAGATGGAAGACTTTGTGCGACAGTGCTTCAATCCAATGATCGTCGAGCTTGCGGAAAAGGCAATGAAAGAATATGGAGAGGACCCAAAAATCGAAACAAACAAATTTGCAGCAATATGCACTCACTTGGAAGTCTGTTTCATGTACTCGGATTTCCACTTTATTAATGAACTAGGTAAATCAGTGGTCATAGAGTCTGGTGACCCAAATGCTCTTTTGAAACACAGATTTGAAATTATTGAAGGGAGAGACCGAACAATGGCATGGACAGTAGTAAACAGCATCTGCAACACCACAAGAGCTGAAAAACCTAAATTTCTTCCAGACTTATACGACTATAAGGAGAACAGATTTGTTGAAATTGGTGTGACAAGGAGAGAAGTTCACATATACTACCTGGAGAAGGCCAACAAAATAAAGTCTGAAAAGACACACATCCACATTTTCTCATTTACAGGGGAAGAAATGGCTACGAAAGCGGACTACACTCTTGATGAAGAGAGTAGAGCCAGAATAAAGACCAGGCTATTCACTATAAGACAAGAAATGGCCAGTAGGGGCCTCTGGGATTCCTTTCGTCAGTCCGAGAGAGGCGAAGAGACAATTGAAGAAAGATTTGAAATCACAGGGACGATGCGCAAGCTTGCCAATTACAGTCTCCCACCGAACTTCTCCAGCCTTGAAAATTTTAGAGTCTATGTGGATGGATTCAAGCCGAATGGATGCATTGAGAGTAAGCTTTCTCAAATGTCCAAAGAAGTAAATGCCAGAATTGAATCATTTTCAAAGACAACACCCCGACCACTCAAAATGCCAGGTGGTCCACCCTGCCATCAGCGATCTAAATTCTTGCTAATGGATGCTCTGAAACTGAGCATTGAGGACCCAAGTCACGAGGGAGAGGGAATACCACTATATGATGCAATCAAATGCATGAAAACTTTCTTTGGATGGAAAGAACCCAGTATTGTTAAACCACATGAAAAAGGCATAAACCCGAACTATATCCAAACTTGGAAGCAAGTATTAGAAGAAATACAAGACATTGAGAACGAAGAAAGGATCCCCAAGACCAAGAATATGAAAAAAACAAGCCAATTGAGATGGGCACTAGGTGAAAATATGGCACCAGAGAAAGTGGATTTTGAGGATTGTAAAGACATCAGTGATCTAAAACAGTATGACAGTGATGAACCAGAAACAAGGTCTCTTGCAAGTTGGATTCAAAATGAGTTCAACAAAGCTTGTGAGCTGACAGATTCAAGCTGGATAGAGCTCGATGAAATTGGGGAGGATGTCGCCCCAATAGAATACATTGCGAGCATGAGGAGAAATTATTTTACCGCTGAGATTTCCCATTGTAGAGCAACAGAATATATAATGAAAGGAGTGTACATCAACACCGCTCTACTCAATGCATCCTGTGCTGCGATGGATGAATTTCAATTAATTCCGATGATAAGTAAATGCAGGACCAAAGAAGGGAGAAGGAAAACAAATTTATATGGATTCATAGTAAAGGGAAGGTCCCATTTAAGAAATGATACTGACGTGGTGAACTTTGTAAGTATGGAATTTTCTCTTACTGATCCAAGATTTGAGCCGCACAAATGGGAAAAATACTGCGTTCTAGAGATTGGAGACATGCTTCTAAGAACTGCTGTAGGTCAAGTGTCAAGACCCATGTTTTTGTATGTGAGGACAAATGGGACCTCTAAAATTAAAATGAAATGGGGAATGGAAATGAGGCGCTGCCTCCTTCAGTCTCTGCAACAGATTGAAAGCATGATCGAAGCTGAGTCCTCAGTCAAAGAAAAGGACATGACCAAAGAATTTTTTGAGAACAAATCAGAAACATGGCCTATAGGAGAGTCCCCCAAAGGAGTGGAAGAGGGCTCGATCGGAAAGGTTTGCAGGACCTTATTAGCAAAATCTGTGTTTAACAGTTTGTATGCATCTCCACAATTGGAAGGATTTTCAGCTGAATCTAGGAAATTACTTCTCATTGTTCAGGCTCTTAGGGATAACCTGGAACCTGGAACCTTTGATATTGGGGGATTATATGAATCAATTGAGGAGTGCCTGATTAATGATCCCTGGGTTTTGCTTAATGCATCTTGGTTCAACTCCTTCCTTACACATGCACTGAAGTAGATGACGATAACCATTATTTTGATACTACTGACCCATTGGGCTTACAGTCAAAACCCAATAAATGACAACAACACAGCCACATTGTGTCTAGGACACCATGCAGTAGCAAATGGAACATTGGTAAAAACAATAAGTGATGATCAAATTGAGGTGACAAATGCTACAGAATTAGTTCAGAGCATTCCAATGGGGAAAATATGCAACAATTCGTATAGAATTCTAGATGGAAAGGATTGCACATTAATAGATGCAATGCTAGGAGATCCCCACTGTGACGCCTTTCAGTATGAGAATTGGGACCTCTTTATAGAAAGAAGCAGCGCCTTCAGCAATTGCTACCCATATGACATCCCTAACTATGCATCGCTCCGATCCATTGTAGCATCCTCAGGAACATTGGAATTCACAGCAGAGGGATTCACATGGACAGGTGTCACTCAAAACGGAAGAAGCGGATCCTGCAAAAGGGGATCAGCCGATAGTTTCTTTAGCCGACTGAATTGGCTAACAAAATCCGGAAGCTCTTACCCCATATTGAATGTGACAATGCCTAACAACAAAAACTTCGACAAGCTATACATCTGGGGGATCCATCACCCGAGCTCAACTCAAGAGCAGACAAAATTGTATATCCAGGAATCAGGGCGAGTAACAGTCTCAACAAAAAGAAGTCAACAAACAATAATCCCTAACATTGGGTCTAGACCATGGATCAGAGGTCAATCAGGTAGGATAAGCATATACTGGACCATTGTAAAACCTGGAGATATTCTAATGATAAACAGTAATGGCAACTTAGTTGCACCGCGGGGATACTTTAAATTGAAAACAGGGAAAAGCTCTGTAATGAGATCAGACGTACCCATAGACATTTGTGTGTCTGAATGTATTACACCAAATGGAAGCATCTCCAACGACAAGCCATTCCAAAATGTGAACAAAGTTACATATGGAAAATGTCCCAAGTATATCAGACAAAACACTTTAAAGCTGGCCACTGGGATGAGGAATGTACCAGAAAAGCAAATCAGAGGAATCTTCGGGGCAATAGCGGGATTCATCGAAAACGGCTGGGAAGGAATGGTTGATGGATGGTATGGGTTCCGATACCAAAACTCTGAAGGAACAGGGCAAGCTGCAGATCTAAAGAGCACTCAAACAGCCATCGACCAGATCAATGGAAAGTTAAACAGAGTGATTGAAAGAACAAATGAGAAATTCCATCAAATAGAGAAGGAATTCTCAGAAGTAGAAGGAAGAATTCAGGACTTGGAGAAATATGTAGAAGACACCAAAATAGACCTATGGTCCTACAATGCAGAATTGCTGGTGGCTCTAGAAAATCAACATACAATTGACTTAACAGATGCAGAAATGAATAAATTGTTTGAGAGAACTAGACGCCTGTTAAGAGAAAACGCAGAAGACATGGGAGGTGGATGTTTCAAGATTTACCACAAATGTAATAATGCATGCATTGGATCAATAAGAAATGGGACATATGACCATTACATATACAGAGATGAAGCATTAAACAACCGATTTCAGATCAAAGGTGTAGAGTTGAAATCAGGCTACAAAGATTGGATACTCTGGATTTCATTCGCCATATCATGCTTCTTAATTTGCGTTGTTCTATTGGGTTTTATTATGTGGGCTTGCCAAAAAGGCAACATCAGATGCAACATTTGCATTATGGCGTCTCAAGGCACCAAACGATCCTATGAACAGATGGAAACTGATGGGGAACGCCAGAATGCAACTGAAATCAGAGCATCTGTCGGAAGGATGGTGGGAGGAATTGGCCGGTTTTATGTTCAGATGTGTACTGAGCTTAAACTAAACGACCATGAAGGGCGACTGATTCAGAACAGCATAACAATAGAAAGGATGGTGCTTTCGGCATTCGACGAAAGAAGAAACAAGTATCTCGAGGAGCATCCCAGTGCTGGGAAAGACCCTAAGAAAACAGGAGGCCCTATATACAGAAGGAAAGATGGGAAATGGATGAGGGAACTCATCCTCCATGATAAAGAAGAAATCATGAGAATCTGGCGTCAGGCCAACAATGGTGAAGACGCTACTGCTGGTCTTACTCATATGATGATCTGGCACTCCAATCTCAATGACACCACATACCAAAGAACAAGGGCTCTTGTTCGAACTGGGATGGATCCCAGAATGTGCTCTCTTATGCAAGGCTCAACCCTCCCACGGAGATCTGGAGCAGCTGGTGCTGCAGTAAAAGGTGTTGGAACAATGGTAATGGAACTCATCAGAATGATCAAACGCGGAATAAATGATCGGAATTTCTGGAGAGGTGAAAATGGTCGAAGAACCAGAATTGCTTATGAAAGAATGTGCAATATCCTCAAAGGGAAATTCCAGACAGCAGCACAACGAGCTATGATGGACCAGGTGAGAGAAGGCCGCAATCCTGGAAACGCTGAGATTGAGGATCTCATTTTCTTGGCACGATCAGCACTTATTTTGAGAGGATCAGTAGCCCATAAATCATGCCTACCTGCCTGTGTTTATGGCCTTGCAGTAACCAGTGGATATGACTTTGAGAAGGAAGGATACTCTCTGGTTGGAATTGATCCTTTCAAACTACTCCAGAACAGCCAGATTTTCAGTCTAATCAGACCAAAAGAAAACCCAGCACACAAGAGCCAGTTGGTGTGGATGGCATGCCATTCTGCAGCATTTGAAGACCTAAGAGTTTTAAATTTCATTAGAGGAACCAAAGTAATCCCAAGAGGACAGTTAACAACCAGAGGAGTTCAAATAGCTTCAAATGAAAACATGGAGACAATAGACTCTAGCACACTTGAACTGAGAAGCAAGTATTGGGCAATAAGGACCAGAAGCGGAGGAAACACCAGTCAACAGAGAGCATCTGCAGGACAGATAAGTGTGCAACCTACTTTCTCAGTACAGAGAAACCTTCCTTTTGAAAGAGCAACCATCATGGCTGCATTCATTGGTAACACCGAAGGAAGGACTTCCGACATGAGAACAGAAATCATAAGGATGATGGAAAATGCCAAATCAGAAGATGTGTCTTTCCAGGGGCGGGGAGTCTTCGAGCTCTCGGACGAAAAGGCAACGAACCCGATCGTGCCTTCTTTTGACATGAGCAATGAAGGGTCTTATTTCTTCGGAGACAATGCTGAGGAGTTTGACAGTTGAATGAATCCAAATCAAAAGATAATAGCAATTGGATTTACATCATTGGGGATATTAATCATTAGTGTCATTCTCCATGTAGTCAGCATTATAGTAACAGTACTGGCCCTAAATAACAATAGAACAGATCTGAACTGCAAAGAGACGATCATAAGGGAGTACAATGAAACAGTAAGAGTAGAAAAAATTACTCAATGGTATAATATCAGTACAATTAAGTACATGGAGAAACCTTCAAATGAATACTATATGAACAACACTGAACCACTTTGTGAGGCCCAAGGCTTTGCACCATTTTCCAAGGATAATGGAATACGAATTGGATCGAGGGGCCATGTTTTTGTGATAAGAGAACCTTTTGTATCATGTTCGCCTTCAGAATGTAGAACCTTTTTCCTCACACAGGGCTCATTACTCAATGACAAACATTCTAACGGCACAATAAAGGACCGAAGTCCGTATAGAACTCTGATGAGTGTCAAAATAGGACAATCACCTAATGTATATCAAGCTAGGTTTGAATCAGTGGCATGGTCAGCAACAGCATGCCATGATGGAAAAAAATGGATGACGGTTGGGGTCACAGGGCCTGACAACCAAGCAATTGCAGTAGTGAACTATGGGGGTGTTCCGGTTGATATTATTAATTCATGGGCAGGGGATATTTTAAGAACCCAAGAATCGTCATGCACCTGCATCAAAGGAGATTGTTATTGGGTAATGACTGATGGGCCGGCGAATAGACAAGCCAAATATAAGATATTCAAAGCAAAAAATGGAAAAGTGATTGGACAAACTGATATAAGTTTCAATGGAGGACACATAGAGGAGTGTTCTTGTTACCCCAATGAAGGGAAGGTGGAATGCATATGCAGGGACAATTGGACTGGAACAAATAGACCAATTTTGGTAATATCTTCTGATCTATCATACACAGTTGGATATTTGTGTGCTGGCATTCCCACTGACACTCCTAGGGGAGAGGATAGTCAATTCACGGGCTCATGTACAAACCCTTTGGGAAATAAAGGATACGGTGTAAAAGGTTTCGGATTTCGACAAGGAACTGACGTATGGGCCGGAAGGACAATTAGTAGAACTTCAAGATCAGGATTCGAAATAATAAAAATCAGGAATGGTTGGACACAGAACAGTAAAGACCAAATAAGGAGGCAAGTGATTATCGATGATCCAAATTGGTCAGGATATAGCGGTTCTTTCACATTGCCGGTTGAACTAACAAAAAAAGAATGTTTGGTGCCCTGTTTCTGGGTTGAAATGATTAGGGGTAAACCTGAAGAAAAAACAATATGGACCTCTAGCAGCTCCATTGTGATGTGTGGAGTAGATCATAAAATTGCCAGTTGGTCATGGCACGATGGAGCTATTCTTCCCTTTGACATCGATAAGATGATGAGTCTTCTAACCGAGGTCGAAACGTACGTTCTCTCTATCATGCCATCAGGCCCCCTCAAAGCCGAGATCGCGCAGAGACTTGAAGATGTCTTTGCAGGGAAGAACACCGATCTTGAGGCACTCATGGAGTGGCTAAAGACAAGACCAATCCTGTCACCTCTAACTAAAGGGATTTTAGGATTTGTATTCACGCTCACCGTGCCCAGTGAGCGAGGACTGCAGCGTAGACGCTTTGTCCAAAATGCCCTTAGTGGAAACGGAGATCCAAACAACATGGACAGAGCGGTAAAACTGTACAGGAAGCTTAAAAGAGAAATAACATTCCATGGGGCAAAAGAGGTGGCACTCAGCTATTCCACCGGTGCACTAGCCAGCTGCATGGGACTCATATACAACAGAATGGGAACTGTTACAACTGAAGTGGCATTTGGCCTGGTATGTGCCACATGTGAACAGATTGCTGATTCCCAGCACCGGTCTCATAGGCAGATGGTGACAACAACCAACCCATTAATCAGACATGAAAACAGAATGGTATTAGCCAGTACCACGGCTAAAGCCATGGAACAGATGGCAGGATCAAGTGAACAGGCAGCAGAGGCCATGGAGGTTGCTAGTAGGGCTAGGCAGATGGTACAGGCAATGAGAACCATTGGGACCCATCCTAGCTCCAGTGCTGGTTTGAAAGATGATCTCCTTGAAAACTTACAGGCCTACCAGAAACGGATGGGAGTGCAAATGCAGCGATTCAAGTGATCCTCTCGTTATTGCAGCAAGTATCATTGGGATATTGCACTTGATATTGTGGATTCTTGATCGTCTTTTCTTCAAATTCATTTATCGTCGCCTTAAATACGGGATGAAAAGAGGGCCTTCTACGGAAGGAGTACCTGAGTCCATGAGGGAAGAATATCGGCAGGAACAGCAGAATGCTGTGGATGTTGACGATGGTCATTTTGTCAACATAGAGCTAGAGTAAATGGATTCCAACACTGTGTCAAGCTTCCAGGTAGACTGTTTTCTCTGGCATGTCCGCAAACGATTCGCAGACCAAGAACTGGGTGATGCCCCATTCCTTGATCGGCTTCGCCGAGACCAGAAGTCCCTAAGGGGAAGAGGCAGCACTCTTGGTCTGGACATCGAAACAGCCACTCATGCAGGAAAGCAGATAGTGAAGCAGATTCTGGAAAAGGAATCAGATGAGGCACTTAAAATGACCATTGCCTCTGTTCCTACTTCACGCTACTTAACTGATATGACTCTTGATGAGATGTCAAGAGACTGGTTCATGCTCATGCCCAAGCAAAAAGTAACAGGCTCCCTATGTATAAGAATGGACCAGGCAATCATGGATAAGAACATCATCCTTAAAGCAAACTTTAGTGTGATTTTCGAAAGGCTGGAAACACTAATACTACTTAGAGCCTTCACTGAAGAAGGAGCAGTCGTTGGCGAAATTTCACCATTACCTTCTCTTCCAGGACATACTAATGAGGATGTCAAAAATGCAATTGGGGTCCTCATCGGAGGACTTAAATGGAATGATAATACGGTTAGAATCTCTGAAACTCTACAGAGATTCGCTTGGAGAAGCAGTAATGAGATTGGGAGATCTTCATTCCCTTCAAAGCAGAAATGAAAAATGGAGAGAACAATTAAGCCAGAAATTTGAAGAAATAAGATGGTTAATTGAAGAAGTGCGACATAGATTGAAAAATACAGAAAACAGTTTTGAACAAATAACATTTATGCAAGCCTTACAACTATTGCTTGAAGTAGAGCAAGAGATAAGAACTTTCTCGTTTCAGCTTATTTAA
		</sequence>
		<sequence>
			<taxon idref="cVII_167_A/equine/London/09814/2019|London|2019-06-03"/>
			ATGGAGAGAATAAAAGAACTGAGAGATCTGATGTTGCAATCCCGCACCCGCGAGATACTAACCAAAACTACTGTGGACCACATGGCCATAATTAAGAAATATACATCAGGAAGACAAGAGAAGAACCCTGCACTTAGGATGAAATGGATGATGGCAATGAAATACCCAATTACAGCAGATAAGAGAGTAATGAAGATGATTCCTGAGAGAAATGAACAGGGACAAACCCTTTGGAGCAAGACGAACGATGCTGGCTCAGACCGCGTAATGGTATCACCCCTGGCAGTGACATGGTGGAATAGGAATGGACCAACAACAAGCACAATTCATTACCCAAAAGTCTACAAAACTTATTTTGAAAAGGTTGAAAGATTGAAACATGGAACCTTTGGCCCCGTTCATTTTAGGAATCAAGTCAAGATAAGACGGAGAGTTGATGTAAACCCTGGTCACGCAGACCTCAGTGCCAAAGAAGCACAAGATGTAATTATGGAAGTTGTTTTCCCAAACGAAGTGGGAGCCAGAATTCTAACATCGGAATCACAACTAACAATAACCAAAGAGAAAAAGGAAGAACTTCAGGACTGCAAAATTGCTCCCTTGATGGTAGCATACATGCTAGAAAGAGAATTGGTCCGAAAAACAAGGTTCCTCCCAGTAGCAGGAGGAACAAGCAGTGTATACATTGAAGTGCTGCATCTGACTCAAGGAACATGCTGGGAGCAAATGTACACTCCAGGAGGAGAAGTTAGAAATGATGATATTGATCAAAGTTTAATTATTGCAGCACGGAACATAGTGAGAAGAGCGACGGTATCAGCAGATCCACTAGCATCCCTACTGGAAATGTGCCACAGTACACAGATTGGTGGGATAAGGATGGTAGACATCCTTAAACAGAATCCAACTGAGGAACAAGCTGTGGATATATGCAAAGCAGCAATGGGATTGAGAATTAGCTCATCATTCAGCTTTGGTGGATTCACCTTCAAAAGAACAAGTGGATCATCAGTCAAGAGAGAAGAAGAAATGCTTACAGGCAACCTCCAAACATTGAAAATAAGAGTACATGAGGGCTATGAAGAATTCACAATGGTCGGAAGAAGAGCAACAGCCATTCTCAGAAAGGCAACCAGAAGATTGATTCAATTGATAGTAAGTGGGAGAGATGAACAATCAATTGCTGAAGCAGTAATTGTAGCCATGGTGTTTTCGCAAGAAGATTGCATGATAAAAGCAGTTCGAGGTGATTTGAACTTTGTTAATAGAGCAAATCAGCGTTTGAACCCCATGCATCAACTCTTGAGGCATTTCCAAAAAGATGCAAAAGTGCTTTTCCAAAACTGGGGAATTGAACCCATCGATAATGTAATGGGGATGATTGGAATATTGCCTGACATGACCCCAAGCACCGAGATGTCATTGAGAGGAGTGAGAGTCAGCAAGATGGGAGTGGATGAGTACTCCAGCACTGAGAGAGTGGTGGTGAGCATTGACCGTTTTTTAAGAGTTCGGGATCAAAGGGGAAACATACTACTGTCTCCTGAAGAAGTCAGTGAAACACAAGGAACGGAAAAGCTGACAATAATTTATTCGTCATCAATGATGTGGGAGATTAATGGTCCCGAATCAGTGTTAGTCAATACTTATCAATGGATCATCAGGAACTGGGAAATTGTAAAAATCCAGTGGTCACAGGACCCCACAATGCTATACAATAAGATAGAATTTGAGCCATTCCAATCCCTGGTCCCTAGGGCCACCAGAAGCCAATACAGCGGTTTCGTAAGAACCCTGTTTCAGCAAATGCGGGATGTACTTGGAACATTTGATACTGCTCAGATAATAAAACTCCTCCCTTTTGCCGCTGCTCCTCCGGAACAGAGTAGGATGCAGTTCTCTTCTTTAACTGTTAATGTAAGAGGTTCTGGAATGAGAATACTTGTAAGAGGCAATTCCCCAGTGTTCAACTACAATAGAACCACTAAACGGCTCACAATCCTCGGAAAGGATGCAGGTGCGCTTACTGAGGACCCGGATGAAGGTACAACTGGAATAGAATCTGCTGTTCTAAGAGGGTTTCTCATTTTGGGTAGAGAAAACAAGAGATATGGCCCAGCACTAAGCATCAATGAACTAAGCAAGCTTGCAAAAGGGGAGAAAGCCAATGTACTAATTGGGCAAGGGGACGTAGTGTTGGTAATGAAACGGAAACGTGACTCTAGCATACTTACTGACAGCCAGACAGCGACCAAAAGGGTTCGGATGGCCATCAATTAGATGGATGTCAATCCGACTCTACTTTTCTTAAAGGTGCCAGCGCAAAATGCTATAAGCACAACATTCCCTTATACTGGAGATCCTCCCTACAGTCATGGAACAGGGACAGGATACACCATGGATACTGTCAACAGAACACACCAATATTCAGAAAAAGGGAAATGGACAACAAACACTGAGATTGGAGCACCACAACTTAATCCAATCGATGGACCACTTCCTGAAGACAATGAACCAAGTGGATACGCCCAAACAGATTGTGTATTGGAAGCAATGGCTTTACTTGAAGAATCCCATCCCGGAATCTTTGAAAATTCGTGTCTTGAAACAATGGAGGTGGTACAGCAGACAAGAGTGGACAAACTAACACAAGGCCGACAAACTTATGATTGGACCTTGAACAGGAATCAACCTGCTGCAACAGCACTTGCTAATACGATTGAAGTATTCAGATCAAATGGCCTGACTTCCAATGAGTCGGGGAGATTGATGGACTTCCTCAAAGATGTCATGGAGTCCATGAACAAGGAAGAAATGGAAATAACAACACACTTCCAACGGAAGAGAAGAGTAAGAGACAACATGACAAAGCGAATGATAACACAGAGAACCATAGGGAAGAAAAAACAACGATTAAACAGAAAGAGCTACCTAATTAGAACATTGACCCTAAACACAATGACCAAGGACGCTGAGAGAGGGAAATTGAAACGACGAGCAATCGCTACCCCAGGGATGCAGATAAGAGGGTTTGTATATTTTGTTGAAACACTAGCCCGAAGAATATGTGAAAAGCTTGAACAATCAGGATTGCCAGTTGGCGGTAATGAGAAAAAGGCAAAACTGGCTAATGTCGTCAGAAAAATGATGACTAATTCCCAAGACACTGAACTCTCATTCACCATCACTGGGGACAATACCAAATGGAATGAAAATCAGAACCCACGCATATTCCTGGCAATGATCACATACATAACTAGAAACCAGCCAGAATGGTTCAGAAATGTTCTAAGCATTGCACCGATTATGTTCTCAAATAAAATGGCAAGACTGGGGAAAGGATACATGTTCGAAAGCAAAAGTATGAAATTGAGAACTCAAATACCAGCAGAAATGCTAGCAAGCATTGACCTAAAATATTTCAATGATTCAACAAAAAAGAAAATTGAAAAGATACGACCACTTCTGGTTGACGGGACTGCTTCACTAAGTCCTGGAATGATGATGGGAATGTTCAACATGTTGAGCACTGTGCTGGGTGTATCCATATTAAACCTGGGCCAGAGGAAATACACAAAGACCACATACTGGTGGGACGGTCTGCAATCATCCGATGACTTTGCGTTAATAGTGAATGCACCTAATCATGAGGGGATACAAGCTGGAGTAGACAGATTCTATAGAACTTGCAAACTGGTCGGGATCAACATGAGCAAGAAGAAGTCCTACATAAATAGAACTGGAACATTCGAATTCACAAGCTTTTTCTACCGATATGGTTTTGTAGCCAATTTCAGCATGGAACTACCCAGTTTTGGAGTTTCCGGAATAAATGAGTCTGCAGACATGAGCATTGGAGTGACAGTTATCAAAAACAACATGATAAATAATGATCTCGGCCCTGCCACTGCACAGATGGCACTCCAACTCTTCATTAAGGATTATCGGTACACATACCGATGTCATAGAGGCGATACCCAGATACAAACCAGAAGATCTTTTGAGTTGAAAAAACTATGGGAACAGACTCAATCAAAGACTGGTCTACTGGTATCAGATGGGGGTCCAAACCTATATAACATCAGAAACCTACACATCCCGGAAGTCTGTTTAAAATGGGAGCTAATGGATGAAGATTATAGGGGGAGGCTATGCAATCCATTGAATCCTTTTGTTAGTCACAAAGAAATTGAATCAGTCAACAGTGCAATAGTAATGCCTGCGCATGGTCCTGCCAAAAGCATGGAGTATGATGCTGTTGCAACAACACATTCTTGGATCCCCAAGAGGAACCGGTCCATATTGAACACAAGCCAAAGGGGAATACTCGAAGATGAGCAGATGTATCAAAAATGCTGCAACCTGTTTGAAAAATTCTTCCCCAGCAGCCCATACAGAAGACCGGTCGGAATTTCTAGTATGGCTGAGGCCATGGTATCCAGGGCCCGCATTGATGCACGAATTGACTTCGAATCTGGACGGATAAAGAAAGATGAGTTCGCTGAGATCATGAAGATCTGTTCCACCATTGAAGAGCTCGGACGGCAAAAATAGATGGAAGACTTTGTGCGACAGTGCTTCAATCCAATGATCGTCGAGCTTGCGGAAAAGGCAATGAAAGAATATGGAGAGGACCCAAAAATCGAAACAAACAAATTTGCAGCAATATGCACTCACTTGGAAGTCTGTTTCATGTACTCGGATTTCCACTTTATTAATGAACTAGGTAAATCAGTGGTCATAGAGTCTGGTGACCCAAATGCTCTTTTGAAACACAGATTTGAAATTATTGAAGGGAGAGACCGAACAATGGCATGGACAGTAGTAAACAGCATCTGCAACACCACAAGAGCTGAAAAACCTAAATTTCTTCCAGACTTATACGACTATAAGGAGAACAGATTTGTTGAAATTGGTGTGACAAGGAGAGAAGTTCACATATACTACCTGGAGAAGGCCAACAAAATAAAGTCTGAAAAGACACACATCCACATTTTCTCATTTACAGGGGAAGAAATGGCTACGAAAGCGGACTACACTCTTGATGAAGAGAGTAGAGCCAGAATAAAGACCAGGCTATTCACTATAAGACAAGAAATGGCCAGTAGGGGCCTCTGGGATTCCTTTCGTCAGTCCGAGAGAGGCGAAGAGACAATTGAAGAAAGATTTGAAATCACAGGGACGATGCGCAAGCTTGCCAATTACAGTCTCCCACCGAACTTCTCCAGCCTTGAAAATTTTAGAGTCTATGTGGATGGATTCAAGCCGAATGGATGCATTGAGAGTAAGCTTTCTCAAATGTCCAAAGAAGTAAATGCCAGAATTGAATCATTTTCAAAGACAACACCCCGACCACTCAAAATGCCAGGTGGTCCACCCTGCCATCAGCGATCTAAATTCTTGCTAATGGATGCTCTGAAACTGAGCATTGAGGACCCAAGTCACGAGGGAGAGGGAATACCACTATATGATGCAATCAAATGCATGAAAACTTTCTTTGGATGGAAAGAACCCAGTATTGTTAAACCACATGAAAAAGGCATAAACCCGAACTATATCCAAACTTGGAAGCAAGTATTAGAAGAAATACAAGACATTGAGAACGAAGAAAGGATCCCCAAGACCAAGAATATGAAAAAAACAAGCCAATTGAGATGGGCACTAGGTGAAAATATGGCACCAGAGAAAGTGGATTTTGAGGATTGTAAAGACATCAGTGATCTAAAACAGTATGACAGTGATGAACCAGAAACAAGGTCTCTTGCAAGTTGGATTCAAAATGAGTTCAACAAAGCTTGTGAGCTGACAGATTCAAGCTGGATAGAGCTCGATGAAATTGGGGAGGATGTCGCCCCAATAGAATACATTGCGAGCATGAGGAGAAATTATTTTACCGCTGAGATTTCCCATTGTAGAGCAACAGAATATATAATGAAAGGAGTGTACATCAACACCGCTCTACTCAATGCATCCTGTGCTGCGATGGATGAATTTCAATTAATTCCGATGATAAGTAAATGCAGGACCAAAGAAGGGAGAAGGAAAACAAATTTATATGGATTCATAGTAAAGGGAAGGTCCCATTTAAGAAATGATACTGACGTGGTGAACTTTGTAAGTATGGAATTTTCTCTTACTGATCCAAGATTTGAGCCGCACAAATGGGAAAAATACTGCGTTCTAGAGATTGGAGACATGCTTCTAAGAACTGCTGTAGGTCAAGTGTCAAGACCCATGTTTTTGTATGTGAGGACAAATGGGACCTCTAAAATTAAAATGAAATGGGGAATGGAAATGAGGCGCTGCCTCCTTCAGTCTCTGCAACAGATTGAAAGCATGATCGAAGCTGAGTCCTCAGTCAAAGAAAAGGACATGACCAAAGAATTTTTTGAGAACAAATCAGAAACATGGCCTATAGGAGAGTCCCCCAAAGGAGTGGAAGAGGGCTCGATCGGAAAGGTTTGCAGGACCTTATTAGCAAAATCTGTGTTTAACAGTTTGTATGCATCTCCACAATTGGAAGGATTTTCAGCTGAATCTAGGAAATTACTTCTCATTGTTCAGGCTCTTAGGGATAACCTGGAACCTGGAACCTTTGATATTGGGGGATTATATGAATCAATTGAGGAGTGCCTGATTAATGATCCCTGGGTTTTGCTTAATGCATCTTGGTTCAACTCCTTCCTTACACATGCACTGAAGTAGATGACGATAACCATTATCTTGATACTACTGACCCATTGGGCTTACAGTCAAAACCCAATAAATGACAACAACACAGCCACATTGTGTCTAGGACACCATGCAGTAGCAAATGGAACATTGGTAAAAACAATAAGTGATGATCAAATTGAGGTGACAAATGCTACAGAATTAGTTCAGAGCATTCCAATGGGGAAAATATGCAACAATTCGTATAAAATTCTAGATGGAAAGGATTGCACATTAATAGATGCAATGCTAGGAGATCCCCACTGTGACGCCTTTCAGTATGAGAATTGGGACCTCTTTATAGAAAGAAGCAGCGCCTTCAGCAATTGCTACCCATATGACATCCCTAACTATGCATCGCTCCGATCCATTGTAGCATCCTCAGGAACATTGGAATTCACAGCAGAGGGATTCACATGGACAGGTGTCACTCAAAACGGAAGAAGCGGATCCTGCAAAAGGGGATCAGCCGATAGTTTCTTTAGCCGACTGAATTGGCTAACAAAATCCGGAAGCTCTTACCCCATATTGAATGTGACAATGCCTAACAACAAAAACTTCGACAAGCTATACATCTGGGGGATCCATCACCCGAGCTCAACTCAAGAGCAGACAAAATTGTATATCCAGGAATCAGGGCGAGTAACAGTCTCAACAAAAAGAAGTCAACAAACAATAATCCCTAACATTGGGTCTAGACCATGGATCAGAGGTCAATCAGGTAGGATAAGCATATACTGGACCATTGTAAAACCTGGAGATATTCTAATGATAAACAGTAATGGCAACTTAGTTGCACCGCGGGGATACTTTAAATTGAAAACAGGGAAAAGCTCTGTAATGAGATCAGACGTACCCATAGACATTTGTGTGTCTGAATGTATTACACCAAATGGAAGCATCTCCAACGACAAGCCATTCCAAAATGTGAACAAAGTTACATATGGAAAATGTCCCAAGTATATCAGACAAAACACTTTAAAGCTGGCCACTGGGATGAGGAATGTACCAGAAAAGCAAATCAGAGGAATCTTCGGGGCAATAGCGGGATTCATCGAAAACGGCTGGGAAGGAATGGTTGATGGATGGTATGGGTTCCGATACCAAAACTCTGAAGGAACAGGGCAAGCTGCAGATCTAAAGAGCACTCAAACAGCCATCGACCAGATCAATGGAAAGTTAAACAGAGTGATTGAAAGAACAAATGAGAAATTCCATCAAATAGAGAAGGAATTCTCAGAAGTAGAAGGAAGAATTCAGGACTTGGAGAAATATGTAGAAGACACCAAAATAGACCTATGGTCCTACAATGCAGAATTGCTGGTGGCTCTAGAAAATCAACATACAATTGACTTAACAGATGCAGAAATGAATAAATTGTTTGAGAGAACTAGACGCCTGTTAAGAGAAAACGCAGAAGACATGGGAGGTGGATGTTTCAAGATTTACCACAAATGTAATAATGCATGCATTGGATCAATAAGAAATGGGACATATGACCATTACATATACAGAGATGAAGCATTAAACAACCGATTTCAGATCAAAGGTGTAGAGTTGAAATCAGGCTACAAAGATTGGATACTCTGGATTTCATTCGCCATATCATGCTTCTTAATTTGCGTTGTTCTATTGGGTTTTATTATGTGGGCTTGCCAAAAAGGCAACATCAGATGCAACATTTGCATTATGGCGTCTCAAGGCACCAAACGATCCTATGAACAGATGGAAACTGATGGGGAACGCCAGAATGCAACTGAAATCAGAGCATCTGTCGGAAGGATGGTGGGAGGAATTGGCCGGTTTTATGTTCAGATGTGTACTGAGCTTAAACTAAACGACCATGAAGGGCGACTGATTCAGAACAGCATAACAATAGAAAGGATGGTGCTTTCGGCATTCGACGAAAGAAGAAACAAGTATCTCGAGGAGCATCCCAGTGCTGGGAAAGACCCTAAGAAAACAGGAGGCCCTATATACAGAAGGAAAGATGGGAAATGGATGAGGGAACTCATCCTCCATGATAAAGAAGAAATCATGAGAATCTGGCGTCAGGCCAACAATGGTGAAGACGCTACTGCTGGTCTTACTCATATGATGATCTGGCACTCCAATCTCAATGACACCACATACCAAAGAACAAGGGCTCTTGTTCGAACTGGGATGGATCCCAGAATGTGCTCTCTGATGCAAGGCTCAACCCTCCCACGGAGATCTGGAGCAGCTGGTGCTGCAGTAAAAGGTGTTGGAACAATGGTAATGGAACTCATCAGAATGATCAAACGCGGAATAAATGATCGGAATTTCTGGAGAGGTGAAAATGGTCGAAGAACCAGAATTGCTTATGAAAGAATGTGCAATATCCTCAAAGGGAAATTCCAGACAGCAGCACAACGAGCTATGATGGACCAGGTGAGAGAAGGCCGCAATCCTGGAAACGCTGAGATTGAGGATCTCATTTTCTTGGCACGATCAGCACTTATTTTGAGAGGATCAGTAGCCCATAAATCATGCCTACCTGCCTGTGTTTATGGCCTTGCAGTAACCAGTGGATATGACTTTGAGAAGGAAGGATACTCTCTGGTTGGAATTGATCCTTTCAAACTACTCCAGAACAGCCAGATTTTCAGTCTAATCAGACCAAAAGAAAATCCAGCACACAAGAGCCAGTTGGTGTGGATGGCATGCCATTCTGCAGCATTTGAAGACCTAAGAGTTTTAAATTTCATTAGAGGAACCAAAGTAATCCCAAGAGGACAGTTAACAACCAGAGGAGTTCAAATAGCTTCAAATGAAAACATGGAGACAATAGACTCTAGCACACTTGAACTGAGAAGCAAGTATTGGGCAATAAGGACCAGAAGCGGAGGAAACACCAGTCAACAGAGAGCATCTGCAGGACAGATAAGTGTGCAACCTACTTTCTCAGTACAGAGAAACCTTCCTTTTGAAAGAGCAACCATCATGGCTGCATTCATTGGTAACACCGAAGGAAGGACTTCCGACATGAGAACAGAAATCATAAGGATGATGGAAAATGCCAAATCAGAAGATGTGTCTTTCCAGGGGCGGGGAGTCTTCGAGCTCTCGGACGAAAAGGCAACGAACCCGATCGTGCCTTCTTTTGACATGAGCAATGAAGGGTCTTATTTCTTCGGAGACAATGCTGAGGAGTTTGACAGTTGAATGAATCCAAATCAAAAGATAATAGCAATTGGATTTACATCATTGGGGATATTAATCATTAGTGTCATTCTCCATGTAGTCAGCATTATAGTAACAGTACTGGCCCTAAATAACAATAGAACAGATCTGAACTGCAAAGAGACGATCATAAGGGAGTACAATGAAACAGTAAGAGTAGAAAAAATTACTCAATGGTATAATATCAGTACAATTAAGTACATGGAGAAACCTTCAAATGAATACTATATGAACAACACTGAACCACTTTGTGAGGCCCAAGGCTTTGCACCATTTTCCAAGGATAATGGAATACGAATTGGATCGAGGGGCCATGTTTTTGTGATAAGAGAACCTTTTGTATCATGTTCGCCTTCAGAATGTAGAACCTTTTTCCTCACACAGGGCTCATTACTCAATGACAAACATTCTAACGGCACAATAAAGGACCGAAGTCCGTATAGAACTCTGATGAGTGTCAAAATAGGACAATCACCTAATGTATATCAAGCTAGGTTTGAATCAGTGGCATGGTCAGCAACAGCATGCCATGATGGAAAAAAATGGATGACGGTTGGGGTCACAGGGCCTGACAACCAAGCAATTGCAGTAGTGAACTATGGGGGTGTTCCGGTTGATATTATTAATTCATGGGCAGGGGATATTTTAAGAACCCAAGAATCGTCATGCACCTGCATCAAAGGAGATTGTTATTGGGTAATGACTGATGGGCCGGCGAATAGACAAGCCAAATATAAGATATTCAAAGCAAAAAATGGAAAAGTGATTGGACAAACTGATATAAGTTTCAATGGAGGACACATAGAGGAGTGTTCTTGTTACCCCAATGAAGGGAAGGTGGAATGCATATGCAGGGACAATTGGACTGGAACAAATAGACCAATTTTGGTAATATCTTCTGATCTATCATACACAGTTGGATATTTGTGTGCTGGCATTCCCACTGACACTCCTAGGGGAGAGGATAGTCAATTCACGGGCTCATGTACAAACCCTTTGGGAAATAAAGGATACGGTGTAAAAGGTTTCGGATTTCGACAAGGAACTGACGTATGGGCCGGAAGGACAATTAGTAGAACTTCAAGATCAGGATTCGAAATAATAAAAATCAGGAATGGTTGGACACAGAACAGTAAAGACCAAATAAGGAGGCAAGTGATTATCGATGATCCAAATTGGTCAGGATATAGCGGTTCTTTCACATTGCCGGTTGAACTAACAAAAAAAGAATGTTTGGTGCCCTGTTTCTGGGTTGAAATGATTAGGGGTAAACCTGAAGAAAAAACAATATGGACCTCTAGCAGTTCCATTGTGATGTGTGGAGTAGATCATAAAATTGCCAGTTGGTCATGGCACGATGGAGCTATTCTTCCCTTTGACATCGATAAGATGATGAGTCTTCTAACCGAGGTCGAAACGTACGTTCTCTCTATCATGCCATCAGGCCCCCTCAAAGCCGAGATCGCGCAGAGACTTGAAGATGTCTTTGCAGGGAAGAACACCGATCTTGAGGCACTCATGGAGTGGCTAAAGACAAGACCAATCCTGTCACCTCTAACTAAAGGGATTTTAGGATTTGTATTCACGCTCACCGTGCCCAGTGAGCGAGGACTGCAGCGTAGACGCTTTGTCCAAAATGCCCTTAGTGGAAACGGAGATCCAAACAACATGGACAGAGCGGTAAAACTGTACAGGAAGCTTAAAAGAGAAATAACATTCCATGGGGCAAAAGAGGTGGCACTCAGCTATTCCACCGGTGCACTAGCCAGCTGCATGGGACTCATATACAACAGAATGGGAACTGTTACAACTGAAGTGGCATTTGGCCTGGTATGTGCCACATGTGAACAGATTGCTGATTCCCAGCACCGGTCTCATAGGCAGATGGTGACAACAACCAACCCATTAATCAGACATGAAAACAGAATGGTATTAGCCAGTACCACGGCTAAAGCCATGGAACAGATGGCAGGATCAAGTGAACAGGCAGCAGAGGCCATGGAGGTTGCTAGTAGGGCTAGGCAGATGGTACAGGCAATGAGAACCATTGGGACCCATCCTAGCTCCAGTGCTGGTTTGAAAGATGATCTCCTTGAAAACTTACAGGCCTACCAGAAACGGATGGGAGTGCAAATGCAGCGATTCAAGTGATCCTCTCGTTATTGCAGCAAGTATCATTGGGATATTGCACTTGATATTGTGGATTCTTGATCGTCTTTTCTTCAAATTCATTTATCGTCGCCTTAAATACGGGATGAAAAGAGGGCCTTCTACGGAAGGAGTACCTGAGTCCATGAGGGAAGAATATCGGCAGGAACAGCAGAATGCTGTGGATGTTGACGATGGTCATTTTGTCAACATAGAGCTAGAGTAAATGGATTCCAACACTGTGTCAAGCTTCCAGGTAGACTGTTTTCTCTGGCATGTCCGCAAACGATTCGCAGACCAAGAACTGGGTGATGCCCCATTCCTTGATCGGCTTCGCCGAGACCAGAAGTCCCTAAGGGGAAGAGGCAGCACTCTTGGTCTGGACATCGAAACAGCCACTCATGCAGGAAAGCAGATAGTGAAGCAGATTCTGGAAAAGGAATCAGATGAGGCACTTAAAATGACCATTGCCTCTGTTCCTACTTCACGCTACTTAACTGATATGACTCTTGATGAGATGTCAAGAGACTGGTTCATGCTCATGCCCAAGCAAAAAGTAACAGGCTCCCTATGTATAAGAATGGACCAGGCAATCATGGATAAGAACATCATCCTTAAAGCAAACTTTAGTGTGATTTTCGAAAGGCTGGAAACACTAATACTACTTAGAGCCTTCACTGAAGAAGGAGCAGTCGTTGGCGAAATTTCACCATTACCTTCTCTTCCAGGACATACTAATGAGGATGTCAAAAATGCAATTGGGGTCCTCATCGGAGGACTTAAATGGAATGATAATACGGTTAGAATCTCTGAAACTCTACAGAGATTCGCTTGGAGAAGCAGTAATGAGATTGGGAGATCTTCATTCCCTTCAAAGCAGAAATGAAAAATGGAGAGAACAATTAAGCCAGAAATTTGAAGAAATAAGATGGTTAATTGAAGAAGTGCGACATAGATTGAAAAATACAGAAAACAGTTTTGAACAAATAACATTTATGCAAGCCTTACAACTATTGCTTGAAGTAGAGCAAGAGATAAGAACTTTCTCGTTTCAGCTTATTTAA
		</sequence>
		<sequence>
			<taxon idref="cVII_221_A/equine/Manchester/10423/2019|North_West_England|2019-06-25"/>
			ATGGAGAGAATAAAAGAACTGAGAGATCTGATGTTGCAATCCCGCACCCGCGAGATACTAACCAAAACTACTGTGGACCACATGGCCATAATTAAGAAATATACATCAGGAAGACAAGAGAAGAACCCTGCACTTAGGATGAAATGGATGATGGCAATGAAATACCCAATTACAGCAGATAAGAGAGTAATGAAGATGATTCCTGAGAGAAATGAACAGGGACAAACCCTTTGGAGCAAGACGAACGATGCTGGCTCAGACCGCGTAATGGTATCACCCCTGGCAGTGACATGGTGGAATAGGAATGGACCAACAACAAGCACAATTCATTACCCAAAAGTCTACAAAACTTATTTTGAAAAGGTTGAAAGATTGAAACATGGAACCTTTGGCCCCGTTCATTTTAGGAATCAAGTCAAGATAAGACGGAGAGTTGATGTAAACCCTGGTCACGCAGACCTCAGTGCCAAAGAAGCACAAGATGTAATTATGGAAGTTGTTTTCCCAAACGAAGTGGGAGCCAGAATTCTAACATCGGAATCACAACTAACAATAACCAAAGAGAAAAAGGAAGAACTTCAGGACTGCAAAATTGCTCCCTTGATGGTAGCATACATGCTAGAAAGAGAATTGGTCCGAAAAACAAGGTTCCTCCCAGTAGCAGGAGGAACAAGCAGTGTATACATTGAAGTGCTGCATCTGACTCAAGGAACATGCTGGGAGCAAATGTACACTCCAGGAGGAGAAGTTAGAAATGATGATATTGATCAAAGTTTAATTATTGCAGCACGGAACATAGTGAGAAGAGCGACGGTATCAGCAGATCCACTAGCATCCCTACTGGAAATGTGCCACAGTACACAGATTGGTGGGATAAGGATGGTAGACATCCTTAAACAGAATCCAACTGAGGAACAAGCTGTGGATATATGCAAAGCAGCAATGGGATTGAGAATTAGCTCATCATTCAGCTTTGGTGGATTCACCTTCAAAAGAACAAGTGGATCATCAGTCAAGAGAGAAGAAGAAATGCTTACAGGCAACCTCCAAACATTGAAAATAAGAGTACATGAGGGCTATGAAGAATTCACAATGGTCGGAAGAAGAGCAACAGCCATTCTCAGAAAGGCAACCAGAAGATTGATTCAATTGATAGTAAGTGGGAGAGATGAACAATCAATTGCTGAAGCAGTAATTGTAGCCATGGTGTTTTCGCAAGAAGATTGCATGATAAAAGCAGTTCGAGGTGATTTGAACTTTGTTAATAGAGCAAATCAGCGTTTGAACCCCATGCATCAACTCTTGAGGCATTTCCAAAAAGATGCAAAAGTGCTTTTCCAAAACTGGGGAATTGAACCCATCGATAATGTAATGGGGATGATTGGAATATTGCCTGACATGACCCCAAGCACCGAGATGTCATTGAGAGGAGTGAGAGTCAGCAAGATGGGAGTGGATGAGTACTCCAGCACTGAGAGAGTGGTGGTGAGCATTGACCGTTTTTTAAGAGTTCGGGATCAAAGGGGAAACATACTACTGTCTCCTGAAGAAGTCAGTGAAACACAAGGAACGGAAAAGCTGACAATAATTTATTCGTCATCAATGATGTGGGAGATTAATGGTCCCGAATCAGTGTTAGTCAATACTTATCAATGGATCATCAGGAACTGGGAAATTGTAAAAATCCAGTGGTCACAGGACCCCACAATGCTATACAATAAGATAGAATTTGAGCCATTCCAATCCCTGGTCCCTAGGGCCACCAGAAGCCAATACAGCGGTTTCGTAAGAACCCTGTTTCAGCAAATGCGGGATGTACTTGGAACATTTGATACTGCTCAGATAATAAAACTCCTCCCTTTTGCCGCTGCTCCTCCGGAACAGAGTAGGATGCAGTTCTCTTCTTTAACTGTTAATGTAAGAGGTTCTGGAATGAGAATACTTGTAAGAGGCAATTCCCCAGTGTTCAACTACAATAGAACCACTAAACGGCTCACAATCCTCGGAAAGGATGCAGGTGCGCTTACTGAGGACCCGGATGAAGGTACAACTGGAATAGAATCTGCTGTTCTAAGAGGGTTTCTCATTTTGGGTAGAGAAAACAAGAGATATGGCCCAGCACTAAGCATCAATGAACTAAGCAAGCTTGCAAAAGGGGAGAAAGCCAATGTACTAATTGGGCAAGGGGACGTAGTGTTGGTAATGAAACGGAAACGTGACTCTAGCATACTTACTGACAGCCAGACAGCGACCAAAAGGGTTCGGATGGCCATCAATTAGATGGATGTCAATCCGACTCTACTTTTCTTAAAGGTGCCAGCGCAAAATGCTATAAGCACAACATTCCCTTATACTGGAGATCCTCCCTACAGTCATGGAACAGGGACAGGATACACCATGGATACTGTCAACAGAACACACCAATATTCAGAAAAAGGGAAATGGACAACAAACACTGAGATTGGAGCACCACAACTTAATCCAATCGATGGACCACTTCCTGAAGACAATGAACCAAGTGGATACGCCCAAACAGATTGTGTATTGGAAGCAATGGCTTTACTTGAAGAATCCCATCCCGGAATCTTTGAAAATTCGTGTCTTGAAACAATGGAGGTGGTACAGCAGACAAGAGTGGACAAACTAACACAAGGCCGACAAACTTATGATTGGACCTTGAACAGGAATCAACCTGCTGCAACAGCACTTGCTAATACGATTGAAGTATTCAGATCAAATGGCCTGACTTCCAATGAGTCGGGGAGATTGATGGACTTCCTCAAAGATGTCATGGAGTCCATGAACAAGGAAGAAATGGAAATAACAACACACTTCCAACGGAAGAGAAGAGTAAGAGACAACATGACAAAGCGAATGATAACACAGAGAACCATAGGGAAGAAAAAACAACGATTAAACAGAAAGAGCTACCTAATTAGAACATTGACCCTAAACACAATGACCAAGGACGCTGAGAGAGGGAAATTGAAACGACGAGCAATCGCTACCCCAGGGATGCAGATAAGAGGGTTTGTATATTTTGTTGAAACACTAGCCCGAAGAATATGTGAAAAGCTTGAACAATCAGGATTGCCAGTTGGCGGTAATGAGAAAAAGGCAAAACTGGCTAATGTCGTCAGAAAAATGATGACTAATTCCCAAGACACTGAACTCTCATTCACCATCACTGGGGACAATACCAAATGGAATGAAAATCAGAACCCACGCATATTCCTGGCAATGATCACATACATAACTAGAAACCAGCCAGAATGGTTCAGAAATGTTCTAAGCATTGCACCGATTATGTTCTCAAATAAAATGGCAAGACTGGGGAAAGGATACATGTTCGAAAGCAAAAGTATGAAATTGAGAACTCAAATACCAGCAGAAATGCTAGCAAGCATTGACCTAAAATATTTCAATGATTCAACAAAAAAGAAAATTGAAAAGATACGACCACTTCTGGTTGACGGGACTGCTTCACTAAGTCCTGGAATGATGATGGGAATGTTCAACATGTTGAGCACTGTGCTGGGTGTATCCATATTAAACCTGGGCCAGAGGAAATACACAAAGACCACATACTGGTGGGACGGTCTGCAATCATCCGATGACTTTGCGTTAATAGTGAATGCACCTAATCATGAGGGGATACAAGCTGGAGTAGACAGATTCTATAGAACTTGCAAACTGGTCGGGATCAACATGAGCAAGAAGAAGTCCTACATAAATAGAACTGGAACATTCGAATTCACAAGCTTTTTCTACCGATATGGTTTTGTAGCCAATTTCAGCATGGAACTACCCAGTTTTGGAGTTTCCGGAATAAATGAGTCTGCAGACATGAGCATTGGAGTGACAGTTATCAAAAACAACATGATAAATAATGATCTCGGCCCTGCCACTGCACAGATGGCACTCCAACTCTTCATTAAGGATTATCGGTACACATACCGATGTCATAGAGGCGATACCCAGATACAAACCAGAAGATCTTTTGAGTTGAAAAAACTATGGGAACAGACTCAATCAAAGACTGGTCTACTGGTATCAGATGGGGGTCCAAACCTATATAACATCAGAAACCTACACATCCCGGAAGTCTGTTTAAAATGGGAGCTAATGGATGAAGATTATAGGGGGAGGCTATGCAATCCATTGAATCCTTTTGTTAGTCACAAAGAAATTGAATCAGTCAACAGTGCAATAGTAATGCCTGCGCATGGTCCTGCCAAAAGCATGGAGTATGATGCTGTTGCAACAACACATTCTTGGATCCCCAAGAGGAACCGGTCCATATTGAACACAAGCCAAAGGGGAATACTCGAAGATGAGCAGATGTATCAAAAATGCTGCAACCTGTTTGAAAAATTCTTCCCCAGCAGCCCATACAGAAGACCGGTCGGAATTTCTAGTATGGCTGAGGCCATGGTATCCAGGGCCCGCATTGATGCACGAATTGACTTCGAATCTGGACGGATAAAGAAAGATGAGTTCGCTGAGATCATGAAGATCTGTTCCACCATTGAAGAGCTCGGACGGCAAAAATAGATGGAAGACTTTGTGCGACAGTGCTTCAATCCAATGATCGTCGAGCTTGCGGAAAAGGCAATGAAAGAATATGGAGAGGACCCAAAAATCGAAACAAACAAATTTGCAGCAATATGCACTCACTTGGAAGTCTGTTTCATGTACTCGGATTTCCACTTTATTAATGAACTAGGTAAATCAGTGGTCATAGAGTCTGGTGACCCAAATGCTCTTTTGAAACACAGATTTGAAATTATTGAAGGGAGAGACCGAACAATGGCATGGACAGTAGTAAACAGCATCTGCAACACCACAAGAGCTGAAAAACCTAAATTTCTTCCAGACTTATACGACTATAAGGAGAACAGATTTGTTGAAATTGGTGTGACAAGGAGAGAAGTTCACATATACTACCTGGAGAAGGCCAACAAAATAAAGTCTGAAAAGACACACATCCACATTTTCTCATTTACAGGGGAAGAAATGGCTACGAAAGCGGACTACACTCTTGATGAAGAGAGTAGAGCCAGAATAAAGACCAGGCTATTCACTATAAGACAAGAAATGGCCAGTAGGGGCCTCTGGGATTCCTTTCGTCAGTCCGAGAGAGGCGAAGAGACAATTGAAGAAAGATTTGAAATCACAGGGACGATGCGCAAGCTTGCCAATTACAGTCTCCCACCGAACTTCTCCAGCCTTGAAAATTTTAGAGTCTATGTGGATGGATTCAAGCCGAATGGATGCATTGAGAGTAAGCTTTCTCAAATGTCCAAAGAAGTAAATGCCAGAATTGAATCATTTTCAAAGACAACACCCCGACCACTCAAAATGCCAGGTGGTCCACCCTGCCATCAGCGATCTAAATTCTTGCTAATGGATGCTCTGAAACTGAGCATTGAGGACCCAAGTCACGAGGGAGAGGGAATACCACTATATGATGCAATCAAATGCATGAAAACTTTCTTTGGATGGAAAGAACCCAGTATTGTTAAACCACATGAAAAAGGCATAAACCCGAACTATATCCAAACTTGGAAGCAAGTATTAGAAGAAATACAAGACATTGAGAACGAAGAAAGGATCCCCAAGACCAAGAATATGAAAAAAACAAGCCAATTGAGATGGGCACTAGGTGAAAATATGGCACCAGAGAAAGTGGATTTTGAGGATTGTAAAGACATCAGTGATCTAAAACAGTATGACAGTGATGAACCAGAAACAAGGTCTCTTGCAAGTTGGATTCAAAATGAGTTCAACAAAGCTTGTGAGCTGACAGATTCAAGCTGGATAGAGCTCGATGAAATTGGGGAGGATGTCGCCCCAATAGAATACATTGCGAGCATGAGGAGAAATTATTTTACCGCTGAGATTTCCCATTGTAGAGCAACAGAATATATAATGAAAGGAGTGTACATCAACACCGCTCTACTCAATGCATCCTGTGCTGCGATGGATGAATTTCAATTAATTCCGATGATAAGTAAATGCAGGACCAAAGAAGGGAGAAGGAAAACAAATTTATATGGATTCATAGTAAAGGGAAGGTCCCATTTAAGAAATGATACTGACGTGGTGAACTTTGTAAGTATGGAATTTTCTCTTACTGATCCAAGATTTGAGCCGCACAAATGGGAAAAATACTGCGTTCTAGAGATTGGAGACATGCTTCTAAGAACTGCTGTAGGTCAAGTGTCAAGACCCATGTTTTTGTATGTGAGGACAAATGGGACCTCTAAAATTAAAATGAAATGGGGAATGGAAATGAGGCGCTGCCTCCTTCAGTCTCTGCAACAGATTGAAAGCATGATCGAAGCTGAGTCCTCAGTCAAAGAAAAGGACATGACCAAAGAATTTTTTGAGAACAAATCAGAAACATGGCCTATAGGAGAGTCCCCCAAAGGAGTGGAAGAGGGCTCGATCGGAAAGGTTTGCAGGACCTTATTAGCAAAATCTGTGTTTAACAGTTTGTATGCATCTCCACAATTGGAAGGATTTTCAGCTGAATCTAGGAAATTACTTCTCATTGTTCAGGCTCTTAGGGATAACCTGGAACCTGGAACCTTTGATATTGGGGGATTATATGAATCAATTGAGGAGTGCCTGATTAATGATCCCTGGGTTTTGCTTAATGCATCTTGGTTCAACTCCTTCCTTACACATGCACTGAAGTAGATGACGATAACCATTATTTTGATACTACTGACCCATTGGGCTTACAGTCAAAACCCAATAAATGACAACAACACAGCCACATTGTGTCTAGGACACCATGCAGTAGCAAATGGAACATTGGTAAAAACAATAAGTGGTGATCAAATTGAGGTGACAAATGCTACAGAATTAGTTCAGAGCATTCCAATGGGGAAAATATGCAACAATTCGTATAGAATTCTAGATGGAAAGGATTGCACATTAATAGATGCAATGCTAGGAGATCCCCACTGTGACGCCTTTCAGTATGAGAATTGGGACCTCTTTATAGAAAGAAGCAGCGCCTTCAGCAATTGCTACCCATATGACATCCCTAACTATGCATCGCTCCGATCCATTGTAGCATCCTCAGGAACATTGGAATTCACAGCAGAGGGATTCACATGGACAGGTGTCACTCAAAACGGAAGAAGCGGATCCTGCAAAAGGGGATCAGCCGATAGTTTCTTTAGCCGACTGAATTGGCTAACAAAATCCGGAAGCTCTTACCCCATATTGAATGTGACAATGCCTAACAACAAAAACTTCGACAAGCTATACATCTGGGGGATCCATCACCCGAGCTCAACTCAAGAGCAGACAAAATTGTATATCCAGGAATCAGGGCGAGTAACAGTCTCAACAAAAAGAAGTCAACAAACAATAATCCCTAACATTGGGTCTAGACCATGGATCAGAGGTCAATCAGGTAGGATAAGCATATACTGGACCATTGTAAAACCTGGAGATATTCTAATGATAAACAGTAATGGCAACTTAGTTGCACCGCGGGGATACTTTAAATTGAAAACAGGGAAAAGCTCTGTAATGAGATCAGACGTACCCATAGACATTTGTGTGTCTGAATGTATTACACCAAATGGAAGCATCTCCAACGACAAGCCATTCCAAAATGTGAACAAAGTTACATATGGAAAATGTCCCAAGTATATCAGACAAAACACTTTAAAGCTGGCCACTGGGATGAGGAATGTACCAGAAAAGCAAATCAGAGGAATCTTCGGGGCAATAGCGGGATTCATCGAAAACGGCTGGGAAGGAATGGTTGATGGATGGTATGGGTTCCGATACCAAAACTCTGAAGGAACAGGGCAAGCTGCAGATCTAAAGAGCACTCAAACAGCCATCGACCAGATCAATGGAAAGTTAAACAGAGTGATTGAAAGAACAAATGAGAAATTCCATCAAATAGAGAAGGAATTCTCAGAAGTAGAAGGAAGAATTCAGGACTTGGAGAAATATGTAGAAGACACCAAAATAGACCTATGGTCCTACAATGCAGAATTGCTGGTGGCTCTAGAAAATCAACATACAATTGACTTAACAGATGCAGAAATGAATAAATTGTTTGAGAGAACTAGACGCCTGTTAAGAGAAAACGCAGAAGACATGGGAGGTGGATGTTTCAAGATTTACCACAAATGTAATAATGCATGCATTGGATCAATAAGAAATGGGACATATGACCATTACATATACAGAGATGAAGCATTAAACAACCGATTTCAGATCAAAGGTGTAGAGTTGAAATCAGGCTACAAAGATTGGATACTCTGGATTTCATTCGCCATATCATGCTTCTTAATTTGCGTTGTTCTATTGGGTTTTATTATGTGGGCTTGCCAAAAAGGCAACATCAGATGCAACATTTGCATTATGGCGTCTCAAGGCACCAAACGATCCTATGAACAGATGGAAACTGATGGGGAACGCCAGAATGCAACTGAAATCAGAGCATCTGTCGGAAGGATGGTGGGAGGAATTGGCCGGTTTTATGTTCAGATGTGTACTGAGCTTAAACTAAACGACCATGAAGGGCGACTGATTCAGAACAGCATAACAATAGAAAGGATGGTGCTTTCGGCATTCGACGAAAGAAGGAACAAGTATCTCGAGGAGCATCCCAGTGCTGGGAAAGACCCTAAGAAAACAGGAGGCCCTATATACAGAAGGAAAGATGGGAAATGGATGAGGGAACTCATCCTCCATGATAAAGAAGAAATCATGAGAATCTGGCGTCAGGCCAACAATGGTGAAGACGCTACTGCTGGTCTTACTCATATGATGATCTGGCACTCCAATCTCAATGACACCACATACCAAAGAACAAGGGCTCTTGTTCGAACTGGGATGGATCCCAGAATGTGCTCTCTGATGCAAGGCTCAACCCTCCCACGGAGATCTGGAGCAGCTGGTGCTGCAGTAAAAGGTGTTGGAACAATGGTAATGGAACTCATCAGAATGATCAAACGCGGAATAAATGATCGGAATTTCTGGAGAGGTGAAAATGGTCGAAGAACCAGAATTGCTTATGAAAGAATGTGCAATATCCTCAAAGGGAAATTCCAGACAGCAGCACAACGAGCTATGATGGACCAGGTGAGAGAAGGCCGCAATCCTGGAAACGCTGAGATTGAGGATCTCATTTTCTTGGCACGATCAGCACTTATTTTGAGAGGATCAGTAGCCCATAAATCATGCCTACCTGCCTGTGTTTATGGCCTTGCAGTAACCAGTGGATATGACTTTGAGAAGGAAGGATACTCTCTGGTTGGAATTGATCCTTTCAAACTACTCCAGAACAGCCAGATTTTCAGTCTAATCAGACCAAAAGAAAACCCAGCACACAAGAGCCAGTTGGTGTGGATGGCATGCCATTCTGCAGCATTTGAAGACCTAAGAGTTTTAAATTTCATTAGAGGAACCAAAGTAATCCCAAGAGGACAGTTAACAACCAGAGGAGTTCAAATAGCTTCAAATGAAAACATGGAGACAATAGACTCTAGCACACTTGAACTGAGAAGCAAGTATTGGGCAATAAGGACCAGAAGCGGAGGAAACACCAGTCAACAGAGAGCATCTGCAGGACAGATAAGTGTGCAACCTACTTTCTCAGTACAGAGAAACCTTCCTTTTGAAAGAGCAACCATCATGGCTGCATTCATTGGTAACACCGAAGGAAGGACTTCCGACATGAGAACAGAAATCATAAGGATGATGGAAAATGCCAAATCAGAAGATGTGTCTTTCCAGGGGCGGGGAGTCTTCGAGCTCTCGGACGAAAAGGCAACGAACCCGATCGTGCCTTCTTTTGACATGAGCAATGAAGGGTCTTATTTCTTCGGAGACAATGCTGAGGAGTTTGACAGTTGAATGAATCCAAATCAAAAGATAATAGCAATTGGATTTACATCATTGGGGATATTAATCATTAGTGTCATTCTCCATGTAGTCAGCATTATAGTAACAGTACTGGCCCTAAATAACAATAGAACAGATCTGAACTGCAAAGAGACGATCATAAGGGAGTACAATGAAACAGTAAGAGTAGAAAAAATTACTCAATGGTATAATATCAGTACAATTAAGTACATGGAGAAACCTTCAAATGAATACTATATGAACAACACTGAACCACTTTGTGAGGCCCAAGGCTTTGCACCATTTTCCAAGGATAATGGAATACGAATTGGATCGAGGGGCCATGTTTTTGTGATAAGAGAACCTTTTGTATCATGTTCGCCTTCAGAATGTAGAACCTTTTTCCTCACACAGGGCTCATTACTCAATGACAAACATTCTAACGACACAATAAAGGACCGAAGTCCGTATAGAACTCTGATGAGTGTCAAAATAGGACAATCACCTAATGTATATCAAGCTAGGTTTGAATCAGTGGCATGGTCAGCAACAGCATGCCATGATGGAAAAAAATGGATGACGGTTGGGGTCACAGGGCCTGACAACCAAGCAATTGCAGTAGTGAACTATGGGGGTGTTCCGGTTGATATTATTAATTCATGGGCAGGGGATATTTTAAGAACCCAAGAATCGTCATGCACCTGCATCAAAGGAGATTGTTATTGGGTAATGACTGATGGGCCGGCGAATAGACAAGCCAAATATAAGATATTCAAAGCAAAAAATGGAAAAGTGATTGGACAAACTGATATAAGTTTCAATGGAGGACACATAGAGGAGTGTTCTTGTTACCCCAATGAAGGGAAGGTGGAATGCATATGCAGGGACAATTGGACTGGAACAAATAGACCAATTTTGGTAATATCTTCTGATCTATCATACACAGTTGGATATTTGTGTGCTGGCATTCCCACTGACACTCCTAGGGGAGAGGATAGTCAATTCACGGGCTCATGTACAAACCCTTTGGGAAATAAAGGATACGGTGTAAAAGGTTTCGGATTTCGACAAGGAACTGACGTATGGGCCGGAAGGACAATTAGTAGAACTTCAAGATCAGGATTCGAAATAATAAAAATCAGGAATGGTTGGACACAGAACAGTAAAGACCAAATAAGGAGGCAAGTGATTATCGATGATCCAAATTGGTCAGGATATAGCGGTTCTTTCACATTGCCGGTTGAACTAACAAAAAAAGAATGTTTGGTGCCCTGTTTCTGGGTTGAAATGATTAGGGGTAAACCTGAAGAAAAAACAATATGGACCTCTAGCAGCTCCATTGTGATGTGTGGAGTAGATCATAAAATTGCCAGTTGGTCATGGCACGATGGAGCTATTCTTCCCTTTGACATCGATAAGATGATGAGTCTTCTAACCGAGGTCGAAACGTACGTTCTCTCTATCATGCCATCAGGCCCCCTCAAAGCCGAGATCGCGCAGAGACTTGAAGATGTCTTTGCAGGGAAGAACACCGATCTTGAGGCACTCATGGAGTGGCTAAAGACAAGACCAATCCTGTCACCTCTAACTAAAGGGATTTTAGGATTTGTATTCACGCTCACCGTGCCCAGTGAGCGAGGACTGCAGCGTAGACGCTTTGTCCAAAATGCCCTTAGTGGAAACGGAGATCCAAACAACATGGACAGAGCGGTAAAACTGTACAGGAAGCTTAAAAGAGAAATAACATTCCATGGGGCAAAAGAGGTGGCACTCAGCTATTCCACCGGTGCACTAGCCAGCTGCATGGGACTCATATACAACAGAATGGGAACTGTTACAACTGAAGTGGCATTTGGCCTGGTATGTGCCACATGTGAACAGATTGCTGATTCCCAGCACCGGTCTCATAGGCAGATGGTGACAACAACCAACCCATTAATCAGACATGAAAACAGAATGGTATTAGCCAGTACCACGGCTAAAGCCATGGAACAGATGGCAGGATCAAGTGAACAGGCAGCAGAGGCCATGGAGGTTGCTAGTAGGGCTAGGCAGATGGTACAGGCAATGAGAACCATTGGGACCCATCCTAGCTCCAGTGCTGGTTTGAAAGATGATCTCCTTGAAAACTTACAGGCCTACCAGAAACGGATGGGAGTGCAAATGCAGCGATTCAAGTGATCCTCTCGTTATTGCAGCAAGTATCATTGGGATATTGCACTTGATATTGTGGATTCTTGATCGTCTTTTCTTCAAATTCATTTATCGTCGCCTTAAATACGGGATGAAAAGAGGGCCTTCTACGGAAGGAGTACCTGAGTCCATGAGGGAAGAATATCGGCAGGAACAGCAGAATGCTGTGGATGTTGACGATGGTCATTTTGTCAACATAGAGCTAGAGTAAATGGATTCCAACACTGTGTCAAGCTTCCAGGTAGACTGTTTTCTCTGGCATGTCCGCAAACGATTCGCAGACCAAGAACTGGGTGATGCCCCATTCCTTGATCGGCTTCGCCGAGACCAGAAGTCCCTAAGGGGAAGAGGCAGCACTCTTGGTCTGGACATCGAAACAGCCACTCATGCAGGAAAGCAGATAGTGAAGCAGATTCTGGAAAAGGAATCAGATGAGGCACTTAAAATGACCATTGCCTCTGTTCCTACTTCACGCTACTTAACTGATATGACTCTTGATGAGATGTCAAGAGACTGGTTCATGCTCATGCCCAAGCAAAAAGTAACAGGCTCCCTATGTATAAGAATGGACCAGGCAATCATGGATAAGAACATCATCCTTAAAGCAAACTTTAGTGTGATTTTCGAAAGGCTGGAAACACTAATACTACTTAGAGCCTTCACTGAAGAAGGAGCAGTCGTTGGCGAAATTTCACCATTACCTTCTCTTCCAGGACATACTAATGAGGATGTCAAAAATGCAATTGGGGTCCTCATCGGAGGACTTAAATGGAATGATAATACGGTTAGAATCTCTGAAACTCTACAGAGATTCGCTTGGAGAAGCAGTAATGAGATTGGGAGATCTTCATTCCCTTCAAAGCAGAAATGAAAAATGGAGAGAACAATTAAGCCAGAAATTTGAAGAAATAAGATGGTTAATTGAAGAAGTGCGACATAGATTGAAAAATACAGAAAACAGTTTTGAACAAATAACATTTATGCAAGCCTTACAACTATTGCTTGAAGTAGAGCAAGAGATAAGAACTTTCTCGTTTCAGCTTATTTAA
		</sequence>
		<sequence>
			<taxon idref="cVII_229_A/equine/Yorkshire_West/10487/2019|Yorkshire_and_The_Humber|2019-06-27"/>
			ATGGAGAGAATAAAAGAACTGAGAGATCTGATGTTGCAATCCCGCACCCGCGAGATACTAACCAAAACTACTGTGGACCACATGGCCATAATTAAGAAATATACATCAGGAAGACAAGAGAAGAACCCTGCACTTAGGATGAAATGGATGATGGCAATGAAATACCCAATTACAGCAGATAAGAGAGTAATGAAGATGATTCCTGAGAGAAATGAACAGGGACAAACCCTTTGGAGCAAGACGAACGATGCTGGCTCAGACCGCGTAATGGTATCACCCCTGGCAGTGACATGGTGGAATAGGAATGGACCAACAACAAGCACAATTCATTACCCAAAAGTCTACAAAACTTATTTTGAAAAGGTTGAAAGATTGAAACATGGAACCTTTGGCCCCGTTCATTTTAGGAATCAAGTCAAGATAAGACGGAGAGTTGATGTAAACCCTGGTCACGCAGACCTCAGTGCCAAAGAAGCACAAGATGTAATTATGGAAGTTGTTTTCCCAAACGAAGTGGGAGCCAGAATTCTAACATCGGAATCACAACTAACAATAACCAAAGAGAAAAAGGAAGAACTTCAGGACTGCAAAATTGCTCCCTTGATGGTAGCATACATGCTAGAAAGAGAATTGGTCCGAAAAACAAGGTTCCTCCCAGTAGCAGGAGGAACAAGCAGTGTATACATTGAAGTGCTGCATCTGACTCAAGGAACATGCTGGGAGCAAATGTACACTCCAGGAGGAGAAGTTAGAAATGATGATATTGATCAAAGTTTAATTATTGCAGCACGGAACATAGTGAGAAGAGCGACGGTATCAGCAGATCCACTAGCATCCCTACTGGAAATGTGCCACAGTACACAGATTGGTGGGATAAGGATGGTAGACATCCTTAAACAGAATCCAACTGAGGAACAAGCTGTGGATATATGCAAAGCAGCAATGGGATTGAGAATTAGCTCATCATTCAGCTTTGGTGGATTCACCTTCAAAAGAACAAGTGGATCATCAGTCAAGAGAGAAGAAGAAATGCTTACAGGCAACCTCCAAACATTGAAAATAAGAGTACATGAGGGCTATGAAGAATTCACAATGGTCGGAAGAAGAGCAACAGCCATTCTCAGAAAGGCAACCAGAAGATTGATTCAATTGATAGTAAGTGGGAGAGATGAACAATCAATTGCTGAAGCAGTAATTGTAGCCATGGTGTTTTCGCAAGAAGATTGCATGATAAAAGCAGTTCGAGGTGATTTGAACTTTGTTAATAGAGCAAATCAGCGTTTGAACCCCATGCATCAACTCTTGAGGCATTTCCAAAAAGATGCAAAAGTGCTTTTCCAAAACTGGGGAATTGAACCCATCGATAATGTAATGGGGATGATTGGAATATTGCCTGACATGACCCCAAGCACCGAGATGTCATTGAGAGGAGTGAGAGTCAGCAAGATGGGAGTGGATGAGTACTCCAGCACTGAGAGAGTGGTGGTGAGCATTGACCGTTTTTTAAGAGTTCGGGATCAAAGGGGTAACATACTACTGTCTCCTGAAGAAGTCAGTGAAACACAAGGAACGGAAAAGCTGACAATAATTTATTCGTCATCAATGATGTGGGAGATTAATGGTCCCGAATCAGTGTTAGTCAATACTTATCAATGGATCATCAGGAACTGGGAAATTGTAAAAATCCAGTGGTCACAGGACCCCACAATGCTATACAATAAGATAGAATTTGAGCCATTCCAATCCCTGGTCCCTAGGGCCACCAGAAGCCAATACAGCGGTTTCGTAAGAACCCTGTTTCAGCAAATGCGGGATGTACTTGGAACATTTGATACTGCTCAGATAATAAAACTCCTCCCTTTTGCCGCTGCTCCTCCGGAACAGAGTAGGATGCAGTTCTCTTCTTTAACTGTTAATGTAAGAGGTTCTGGAATGAGAATACTTGTAAGAGGCAATTCCCCAGTGTTCAACTACAATAGAACCACTAAACGGCTCACAATCCTCGGAAAGGATGCAGGTGCGCTTACTGAGGACCCGGATGAAGGTACAACTGGAATAGAATCTGCTGTTCTAAGAGGGTTTCTCATTTTGGGTAGAGAAAACAAGAGATATGGCCCAGCACTAAGCATCAATGAACTAAGCAAGCTTGCAAAAGGGGAGAAAGCCAATGTACTAATTGGGCAAGGGGACGTAGTGTTGGTAATGAAACGGAAACGTGACTCTAGCATACTTACTGACAGCCAGACAGCGACCAAAAGGGTTCGGATGGCCATCAATTAGATGGATGTCAATCCGACTCTACTTTTCTTAAAGGTGCCAGCGCAAAATGCTATAAGCACAACATTCCCTTATACTGGAGATCCTCCCTACAGTCATGGAACAGGGACAGGATACACCATGGATACTGTCAACAGAACACACCAATATTCAGAAAAAGGGAAATGGACAACAAACACTGAGATTGGAGCACCACAACTTAATCCAATCGATGGACCACTTCCTGAAGACAATGAACCAAGTGGATACGCCCAAACAGATTGTGTATTGGAAGCAATGGCTTTACTTGAAGAATCCCATCCCGGAATCTTTGAAAATTCGTGTCTTGAAACAATGGAGGTGGTACAGCAGACAAGAGTGGACAAACTAACACAAGGCCGACAAACTTATGATTGGACCTTGAACAGGAATCAACCTGCTGCAACAGCACTTGCTAATACGATTGAAGTATTCAGATCAAATGGCCTGACTTCCAATGAGTCGGGGAGATTGATGGACTTCCTCAAAGATGTCATGGAGTCCATGAACAAGGAAGAAATGGAAATAACAACACACTTCCAACGGAAGAGAAGAGTAAGAGACAACATGACAAAGCGAATGATAACACAGAGAACCATAGGGAAGAAAAAACAACGATTAAACAGAAAGAGCTACCTAATTAGAACATTGACCCTAAACACAATGACCAAGGACGCTGAGAGAGGGAAATTGAAACGACGAGCAATCGCTACCCCAGGGATGCAGATAAGAGGGTTTGTATATTTTGTTGAAACACTAGCCCGAAGAATATGTGAAAAGCTTGAACAATCAGGATTGCCAGTTGGCGGTAATGAGAAAAAGGCAAAACTGGCTAATGTCGTCAGAAAAATGATGACTAATTCCCAAGACACTGAACTCTCATTCACCATCACTGGGGACAATACCAAATGGAATGAAAATCAGAACCCACGCATATTCCTGGCAATGATCACATACATAACTAGAAACCAGCCAGAATGGTTCAGAAATGTTCTAAGCATTGCACCGATTATGTTCTCAAATAAAATGGCAAGACTGGGGAAAGGATACATGTTCGAAAGCAAAAGTATGAAATTGAGAACTCAAATACCAGCAGAAATGCTAGCAAGCATTGACCTAAAATATTTCAATGATTCAACAAAAAAGAAAATTGAAAAGATACGACCACTTCTGGTTGACGGGACTGCTTCACTAAGTCCTGGAATGATGATGGGAATGTTCAACATGTTGAGCACTGTGCTGGGTGTATCCATATTAAACCTGGGCCAGAGGAAATACACAAAGACCACATACTGGTGGGACGGTCTGCAATCATCCGATGACTTTGCGTTAATAGTGAATGCACCTAATCATGAGGGGATACAAGCTGGAGTAGACAGATTCTATAGAACTTGCAAACTGGTCGGGATCAACATGAGCAAGAAGAAGTCCTACATAAATAGAACTGGAACATTCGAATTCACAAGCTTTTTCTACCGATATGGTTTTGTAGCCAATTTCAGCATGGAACTACCCAGTTTTGGAGTTTCCGGAATAAATGAGTCTGCAGACATGAGCATTGGAGTGACAGTTATCAAAAACAACATGATAAATAATGATCTCGGCCCTGCCACTGCACAGATGGCACTCCAACTCTTCATTAAGGATTATCGGTACACATACCGATGTCATAGAGGCGATACCCAGATACAAACCAGAAGATCTTTTGAGTTGAAAAAACTATGGGAACAGACTCAATCAAAGACTGGTCTACTGGTATCAGATGGGGGTCCAAACCTATATAACATCAGAAACCTACACATCCCGGAAGTCTGTTTAAAATGGGAGCTAATGGATGAAGATTATAGGGGGAGGCTATGCAATCCATTGAATCCTTTTGTTAGTCACAAAGAAATTGAATCAGTCAACAGTGCAATAGTAATGCCTGCGCATGGTCCTGCCAAAAGCATGGAGTATGATGCTGTTGCAACAACACATTCTTGGATCCCCAAGAGGAACCGGTCCATATTGAACACAAGCCAAAGGGGAATACTCGAAGATGAGCAGATGTATCAAAAATGCTGCAATCTGTTTGAAAAATTCTTCCCCAGCAGCCCATACAGAAGACCGGTCGGAATTTCTAGTATGGCTGAGGCCATGGTATCCAGGGCCCGCATTGATGCACGAATTGACTTCGAATCTGGACGGATAAAGAAAGATGAGTTCGCTGAGATCATGAAGATCTGTTCCACCATTGAAGAGCTCGGACGGCAAAAATAGATGGAAGACTTTGTGCGACAGTGCTTCAATCCAATGATCGTCGAGCTTGCGGAAAAGGCAATGAAAGAATATGGAGAGGACCCAAAAATCGAAACAAACAAATTTGCAGCAATATGCACTCACTTGGAAGTCTGTTTCATGTACTCGGATTTCCACTTTATTAATGAACTAGGTAAATCAGTGGTCATAGAGTCTGGTGACCCAAATGCTCTTTTGAAACACAGATTTGAAATTATTGAAGGGAGAGACCGAACAATGGCATGGACAGTAGTAAACAGCATCTGCAACACCACAAGAGCTGAAAAACCTAAATTTCTTCCAGACTTATACGACTATAAGGAGAACAGATTTGTTGAAATTGGTGTGACAAGGAGAGAAGTTCACATATACTACCTGGAGAAGGCCAACAAAATAAAGTCTGAAAAGACACACATCCACATTTTCTCATTTACAGGGGAAGAAATGGCTACGAAAGCGGACTACACTCTTGATGAAGAGAGTAGAGCCAGAATAAAGACCAGGCTATTCACTATAAGACAAGAAATGGCCAGTAGGGGCCTCTGGGATTCCTTTCGTCAGTCCGAGAGAGGCGAAGAGACAATTGAAGAAAGATTTGAAATCACAGGGACGATGCGCAAGCTTGCCAATTACAGTCTCCCACCGAACTTCTCCAGCCTTGAAAATTTTAGAGTCTATGTGGATGGATTCAAGCCGAATGGATGCATTGAGAGTAAGCTTTCTCAAATGTCCAAAGAAGTAAATGCCAGAATTGAATCATTTTCAAAGACAACACCCCGACCACTCAAAATGCCAGGTGGTCCACCCTGCCATCAGCGATCTAAATTCTTGCTAATGGATGCTCTGAAACTGAGCATTGAGGACCCAAGTCACGAGGGAGAGGGAATACCACTATATGATGCAATCAAATGCATGAAAACTTTCTTTGGATGGAAAGAACCCAGTATTGTTAAACCACATGAAAAAGGCATAAACCCGAACTATATCCAAACTTGGAAGCAAGTATTAGAAGAAATACAAGACATTGAGAACGAAGAAAGGATCCCCAAGACCAAGAATATGAAAAAAACAAGCCAATTGAGATGGGCACTAGGTGAAAATATGGCACCAGAGAAAGTGGATTTTGAGGATTGTAAAGACATCAGTGATCTAAAACAGTATGACAGTGATGAACCAGAAACAAGGTCTCTTGCAAGTTGGATTCAAAATGAGTTCAACAAAGCTTGTGAGCTGACAGATTCAAGCTGGATAGAGCTCGATGAAATTGGGGAGGATGTCGCCCCAATAGAATACATTGCGAGCATGAGGAGAAATTATTTTACCGCTGAGATTTCCCATTGTAGAGCAACAGAATATATAATGAAAGGAGTGTACATCAACACCGCTCTACTCAATGCATCCTGTGCTGCGATGGATGAATTTCAATTAATTCCGATGATAAGTAAATGCAGGACCAAAGAAGGGAGAAGGAAAACAAATTTATATGGATTCATAGTAAAGGGAAGGTCCCATTTAAGAAATGATACTGACGTGGTGAACTTTGTAAGTATGGAATTTTCTCTTACTGATCCAAGATTTGAGCCGCACAAATGGGAAAAATACTGCGTTCTAGAGATTGGAGACATGCTTCTAAGAACTGCTGTAGGTCAAGTGTCAAGACCCATGTTTTTGTATGTGAGGACAAATGGGACCTCTAAAATTAAAATGAAATGGGGAATGGAAATGAGGCGCTGCCTCCTTCAGTCTCTGCAACAGATTGAAAGCATGATCGAAGCTGAGTCCTCAGTCAAAGAAAAGGACATGACCAAAGAATTTTTTGAGAACAAATCAGAAACATGGCCTATAGGAGAGTCCCCCAAAGGAGTGGAAGAGGGCTCGATCGGAAAGGTTTGCAGGACCTTATTAGCAAAATCTGTGTTTAACAGTTTGTATGCATCTCCACAATTGGAAGGATTTTCAGCTGAATCTAGGAAATTACTTCTCATTGTTCAGGCTCTTAGGGATAACCTGGAACCTGGAACCTTTGATATTGGGGGATTATATGAATCAATTGAGGAGTGCCTGATTAATGATCCCTGGGTTTTGCTTAATGCATCTTGGTTCAACTCCTTCCTTACACATGCACTGAAGTAGATGACGATAACCATTATTTTGATACTACTGACCCATTGGGCTTACAGTCAAAACCCAATAAATGACAACAACACAGCCACATTGTGTCTAGGACACCATGCAGTAGCAAATGGAACATTGGTAAAAACAATAAGTGATGATCAAATTGAGGTGACAAATGCTACAGAATTAGTTCAGAGCATTCCAATGGGGAAAATATGCAACAATTCGTATAAAATTCTAGATGGAAAGGATTGCACATTAATAGATGCAATGCTAGGAGATCCCCACTGTGACGCCTTTCAGTATGAGAATTGGGACCTCTTTATAGAAAGAAGCAGCGCCTTCAGCAATTGCTACCCATATGACATCCCTAACTATGCATCGCTCCGATCCATTGTAGCATCCTCAGGAACATTGGAATTCACAGCAGAGGGATTCACATGGACAGGTGTCACTCAAAACGGAAGAAGCGGATCCTGCAAAAGGGGATCAGCCGATAGTTTCTTTAGCCGACTGAATTGGCTAACAAAATCCGGAAGCTCTTACCCCATATTGAATGTGACAATGCCTAACAACAAAAACTTCGACAAGCTATACATCTGGGGGATCCATCACCCGAGCTCAACTCAAGAGCAGACAAAATTGTATATCCAGGAATCAGGGCGAGTAACAGTCTCAACAAAAAGAAGTCAACAAACAATAATCCCTAACATTGGGTCTAGACCATGGATCAGAGGTCAATCAGGTAGGATAAGCATATACTGGACCATTGTAAAACCTGGAGATATTCTAATGATAAACAGTAATGGCAACTTAGTTGCACCGCGGGGATACTTTAAATTGAAAACAGGGAAAAGCTCTGTAATGAGATCAGACGTACCCATAGACATTTGTGTGTCTGAATGTATTACACCAAATGGAAGCATCTCCAACGACAAGCCATTCCAAAATGTGAACAAAGTTACATATGGAAAATGTCCCAAGTATATCAGACAAAACACTTTAAAGCTGGCCACTGGGATGAGGAATGTACCAGAAAAGCAAATCAGAGGAATCTTCGGGGCAATAGCGGGATTCATCGAAAACGGCTGGGAAGGAATGGTTGATGGATGGTATGGGTTCCGATACCAAAATTCTGAAGGAACAGGGCAAGCTGCAGATCTAAAGAGCACTCAAACAGCCATCGACCAGATCAATGGAAAGTTAAACAGAGTGATTGAAAGAACAAATGAGAAATTCCATCAAATAGAGAAGGAATTCTCAGAAGTAGAAGGAAGAATTCAGGACTTGGAGAAATATGTAGAAGACACCAAAATAGACCTATGGTCCTACAATGCAGAATTGCTGGTGGCTCTAGAAAATCAACATACAATTGACTTAACAGATGCAGAAATGAATAAATTGTTTGAGAGAACTAGACGCCTGTTAAGAGAAAACGCAGAAGACATGGGAGGTGGATGTTTCAAGATTTACCACAAATGTAATAATGCATGCATTGGATCAATAAGAAATGGGACATATGACCATTACATATACAGAGATGAAGCATTAAACAACCGATTTCAGATCAAAGGTGTAGAGTTGAAATCAGGCTACAAAGATTGGATACTCTGGATTTCATTCGCCATATCATGCTTCTTAATTTGCGTTGTTCTATTGGGTTTTATTATGTGGGCTTGCCAAAAAGGCAACATCAGATGCAACATTTGCATTATGGCGTCTCAAGGCACCAAACGATCCTATGAACAGATGGAAACTGATGGGGAACGCCAGAATGCAACTGAAATCAGAGCATCTGTCGGAAGGATGGTGGGAGGAATTGGCCGGTTTTATGTTCAGATGTGTACTGAGCTTAAACTAAACGACCATGAAGGGCGACTGATTCAGAACAGCATAACAATAGAAAGGATGGTGCTTTCGGCATTCGACGAAAGAAGAAACAAGTATCTCGAGGAGCATCCCAGTGCTGGGAAAGACCCTAAGAAAACAGGAGGCCCTATATACAGAAGGAAAGATGGGAAATGGATGAGGGAACTCATCCTCCATGATAAAGAAGAAATCATGAGAATCTGGCGTCAGGCCAACAATGGTGAAGACGCTACTGCTGGTCTTACTCATATGATGATCTGGCACTCCAATCTCAATGACACCACATACCAAAGAACAAGGGCTCTTGTTCGAACTGGGATGGATCCCAGAATGTGCTCTCTGATGCAAGGCTCAACCCTCCCACGGAGATCTGGAGCAGCTGGTGCTGCAGTAAAAGGTGTTGGAACAATGGTAATGGAACTCATCAGAATGATCAAACGCGGAATAAATGATCGGAATTTCTGGAGAGGTGAAAATGGTCGAAGAACCAGAATTGCTTATGAAAGAATGTGCAATATCCTCAAAGGGAAATTCCAGACAGCAGCACAACGAGCTATGATGGACCAGGTGAGAGAAGGCCGCAATCCTGGAAACGCTGAGATTGAGGATCTCATTTTCTTGGCACGATCAGCACTTATTTTGAGAGGATCAGTAGCCCATAAATCATGCCTACCTGCCTGTGTTTATGGCCTTGCAGTAACCAGTGGATATGACTTTGAGAAGGAAGGATACTCTCTGGTTGGAATTGATCCTTTCAAACTACTCCAGAACAGCCAGATTTTCAGTCTAATCAGACCAAAAGAAAACCCAGCACACAAGAGCCAGTTGGTGTGGATGGCATGCCATTCTGCAGCATTTGAAGACCTAAGAGTTTTAAATTTCATTAGAGGAACCAAAGTAATCCCAAGAGGACAGTTAACAACCAGAGGAGTTCAAATAGCTTCAAATGAAAACATGGAGACAATAGACTCTAGCACACTTGAACTGAGAAGCAAGTATTGGGCAATAAGGACCAGAAGCGGAGGAAACACCAGTCAACAGAGAGCATCTGCAGGACAGATAAGTGTGCAACCTACTTTCTCAGTACAGAGAAACCTTCCTTTTGAAAGAGCAACCATCATGGCTGCATTCATTGGTAACACCGAAGGAAGGACTTCCGACATGAGAACAGAAATCATAAGGATGATGGAAAATGCCAAATCAGAAGATGTGTCTTTCCAGGGGCGGGGAGTCTTCGAGCTCTCGGACGAAAAGGCAACGAACCCGATCGTGCCTTCTTTTGACATGAGCAATGAAGGGTCTTATTTCTTCGGAGACAATGCTGAGGAGTTTGACAGTTGAATGAATCCAAATCAAAAGATAATAGCAATTGGATTTACATCATTGGGGATATTAATCATTAGTGTCATTCTCCATGTAGTCAGCATTATAGTAACAGTACTGGCCCTAAATAACAATAGAACAGATCTGAACTGCAAAGAGACGATCATAAGGGAGTACAATGAAACAGTAAGAGTAGAAAAAATTACTCAATGGTATAATATCAGTACAATTAAGTACATGGAGAAACCTTCAAATGAATACTATATGAACAACACTGAACCACTTTGTGAGGCCCAAGGCTTTGCACCATTTTCCAAGGATAATGGAATACGAATTGGATCGAGGGGCCATGTTTTTGTGATAAGAGAACCTTTTGTATCATGTTCGCCTTCAGAATGTAGAACCTTTTTCCTCACACAGGGCTCATTACTCAATGACAAACATTCTAACGGCACAATAAAGGACCGAAGTCCGTATAGAACTCTGATGAGTGTCAAAATAGGACAATCACCTAATGTATATCAAGCTAGGTTTGAATCAGTGGCATGGTCAGCAACAGCATGCCATGATGGAAAAAAATGGATGACGGTTGGGGTCACAGGGCCTGACAACCAAGCAATTGCAGTAGTGAACTATGGGGGTGTTCCGGTTGATATTATTAATTCATGGGCAGGGGATATTTTAAGAACCCAAGAATCGTCATGCACCTGCATCAAAGGAGATTGTTATTGGGTAATGACTGATGGGCCTGCGAATAGACAAGCCAAATATAAGATATTCAAAGCAAAAAATGGAAAAGTGATTGGACAAACTGATATAAGTTTCAATGGAGGACACATAGAGGAGTGTTCTTGTTACCCCAATGAAGGGAAGGTGGAATGCATATGCAGGGACAATTGGACTGGAACAAATAGACCAATTTTGGTAATATCTTCTGATCTATCATACACAGTTGGATATTTGTGTGCTGGCATTCCCACTGACACTCCTAGGGGAGAGGATAGTCAATTCACGGGCTCATGTACAAACCCTTTGGGAAATAAAGGATACGGTGTAAAAGGTTTCGGATTTCGACAAGGAACTGACGTATGGGCCGGAAGGACAATTAGTAGAACTTCAAGATCAGGATTCGAAATAATAAAAATCAGGAATGGTTGGACACAGAACAGTAAAGACCAAATAAGGAGGCAAGTGATTATCGATGATCCAAATTGGTCAGGATATAGCGGTTCTTTCACATTGCCGGTTGAACTAACAAAAAAAGAATGTTTGGTGCCCTGTTTCTGGGTTGAAATGATTAGGGGTAAACCTGAAGAAAAAACAATATGGACCTCTAGCAGTTCCATTGTGATGTGTGGAGTAGATCATAAAATTGCCAGTTGGTCATGGCACGATGGAGCTATTCTTCCCTTTGACATCGATAAGATGATGAGTCTTCTAACCGAGGTCGAAACGTACGTTCTCTCTATCATGCCATCAGGCCCCCTCAAAGCCGAGATCGCGCAGAGACTTGAAGATGTCTTTGCAGGGAAGAACACCGATCTTGAGGCACTCATGGAGTGGCTAAAGACAAGACCAATCCTGTCACCTCTAACTAAAGGGATTTTAGGATTTGTATTCACGCTCACCGTGCCCAGTGAGCGAGGACTGCAGCGTAGACGCTTTGTCCAAAATGCCCTTAGTGGAAACGGAGATCCAAACAACATGGACAGAGCGGTAAAACTGTACAGGAAGCTTAAAAGAGAAATAACATTCCATGGGGCAAAAGAGGTGGCACTCAGCTATTCCACCGGTGCACTAGCCAGCTGCATGGGACTCATATACAACAGAATGGGAACTGTTACAACTGAAGTGGCATTTGGCCTGGTATGTGCCACATGTGAACAGATTGCTGATTCCCAGCACCGGTCTCATAGGCAGATGGTGACAACAACCAACCCATTAATCAGACATGAAAACAGAATGGTATTAGCCAGTACCACGGCTAAAGCCATGGAACAGATGGCAGGATCAAGTGAACAGGCAGCAGAGGCCATGGAGGTTGCTAGTAGGGCTAGGCAGATGGTACAGGCAATGAGAACCATTGGGACCCATCCTAGCTCCAGTGCTGGTTTGAAAGATGATCTCCTTGAAAACTTACAGGCCTACCAGAAACGGATGGGAGTGCAAATGCAGCGATTCAAGTGATCCTCTCGTTATTGCAGCAAGTATCATTGGGATATTGCACTTGATATTGTGGATTCTTGATCGTCTTTTCTTCAAATTCATTTATCGTCGCCTTAAATACGGGATGAAAAGAGGGCCTTCTACGGAAGGAGTACCTGAGTCCATGAGGGAAGAATATCGGCAGGAACAGCAGAATGCTGTGGATGTTGACGATGGTCATTTTGTCAACATAGAGCTAGAGTAAATGGATTCCAACACTGTGTCAAGCTTCCAGGTAGACTGTTTTCTCTGGCATGTCCGCAAACGATTCGCAGACCAAGAACTGGGTGATGCCCCATTCCTTGATCGGCTTCGCCGAGACCAGAAGTCCCTAAGGGGAAGAGGCAGCACTCTTGGTCTGGACATCGAAACAGCCACTCATGCAGGAAAGCAGATAGTGAAGCAGATTCTGGAAAAGGAATCAGATGAGGCACTTAAAATGACCATTGCCTCTGTTCCTACTTCACGCTACTTAACTGATATGACTCTTGATGAGATGTCAAGAGACTGGTTCATGCTCATGCCCAAGCAAAAAGTAACAGGCTCCCTATGTATAAGAATGGACCAGGCAATCATGGATAAGAACATCATCCTTAAAGCAAACTTTAGTGTGATTTTCGAAAGGCTGGAAACACTAATACTACTTAGAGCCTTCACTGAAGAAGGAGCAGTCGTTGGCGAAATTTCACCATTACCTTCTCTTCCAGGACATACTAATGAGGATGTCAAAAATGCAATTGGGGTCCTCATCGGAGGACTTAAATGGAATGATAATACGGTTAGAATCTCTGAAACTCTACAGAGATTCGCTTGGAGAAGCAGTAATGAGATTGGGAGATCTTCATTCCCTTCAAAGCAGAAATGAAAAATGGAGAGAACAATTAAGCCAGAAATTTGAAGAAATAAGATGGTTAATTGAAGAAGTGCGACATAGATTGAAAAATACAGAAAACAGTTTTGAACAAATAACATTTATGCAAGCCTTACAACTATTGCTTGAAGTAGAGCAAGAGATAAGAACTTTCTCGTTTCAGCTTATTTAA
		</sequence>
		<sequence>
			<taxon idref="cVII_236_A/equine/Tyne_and_Wear/10529/2019|North_East_England|2019-06-27"/>
			ATGGAGAGAATAAAAGAACTGAGAGATCTGATGTTGCAATCCCGCACCCGCGAGATACTAACCAAAACTACTGTGGACCACATGGCCATAATTAAGAAATATACATCAGGAAGACAAGAGAAGAACCCTGCACTTAGGATGAAATGGATGATGGCAATGAAATACCCAATTACAGCAGATAAGAGAGTAATGAAGATGATTCCTGAGAGAAATGAACAGGGACAAACCCTTTGGAGCAAGACGAACGATGCTGGCTCAGACCGCGTAATGGTATCACCCCTGGCAGTGACATGGTGGAATAGGAATGGACCAACAACAAGCACAATTCATTACCCAAAAGTCTACAAAACTTATTTTGAAAAGGTTGAAAGATTGAAACATGGAACCTTTGGCCCCGTTCATTTTAGGAATCAAGTCAAGATAAGACGGAGAGTTGATGTAAACCCTGGTCACGCAGACCTCAGTGCCAAAGAAGCACAAGATGTAATTATGGAAGTTGTTTTCCCAAACGAAGTGGGAGCCAGAATTCTAACATCGGAATCACAACTAACAATAACCAAAGAGAAAAAGGAAGAACTTCAGGACTGCAAAATTGCTCCCTTGATGGTAGCATACATGCTAGAAAGAGAATTGGTCCGAAAAACAAGGTTCCTCCCAGTAGCAGGAGGAACAAGCAGTGTATACATTGAAGTGCTGCATCTGACTCAAGGAACATGCTGGGAGCAAATGTACACTCCAGGAGGAGAAGTTAGAAATGATGATATTGATCAAAGTTTAATTATTGCAGCACGGAACATAGTGAGAAGAGCGACGGTATCAGCAGATCCACTAGCATCCCTACTGGAAATGTGCCACAGTACACAGATTGGTGGGATAAGGATGGTAGACATCCTTAAACAGAATCCAACTGAGGAACAAGCTGTGGATATATGCAAAGCAGCAATGGGATTGAGAATTAGCTCATCATTCAGCTTTGGTGGATTCACCTTCAAAAGAACAAGTGGATCATCAGTCAAGAGAGAAGAAGAAATGCTTACAGGCAACCTCCAAACATTGAAAATAAGAGTACATGAGGGCTATGAAGAATTCACAATGGTCGGAAGAAGAGCAACAGCCATTCTCAGAAAGGCAACCAGAAGATTGATTCAATTGATAGTAAGTGGGAGAGATGAACAATCAATTGCTGAAGCAGTAATTGTAGCCATGGTGTTTTCGCAAGAAGATTGCATGATAAAAGCAGTTCGAGGTGATTTGAACTTTGTTAATAGAGCAAATCAGCGTTTGAACCCCATGCATCAACTCTTGAGGCATTTCCAAAAAGATGCAAAAGTGCTTTTCCAAAACTGGGGAATTGAACCCATCGATAATGTAATGGGGATGATTGGAATATTGCCTGACATGACCCCAAGCACCGAGATGTCATTGAGAGGAGTGAGAGTCAGCAAGATGGGAGTGGATGAGTACTCCAGCACTGAGAGAGTGGTGGTGAGCATTGACCGTTTTTTAAGAGTTCGGGATCAAAGGGGAAACATACTACTGTCTCCTGAAGAAGTCAGTGAAACACAAGGAACGGAAAAGCTGACAATAATTTATTCGTCATCAATGATGTGGGAGATTAATGGTCCCGAATCAGTGTTAGTCAATACTTATCAATGGATCATCAGGAACTGGGAAATTGTAAAAATCCAGTGGTCACAGGACCCCACAATGCTATACAATAAGATAGAATTTGAGCCATTCCAATCCCTGGTCCCTAGGGCCACCAGAAGCCAATACAGCGGTTTCGTAAGAACCCTGTTTCAGCAAATGCGGGATGTACTTGGAACATTTGATACTGCTCAGATAATAAAACTCCTCCCTTTTGCCGCTGCTCCTCCGGAACAGAGTAGGATGCAGTTCTCTTCTTTAACTGTTAATGTAAGAGGTTCTGGAATGAGAATACTTGTAAGAGGCAATTCCCCAGTGTTCAACTACAATAGAACCACTAAACGGCTCACAATCCTCGGAAAGGATGCAGGTGCGCTTACTGAGGACCCGGATGAAGGTACAACTGGAATAGAATCTGCTGTTCTAAGAGGGTTTCTCATTTTGGGTAGAGAAAACAAGAGATATGGCCCAGCACTAAGCATCAATGAACTAAGCAAGCTTGCAAAAGGGGAGAAAGCCAATGTACTAATTGGGCAAGGGGACGTAGTGTTGGTAATGAAACGGAAACGTGACTCTAGCATACTTACTGACAGCCAGACAGCGACCAAAAGGGTTCGGATGGCCATCAATTAGATGGATGTCAATCCGACTCTACTTTTCTTAAAGGTGCCAGCGCAAAATGCTATAAGCACAACATTCCCTTATACTGGAGATCCTCCCTACAGTCATGGAACAGGGACAGGATACACCATGGATACTGTCAACAGAACACACCAATATTCAGAAAAAGGGAAATGGACAACAAACACTGAGATTGGAGCACCACAACTTAATCCAATCGATGGACCACTTCCTGAAGACAATGAACCAAGTGGATACGCCCAAACAGATTGTGTATTGGAAGCAATGGCTTTACTTGAAGAATCCCATCCCGGAATCTTTGAAAATTCGTGTCTTGAAACAATGGAGGTGGTACAGCAGACAAGAGTGGACAAACTAACACAAGGCCGACAAACTTATGATTGGACCTTGAACAGGAATCAACCTGCTGCAACAGCACTTGCTAATACGATTGAAGTATTCAGATCAAATGGCCTGACTTCCAATGAGTCGGGGAGATTGATGGACTTCCTCAAAGATGTCATGGAGTCCATGAACAAGGAAGAAATGGAAATAACAACACACTTCCAACGGAAGAGAAGAGTAAGAGACAACATGACAAAGCGAATGATAACACAGAGAACCATAGGGAAGAAAAAACAACGATTAAACAGAAAGAGCTACCTAATTAGAACATTGACCCTAAACACAATGACCAAGGACGCTGAGAGAGGGAAATTGAAACGACGAGCAATCGCTACCCCAGGGATGCAGATAAGAGGGTTTGTATATTTTGTTGAAACACTAGCCCGAAGAATATGTGAAAAGCTTGAACAATCAGGATTGCCAGTTGGCGGTAATGAGAAAAAGGCAAAACTGGCTAATGTCGTCAGAAAAATGATGACTAATTCCCAAGACACTGAACTCTCATTCACCATCACTGGGGACAATACCAAATGGAATGAAAATCAGAACCCACGCATATTCCTGGCAATGATCACATACATAACTAGAAACCAGCCAGAATGGTTCAGAAATGTTCTAAGCATTGCACCGATTATGTTCTCAAATAAAATGGCAAGACTGGGGAAAGGATACATGTTCGAAAGCAAAAGTATGAAATTGAGAACTCAAATACCAGCAGAAATGCTAGCAAGCATTGACCTAAAATATTTCAATGATTCAACAAAAAAGAAAATTGAAAAGATACGACCACTTCTGGTTGACGGGACTGCTTCACTAAGTCCTGGAATGATGATGGGAATGTTCAACATGTTGAGCACTGTGCTGGGTGTATCCATATTAAACCTGGGCCAGAGGAAATACACAAAGACCACATACTGGTGGGACGGTCTGCAATCATCCGATGACTTTGCGTTAATAGTGAATGCACCTAATCATGAGGGGATACAAGCTGGAGTAGACAGATTCTATAGAACTTGCAAACTGGTCGGGATCAACATGAGCAAGAAGAAGTCCTACATAAATAGAACTGGAACATTCGAATTCACAAGCTTTTTCTACCGATATGGTTTTGTAGCCAATTTCAGCATGGAACTACCCAGTTTTGGAGTTTCCGGAATAAATGAGTCTGCAGACATGAGCATTGGAGTGACAGTTATCAAAAACAACATGATAAATAATGATCTCGGCCCTGCCACTGCACAGATGGCACTCCAACTCTTCATTAAGGATTATCGGTACACATACCGATGTCATAGAGGCGATACCCAGATACAAACCAGAAGATCTTTTGAGTTGAAAAAACTATGGGAACAGACTCAATCAAAGACTGGTCTACTGGTATCAGATGGGGGTCCAAACCTATATAACATCAGAAACCTACACATCCCGGAAGTCTGTTTAAAATGGGAGCTAATGGATGAAGATTATAGGGGGAGGCTATGCAATCCATTGAATCCTTTTGTTAGTCACAAAGAAATTGAATCAGTCAACAGTGCAATAGTAATGCCTGCGCATGGTCCTGCCAAAAGCATGGAGTATGATGCTGTTGCAACAACACATTCTTGGATCCCCAAGAGGAACCGGTCCATATTGAACACAAGCCAAAGGGGAATACTCGAAGATGAGCAGATGTATCAAAAATGCTGCAACCTGTTTGAAAAATTCTTCCCCAGCAGCCCATACAGAAGACCGGTCGGAATTTCTAGTATGGCTGAGGCCATGGTATCCAGGGCCCGCATTGATGCACGAATTGACTTCGAATCTGGACGGATAAAGAAAGATGAGTTCGCTGAGATCATGAAGATCTGTTCCACCATTGAAGAGCTCGGACGGCAAAAATAGATGGAAGACTTTGTGCGACAGTGCTTCAATCCAATGATCGTCGAGCTTGCGGAAAAGGCAATGAAAGAATATGGAGAGGACCCAAAAATCGAAACAAACAAATTTGCAGCAATATGCACTCACTTGGAAGTCTGTTTCATGTACTCGGATTTCCACTTTATTAATGAACTAGGTAAATCAGTGGTCATAGAGTCTGGTGACCCAAATGCTCTTTTGAAACACAGATTTGAAATTATTGAAGGGAGAGACCGAACAATGGCATGGACAGTAGTAAACAGCATCTGCAACACCACAAGAGCTGAAAAACCTAAATTTCTTCCAGACTTATACGACTATAAGGAGAACAGATTTGTTGAAATTGGTGTGACAAGGAGAGAAGTTCACATATACTACCTGGAGAAGGCCAACAAAATAAAGTCTGAAAAGACACACATCCACATTTTCTCATTTACAGGGGAAGAAATGGCTACGAAAGCGGACTACACTCTTGATGAAGAGAGTAGAGCCAGAATAAAGACCAGGCTATTCACTATAAGACAAGAAATGGCCAGTAGGGGCCTCTGGGATTCCTTTCGTCAGTCCGAGAGAGGCGAAGAGACAATTGAAGAAAGATTTGAAATCACAGGGACGATGCGCAAGCTTGCCAATTACAGTCTCCCACCGAACTTCTCCAGCCTTGAAAATTTTAGAGTCTATGTGGATGGATTCAAGCCGAATGGATGCATTGAGAGTAAGCTTTCTCAAATGTCCAAAGAAGTAAATGCCAGAATTGAATCATTTTCAAAGACAACACCCCGACCACTCAAAATGCCAGGTGGTCCACCCTGCCATCAGCGATCTAAATTCTTGCTAATGGATGCTCTGAAACTGAGCATTGAGGACCCAAGTCACGAGGGAGAGGGAATACCACTATATGATGCAATCAAATGCATGAAAACTTTCTTTGGATGGAAAGAACCCAGTATTGTTAAACCACATGAAAAAGGCATAAACCCGAACTATATCCAAACTTGGAAGCAAGTATTAGAAGAAATACAAGACATTGAGAACGAAGAAAGGATCCCCAAGACCAAGAATATGAAAAAAACAAGCCAATTGAGRTGGGCACTAGGTGAAAATATGGCACCAGAGAAAGTGGATTTTGAGGATTGTAAAGACATCAGTGATCTAAAACAGTATGACAGTGATGAACCAGAAACAAGGTCTCTTGCAAGTTGGATTCAAAATGAGTTCAACAAAGCTTGTGAGCTGACAGATTCAAGCTGGATAGAGCTCGATGAAATTGGGGAGGATGTCGCCCCAATAGAATACATTGCGAGCATGAGGAGAAATTATTTTACCGCTGAGATTTCCCATTGTAGAGCAACAGAATATATAATGAAAGGAGTGTACATCAACACCGCTCTACTCAATGCATCCTGTGCTGCGATGGATGAATTTCAATTAATTCCGATGATAAGTAAATGCAGGACCAAAGAAGGGAGAAGGAAAACAAATTTATATGGATTCATAGTAAAGGGAAGGTCCCATTTAAGAAATGATACTGACGTGGTGAACTTTGTAAGTATGGAATTTTCTCTTACTGATCCAAGATTTGAGCCGCACAAATGGGAAAAATACTGCGTTCTAGAGATTGGAGACATGCTTCTAAGAACTGCTGTAGGTCAAGTGTCAAGACCCATGTTTTTGTATGTGAGGACAAATGGGACCTCTAAAATTAAAATGAAATGGGGAATGGAAATGAGGCGCTGCCTCCTTCAGTCTCTGCAACAGATTGAAAGCATGATCGAAGCTGAGTCCTCAGTCAAAGAAAAGGACATGACCAAAGAATTTTTTGAGAACAAATCAGAAACATGGCCTATAGGAGAGTCCCCCAAAGGAGTGGAAGAGGGCTCGATCGGAAAGGTTTGCAGGACCTTATTAGCAAAATCTGTGTTTAACAGTTTGTATGCATCTCCACAATTGGAAGGATTTTCAGCTGAATCTAGGAAATTACTTCTCATTGTTCAGGCTCTTAGGGATAACCTGGAACCTGGAACCTTTGATATTGGGGGATTATATGAATCAATTGAGGAGTGCCTGATTAATGATCCCTGGGTTTTGCTTAATGCATCTTGGTTCAACTCCTTCCTTACACATGCACTGAAGTAGATGACGATAACCATTATTTTGATACTACTGACCCATTGGGCTTACAGTCAAAACCCAATAAATGACAACAACACAGCCACATTGTGTCTAGGACACCATGCAGTAGCAAATGGAACATTGGTAAAAACAATAAGTGATGATCAAATTGAGGTGACAAATGCTACAGAATTAGTTCAGAGCATTCCAATGGGGAAAATATGCAACAATTCGTATAGAATTCTAGATGGAAAGGATTGCACATTAATAGATGCAATGCTAGGAGATCCCCACTGTGACGCCTTTCAGTATGAGAATTGGGACCTCTTTATAGAAAGAAGCAGCGCCTTCAGCAATTGCTACCCATATGACATCCCTAACTATGCATCGCTCCGATCCATTGTAGCATCCTCAGGAACATTGGAATTCACAGCAGAGGGATTCACATGGACAGGTGTCACTCAAAACGGAAGAAGCGGATCCTGCAAAAGGGGATCAGCCGATAGTTTCTTTAGCCGACTGAATTGGCTAACAAAATCCGGAAGCTCTTACCCCATATTGAATGTGACAATGCCTAACAACAAAAACTTCGACAAGCTATACATCTGGGGGATCCATCACCCGAGCTCAACTCAAGAGCAGACAAAATTGTATATCCAGGAATCAGGGCGAGTAACAGTCTCAACAAAAAGAAGTCAACAAACAATAATCCCTAACATTGGGTCTAGACCATGGATCAGAGGTCAATCAGGTAGGATAAGCATATACTGGACCATTGTAAAACCTGGAGATATTCTAATGATAAACAGTAATGGCAACTTAGTTGCACCGCGGGGATACTTTAAATTGAAAACAGGGAAAAGCTCTGTAATGAGATCAGACGTACCCATAGACATTTGTGTGTCTGAATGTATTACACCAAATGGAAGCATCTCCAACGACAAGCCATTCCAAAATGTGAACAAAGTTACATATGGAAAATGTCCCAAGTATATCAGACAAAACACTTTAAAGCTGGCCACTGGGATGAGGAATGTACCAGAAAAGCAAATCAGAGGAATCTTCGGGGCAATAGCGGGATTCATCGAAAACGGCTGGGAAGGAATGGTTGATGGATGGTATGGGTTCCGATACCAAAACTCTGAAGGAACAGGGCAAGCTGCAGATCTAAAGAGCACTCAAACAGCCATCGACCAGATCAATGGAAAGTTAAACAGAGTGATTGAAAGAACAAATGAGAAATTCCATCAAATAGAGAAGGAATTCTCAGAAGTAGAAGGAAGAATTCAGGACTTGGAGAAATATGTAGAAGACACCAAAATAGACCTATGGTCCTACAATGCAGAATTGCTGGTGGCTCTAGAAAATCAACATACAATTGACTTAACAGATGCAGAAATGAATAAATTGTTTGAGAGAACTAGACGCCTGTTAAGAGAAAACGCAGAAGACATGGGAGGTGGATGTTTCAAGATTTACCACAAATGTAATAATGCATGCATTGGATCAATAAGAAATGGGACATATGACCATTACATATACAGAGATGAAGCATTAAACAACCGATTTCAGATCAAAGGTGTAGAGTTGAAATCAGGCTACAAAGATTGGATACTCTGGATTTCATTCGCCATATCATGCTTCTTAATTTGCGTTGTTCTATTGGGTTTTATTATGTGGGCTTGCCAAAAAGGCAACATCAGATGCAACATTTGCATTATGGCGTCTCAAGGCACCAAACGATCCTATGAACAGATGGAAACTGATGGGGAACGCCAGAATGCAACTGAAATCAGAGCATCTGTCGGAAGGATGGTGGGAGGAATTGGCCGGTTTTATGTTCAGATGTGTACTGAGCTTAAACTAAACGACCATGAAGGGCGACTGATTCAGAACAGCATAACAATAGAAAGGATGGTGCTTTCGGCATTCGACGAAAGAAGAAACAAGTATCTCGAGGAGCATCCCAGTGCTGGGAAAGACCCTAAGAAAACAGGAGGCCCTATATACAGAAGGAAAGATGGGAAATGGATGAGGGAACTCATCCTCCATGATAAAGAAGAAATCATGAGAATCTGGCGTCAGGCCAACAATGGTGAAGACGCTACTGCTGGTCTTACTCATATGATGATCTGGCACTCCAATCTCAATGACACCACATACCAAAGAACAAGGGCTCTTGTTCGAACTGGGATGGATCCCAGAATGTGCTCTCTGATGCAAGGCTCAACCCTCCCACGGAGATCTGGAGCAGCTGGTGCTGCAGTAAAAGGTGTTGGAACAATGGTAATGGAACTCATCAGAATGATCAAACGCGGAATAAATGATCGGAATTTCTGGAGAGGTGAAAATGGTCGAAGAACCAGAATTGCTTATGAAAGAATGTGCAATATCCTCAAAGGGAAATTCCAGACAGCAGCACAACGAGCTATGATGGACCAGGTGAGAGAAGGCCGCAATCCTGGAAACGCTGAGATTGAGGATCTCATTTTCTTGGCACGATCAGCACTTATTTTGAGAGGATCAGTAGCCCATAAATCATGCCTACCTGCCTGTGTTTATGGCCTTGCAGTAACCAGTGGATATGACTTTGAGAAGGAAGGATACTCTCTGGTTGGAATTGATCCTTTCAAACTACTCCAGAACAGCCAGATTTTCAGTCTAATCAGACCAAAAGAAAACCCAGCACACAAGAGCCAGTTGGTGTGGATGGCATGCCATTCTGCAGCATTTGAAGACCTAAGAGTTTTAAATTTCATTAGAGGAACCAAAGTAATCCCAAGAGGACAGTTAACAACCAGAGGAGTTCAAATAGCTTCAAATGAAAACATGGAGACAATAGACTCTAGCACACTTGAACTGAGAAGCAAGTATTGGGCAATAAGGACCAGAAGCGGAGGAAACACCAGTCAACAGAGAGCATCTGCAGGACAGATAAGTGTGCAACCTACTTTCTCAGTACAGAGAAACCTTCCTTTTGAAAGAGCAACCATCATGGCTGCATTCATTGGTAACACCGAAGGAAGGACTTCCGACATGAGAACAGAAATCATAAGGATGATGGAAAATGCCAAATCAGAAGATGTGTCTTTCCAGGGGCGGGGAGTCTTCGAGCTCTCGGACGAAAAGGCAACGAACCCGATCGTGCCTTCTTTTGACATGAGCAATGAAGGGTCTTATTTCTTCGGAGACAATGCTGAGGAGTTTGACAGTTGAATGAATCCAAATCAAAAGATAATAGCAATTGGATTTACATCATTGGGGATATTAATCATTAGTGTCATTCTCCATGTAGTCAGCATTATAGTAACAGTACTGGCCCTAAATAACAATAGAACAGATCTGAACTGCAAAGAGACGATCATAAGGGAGTACAATGAAACAGTAAGAGTAGAAAAAATTACTCAATGGTATAATATCAGTACAATTAAGTACATGGAGAAACCTTCAAATGAATACTATATGAACAACACTGAACCACTTTGTGAGGCCCAAGGCTTTGCACCATTTTCCAAGGATAATGGAATACGAATTGGATCGAGGGGCCATGTTTTTGTGATAAGAGAACCTTTTGTATCATGTTCGCCTTCAGAATGTAGAACCTTTTTCCTCACACAGGGCTCATTACTCAATGACAAACATTCTAACGGCACAATAAAGGACCGAAGTCCGTATAGAACTCTGATGAGTGTCAAAATAGGACAATCACCTAATGTATATCAAGCTAGGTTTGAATCAGTGGCATGGTCAGCAACAGCATGCCATGATGGAAAAAAATGGATGACGGTTGGGGTCACAGGGCCTGACAACCAAGCAATTGCAGTAGTGAACTATGGGGGTGTTCCGGTTGATATTATTAATTCATGGGCAGGGGATATTTTAAGAACCCAAGAATCGTCATGCACCTGCATCAAAGGAGATTGTTATTGGGTAATGACTGATGGGCCGGCGAATAGACAAGCCAAATATAAGATATTCAAAGCAAAAAATGGAAAAGTGATTGGACAAACTGATATAAGTTTCAATGGAGGACACATAGAGGAGTGTTCTTGTTACCCCAATGAAGGGAAGGTGGAATGCATATGCAGGGACAATTGGACTGGAACAAATAGACCAATTTTGGTAATATCTTCTGATCTATCATACACAGTTGGATATTTGTGTGCTGGCATTCCCACTGACACTCCTAGGGGAGAGGATAGTCAATTCACGGGCTCATGTACAAACCCTTTGGGAAATAAAGGATACGGTGTAAAAGGTTTCGGATTTCGACAAGGAACTGACGTATGGGCCGGAAGGACAATTAGTAGAACTTCAAGATCAGGATTCGAAATAATAAAAATCAGGAATGGTTGGACACAGAACAGTAAAGACCAAATAAGGAGGCAAGTGATTATCGATGATCCAAATTGGTCAGGATATAGCGGTTCTTTCACATTGCCGGTTGAACTAACAAAAAAAGAATGTTTGGTGCCCTGTTTCTGGGTTGAAATGATTAGGGGTAAACCTGAAGAAAAAACAATATGGACCTCTAGCAGCTCCATTGTGATGTGTGGAGTAGATCATAAAATTGCCAGTTGGTCATGGCACGATGGAGCTATTCTTCCCTTTGACATCGATAAGATGATGAGTCTTCTAACCGAGGTCGAAACGTACGTTCTCTCTATCATGCCATCAGGCCCCCTCAAAGCCGAGATCGCGCAGAGACTTGAAGATGTCTTTGCAGGGAAGAACACCGATCTTGAGGCACTCATGGAGTGGCTAAAGACAAGACCAATCCTGTCACCTCTAACTAAAGGGATTTTAGGATTTGTATTCACGCTCACCGTGCCCAGTGAGCGAGGACTGCAGCGTAGACGCTTTGTCCAAAATGCCCTTAGTGGAAACGGAGATCCAAACAACATGGACAGAGCGGTAAAACTGTACAGGAAGCTTAAAAGAGAAATAACATTCCATGGGGCAAAAGAGGTGGCACTCAGCTATTCCACCGGTGCACTAGCCAGCTGCATGGGACTCATATACAACAGAATGGGAACTGTTACAACTGAAGTGGCATTTGGCCTGGTATGTGCCACATGTGAACAGATTGCTGATTCCCAGCACCGGTCTCATAGGCAGATGGTGACAACAACCAACCCATTAATCAGACATGAAAACAGAATGGTATTAGCCAGTACCACGGCTAAAGCCATGGAACAGATGGCAGGATCAAGTGAACAGGCAGCAGAGGCCATGGAGGTTGCTAGTAGGGCTAGGCAGATGGTACAGGCAATGAGAACCATTGGGACCCATCCTAGCTCCAGTGCTGGTTTGAAAGATGATCTCCTTGAAAACTTACAGGCCTACCAGAAACGGATGGGAGTGCAAATGCAGCGATTCAAGTGATCCTCTCGTTATTGCAGCAAGTATCATTGGGATATTGCACTTGATATTGTGGATTCTTGATCGTCTTTTCTTCAAATTCATTTATCGTCGCCTTAAATACGGGATGAAAAGAGGGCCTTCTACGGAAGGAGTACCTGAGTCCATGAGGGAAGAATATCGGCAGGAACAGCAGAATGCTGTGGATGTTGACGATGGTCATTTTGTCAACATAGAGCTAGAGTAAATGGATTCCAACACTGTGTCAAGCTTCCAGGTAGACTGTTTTCTCTGGCATGTCCGCAAACGATTCGCAGACCAAGAACTGGGTGATGCCCCATTCCTTGATCGGCTTCGCCGAGACCAGAAGTCCCTAAGGGGAAGAGGCAGCACTCTTGGTCTGGACATCGAAACAGCCACTCATGCAGGAAAGCAGATAGTGAAGCAGATTCTGGAAAAGGAATCAGATGAGGCACTTAAAATGACCATTGCCTCTGTTCCTACTTCACGCTACTTAACTGATATGACTCTTGATGAGATGTCAAGAGACTGGTTCATGCTCATGCCCAAGCAAAAAGTAACAGGCTCCCTATGTATAAGAATGGACCAGGCAATCATGGATAAGAACATCATCCTTAAAGCAAACTTTAGTGTGATTTTCGAAAGGCTGGAAACACTAATACTACTTAGAGCCTTCACTGAAGAAGGAGCAGTCGTTGGCGAAATTTCACCATTACCTTCTCTTCCAGGACATACTAATGAGGATGTCAAAAATGCAATTGGGGTCCTCATCGGAGGACTTAAATGGAATGATAATACGGTTAGAATCTCTGAAACTCTACAGAGATTCGCTTGGAGAAGCAGTAATGAGATTGGGAGATCTTCATTCCCTTCAAAGCAGAAATGAAAAATGGAGAGAACAATTAAGCCAGAAATTTGAAGAAATAAGATGGTTAATTGAAGAAGTGCGACATAGATTGAAAAATACAGAAAACAGTTTTGAACAAATAACATTTATGCAAGCCTTACAACTATTGCTTGAAGTAGAGCAAGAGATAAGAACTTTCTCGTTTCAGCTTATTTAA
		</sequence>
		<sequence>
			<taxon idref="cVII_257_A/equine/London/10755/2019|London|2019-07-05"/>
			ATGGAGAGAATAAAAGAACTGAGAGATCTGATGTTGCAATCCCGCACCCGCGAGATACTAACCAAAACTACTGTGGACCACATGGCCATAATTAAGAAATATACATCAGGAAGACAAGAGAAGAACCCTGCACTTAGGATGAAATGGATGATGGCAATGAAATACCCAATTACAGCAGATAAGAGAGTAATGAAGATGATTCCTGAGAGAAATGAACAGGGACAAACCCTTTGGAGCAAGACGAACGATGCTGGCTCAGACCGCGTAATGGTATCACCCCTGGCAGTGACATGGTGGAATAGGAATGGACCAACAACAAGCACAATTCATTACCCAAAAGTCTACAAAACTTATTTTGAAAAGGTTGAAAGATTGAAACATGGAACCTTTGGCCCCGTTCATTTTAGGAATCAAGTCAAGATAAGACGGAGAGTTGATGTAAACCCTGGTCACGCAGACCTCAGTGCCAAAGAAGCACAAGATGTAATTATGGAAGTTGTTTTCCCAAACGAAGTGGGAGCCAGAATTCTAACATCGGAATCACAACTAACAATAACCAAAGAGAAAAAGGAAGAACTTCAGGACTGCAAAATTGCTCCCTTGATGGTAGCATACATGCTAGAAAGAGAATTGGTCCGAAAAACAAGGTTCCTCCCAGTAGCAGGAGGAACAAGCAGTGTATACATTGAAGTGCTGCATCTGACTCAAGGAACATGCTGGGAGCAAATGTACACTCCAGGAGGAGAAGTTAGAAATGATGATATTGATCAAAGTTTAATTATTGCAGCACGGAACATAGTGAGAAGAGCGACGGTATCAGCAGATCCACTAGCATCCCTACTGGAAATGTGCCACAGTACACAGATTGGTGGGATAAGGATGGTAGACATCCTTAAACAGAATCCAACTGAGGAACAAGCTGTGGATATATGCAAAGCAGCAATGGGATTGAGAATTAGCTCATCATTCAGCTTTGGTGGATTCACCTTCAAAAGAACAAGTGGATCATCAGTCAAGAGAGAAGAAGAAATGCTTACAGGCAACCTCCAAACATTGAAAATAAGAGTACATGAGGGCTATGAAGAATTCACAATGGTCGGAAGAAGAGCAACAGCCATTCTCAGAAAGGCAACCAGAAGATTGATTCAATTGATAGTAAGTGGGAGAGATGAACAATCAATTGCTGAAGCAGTAATTGTAGCCATGGTGTTTTCGCAAGAAGATTGCATGATAAAAGCAGTTCGAGGTGATTTGAACTTTGTTAATAGAGCAAATCAGCGTTTGAACCCCATGCATCAACTCTTGAGGCATTTCCAAAAAGATGCAAAAGTGCTTTTCCAAAACTGGGGAATTGAACCCATCGATAATGTAATGGGGATGATTGGAATATTGCCTGACATGACCCCAAGCACCGAGATGTCATTGAGAGGAGTGAGAGTCAGCAAGATGGGAGTGGATGAGTACTCCAGCACTGAGAGAGTGGTGGTGAGCATTGACCGTTTTTTAAGAGTTCGGGATCAAAGGGGAAACATACTACTGTCTCCTGAAGAAGTCAGTGAAACACAAGGAACGGAAAAGCTGACAATAATTTATTCGTCATCAATGATGTGGGAGATTAATGGTCCCGAATCAGTGTTAGTCAATACTTATCAATGGATCATCAGGAACTGGGAAATTGTAAAAATCCAGTGGTCACAGGACCCCACAATGCTATACAATAAGATAGAATTTGAGCCATTCCAATCCCTGGTCCCTAGGGCCACCAGAAGCCAATACAGCGGTTTCGTAAGAACCCTGTTTCAGCAAATGCGGGATGTACTTGGAACATTTGATACTGCTCAGATAATAAAACTCCTCCCTTTTGCCGCTGCTCCTCCGGAACAGAGTAGGATGCAGTTCTCTTCTTTAACTGTTAATGTAAGAGGTTCTGGAATGAGAATACTTGTAAGAGGCAATTCCCCAGTGTTCAACTACAATAGAACCACTAAACGGCTCACAATCCTCGGAAAGGATGCAGGTGCGCTTACTGAGGACCCGGATGAAGGTACAACTGGAATAGAATCTGCTGTTCTAAGAGGGTTTCTCATTTTGGGTAGAGAAAACAAGAGATATGGCCCAGCACTAAGCATCAATGAACTAAGCAAGCTTGCAAAAGGGGAGAAAGCCAATGTACTAATTGGGCAAGGGGACGTAGTGTTGGTAATGAAACGGAAACGTGACTCTAGCATACTTACTGACAGCCAGACAGCGACCAAAAGGGTTCGGATGGCCATCAATTAGATGGATGTCAATCCGACTCTACTTTTCTTAAAGGTGCCAGCGCAAAATGCTATAAGCACAACATTCCCTTATACTGGAGATCCTCCCTACAGTCATGGAACAGGGACAGGATACACCATGGATACTGTCAACAGAACACACCAATATTCAGAAAAAGGGAAATGGACAACAAACACTGAGATTGGAGCACCACAACTTAATCCAATCGATGGACCACTTCCTGAAGACAATGAACCAAGTGGATACGCCCAAACAGATTGTGTATTGGAAGCAATGGCTTTACTTGAAGAATCCCATCCCGGAATCTTTGAAAATTCGTGTCTTGAAACAATGGAGGTGGTACAGCAGACAAGAGTGGACAAACTAACACAAGGCCGACAAACTTATGATTGGACCTTGAACAGGAATCAACCTGCTGCAACAGCACTTGCTAATACGATTGAAGTATTCAGATCAAATGGCCTGACTTCCAATGAGTCGGGGAGATTGATGGACTTCCTCAAAGATGTCATGGAGTCCATGAACAAGGAAGAAATGGAAATAACAACACACTTCCAACGGAAGAGAAGAGTAAGAGACAACATGACAAAGCGAATGATAACACAGAGAACCATAGGGAAGAAAAAACAACGATTAAACAGAAAGAGCTACCTAATTAGAACATTGACCCTAAACACAATGACCAAGGACGCTGAGAGAGGGAAATTGAAACGACGAGCAATCGCTACCCCAGGGATGCAGATAAGAGGGTTTGTATATTTTGTTGAAACACTAGCCCGAAGAATATGTGAAAAGCTTGAACAATCAGGATTGCCAGTTGGCGGTAATGAGAAAAAGGCAAAACTGGCTAATGTCGTCAGAAAAATGATGACTAATTCCCAAGACACTGAACTCTCATTCACCATCACTGGGGACAATACCAAATGGAATGAAAATCAGAACCCACGCATATTCCTGGCAATGATCACATACATAACTAGAAACCAGCCAGAATGGTTCAGAAATGTTCTAAGCATTGCACCGATTATGTTCTCAAATAAAATGGCAAGACTGGGGAAAGGATACATGTTCGAAAGCAAAAGTATGAAATTGAGAACTCAAATACCAGCAGAAATGCTAGCAAGCATTGACCTAAAATATTTCAATGATTCAACAAAAAAGAAAATTGAAAAGATACGACCACTTCTGGTTGACGGGACTGCTTCACTAAGTCCTGGAATGATGATGGGAATGTTCAACATGTTGAGCACTGTGCTGGGTGTATCCATATTGAACCTGGGCCAGAGGAAATACACAAAGACCACATACTGGTGGGACGGTCTGCAATCATCCGATGACTTTGCGTTAATAGTGAATGCACCTAATCATGAGGGGATACAAGCTGGAGTAGACAGATTCTATAGAACTTGCAAACTGGTCGGGATCAACATGAGCAAGAAGAAGTCCTACATAAATAGAACTGGAACATTCGAATTCACAAGCTTTTTCTACCGATATGGTTTTGTAGCCAATTTCAGCATGGAACTACCCAGTTTTGGAGTTTCCGGAATAAATGAGTCTGCAGACATGAGCATTGGAGTGACAGTTATCAAAAACAACATGATAAATAATGATCTCGGCCCTGCCACTGCACAGATGGCACTCCAACTCTTCATTAAGGATTATCGGTACACATACCGATGTCATAGAGGCGATACCCAGATACAAACCAGAAGATCTTTTGAGTTGAAAAAACTATGGGAACAGACTCAATCAAAGACTGGTCTACTGGTATCAGATGGGGGTCCAAACCTATATAACATCAGAAACCTACACATCCCGGAAGTCTGTTTAAAATGGGAGCTAATGGATGAAGATTATAGGGGGAGGCTATGCAATCCATTGAATCCTTTTGTTAGTCACAAAGAAATTGAATCAGTCAACAGTGCAATAGTAATGCCTGCGCATGGTCCTGCCAAAAGCATGGAGTATGATGCTGTTGCAACAACACATTCTTGGATCCCCAAGAGGAACCGGTCCATATTGAACACAAGCCAAAGGGGAATACTCGAAGATGAGCAGATGTATCAAAAATGCTGCAACCTGTTTGAAAAATTCTTCCCCAGCAGCCCATACAGAAGACCGGTCGGAATTTCTAGTATGGCTGAGGCCATGGTATCCAGGGCCCGCATTGATGCACGAATTGACTTCGAATCTGGACGGATAAAGAAAGATGAGTTCGCTGAGATCATGAAGATCTGTTCCACCATTGAAGAGCTCGGACGGCAAAAATAGATGGAAGACTTTGTGCGACAGTGCTTCAATCCAATGATCGTCGAGCTTGCGGAAAAGGCAATGAAAGAATATGGAGAGGACCCAAAAATCGAAACAAACAAATTTGCAGCAATATGCACTCACTTGGAAGTCTGTTTCATGTACTCGGATTTCCACTTTATTAATGAACTAGGTAAATCAGTGGTCATAGAGTCTGGTGACCCAAATGCTCTTTTGAAACACAGATTTGAAATTATTGAAGGGAGAGACCGAACAATGGCATGGACAGTAGTAAACAGCATCTGCAACACCACAAGAGCTGAAAAACCTAAATTTCTTCCAGACTTATACGACTATAAGGAGAACAGATTTGTTGAAATTGGTGTGACAAGGAGAGAAGTTCACATATACTACCTGGAGAAGGCCAACAAAATAAAGTCTGAAAAGACACACATCCACATTTTCTCATTTACAGGGGAAGAAATGGCTACGAAAGCGGACTACACTCTTGATGAAGAGAGTAGAGCCAGAATAAAGACCAGGCTATTCACTATAAGACAAGAAATGGCCAGTAGGGGCCTCTGGGATTCCTTTCGTCAGTCCGAGAGAGGCGAAGAGACAATTGAAGAAAGATTTGAAATCACAGGGACGATGCGCAAGCTTGCCAATTACAGTCTCCCACCGAACTTCTCCAGCCTTGAAAATTTTAGAGTCTATGTGGATGGATTCAAGCCGAATGGATGCATTGAGAGTAAGCTTTCTCAAATGTCCAAAGAAGTAAATGCCAGAATTGAATCATTTTCAAAGACAACACCCCGACCACTCAAAATGCCAGGTGGTCCACCCTGCCATCAGCGATCTAAATTCTTGCTAATGGATGCTCTGAAACTGAGCATTGAGGACCCAAGTCACGAGGGAGAGGGAATACCACTATATGATGCAATCAAATGCATGAAAACTTTCTTTGGATGGAAAGAACCCAGTATTGTTAAACCACATGAAAAAGGCATAAACCCGAACTATATCCAAACTTGGAAGCAAGTATTAGAAGAAATACAAGACATTGAGAACGAAGAAAGGATCCCCAAGACCAAGAATATGAAAAAAACAAGCCAATTGAGATGGGCACTAGGTGAAAATATGGCACCAGAGAAAGTGGATTTTGAGGATTGTAAAGACGTCAGTGATCTAAAACAGTATGACAGTGATGAACCAGAAACAAGGTCTCTTGCAAGTTGGATTCAAAATGAGTTCAACAAAGCTTGTGAGCTGACAGATTCAAGCTGGATAGAGCTCGATGAAATTGGGGAGGATGTCGCCCCAATAGAATACATTGCGAGCATGAGGAGAAATTATTTTACCGCTGAGATTTCCCATTGTAGAGCAACAGAATATATAATGAAAGGAGTATACATCAACACCGCTCTACTCAATGCATCCTGTGCTGCGATGGATGAATTTCAATTAATTCCGATGATAAGTAAATGCAGGACCAAAGAAGGGAGAAGGAAAACAAATTTATATGGATTCATAGTAAAGGGAAGGTCCCATTTAAGAAATGATACTGACGTGGTGAACTTTGTAAGTATGGAATTTTCTCTTACTGATCCAAGATTTGAGCCGCACAAATGGGAAAAATACTGCGTTCTAGAGATTGGAGACATGCTTCTAAGAACTGCTGTAGGTCAAGTGTCAAGACCCATGTTTTTGTATGTGAGGACAAATGGGACCTCTAAAATTAAAATGAAATGGGGAATGGAAATGAGGCGCTGCCTCCTTCAGTCTCTGCAACAGATTGAAAGCATGATCGAAGCTGAGTCCTCAGTCAAAGAAAAGGACATGACCAAAGAATTTTTTGAGAACAAATCAGAAACATGGCCTATAGGAGAGTCCCCCAAAGGAGTGGAAGAGGGCTCGATCGGAAAGGTTTGCAGGACCTTATTAGCAAAATCTGTGTTTAACAGTTTGTATGCATCTCCACAATTGGAAGGATTTTCAGCTGAATCTAGGAAATTACTTCTCATTGTTCAGGCTCTTAGGGATAACCTGGAACCTGGAACCTTTGATATTGGGGGATTATATGAATCAATTGAGGAGTGCCTGATTAATGATCCCTGGGTTTTGCTTAATGCATCTTGGTTCAACTCCTTCCTTACACATGCACTGAAGTAGATGACGATAACCATTATTTTGATACTACTGACCCATTGGGCTTACAGTCAAAACCCAATAAATGACAACAACACAGCCACATTGTGTCTAGGACACCATGCAGTAGCAAATGGAACATTGGTAAAAACAATAAGTGATGACCAAATTGAGGTGACAAATGCTACAGAATTAGTTCAGAGCATTCCAATGGGGAAAATATGCAACAATTCGTATAGAATTCTAGATGGAAAGGATTGCACATTAATAGATGCAATGCTAGGAGATCCCCACTGTGACGCCTTTCAGTATGAGAATTGGGACCTCTTTATAGAAAGAAGCAGCGCCTTCAGCAATTGCTACCCATATGACATCCCTAACTATGCATCGCTCCGATCCATTGTAGCATCCTCAGGAACATTGGAATTCACAGCAGAGGGATTCACATGGACAGGTGTCACTCAAAACGGAAGAAGCGGATCCTGCAAAAGGGGATCAGCCGATAGTTTCTTTAGCCGACTGAATTGGCTAACAAAATCCGGAAGCTCTTACCCCATATTGAATGTGACAATGCCTAACAACAAAAACTTCGACAAGCTATACATCTGGGGGATCCATCACCCGAGCTCAACTCAAGAGCAGACAAAATTGTATATCCAGGAATCAGGGCGAGTAACAGTCTCAACAAAAAGAAGTCAACAAACAATAATCCCTAACATTGGGTCTAGACCATGGATCAGAGGTCAATCAGGTAGGATAAGCATATACTGGACCATTGTAAAACCTGGAGATATTCTAATGATAAACAGTAATGGCAACTTAGTTGCACCGCGGGGATACTTTAAATTGAAAACAGGGAAAAGCTCTGTAATGAGATCAGACGTACCCATAGACATTTGTGTGTCTGAATGTATTACACCAAATGGAAGCATCTCCAACGACAAGCCATTCCAAAATGTGAACAAAGTTACATATGGAAAATGTCCCAAGTATATCAGACAAAACACTTTAAAGCTGGCCACTGGGATGAGGAATGTACCAGAAAAGCAAATCAGAGGAATCTTCGGGGCAATAGCGGGATTCATCGAAAACGGCTGGGAAGGAATGGTTGATGGATGGTATGGGTTCCGATACCAAAACTCTGAAGGAACAGGGCAAGCTGCAGATCTAAAGAGCACTCAAACAGCCATCGACCAGATCAATGGAAAGTTAAACAGAGTGATTGAAAGAACAAATGAGAAATTCCATCAAATAGAGAAGGAATTCTCAGAAGTAGAAGGAAGAATTCAGGACTTGGAGAAATATGTAGAAGACACCAAAATAGACCTATGGTCCTACAATGCAGAATTGCTGGTGGCTCTAGAAAATCAACATACAATTGACTTAACAGATGCAGAAATGAATAAATTGTTTGAGAGAACTAGACGCCTGTTAAGAGAAAACGCAGAAGACATGGGAGGTGGATGTTTCAAGATTTACCACAAATGTAATAATGCATGCATTGGATCAATAAGAAATGGGACATATGACCATTACATATACAGAGATGAAGCATTAAACAACCGATTTCAGATCAAAGGTGTAGAGTTGAAATCAGGCTACAAAGATTGGATACTCTGGATTTCATTCGCCATATCATGCTTCTTAATTTGCGTTGTTCTATTGGGTTTTATTATGTGGGCTTGCCAAAAAGGCAACATCAGATGCAACATTTGCATTATGGCGTCTCAAGGCACCAAACGATCCTATGAACAGATGGAAACTGATGGGGAACGCCAGAATGCAACTGAAATCAGAGCATCTGTCGGAAGGATGGTGGGAGGAATTGGCCGGTTTTATGTTCAGATGTGTACTGAGCTTAAACTAAACGACCATGAAGGGCGACTGATTCAGAACAGCATAACAATAGAAAGGATGGTGCTTTCGGCATTCGACGAAAGAAGAAACAAGTATCTCGAGGAGCATCCCAGTGCTGGGAAAGACCCTAAGAAAACAGGAGGCCCTATATACAGAAGGAAAGATGGGAAATGGATGAGGGAACTCATCCTCCATGATAAAGAAGAAATCATGAGAATCTGGCGTCAGGCCAACAATGGTGAAGACGCTACTGCTGGTCTTACTCATATGATGATCTGGCACTCCAATCTCAATGACACCACATACCAAAGAACAAGGGCTCTTGTTCGAACTGGGATGGATCCCAGAATGTGCTCTCTGATGCAAGGCTCAACCCTCCCACGGAGATCTGGAGCAGCTGGTGCTGCAGTAAAAGGTGTTGGAACAATGGTAATGGAACTCATCAGAATGATCAAACGCGGAATAAATGATCGGAATTTCTGGAGAGGTGAAAATGGTCGAAGAACCAGAATTGCTTATGAAAGAATGTGCAATATCCTCAAAGGGAAATTCCAGACAGCAGCACAACGAGCTATGATGGACCAGGTGAGAGAAGGCCGCAATCCTGGAAACGCTGAGATTGAGGATCTCATTTTCTTGGCACGATCAGCACTTATTTTGAGAGGATCAGTAGCCCATAAATCATGCCTACCTGCCTGTGTTTATGGCCTTGCAGTAACCAGTGGATATGACTTTGAGAAGGAAGGATACTCTCTGGTTGGAATTGATCCTTTCAAACTACTCCAGAACAGCCAGATTTTCAGTCTAATCAGACCAAAAGAAAACCCAGCACACAAGAGCCAGTTGGTGTGGATGGCATGCCATTCTGCAGCATTTGAAGACCTAAGAGTTTTAAATTTCATTAGAGGAACCAAAGTAATCCCAAGAGGACAGTTAACAACCAGAGGAGTTCAAATAGCTTCAAATGAAAACATGGAGACAATAGACTCTAGCACACTTGAACTGAGAAGCAAGTATTGGGCAATAAGGACCAGAAGCGGAGGAAACACCAGTCAACAGAGAGCATCTGCAGGACAGATAAGTGTGCAACCTACTTTCTCAGTACAGAGAAACCTTCCTTTTGAAAGAGCAACCATCATGGCTGCATTCATTGGTAACACCGAAGGAAGGACTTCCGACATGAGAACAGAAATCATAAGGATGATGGAAAATGCCAAATCAGAAGATGTGTCTTTCCAGGGGCGGGGAGTCTTCGAGCTCTCGGACGAAAAGGCAACGAACCCGATCGTGCCTTCTTTTGACATGAGCAATGAAGGGTCTTATTTCTTCGGAGACAATGCTGAGGAGTTTGACAGTTGAATGAATCCAAATCAAAAGATAATAGCAATTGGATTTACATCATTGGGGATATTAATCATTAGTGTCATTCTCCATGTAGTCAGCATTATAGTAACAGTACTGGCCCTAAATAACAATAGAACAGATCTGAACTGCAAAGAGACGATCATAAGGGAGTACAATGAAACAGTAAGAGTAGAAAAAATTACTCAATGGTATAATATCAGTACAATTAAGTACATGGAGAAACCTTCAAATGAATACTATATGAACAACACTGAACCACTTTGTGAGGCCCAAGGCTTTGCACCATTTTCCAAGGATAATGGAATACGAATTGGATCGAGGGGCCATGTTTTTGTGATAAGAGAACCTTTTGTATCATGTTCGCCTTCAGAATGTAGAACCTTTTTCCTCACACAGGGCTCATTACTCAATGACAAACATTCTAACGGCACAATAAAGGACCGAAGTCCGTATAGAACTCTGATGAGTGTCAAAATAGGACAATCACCTAATGTATATCAAGCTAGGTTTGAATCAGTGGCATGGTCAGCAACAGCATGCCATGATGGAAAAAAATGGATGACGGTTGGGGTCACAGGGCCTGACAACCAAGCAATTGCAGTAGTGAACTATGGGGGTGTTCCGGTTGATATTATTAATTCATGGGCAGGGGATATTTTAAGAACCCAAGAATCGTCATGCACCTGCATCAAAGGAGATTGTTATTGGGTAATGACTGATGGGCCGGCGAATAGACAAGCCAAATATAAGATATTCAAAGCAAAAAATGGAAAAGTGATTGGACAAACTGATATAAGTTTCAATGGAGGACACATAGAGGAGTGTTCTTGTTACCCCAATGAAGGGAAGGTGGAATGCATATGCAGGGACAATTGGACTGGAACAAATAGACCAATTTTGGTAATATCTTCTGATCTATCATACACAGTTGGATATTTGTGTGCTGGCATTCCCACTGACACTCCTAGGGGAGAGGATAGTCAATTCACGGGCTCATGTACAAACCCTTTGGGAAATAAAGGATACGGTGTAAAAGGTTTCGGATTTCGACAAGGAACTGACGTATGGGCCGGAAGGACAATTAGTAGAACTTCAAGATCAGGATTCGAAATAATAAAAATCAGGAATGGTTGGACACAGAACAGTAAAGACCAAATAAGGAGGCAAGTGATTATCGATGATCCAAATTGGTCAGGATATAGCGGTTCTTTCACATTGCCGGTTGAACTAACAAAAAAAGAATGTTTGGTGCCCTGTTTCTGGGTTGAAATGATTAGGGGTAAACCTGAAGAAAAAACAATATGGACCTCTAGCAGCTCCATTGTGATGTGTGGAGTAGATCATAAAATTGCCAGTTGGTCATGGCACGATGGAGCTATTCTTCCCTTTGACATCGATAAGATGATGAGTCTTCTAACCGAGGTCGAAACGTACGTTCTCTCTATCATGCCATCAGGCCCCCTCAAAGCCGAGATCGCGCAGAGACTTGAAGATGTCTTTGCAGGGAAGAACACCGATCTTGAGGCACTCATGGAGTGGCTAAAGACAAGACCAATCCTGTCACCTCTAACTAAAGGGATTTTAGGATTTGTATTCACGCTCACCGTGCCCAGTGAGCGAGGACTGCAGCGTAGACGCTTTGTCCAAAATGCCCTTAGTGGAAACGGAGATCCAAACAACATGGACAGAGCGGTAAAACTGTACAGGAAGCTTAAAAGAGAAATAACATTCCATGGGGCAAAAGAGGTGGCACTCAGCTATTCCACCGGTGCACTAGCCAGCTGCATGGGACTCATATACAACAGAATGGGAACTGTTACAACTGAAGTGGCATTTGGCCTGGTATGTGCCACATGTGAACAGATTGCTGATTCCCAGCACCGGTCTCATAGGCAGATGGTGACAACAACCAACCCATTAATCAGACATGAAAACAGAATGGTATTAGCCAGTACCACGGCTAAAGCCATGGAACAGATGGCAGGATCAAGTGAACAGGCAGCAGAGGCCATGGAGGTTGCTAGTAGGGCTAGGCAGATGGTACAGGCAATGAGAACCATTGGGACCCATCCTAGCTCCAGTGCTGGTTTGAAAGATGATCTCCTTGAAAACTTACAGGCCTACCAGAAACGGATGGGAGTGCAAATGCAGCGATTCAAGTGATCCTCTCGTTATTGCAGCAAGTATCATTGGGATATTGCACTTGATATTGTGGATTCTTGATCGTCTTTTCTTCAAATTCATTTATCGTCGCCTTAAATACGGGATGAAAAGAGGGCCTTCTACGGAAGGAGTACCTGAGTCCATGAGGGAAGAATATCGGCAGGAACAGCAGAATGCTGTGGATGTTGACGATGGTCATTTTGTCAACATAGAGCTAGAGTAAATGGATTCCAACACTGTGTCAAGCTTCCAGGTAGACTGTTTTCTCTGGCATGTCCGCAAACGATTCGCAGACCAAGAACTGGGTGATGCCCCATTCCTTGATCGGCTTCGCCGAGACCAGAAGTCCCTAAGGGGAAGAGGCAGCACTCTTGGTCTGGACATCGAAACAGCCACTCATGCAGGAAAGCAGATAGTGAAGCAGATTCTGGAAAAGGAATCAGATGAGGCACTTAAAATGACCATTGCCTCTGTTCCTACTTCACGCTACTTAACTGATATGACTCTTGATGAGATGTCAAGAGACTGGTTCATGCTCATGCCCAAGCAAAAAGTAACAGGCTCCCTATGTATAAGAATGGACCAGGCAATCATGGATAAGAACATCATCCTTAAAGCAAACTTTAGTGTGATTTTCGAAAGGCTGGAAACACTAATACTACTTAGAGCCTTCACTGAAGAAGGAGCAGTCGTTGGCGAAATTTCACCATTACCTTCTCTTCCAGGACATACTAATGAGGATGTCAAAAATGCAATTGGGGTCCTCATCGGAGGACTTAAATGGAATGATAATACGGTTAGAATCTCTGAAACTCTACAGAGATTCGCTTGGAGAAGCAGTAATGAGATTGGGAGATCTTCATTCCCTTCAAAGCAGAAATGAAAAATGGAGAGAACAATTAAGCCAGAAATTTGAAGAAATAAGATGGTTAATTGAAGAAGTGCGACATAGATTGAAAAATACAGAAAACAGTTTTGAACAAATAACATTTATGCAAGCCTTACAACTATTGCTTGAAGTAGAGCAAGAGATAAGAACTTTCTCGTTTCAGCTTATTTAA
		</sequence>
		<sequence>
			<taxon idref="cV_109_A/equine/Durham/08503/2019|North_East_England|2019-04-09"/>
[truncated: 74,031 more chars]
