# Supplementary material for: Multiple introductions of equine influenza virus into the United Kingdom resulted in widespread outbreaks and lineage replacement
Source: PLoS Pathog. 2025 Jun 9;21(6):e1013227. doi: 10.1371/journal.ppat.1013227 (PMC12236680; doi:10.1371/journal.ppat.1013227)
Supplement: S14 File — (XML) [file ppat.1013227.s047.xml]

<?xml version="1.0" standalone="yes"?>

<!-- Generated by BEAUTi v1.10.4 Prerelease #bc6cbd9                         -->
<!--       by Alexei J. Drummond, Andrew Rambaut and Marc A. Suchard         -->
<!--       Department of Computer Science, University of Auckland and        -->
<!--       Institute of Evolutionary Biology, University of Edinburgh        -->
<!--       David Geffen School of Medicine, University of California, Los Angeles-->
<!--       http://beast.community/                                           -->
<beast version="1.10.4">
	

	<!-- The list of taxa to be analysed (can also include dates/ages).          -->
	<!-- ntax=163                                                                -->
	<taxa id="taxa">
		<taxon id="cI_199_A/equine/Hertfordshire/10334/2019|East|2019-06-19">
			<date value="2019.4630136986302" direction="forwards" units="years"/>
			<attr name="location">
				East
			</attr>
		</taxon>
		<taxon id="cI_251_A/equine/East_Sussex/10639/2019|South_East_England|2019-07-02">
			<date value="2019.4986301369863" direction="forwards" units="years"/>
			<attr name="location">
				South_East_England
			</attr>
		</taxon>
		<taxon id="cI_252_A/equine/Moray/10693/2019|Scotland|2019-07-03">
			<date value="2019.5013698630137" direction="forwards" units="years"/>
			<attr name="location">
				Scotland
			</attr>
		</taxon>
		<taxon id="cI_282_A/equine/Warwickshire/11336/2019|West_Midlands_England|2019-07-26">
			<date value="2019.5643835616438" direction="forwards" units="years"/>
			<attr name="location">
				West_Midlands_England
			</attr>
		</taxon>
		<taxon id="cI_47_A/equine/Worcestershire/04968/2019|West_Midlands_England|2019-02-11">
			<date value="2019.1123287671232" direction="forwards" units="years"/>
			<attr name="location">
				West_Midlands_England
			</attr>
		</taxon>
		<taxon id="cI_54_A/equine/Worcestershire/05151/2019|West_Midlands_England|2019-02-12">
			<date value="2019.1150684931506" direction="forwards" units="years"/>
			<attr name="location">
				West_Midlands_England
			</attr>
		</taxon>
		<taxon id="cI_55_A/equine/Shropshire/05447/2019|West_Midlands_England|2019-02-13">
			<date value="2019.1178082191782" direction="forwards" units="years"/>
			<attr name="location">
				West_Midlands_England
			</attr>
		</taxon>
		<taxon id="cI_55_A/equine/Shropshire/05448/2019|West_Midlands_England|2019-02-13">
			<date value="2019.1178082191782" direction="forwards" units="years"/>
			<attr name="location">
				West_Midlands_England
			</attr>
		</taxon>
		<taxon id="cI_55_A/equine/Shropshire/05449/2019|West_Midlands_England|2019-02-13">
			<date value="2019.1178082191782" direction="forwards" units="years"/>
			<attr name="location">
				West_Midlands_England
			</attr>
		</taxon>
		<taxon id="cI_55_A/equine/Shropshire/05450/2019|West_Midlands_England|2019-02-13">
			<date value="2019.1178082191782" direction="forwards" units="years"/>
			<attr name="location">
				West_Midlands_England
			</attr>
		</taxon>
		<taxon id="cI_56_A/equine/Shropshire/05463/2019|West_Midlands_England|2019-02-12">
			<date value="2019.1150684931506" direction="forwards" units="years"/>
			<attr name="location">
				West_Midlands_England
			</attr>
		</taxon>
		<taxon id="cI_56_A/equine/Shropshire/05464/2019|West_Midlands_England|2019-02-12">
			<date value="2019.1150684931506" direction="forwards" units="years"/>
			<attr name="location">
				West_Midlands_England
			</attr>
		</taxon>
		<taxon id="cI_56_A/equine/Shropshire/05465/2019|West_Midlands_England|2019-02-12">
			<date value="2019.1150684931506" direction="forwards" units="years"/>
			<attr name="location">
				West_Midlands_England
			</attr>
		</taxon>
		<taxon id="cI_56_A/equine/Shropshire/05466/2019|West_Midlands_England|2019-02-12">
			<date value="2019.1150684931506" direction="forwards" units="years"/>
			<attr name="location">
				West_Midlands_England
			</attr>
		</taxon>
		<taxon id="cI_56_A/equine/Shropshire/05467/2019|West_Midlands_England|2019-02-12">
			<date value="2019.1150684931506" direction="forwards" units="years"/>
			<attr name="location">
				West_Midlands_England
			</attr>
		</taxon>
		<taxon id="cI_56_A/equine/Shropshire/05468/2019|West_Midlands_England|2019-02-12">
			<date value="2019.1150684931506" direction="forwards" units="years"/>
			<attr name="location">
				West_Midlands_England
			</attr>
		</taxon>
		<taxon id="cI_56_A/equine/Shropshire/05469/2019|West_Midlands_England|2019-02-12">
			<date value="2019.1150684931506" direction="forwards" units="years"/>
			<attr name="location">
				West_Midlands_England
			</attr>
		</taxon>
		<taxon id="cI_56_A/equine/Shropshire/05471/2019|West_Midlands_England|2019-02-12">
			<date value="2019.1150684931506" direction="forwards" units="years"/>
			<attr name="location">
				West_Midlands_England
			</attr>
		</taxon>
		<taxon id="cI_56_A/equine/Shropshire/05473/2019|West_Midlands_England|2019-02-12">
			<date value="2019.1150684931506" direction="forwards" units="years"/>
			<attr name="location">
				West_Midlands_England
			</attr>
		</taxon>
		<taxon id="cI_56_A/equine/Shropshire/05475/2019|West_Midlands_England|2019-02-12">
			<date value="2019.1150684931506" direction="forwards" units="years"/>
			<attr name="location">
				West_Midlands_England
			</attr>
		</taxon>
		<taxon id="cI_56_A/equine/Shropshire/05480/2019|West_Midlands_England|2019-02-12">
			<date value="2019.1150684931506" direction="forwards" units="years"/>
			<attr name="location">
				West_Midlands_England
			</attr>
		</taxon>
		<taxon id="cI_56_A/equine/Shropshire/05484/2019|West_Midlands_England|2019-02-12">
			<date value="2019.1150684931506" direction="forwards" units="years"/>
			<attr name="location">
				West_Midlands_England
			</attr>
		</taxon>
		<taxon id="cI_58_A/equine/Norfolk/05487/2019|East|2019-02-14">
			<date value="2019.1205479452055" direction="forwards" units="years"/>
			<attr name="location">
				East
			</attr>
		</taxon>
		<taxon id="cI_60_A/equine/Worcestershire/05588/2019|West_Midlands_England|2019-02-14">
			<date value="2019.1205479452055" direction="forwards" units="years"/>
			<attr name="location">
				West_Midlands_England
			</attr>
		</taxon>
		<taxon id="cI_69_A/equine/Yorkshire_North/06002/2019|Yorkshire_and_The_Humber|2019-02-18">
			<date value="2019.131506849315" direction="forwards" units="years"/>
			<attr name="location">
				Yorkshire_and_The_Humber
			</attr>
		</taxon>
		<taxon id="cI_69_A/equine/Yorkshire_North/06003/2019|Yorkshire_and_The_Humber|2019-02-18">
			<date value="2019.131506849315" direction="forwards" units="years"/>
			<attr name="location">
				Yorkshire_and_The_Humber
			</attr>
		</taxon>
		<taxon id="cI_70_A/equine/Cornwall/06266/2019|South_West_England|2019-02-21">
			<date value="2019.1397260273973" direction="forwards" units="years"/>
			<attr name="location">
				South_West_England
			</attr>
		</taxon>
		<taxon id="cI_71_A/equine/Yorkshire_North/06258/2019|Yorkshire_and_The_Humber|2019-02-20">
			<date value="2019.13698630137" direction="forwards" units="years"/>
			<attr name="location">
				Yorkshire_and_The_Humber
			</attr>
		</taxon>
		<taxon id="cI_71_A/equine/Yorkshire_North/06476/2019|Yorkshire_and_The_Humber|2019-02-23">
			<date value="2019.145205479452" direction="forwards" units="years"/>
			<attr name="location">
				Yorkshire_and_The_Humber
			</attr>
		</taxon>
		<taxon id="cI_72_A/equine/Derbyshire/06357/2019|East_Midlands_England|2019-02-21">
			<date value="2019.1397260273973" direction="forwards" units="years"/>
			<attr name="location">
				East_Midlands_England
			</attr>
		</taxon>
		<taxon id="cI_73_A/equine/Shropshire/06810/2019|West_Midlands_England|2019-02-27">
			<date value="2019.1561643835616" direction="forwards" units="years"/>
			<attr name="location">
				West_Midlands_England
			</attr>
		</taxon>
		<taxon id="cI_78_A/equine/West_Sussex/07084/2019|South_East_England|2019-03-05">
			<date value="2019.172602739726" direction="forwards" units="years"/>
			<attr name="location">
				South_East_England
			</attr>
		</taxon>
		<taxon id="cI_83_A/equine/Herefordshire/07289/2019|West_Midlands_England|2019-03-12">
			<date value="2019.1917808219177" direction="forwards" units="years"/>
			<attr name="location">
				West_Midlands_England
			</attr>
		</taxon>
		<taxon id="cII_51_A/equine/Buckinghamshire/05178/2019|South_East_England|2019-02-11">
			<date value="2019.1123287671232" direction="forwards" units="years"/>
			<attr name="location">
				South_East_England
			</attr>
		</taxon>
		<taxon id="cII_51_A/equine/Buckinghamshire/05582/2019|South_East_England|2019-02-14">
			<date value="2019.1205479452055" direction="forwards" units="years"/>
			<attr name="location">
				South_East_England
			</attr>
		</taxon>
		<taxon id="cII_63_A/equine/Kent/05854/2019|South_East_England|2019-02-18">
			<date value="2019.131506849315" direction="forwards" units="years"/>
			<attr name="location">
				South_East_England
			</attr>
		</taxon>
		<taxon id="cII_64_A/equine/Gloucestershire/05955/2019|South_West_England|2019-02-18">
			<date value="2019.131506849315" direction="forwards" units="years"/>
			<attr name="location">
				South_West_England
			</attr>
		</taxon>
		<taxon id="cIV_100_A/equine/Lincolnshire/07765/2019|East_Midlands_England|2019-03-25">
			<date value="2019.227397260274" direction="forwards" units="years"/>
			<attr name="location">
				East_Midlands_England
			</attr>
		</taxon>
		<taxon id="cIV_50_A/equine/Hertfordshire/05021/2019|East|2019-02-11">
			<date value="2019.1123287671232" direction="forwards" units="years"/>
			<attr name="location">
				East
			</attr>
		</taxon>
		<taxon id="cIV_50_A/equine/Hertfordshire/05022/2019|East|2019-02-11">
			<date value="2019.1123287671232" direction="forwards" units="years"/>
			<attr name="location">
				East
			</attr>
		</taxon>
		<taxon id="cIV_50_A/equine/Hertfordshire/05890/2019|East|2019-02-18">
			<date value="2019.131506849315" direction="forwards" units="years"/>
			<attr name="location">
				East
			</attr>
		</taxon>
		<taxon id="cIV_80_A/equine/Berkshire/07301/2019|South_East_England|2019-03-14">
			<date value="2019.1972602739727" direction="forwards" units="years"/>
			<attr name="location">
				South_East_England
			</attr>
		</taxon>
		<taxon id="cIV_96_A/equine/Norfolk/07806/2019|East|2019-03-26">
			<date value="2019.2301369863014" direction="forwards" units="years"/>
			<attr name="location">
				East
			</attr>
		</taxon>
		<taxon id="cV_108_A/equine/Gloucestershire/08402/2019|South_West_England|2019-04-10">
			<date value="2019.2712328767122" direction="forwards" units="years"/>
			<attr name="location">
				South_West_England
			</attr>
		</taxon>
		<taxon id="cV_120_A/equine/Warwickshire/08684/2019|West_Midlands_England|2019-04-24">
			<date value="2019.309589041096" direction="forwards" units="years"/>
			<attr name="location">
				West_Midlands_England
			</attr>
		</taxon>
		<taxon id="cV_120_A/equine/Warwickshire/08831/2019|West_Midlands_England|2019-04-30">
			<date value="2019.3260273972603" direction="forwards" units="years"/>
			<attr name="location">
				West_Midlands_England
			</attr>
		</taxon>
		<taxon id="cV_129_A/equine/Gloucestershire/09258/2019|South_West_England|2019-05-15">
			<date value="2019.3671232876711" direction="forwards" units="years"/>
			<attr name="location">
				South_West_England
			</attr>
		</taxon>
		<taxon id="cV_131_A/equine/Shropshire/09192/2019|West_Midlands_England|2019-05-14">
			<date value="2019.3643835616438" direction="forwards" units="years"/>
			<attr name="location">
				West_Midlands_England
			</attr>
		</taxon>
		<taxon id="cV_132_A/equine/Norfolk/09316/2019|East|2019-05-18">
			<date value="2019.3753424657534" direction="forwards" units="years"/>
			<attr name="location">
				East
			</attr>
		</taxon>
		<taxon id="cV_138_A/equine/Durham/09344/2019|North_East_England|2019-05-20">
			<date value="2019.3808219178081" direction="forwards" units="years"/>
			<attr name="location">
				North_East_England
			</attr>
		</taxon>
		<taxon id="cV_138_A/equine/Durham/09346/2019|North_East_England|2019-05-20">
			<date value="2019.3808219178081" direction="forwards" units="years"/>
			<attr name="location">
				North_East_England
			</attr>
		</taxon>
		<taxon id="cV_139_A/equine/Cheshire/09343/2019|North_West_England|2019-05-20">
			<date value="2019.3808219178081" direction="forwards" units="years"/>
			<attr name="location">
				North_West_England
			</attr>
		</taxon>
		<taxon id="cV_140_A/equine/Midlothian/09326/2019|Scotland|2019-05-17">
			<date value="2019.372602739726" direction="forwards" units="years"/>
			<attr name="location">
				Scotland
			</attr>
		</taxon>
		<taxon id="cV_140_A/equine/Midlothian/09327/2019|Scotland|2019-05-17">
			<date value="2019.372602739726" direction="forwards" units="years"/>
			<attr name="location">
				Scotland
			</attr>
		</taxon>
		<taxon id="cV_140_A/equine/Midlothian/09328/2019|Scotland|2019-05-17">
			<date value="2019.372602739726" direction="forwards" units="years"/>
			<attr name="location">
				Scotland
			</attr>
		</taxon>
		<taxon id="cV_140_A/equine/Midlothian/09329/2019|Scotland|2019-05-17">
			<date value="2019.372602739726" direction="forwards" units="years"/>
			<attr name="location">
				Scotland
			</attr>
		</taxon>
		<taxon id="cV_143_A/equine/Kent/09482/2019|South_East_England|2019-05-22">
			<date value="2019.386301369863" direction="forwards" units="years"/>
			<attr name="location">
				South_East_England
			</attr>
		</taxon>
		<taxon id="cV_143_A/equine/Kent/09483/2019|South_East_England|2019-05-22">
			<date value="2019.386301369863" direction="forwards" units="years"/>
			<attr name="location">
				South_East_England
			</attr>
		</taxon>
		<taxon id="cV_144_A/equine/London/09494/2019|London|2019-05-23">
			<date value="2019.3890410958904" direction="forwards" units="years"/>
			<attr name="location">
				London
			</attr>
		</taxon>
		<taxon id="cV_145_A/equine/Hampshire/09472/2019|South_East_England|2019-05-23">
			<date value="2019.3890410958904" direction="forwards" units="years"/>
			<attr name="location">
				South_East_England
			</attr>
		</taxon>
		<taxon id="cV_146_A/equine/Cheshire/09499/2019|North_West_England|2019-05-21">
			<date value="2019.3835616438357" direction="forwards" units="years"/>
			<attr name="location">
				North_West_England
			</attr>
		</taxon>
		<taxon id="cV_154_A/equine/Swansea/09547/2019|Wales|2019-05-27">
			<date value="2019.4" direction="forwards" units="years"/>
			<attr name="location">
				Wales
			</attr>
		</taxon>
		<taxon id="cV_156_A/equine/West_Sussex/09699/2019|South_East_England|2019-05-28">
			<date value="2019.4027397260274" direction="forwards" units="years"/>
			<attr name="location">
				South_East_England
			</attr>
		</taxon>
		<taxon id="cV_171_A/equine/Cumbria/09925/2019|North_West_England|2019-06-10">
			<date value="2019.4383561643835" direction="forwards" units="years"/>
			<attr name="location">
				North_West_England
			</attr>
		</taxon>
		<taxon id="cV_173_A/equine/Cheshire/09965/2019|North_West_England|2019-06-10">
			<date value="2019.4383561643835" direction="forwards" units="years"/>
			<attr name="location">
				North_West_England
			</attr>
		</taxon>
		<taxon id="cV_176_A/equine/Monmouthshire/10184/2019|Wales|2019-06-12">
			<date value="2019.4438356164383" direction="forwards" units="years"/>
			<attr name="location">
				Wales
			</attr>
		</taxon>
		<taxon id="cV_179_A/equine/Cardiff/10124/2019|Wales|2019-06-12">
			<date value="2019.4438356164383" direction="forwards" units="years"/>
			<attr name="location">
				Wales
			</attr>
		</taxon>
		<taxon id="cV_180_A/equine/Herefordshire/10119/2019|West_Midlands_England|2019-06-12">
			<date value="2019.4438356164383" direction="forwards" units="years"/>
			<attr name="location">
				West_Midlands_England
			</attr>
		</taxon>
		<taxon id="cV_181_A/equine/Swansea/10137/2019|Wales|2019-06-12">
			<date value="2019.4438356164383" direction="forwards" units="years"/>
			<attr name="location">
				Wales
			</attr>
		</taxon>
		<taxon id="cV_183_A/equine/Manchester/10170/2019|North_West_England|2019-06-11">
			<date value="2019.441095890411" direction="forwards" units="years"/>
			<attr name="location">
				North_West_England
			</attr>
		</taxon>
		<taxon id="cV_186_A/equine/Tyne_and_Wear/10213/2019|North_East_England|2019-06-17">
			<date value="2019.4575342465753" direction="forwards" units="years"/>
			<attr name="location">
				North_East_England
			</attr>
		</taxon>
		<taxon id="cV_188_A/equine/Swansea/10207/2019|Wales|2019-06-17">
			<date value="2019.4575342465753" direction="forwards" units="years"/>
			<attr name="location">
				Wales
			</attr>
		</taxon>
		<taxon id="cV_188_A/equine/Swansea/10209/2019|Wales|2019-06-17">
			<date value="2019.4575342465753" direction="forwards" units="years"/>
			<attr name="location">
				Wales
			</attr>
		</taxon>
		<taxon id="cV_189_A/equine/Somerset/10239/2019|South_West_England|2019-06-18">
			<date value="2019.4602739726026" direction="forwards" units="years"/>
			<attr name="location">
				South_West_England
			</attr>
		</taxon>
		<taxon id="cV_192_A/equine/Durham/10248/2019|North_East_England|2019-06-17">
			<date value="2019.4575342465753" direction="forwards" units="years"/>
			<attr name="location">
				North_East_England
			</attr>
		</taxon>
		<taxon id="cV_197_A/equine/Cardiff/10282/2019|Wales|2019-06-20">
			<date value="2019.4657534246576" direction="forwards" units="years"/>
			<attr name="location">
				Wales
			</attr>
		</taxon>
		<taxon id="cV_202_A/equine/Tyne_and_Wear/10357/2019|North_East_England|2019-06-21">
			<date value="2019.468493150685" direction="forwards" units="years"/>
			<attr name="location">
				North_East_England
			</attr>
		</taxon>
		<taxon id="cV_205_A/equine/South_Lanarkshire/10353/2019|Scotland|2019-06-20">
			<date value="2019.4657534246576" direction="forwards" units="years"/>
			<attr name="location">
				Scotland
			</attr>
		</taxon>
		<taxon id="cV_207_A/equine/Derbyshire/10396/2019|East_Midlands_England|2019-06-22">
			<date value="2019.4712328767123" direction="forwards" units="years"/>
			<attr name="location">
				East_Midlands_England
			</attr>
		</taxon>
		<taxon id="cV_208_A/equine/Staffordshire/10444/2019|West_Midlands_England|2019-06-22">
			<date value="2019.4712328767123" direction="forwards" units="years"/>
			<attr name="location">
				West_Midlands_England
			</attr>
		</taxon>
		<taxon id="cV_208_A/equine/Staffordshire/10445/2019|West_Midlands_England|2019-06-22">
			<date value="2019.4712328767123" direction="forwards" units="years"/>
			<attr name="location">
				West_Midlands_England
			</attr>
		</taxon>
		<taxon id="cV_212_A/equine/Bridgend/10422/2019|Wales|2019-06-25">
			<date value="2019.4794520547946" direction="forwards" units="years"/>
			<attr name="location">
				Wales
			</attr>
		</taxon>
		<taxon id="cV_217_A/equine/Manchester/10405/2019|North_West_England|2019-06-24">
			<date value="2019.4767123287672" direction="forwards" units="years"/>
			<attr name="location">
				North_West_England
			</attr>
		</taxon>
		<taxon id="cV_218_A/equine/Durham/10453/2019|North_East_England|2019-06-23">
			<date value="2019.4739726027397" direction="forwards" units="years"/>
			<attr name="location">
				North_East_England
			</attr>
		</taxon>
		<taxon id="cV_220_A/equine/Lancashire/10451/2019|North_West_England|2019-06-26">
			<date value="2019.482191780822" direction="forwards" units="years"/>
			<attr name="location">
				North_West_England
			</attr>
		</taxon>
		<taxon id="cV_223_A/equine/Swansea/10471/2019|Wales|2019-06-25">
			<date value="2019.4794520547946" direction="forwards" units="years"/>
			<attr name="location">
				Wales
			</attr>
		</taxon>
		<taxon id="cV_225_A/equine/Durham/10458/2019|North_East_England|2019-06-23">
			<date value="2019.4739726027397" direction="forwards" units="years"/>
			<attr name="location">
				North_East_England
			</attr>
		</taxon>
		<taxon id="cV_226_A/equine/Shropshire/10503/2019|West_Midlands_England|2019-06-27">
			<date value="2019.4849315068493" direction="forwards" units="years"/>
			<attr name="location">
				West_Midlands_England
			</attr>
		</taxon>
		<taxon id="cV_230_A/equine/Monmouthshire/10504/2019|Wales|2019-06-27">
			<date value="2019.4849315068493" direction="forwards" units="years"/>
			<attr name="location">
				Wales
			</attr>
		</taxon>
		<taxon id="cV_231_A/equine/Tyne_and_Wear/10524/2019|North_East_England|2019-06-28">
			<date value="2019.4876712328767" direction="forwards" units="years"/>
			<attr name="location">
				North_East_England
			</attr>
		</taxon>
		<taxon id="cV_231_A/equine/Tyne_and_Wear/10525/2019|North_East_England|2019-06-28">
			<date value="2019.4876712328767" direction="forwards" units="years"/>
			<attr name="location">
				North_East_England
			</attr>
		</taxon>
		<taxon id="cV_231_A/equine/Tyne_and_Wear/10526/2019|North_East_England|2019-06-28">
			<date value="2019.4876712328767" direction="forwards" units="years"/>
			<attr name="location">
				North_East_England
			</attr>
		</taxon>
		<taxon id="cV_232_A/equine/Powys/10523/2019|Wales|2019-06-27">
			<date value="2019.4849315068493" direction="forwards" units="years"/>
			<attr name="location">
				Wales
			</attr>
		</taxon>
		<taxon id="cV_233_A/equine/Scottish_Borders/10531/2019|Scotland|2019-06-28">
			<date value="2019.4876712328767" direction="forwards" units="years"/>
			<attr name="location">
				Scotland
			</attr>
		</taxon>
		<taxon id="cV_242_A/equine/Warwickshire/10578/2019|West_Midlands_England|2019-07-01">
			<date value="2019.495890410959" direction="forwards" units="years"/>
			<attr name="location">
				West_Midlands_England
			</attr>
		</taxon>
		<taxon id="cV_243_A/equine/Leicestershire/10573/2019|East_Midlands_England|2019-07-01">
			<date value="2019.495890410959" direction="forwards" units="years"/>
			<attr name="location">
				East_Midlands_England
			</attr>
		</taxon>
		<taxon id="cV_245_A/equine/Vale_of_Glamorgan/10620/2019|Wales|2019-07-01">
			<date value="2019.495890410959" direction="forwards" units="years"/>
			<attr name="location">
				Wales
			</attr>
		</taxon>
		<taxon id="cV_248_A/equine/Northumberland/10678/2019|North_East_England|2019-07-03">
			<date value="2019.5013698630137" direction="forwards" units="years"/>
			<attr name="location">
				North_East_England
			</attr>
		</taxon>
		<taxon id="cV_253_A/equine/Anglesey/10713/2019|Wales|2019-07-04">
			<date value="2019.504109589041" direction="forwards" units="years"/>
			<attr name="location">
				Wales
			</attr>
		</taxon>
		<taxon id="cV_253_A/equine/Anglesey/10714/2019|Wales|2019-07-04">
			<date value="2019.504109589041" direction="forwards" units="years"/>
			<attr name="location">
				Wales
			</attr>
		</taxon>
		<taxon id="cV_253_A/equine/Anglesey/10715/2019|Wales|2019-07-04">
			<date value="2019.504109589041" direction="forwards" units="years"/>
			<attr name="location">
				Wales
			</attr>
		</taxon>
		<taxon id="cV_254_A/equine/Gwynedd/10729/2019|Wales|2019-07-04">
			<date value="2019.504109589041" direction="forwards" units="years"/>
			<attr name="location">
				Wales
			</attr>
		</taxon>
		<taxon id="cV_259_A/equine/Neath_Port_Talbot/10800/2019|Wales|2019-07-09">
			<date value="2019.517808219178" direction="forwards" units="years"/>
			<attr name="location">
				Wales
			</attr>
		</taxon>
		<taxon id="cV_259_A/equine/Neath_Port_Talbot/10801/2019|Wales|2019-07-09">
			<date value="2019.517808219178" direction="forwards" units="years"/>
			<attr name="location">
				Wales
			</attr>
		</taxon>
		<taxon id="cV_261_A/equine/Staffordshire/10907/2019|West_Midlands_England|2019-07-08">
			<date value="2019.5150684931507" direction="forwards" units="years"/>
			<attr name="location">
				West_Midlands_England
			</attr>
		</taxon>
		<taxon id="cV_262_A/equine/Bridgend/10869/2019|Wales|2019-07-08">
			<date value="2019.5150684931507" direction="forwards" units="years"/>
			<attr name="location">
				Wales
			</attr>
		</taxon>
		<taxon id="cV_263_A/equine/Yorkshire_West/10902/2019|Yorkshire_and_The_Humber|2019-07-08">
			<date value="2019.5150684931507" direction="forwards" units="years"/>
			<attr name="location">
				Yorkshire_and_The_Humber
			</attr>
		</taxon>
		<taxon id="cV_264_A/equine/Powys/10872/2019|Wales|2019-07-10">
			<date value="2019.5205479452054" direction="forwards" units="years"/>
			<attr name="location">
				Wales
			</attr>
		</taxon>
		<taxon id="cV_265_A/equine/Lancashire/10834/2019|North_West_England|2019-07-09">
			<date value="2019.517808219178" direction="forwards" units="years"/>
			<attr name="location">
				North_West_England
			</attr>
		</taxon>
		<taxon id="cV_266_A/equine/Pembrokeshire/10866/2019|Wales|2019-07-09">
			<date value="2019.517808219178" direction="forwards" units="years"/>
			<attr name="location">
				Wales
			</attr>
		</taxon>
		<taxon id="cV_267_A/equine/Yorkshire_East/10887/2019|Yorkshire_and_The_Humber|2019-07-11">
			<date value="2019.5232876712328" direction="forwards" units="years"/>
			<attr name="location">
				Yorkshire_and_The_Humber
			</attr>
		</taxon>
		<taxon id="cV_269_A/equine/Durham/10975/2019|North_East_England|2019-07-12">
			<date value="2019.5260273972603" direction="forwards" units="years"/>
			<attr name="location">
				North_East_England
			</attr>
		</taxon>
		<taxon id="cV_270_A/equine/Vale_of_Glamorgan/11005/2019|Wales|2019-07-11">
			<date value="2019.5232876712328" direction="forwards" units="years"/>
			<attr name="location">
				Wales
			</attr>
		</taxon>
		<taxon id="cV_270_A/equine/Vale_of_Glamorgan/11006/2019|Wales|2019-07-11">
			<date value="2019.5232876712328" direction="forwards" units="years"/>
			<attr name="location">
				Wales
			</attr>
		</taxon>
		<taxon id="cV_271_A/equine/Yorkshire_West/11009/2019|Yorkshire_and_The_Humber|2019-07-11">
			<date value="2019.5232876712328" direction="forwards" units="years"/>
			<attr name="location">
				Yorkshire_and_The_Humber
			</attr>
		</taxon>
		<taxon id="cV_272_A/equine/Yorkshire_North/11045/2019|Yorkshire_and_The_Humber|2019-07-14">
			<date value="2019.531506849315" direction="forwards" units="years"/>
			<attr name="location">
				Yorkshire_and_The_Humber
			</attr>
		</taxon>
		<taxon id="cV_273_A/equine/Yorkshire_East/11031/2019|Yorkshire_and_The_Humber|2019-07-13">
			<date value="2019.5287671232877" direction="forwards" units="years"/>
			<attr name="location">
				Yorkshire_and_The_Humber
			</attr>
		</taxon>
		<taxon id="cV_277_A/equine/Lancashire/11098/2019|North_West_England|2019-07-16">
			<date value="2019.5369863013698" direction="forwards" units="years"/>
			<attr name="location">
				North_West_England
			</attr>
		</taxon>
		<taxon id="cV_278_A/equine/Scottish_Borders/11156/2019|Scotland|2019-07-18">
			<date value="2019.5424657534247" direction="forwards" units="years"/>
			<attr name="location">
				Scotland
			</attr>
		</taxon>
		<taxon id="cV_278_A/equine/Scottish_Borders/11157/2019|Scotland|2019-07-18">
			<date value="2019.5424657534247" direction="forwards" units="years"/>
			<attr name="location">
				Scotland
			</attr>
		</taxon>
		<taxon id="cV_290_A/equine/Neath_Port_Talbot/11583/2019|Wales|2019-08-07">
			<date value="2019.5972602739726" direction="forwards" units="years"/>
			<attr name="location">
				Wales
			</attr>
		</taxon>
		<taxon id="cV_290_A/equine/Neath_Port_Talbot/11584/2019|Wales|2019-08-05">
			<date value="2019.5917808219178" direction="forwards" units="years"/>
			<attr name="location">
				Wales
			</attr>
		</taxon>
		<taxon id="cV_291_A/equine/Neath_Port_Talbot/11659/2019|Wales|2019-08-07">
			<date value="2019.5972602739726" direction="forwards" units="years"/>
			<attr name="location">
				Wales
			</attr>
		</taxon>
		<taxon id="cV_291_A/equine/Neath_Port_Talbot/11988/2019|Wales|2019-08-07">
			<date value="2019.5972602739726" direction="forwards" units="years"/>
			<attr name="location">
				Wales
			</attr>
		</taxon>
		<taxon id="cV_300_A/equine/Gloucestershire/10706/2019|South_West_England|2019-07-03">
			<date value="2019.5013698630137" direction="forwards" units="years"/>
			<attr name="location">
				South_West_England
			</attr>
		</taxon>
		<taxon id="cV_70_A/equine/Cornwall/06267/2019|South_West_England|2019-02-21">
			<date value="2019.1397260273973" direction="forwards" units="years"/>
			<attr name="location">
				South_West_England
			</attr>
		</taxon>
		<taxon id="cVII_109_A/equine/Durham/08503/2019|North_East_England|2019-04-09">
			<date value="2019.268493150685" direction="forwards" units="years"/>
			<attr name="location">
				North_East_England
			</attr>
		</taxon>
		<taxon id="cVII_113_A/equine/Manchester/08542/2019|North_West_England|2019-04-15">
			<date value="2019.2849315068493" direction="forwards" units="years"/>
			<attr name="location">
				North_West_England
			</attr>
		</taxon>
		<taxon id="cVII_116_A/equine/Lancashire/08533/2019|North_West_England|2019-04-14">
			<date value="2019.282191780822" direction="forwards" units="years"/>
			<attr name="location">
				North_West_England
			</attr>
		</taxon>
		<taxon id="cVII_117_A/equine/Yorkshire_North/08629/2019|Yorkshire_and_The_Humber|2019-04-20">
			<date value="2019.2986301369863" direction="forwards" units="years"/>
			<attr name="location">
				Yorkshire_and_The_Humber
			</attr>
		</taxon>
		<taxon id="cVIII_135_A/equine/Norfolk/09325/2019|East|2019-05-18">
			<date value="2019.3753424657534" direction="forwards" units="years"/>
			<attr name="location">
				East
			</attr>
		</taxon>
		<taxon id="cVIII_136_A/equine/Essex/09320/2019|East|2019-05-19">
			<date value="2019.3780821917808" direction="forwards" units="years"/>
			<attr name="location">
				East
			</attr>
		</taxon>
		<taxon id="cVIII_148_A/equine/Norfolk/09517/2019|East|2019-05-24">
			<date value="2019.3917808219178" direction="forwards" units="years"/>
			<attr name="location">
				East
			</attr>
		</taxon>
		<taxon id="cVIII_152_A/equine/Norfolk/09606/2019|East|2019-05-25">
			<date value="2019.3945205479451" direction="forwards" units="years"/>
			<attr name="location">
				East
			</attr>
		</taxon>
		<taxon id="cVIII_152_A/equine/Norfolk/09607/2019|East|2019-05-25">
			<date value="2019.3945205479451" direction="forwards" units="years"/>
			<attr name="location">
				East
			</attr>
		</taxon>
		<taxon id="cVIII_152_A/equine/Norfolk/09608/2019|East|2019-05-25">
			<date value="2019.3945205479451" direction="forwards" units="years"/>
			<attr name="location">
				East
			</attr>
		</taxon>
		<taxon id="cVIII_158_A/equine/Hertfordshire/09726/2019|East|2019-05-30">
			<date value="2019.4082191780822" direction="forwards" units="years"/>
			<attr name="location">
				East
			</attr>
		</taxon>
		<taxon id="cVIII_162_A/equine/Suffolk/09791/2019|East|2019-06-03">
			<date value="2019.4191780821918" direction="forwards" units="years"/>
			<attr name="location">
				East
			</attr>
		</taxon>
		<taxon id="cVIII_164_A/equine/Norfolk/09806/2019|East|2019-06-04">
			<date value="2019.4219178082192" direction="forwards" units="years"/>
			<attr name="location">
				East
			</attr>
		</taxon>
		<taxon id="cVIII_164_A/equine/Norfolk/09815/2019|East|2019-06-03">
			<date value="2019.4191780821918" direction="forwards" units="years"/>
			<attr name="location">
				East
			</attr>
		</taxon>
		<taxon id="cVIII_164_A/equine/Norfolk/09914/2019|East|2019-06-06">
			<date value="2019.427397260274" direction="forwards" units="years"/>
			<attr name="location">
				East
			</attr>
		</taxon>
		<taxon id="cVIII_167_A/equine/London/09814/2019|London|2019-06-03">
			<date value="2019.4191780821918" direction="forwards" units="years"/>
			<attr name="location">
				London
			</attr>
		</taxon>
		<taxon id="cVIII_184_A/equine/West_Sussex/10161/2019|South_East_England|2019-06-13">
			<date value="2019.4465753424658" direction="forwards" units="years"/>
			<attr name="location">
				South_East_England
			</attr>
		</taxon>
		<taxon id="cVIII_184_A/equine/West_Sussex/10162/2019|South_East_England|2019-06-13">
			<date value="2019.4465753424658" direction="forwards" units="years"/>
			<attr name="location">
				South_East_England
			</attr>
		</taxon>
		<taxon id="cVIII_194_A/equine/Tyne_and_Wear/10258/2019|North_East_England|2019-06-18">
			<date value="2019.4602739726026" direction="forwards" units="years"/>
			<attr name="location">
				North_East_England
			</attr>
		</taxon>
		<taxon id="cVIII_195_A/equine/Yorkshire_West/10262/2019|Yorkshire_and_The_Humber|2019-06-18">
			<date value="2019.4602739726026" direction="forwards" units="years"/>
			<attr name="location">
				Yorkshire_and_The_Humber
			</attr>
		</taxon>
		<taxon id="cVIII_198_A/equine/Tyne_and_Wear/10320/2019|North_East_England|2019-06-20">
			<date value="2019.4657534246576" direction="forwards" units="years"/>
			<attr name="location">
				North_East_England
			</attr>
		</taxon>
		<taxon id="cVIII_198_A/equine/Tyne_and_Wear/10321/2019|North_East_England|2019-06-20">
			<date value="2019.4657534246576" direction="forwards" units="years"/>
			<attr name="location">
				North_East_England
			</attr>
		</taxon>
		<taxon id="cVIII_198_A/equine/Tyne_and_Wear/10322/2019|North_East_England|2019-06-20">
			<date value="2019.4657534246576" direction="forwards" units="years"/>
			<attr name="location">
				North_East_England
			</attr>
		</taxon>
		<taxon id="cVIII_201_A/equine/Tyne_and_Wear/10368/2019|North_East_England|2019-06-21">
			<date value="2019.468493150685" direction="forwards" units="years"/>
			<attr name="location">
				North_East_England
			</attr>
		</taxon>
		<taxon id="cVIII_206_A/equine/Staffordshire/10349/2019|West_Midlands_England|2019-06-20">
			<date value="2019.4657534246576" direction="forwards" units="years"/>
			<attr name="location">
				West_Midlands_England
			</attr>
		</taxon>
		<taxon id="cVIII_213_A/equine/Cumbria/10418/2019|North_West_England|2019-06-25">
			<date value="2019.4794520547946" direction="forwards" units="years"/>
			<attr name="location">
				North_West_England
			</attr>
		</taxon>
		<taxon id="cVIII_213_A/equine/Cumbria/10419/2019|North_West_England|2019-06-25">
			<date value="2019.4794520547946" direction="forwards" units="years"/>
			<attr name="location">
				North_West_England
			</attr>
		</taxon>
		<taxon id="cVIII_213_A/equine/Cumbria/10505/2019|North_West_England|2019-06-27">
			<date value="2019.4849315068493" direction="forwards" units="years"/>
			<attr name="location">
				North_West_England
			</attr>
		</taxon>
		<taxon id="cVIII_221_A/equine/Manchester/10423/2019|North_West_England|2019-06-25">
			<date value="2019.4794520547946" direction="forwards" units="years"/>
			<attr name="location">
				North_West_England
			</attr>
		</taxon>
		<taxon id="cVIII_221_A/equine/Manchester/10469/2019|North_West_England|2019-06-25">
			<date value="2019.4794520547946" direction="forwards" units="years"/>
			<attr name="location">
				North_West_England
			</attr>
		</taxon>
		<taxon id="cVIII_229_A/equine/Yorkshire_West/10487/2019|Yorkshire_and_The_Humber|2019-06-27">
			<date value="2019.4849315068493" direction="forwards" units="years"/>
			<attr name="location">
				Yorkshire_and_The_Humber
			</attr>
		</taxon>
		<taxon id="cVIII_236_A/equine/Tyne_and_Wear/10529/2019|North_East_England|2019-06-27">
			<date value="2019.4849315068493" direction="forwards" units="years"/>
			<attr name="location">
				North_East_England
			</attr>
		</taxon>
		<taxon id="cVIII_237_A/equine/Yorkshire_West/10535/2019|Yorkshire_and_The_Humber|2019-06-27">
			<date value="2019.4849315068493" direction="forwards" units="years"/>
			<attr name="location">
				Yorkshire_and_The_Humber
			</attr>
		</taxon>
		<taxon id="cVIII_241_A/equine/Lancashire/10586/2019|North_West_England|2019-07-01">
			<date value="2019.495890410959" direction="forwards" units="years"/>
			<attr name="location">
				North_West_England
			</attr>
		</taxon>
		<taxon id="cVIII_250_A/equine/Derbyshire/10650/2019|East_Midlands_England|2019-07-02">
			<date value="2019.4986301369863" direction="forwards" units="years"/>
			<attr name="location">
				East_Midlands_England
			</attr>
		</taxon>
		<taxon id="cVIII_250_A/equine/Derbyshire/10651/2019|East_Midlands_England|2019-07-02">
			<date value="2019.4986301369863" direction="forwards" units="years"/>
			<attr name="location">
				East_Midlands_England
			</attr>
		</taxon>
		<taxon id="cVIII_257_A/equine/London/10755/2019|London|2019-07-05">
			<date value="2019.5068493150684" direction="forwards" units="years"/>
			<attr name="location">
				London
			</attr>
		</taxon>
	</taxa>
	

	<!-- gene name = cI, ntax= 33                                                -->
	<taxa id="cI.taxa">
		<taxon idref="cI_199_A/equine/Hertfordshire/10334/2019|East|2019-06-19"/>
		<taxon idref="cI_251_A/equine/East_Sussex/10639/2019|South_East_England|2019-07-02"/>
		<taxon idref="cI_252_A/equine/Moray/10693/2019|Scotland|2019-07-03"/>
		<taxon idref="cI_282_A/equine/Warwickshire/11336/2019|West_Midlands_England|2019-07-26"/>
		<taxon idref="cI_47_A/equine/Worcestershire/04968/2019|West_Midlands_England|2019-02-11"/>
		<taxon idref="cI_54_A/equine/Worcestershire/05151/2019|West_Midlands_England|2019-02-12"/>
		<taxon idref="cI_55_A/equine/Shropshire/05447/2019|West_Midlands_England|2019-02-13"/>
		<taxon idref="cI_55_A/equine/Shropshire/05448/2019|West_Midlands_England|2019-02-13"/>
		<taxon idref="cI_55_A/equine/Shropshire/05449/2019|West_Midlands_England|2019-02-13"/>
		<taxon idref="cI_55_A/equine/Shropshire/05450/2019|West_Midlands_England|2019-02-13"/>
		<taxon idref="cI_56_A/equine/Shropshire/05463/2019|West_Midlands_England|2019-02-12"/>
		<taxon idref="cI_56_A/equine/Shropshire/05464/2019|West_Midlands_England|2019-02-12"/>
		<taxon idref="cI_56_A/equine/Shropshire/05465/2019|West_Midlands_England|2019-02-12"/>
		<taxon idref="cI_56_A/equine/Shropshire/05466/2019|West_Midlands_England|2019-02-12"/>
		<taxon idref="cI_56_A/equine/Shropshire/05467/2019|West_Midlands_England|2019-02-12"/>
		<taxon idref="cI_56_A/equine/Shropshire/05468/2019|West_Midlands_England|2019-02-12"/>
		<taxon idref="cI_56_A/equine/Shropshire/05469/2019|West_Midlands_England|2019-02-12"/>
		<taxon idref="cI_56_A/equine/Shropshire/05471/2019|West_Midlands_England|2019-02-12"/>
		<taxon idref="cI_56_A/equine/Shropshire/05473/2019|West_Midlands_England|2019-02-12"/>
		<taxon idref="cI_56_A/equine/Shropshire/05475/2019|West_Midlands_England|2019-02-12"/>
		<taxon idref="cI_56_A/equine/Shropshire/05480/2019|West_Midlands_England|2019-02-12"/>
		<taxon idref="cI_56_A/equine/Shropshire/05484/2019|West_Midlands_England|2019-02-12"/>
		<taxon idref="cI_58_A/equine/Norfolk/05487/2019|East|2019-02-14"/>
		<taxon idref="cI_60_A/equine/Worcestershire/05588/2019|West_Midlands_England|2019-02-14"/>
		<taxon idref="cI_69_A/equine/Yorkshire_North/06002/2019|Yorkshire_and_The_Humber|2019-02-18"/>
		<taxon idref="cI_69_A/equine/Yorkshire_North/06003/2019|Yorkshire_and_The_Humber|2019-02-18"/>
		<taxon idref="cI_70_A/equine/Cornwall/06266/2019|South_West_England|2019-02-21"/>
		<taxon idref="cI_71_A/equine/Yorkshire_North/06258/2019|Yorkshire_and_The_Humber|2019-02-20"/>
		<taxon idref="cI_71_A/equine/Yorkshire_North/06476/2019|Yorkshire_and_The_Humber|2019-02-23"/>
		<taxon idref="cI_72_A/equine/Derbyshire/06357/2019|East_Midlands_England|2019-02-21"/>
		<taxon idref="cI_73_A/equine/Shropshire/06810/2019|West_Midlands_England|2019-02-27"/>
		<taxon idref="cI_78_A/equine/West_Sussex/07084/2019|South_East_England|2019-03-05"/>
		<taxon idref="cI_83_A/equine/Herefordshire/07289/2019|West_Midlands_England|2019-03-12"/>
	</taxa>

	<!-- gene name = cII, ntax= 4                                                -->
	<taxa id="cII.taxa">
		<taxon idref="cII_51_A/equine/Buckinghamshire/05178/2019|South_East_England|2019-02-11"/>
		<taxon idref="cII_51_A/equine/Buckinghamshire/05582/2019|South_East_England|2019-02-14"/>
		<taxon idref="cII_63_A/equine/Kent/05854/2019|South_East_England|2019-02-18"/>
		<taxon idref="cII_64_A/equine/Gloucestershire/05955/2019|South_West_England|2019-02-18"/>
	</taxa>

	<!-- gene name = cIV, ntax= 6                                                -->
	<taxa id="cIV.taxa">
		<taxon idref="cIV_100_A/equine/Lincolnshire/07765/2019|East_Midlands_England|2019-03-25"/>
		<taxon idref="cIV_50_A/equine/Hertfordshire/05021/2019|East|2019-02-11"/>
		<taxon idref="cIV_50_A/equine/Hertfordshire/05022/2019|East|2019-02-11"/>
		<taxon idref="cIV_50_A/equine/Hertfordshire/05890/2019|East|2019-02-18"/>
		<taxon idref="cIV_80_A/equine/Berkshire/07301/2019|South_East_England|2019-03-14"/>
		<taxon idref="cIV_96_A/equine/Norfolk/07806/2019|East|2019-03-26"/>
	</taxa>

	<!-- gene name = cV, ntax= 83                                                -->
	<taxa id="cV.taxa">
		<taxon idref="cV_108_A/equine/Gloucestershire/08402/2019|South_West_England|2019-04-10"/>
		<taxon idref="cV_120_A/equine/Warwickshire/08684/2019|West_Midlands_England|2019-04-24"/>
		<taxon idref="cV_120_A/equine/Warwickshire/08831/2019|West_Midlands_England|2019-04-30"/>
		<taxon idref="cV_129_A/equine/Gloucestershire/09258/2019|South_West_England|2019-05-15"/>
		<taxon idref="cV_131_A/equine/Shropshire/09192/2019|West_Midlands_England|2019-05-14"/>
		<taxon idref="cV_132_A/equine/Norfolk/09316/2019|East|2019-05-18"/>
		<taxon idref="cV_138_A/equine/Durham/09344/2019|North_East_England|2019-05-20"/>
		<taxon idref="cV_138_A/equine/Durham/09346/2019|North_East_England|2019-05-20"/>
		<taxon idref="cV_139_A/equine/Cheshire/09343/2019|North_West_England|2019-05-20"/>
		<taxon idref="cV_140_A/equine/Midlothian/09326/2019|Scotland|2019-05-17"/>
		<taxon idref="cV_140_A/equine/Midlothian/09327/2019|Scotland|2019-05-17"/>
		<taxon idref="cV_140_A/equine/Midlothian/09328/2019|Scotland|2019-05-17"/>
		<taxon idref="cV_140_A/equine/Midlothian/09329/2019|Scotland|2019-05-17"/>
		<taxon idref="cV_143_A/equine/Kent/09482/2019|South_East_England|2019-05-22"/>
		<taxon idref="cV_143_A/equine/Kent/09483/2019|South_East_England|2019-05-22"/>
		<taxon idref="cV_144_A/equine/London/09494/2019|London|2019-05-23"/>
		<taxon idref="cV_145_A/equine/Hampshire/09472/2019|South_East_England|2019-05-23"/>
		<taxon idref="cV_146_A/equine/Cheshire/09499/2019|North_West_England|2019-05-21"/>
		<taxon idref="cV_154_A/equine/Swansea/09547/2019|Wales|2019-05-27"/>
		<taxon idref="cV_156_A/equine/West_Sussex/09699/2019|South_East_England|2019-05-28"/>
		<taxon idref="cV_171_A/equine/Cumbria/09925/2019|North_West_England|2019-06-10"/>
		<taxon idref="cV_173_A/equine/Cheshire/09965/2019|North_West_England|2019-06-10"/>
		<taxon idref="cV_176_A/equine/Monmouthshire/10184/2019|Wales|2019-06-12"/>
		<taxon idref="cV_179_A/equine/Cardiff/10124/2019|Wales|2019-06-12"/>
		<taxon idref="cV_180_A/equine/Herefordshire/10119/2019|West_Midlands_England|2019-06-12"/>
		<taxon idref="cV_181_A/equine/Swansea/10137/2019|Wales|2019-06-12"/>
		<taxon idref="cV_183_A/equine/Manchester/10170/2019|North_West_England|2019-06-11"/>
		<taxon idref="cV_186_A/equine/Tyne_and_Wear/10213/2019|North_East_England|2019-06-17"/>
		<taxon idref="cV_188_A/equine/Swansea/10207/2019|Wales|2019-06-17"/>
		<taxon idref="cV_188_A/equine/Swansea/10209/2019|Wales|2019-06-17"/>
		<taxon idref="cV_189_A/equine/Somerset/10239/2019|South_West_England|2019-06-18"/>
		<taxon idref="cV_192_A/equine/Durham/10248/2019|North_East_England|2019-06-17"/>
		<taxon idref="cV_197_A/equine/Cardiff/10282/2019|Wales|2019-06-20"/>
		<taxon idref="cV_202_A/equine/Tyne_and_Wear/10357/2019|North_East_England|2019-06-21"/>
		<taxon idref="cV_205_A/equine/South_Lanarkshire/10353/2019|Scotland|2019-06-20"/>
		<taxon idref="cV_207_A/equine/Derbyshire/10396/2019|East_Midlands_England|2019-06-22"/>
		<taxon idref="cV_208_A/equine/Staffordshire/10444/2019|West_Midlands_England|2019-06-22"/>
		<taxon idref="cV_208_A/equine/Staffordshire/10445/2019|West_Midlands_England|2019-06-22"/>
		<taxon idref="cV_212_A/equine/Bridgend/10422/2019|Wales|2019-06-25"/>
		<taxon idref="cV_217_A/equine/Manchester/10405/2019|North_West_England|2019-06-24"/>
		<taxon idref="cV_218_A/equine/Durham/10453/2019|North_East_England|2019-06-23"/>
		<taxon idref="cV_220_A/equine/Lancashire/10451/2019|North_West_England|2019-06-26"/>
		<taxon idref="cV_223_A/equine/Swansea/10471/2019|Wales|2019-06-25"/>
		<taxon idref="cV_225_A/equine/Durham/10458/2019|North_East_England|2019-06-23"/>
		<taxon idref="cV_226_A/equine/Shropshire/10503/2019|West_Midlands_England|2019-06-27"/>
		<taxon idref="cV_230_A/equine/Monmouthshire/10504/2019|Wales|2019-06-27"/>
		<taxon idref="cV_231_A/equine/Tyne_and_Wear/10524/2019|North_East_England|2019-06-28"/>
		<taxon idref="cV_231_A/equine/Tyne_and_Wear/10525/2019|North_East_England|2019-06-28"/>
		<taxon idref="cV_231_A/equine/Tyne_and_Wear/10526/2019|North_East_England|2019-06-28"/>
		<taxon idref="cV_232_A/equine/Powys/10523/2019|Wales|2019-06-27"/>
		<taxon idref="cV_233_A/equine/Scottish_Borders/10531/2019|Scotland|2019-06-28"/>
		<taxon idref="cV_242_A/equine/Warwickshire/10578/2019|West_Midlands_England|2019-07-01"/>
		<taxon idref="cV_243_A/equine/Leicestershire/10573/2019|East_Midlands_England|2019-07-01"/>
		<taxon idref="cV_245_A/equine/Vale_of_Glamorgan/10620/2019|Wales|2019-07-01"/>
		<taxon idref="cV_248_A/equine/Northumberland/10678/2019|North_East_England|2019-07-03"/>
		<taxon idref="cV_253_A/equine/Anglesey/10713/2019|Wales|2019-07-04"/>
		<taxon idref="cV_253_A/equine/Anglesey/10714/2019|Wales|2019-07-04"/>
		<taxon idref="cV_253_A/equine/Anglesey/10715/2019|Wales|2019-07-04"/>
		<taxon idref="cV_254_A/equine/Gwynedd/10729/2019|Wales|2019-07-04"/>
		<taxon idref="cV_259_A/equine/Neath_Port_Talbot/10800/2019|Wales|2019-07-09"/>
		<taxon idref="cV_259_A/equine/Neath_Port_Talbot/10801/2019|Wales|2019-07-09"/>
		<taxon idref="cV_261_A/equine/Staffordshire/10907/2019|West_Midlands_England|2019-07-08"/>
		<taxon idref="cV_262_A/equine/Bridgend/10869/2019|Wales|2019-07-08"/>
		<taxon idref="cV_263_A/equine/Yorkshire_West/10902/2019|Yorkshire_and_The_Humber|2019-07-08"/>
		<taxon idref="cV_264_A/equine/Powys/10872/2019|Wales|2019-07-10"/>
		<taxon idref="cV_265_A/equine/Lancashire/10834/2019|North_West_England|2019-07-09"/>
		<taxon idref="cV_266_A/equine/Pembrokeshire/10866/2019|Wales|2019-07-09"/>
		<taxon idref="cV_267_A/equine/Yorkshire_East/10887/2019|Yorkshire_and_The_Humber|2019-07-11"/>
		<taxon idref="cV_269_A/equine/Durham/10975/2019|North_East_England|2019-07-12"/>
		<taxon idref="cV_270_A/equine/Vale_of_Glamorgan/11005/2019|Wales|2019-07-11"/>
		<taxon idref="cV_270_A/equine/Vale_of_Glamorgan/11006/2019|Wales|2019-07-11"/>
		<taxon idref="cV_271_A/equine/Yorkshire_West/11009/2019|Yorkshire_and_The_Humber|2019-07-11"/>
		<taxon idref="cV_272_A/equine/Yorkshire_North/11045/2019|Yorkshire_and_The_Humber|2019-07-14"/>
		<taxon idref="cV_273_A/equine/Yorkshire_East/11031/2019|Yorkshire_and_The_Humber|2019-07-13"/>
		<taxon idref="cV_277_A/equine/Lancashire/11098/2019|North_West_England|2019-07-16"/>
		<taxon idref="cV_278_A/equine/Scottish_Borders/11156/2019|Scotland|2019-07-18"/>
		<taxon idref="cV_278_A/equine/Scottish_Borders/11157/2019|Scotland|2019-07-18"/>
		<taxon idref="cV_290_A/equine/Neath_Port_Talbot/11583/2019|Wales|2019-08-07"/>
		<taxon idref="cV_290_A/equine/Neath_Port_Talbot/11584/2019|Wales|2019-08-05"/>
		<taxon idref="cV_291_A/equine/Neath_Port_Talbot/11659/2019|Wales|2019-08-07"/>
		<taxon idref="cV_291_A/equine/Neath_Port_Talbot/11988/2019|Wales|2019-08-07"/>
		<taxon idref="cV_300_A/equine/Gloucestershire/10706/2019|South_West_England|2019-07-03"/>
		<taxon idref="cV_70_A/equine/Cornwall/06267/2019|South_West_England|2019-02-21"/>
	</taxa>

	<!-- gene name = cVII, ntax= 4                                               -->
	<taxa id="cVII.taxa">
		<taxon idref="cVII_109_A/equine/Durham/08503/2019|North_East_England|2019-04-09"/>
		<taxon idref="cVII_113_A/equine/Manchester/08542/2019|North_West_England|2019-04-15"/>
		<taxon idref="cVII_116_A/equine/Lancashire/08533/2019|North_West_England|2019-04-14"/>
		<taxon idref="cVII_117_A/equine/Yorkshire_North/08629/2019|Yorkshire_and_The_Humber|2019-04-20"/>
	</taxa>

	<!-- gene name = cVIII, ntax= 33                                             -->
	<taxa id="cVIII.taxa">
		<taxon idref="cVIII_135_A/equine/Norfolk/09325/2019|East|2019-05-18"/>
		<taxon idref="cVIII_136_A/equine/Essex/09320/2019|East|2019-05-19"/>
		<taxon idref="cVIII_148_A/equine/Norfolk/09517/2019|East|2019-05-24"/>
		<taxon idref="cVIII_152_A/equine/Norfolk/09606/2019|East|2019-05-25"/>
		<taxon idref="cVIII_152_A/equine/Norfolk/09607/2019|East|2019-05-25"/>
		<taxon idref="cVIII_152_A/equine/Norfolk/09608/2019|East|2019-05-25"/>
		<taxon idref="cVIII_158_A/equine/Hertfordshire/09726/2019|East|2019-05-30"/>
		<taxon idref="cVIII_162_A/equine/Suffolk/09791/2019|East|2019-06-03"/>
		<taxon idref="cVIII_164_A/equine/Norfolk/09806/2019|East|2019-06-04"/>
		<taxon idref="cVIII_164_A/equine/Norfolk/09815/2019|East|2019-06-03"/>
		<taxon idref="cVIII_164_A/equine/Norfolk/09914/2019|East|2019-06-06"/>
		<taxon idref="cVIII_167_A/equine/London/09814/2019|London|2019-06-03"/>
		<taxon idref="cVIII_184_A/equine/West_Sussex/10161/2019|South_East_England|2019-06-13"/>
		<taxon idref="cVIII_184_A/equine/West_Sussex/10162/2019|South_East_England|2019-06-13"/>
		<taxon idref="cVIII_194_A/equine/Tyne_and_Wear/10258/2019|North_East_England|2019-06-18"/>
		<taxon idref="cVIII_195_A/equine/Yorkshire_West/10262/2019|Yorkshire_and_The_Humber|2019-06-18"/>
		<taxon idref="cVIII_198_A/equine/Tyne_and_Wear/10320/2019|North_East_England|2019-06-20"/>
		<taxon idref="cVIII_198_A/equine/Tyne_and_Wear/10321/2019|North_East_England|2019-06-20"/>
		<taxon idref="cVIII_198_A/equine/Tyne_and_Wear/10322/2019|North_East_England|2019-06-20"/>
		<taxon idref="cVIII_201_A/equine/Tyne_and_Wear/10368/2019|North_East_England|2019-06-21"/>
		<taxon idref="cVIII_206_A/equine/Staffordshire/10349/2019|West_Midlands_England|2019-06-20"/>
		<taxon idref="cVIII_213_A/equine/Cumbria/10418/2019|North_West_England|2019-06-25"/>
		<taxon idref="cVIII_213_A/equine/Cumbria/10419/2019|North_West_England|2019-06-25"/>
		<taxon idref="cVIII_213_A/equine/Cumbria/10505/2019|North_West_England|2019-06-27"/>
		<taxon idref="cVIII_221_A/equine/Manchester/10423/2019|North_West_England|2019-06-25"/>
		<taxon idref="cVIII_221_A/equine/Manchester/10469/2019|North_West_England|2019-06-25"/>
		<taxon idref="cVIII_229_A/equine/Yorkshire_West/10487/2019|Yorkshire_and_The_Humber|2019-06-27"/>
		<taxon idref="cVIII_236_A/equine/Tyne_and_Wear/10529/2019|North_East_England|2019-06-27"/>
		<taxon idref="cVIII_237_A/equine/Yorkshire_West/10535/2019|Yorkshire_and_The_Humber|2019-06-27"/>
		<taxon idref="cVIII_241_A/equine/Lancashire/10586/2019|North_West_England|2019-07-01"/>
		<taxon idref="cVIII_250_A/equine/Derbyshire/10650/2019|East_Midlands_England|2019-07-02"/>
		<taxon idref="cVIII_250_A/equine/Derbyshire/10651/2019|East_Midlands_England|2019-07-02"/>
		<taxon idref="cVIII_257_A/equine/London/10755/2019|London|2019-07-05"/>
	</taxa>
	

	<!-- The sequence alignment (each sequence refers to a taxon above).         -->
	<!-- ntax=33 nchar=13127                                                     -->
	<alignment id="alignment1" dataType="nucleotide">
		<sequence>
			<taxon idref="cI_199_A/equine/Hertfordshire/10334/2019|East|2019-06-19"/>
			ATGGAGAGAATAAAAGAACTGAGAGATCTGATGTTGCAATCCCGCACCCGCGAGATACTAACCAAAACTACTGTGGACCACATGGCCATAATTAAGAAATATACATCAGGAAGACAAGAGAAGAACCCTGCACTTAGGATGAAATGGATGATGGCAATGAAATACCCAATTACAGCAGATAAGAGAGTAATGAAGATGATTCCTGAGAGAAATGAACAGGGACAAACCCTTTGGAGCAAGACGAACGATGCTGGCTCAGACCGCGTAATGGTATCACCCCTGGCAGTGACATGGTGGAATAGGAATGGACCAACAACAAGCACAATTCATTACCCAAAAGTCTACAAAACTTATTTTGAAAAGGTTGAAAGATTGAAACATGGAACCTTTGGCCCCGTTCATTTTAGGAATCAAGTCAAGATAAGACGGAGAGTTGATGTAAACCCTGGTCACGCAGACCTCAGTGCCAAAGAAGCACAAGATGTAATTATGGAAGTTGTTTTCCCAAACGAAGTGGGAGCCAGAATTCTAACATCGGAATCACAACTAACAATAACCAAAGAGAAAAAGGAAGAACTTCAGGACTGCAAAATTGCTCCCTTGATGGTAGCATACATGCTAGAAAGAGAATTGGTCCGAAAAACAAGGTTCCTCCCAGTAGCAGGAGGAACAAGCAGTGTATACATTGAAGTGCTGCATCTGACTCAAGGAACATGCTGGGAGCAAATGTACACTCCAGGAGGAGAAGTTAGAAATGATGATATTGATCAAAGTTTAATTATTGCAGCACGGAACATAGTGAGAAGAGCGACGGTATCAGCAGATCCACTAGCATCCCTACTGGAAATGTGCCACAGTACACAGATTGGTGGGATAAGGATGGTAGACATCCTTAAACAGAATCCAACTGAGGAACAAGCTGTGGATATATGCAAAGCAGCAATGGGATTGAGAATTAGCTCATCATTCAGCTTTGGTGGATTCACCTTCAAAAGAACAAGTGGATCATCAGTCAAGAGAGAAGAAGAAATGCTTACAGGCAACCTCCAAACATTGAAAATAAGAGTACATGAGGGCTATGAAGAATTCACAATGGTCGGAAGAAGAGCAACAGCCATTCTCAGAAAGGCAACCAGAAGATTGATTCAATTGATAGTAAGTGGGAGAGATGAACAATCAATTGCTGAAGCAGTAATTGTAGCCATGGTGTTTTCGCAAGAAGATTGCATGATAAAAGCAGTTCGAGGTGATTTGAACTTTGTTAATAGAGCAAATCAGCGTTTGAACCCCATGCATCAACTCTTGAGGCATTTCCAAAAAGATGCAAAAGTGCTTTTCCAAAACTGGGGAATTGAACCCATCGATAATGTAATGGGGATGATTGGAATATTGCCTGACATGACCCCAAGCACCGAGATGTCATTGAGAGGAGTGAGAGTCAGCAAGATGGGAGTGGATGAGTACTCCAGCACTGAGAGAGTGGTGGTGAGCATTGACCGTTTTTTAAGAGTTCGGGATCAAAGGGGAAACATACTACTGTCTCCTGAAGAAGTCAGTGAAACACAAGGAACGGAAAAGCTGACAATAATTTATTCGTCATCAATGATGTGGGAGATTAATGGTCCCGAATCAGTGTTAGTCAATACTTATCAATGGATCATCAGGAACTGGGAAATTGTAAAAATCCAGTGGTCACAGGACCCCACAATGCTATACAATAAGATAGAATTTGAGCCATTCCAATCCCTGGTCCCTAGGGCCACCAGAAGCCAATACAGCGGTTTCGTAAGAACCCTGTTTCAGCAAATGCGGGATGTACTTGGAACATTTGATACTGCTCAGATAATAAAACTCCTCCCTTTTGCCGCTGCTCCTCCGGAACAGAGTAGGATGCAGTTCTCTTCTTTAACTGTTAATGTAAGAGGTTCTGGAATGAGAATACTTGTAAGAGGCAATTCCCCAGTGTTCAACTACAATAGAACCACTAAACGGCTCACAATCCTCGGAAAGGATGCAGGTGCGCTTACTGAGGACCCAGATGAAGGTACAACTGGAATAGAATCTGCTGTTCTAAGAGGGTTTCTCATTTTGGGTAGAGAAAACAAGAGATATGGCCCAGCACTAAGCATCAATGAACTAAGCAAGCTTGCAAAAGGGGAGAAAGCCAATGTACTAATTGGGCAAGGGGACGTAGTGTTGGTAATGAAACGGAAACGTGACTCTAGCATACTTACTGACAGCCAGACAGCGACCAAAAGGGTTCGGATGGCCATCAATTAGATGGATGTCAATCCGACTCTACTTTTCTTAAAGGTGCCAGCGCAAAATGCTATAAGCACAACATTCCCTTATACTGGAGATCCTCCCTACAGTCATGGAACAGGGACAGGATACACCATGGATACTGTCAACAGAACACACCAATATTCAGAAAAAGGGAAATGGACAACAAACACTGAGATTGGAGCACCACAACTTAAYCCAATCGATGGACCACTTCCTGAAGACAATGAACCAAGTGGATACGCCCAAACAGATTGTGTATTGGAAGCAATGGCTTTACTTGAAGAATCCCATCCCGGAATCTTTGAAAATTCGTGTCTTGAAACAATGGAGGTGGTACAGCAGACAAGAGTGGACAAACTAACACAAGGCCGACAAACTTATGATTGGACCTTGAACAGGAATCAACCTGCTGCAACAGCACTTGCTAATACGATTGAAGTATTCAGATCAAATGGTCTGACTTCCAATGAGTCGGGGAGATTGATGGACTTCCTCAAAGATGTCATGGAGTCCATGAACAAGGAAGAAATGGAAATAACAACACACTTCCAACGGAAGAGAAGAGTAAGAGACAACATGACAAAGCGAATGATAACACAGAGAACCATAGGGAAGAAAAAACAACGATTAAACAGAAAGAGCTACCTAATTAGAACATTGACCCTAAACACAATGACCAAGGACGCTGAGAGAGGGAAATTGAAACGACGAGCAATCGCTACCCCAGGGATGCAGATAAGAGGGTTTGTATATTTTGTTGAAACACTAGCCCGAAGAATATGTGAAAAGCTTGAACAATCAGGATTGCCAGTTGGCGGTAATGAGAAAAAGGCAAAACTGGCTAATGTCGTCAGAAAAATGATGACTAATTCCCAAGACACTGAACTCTCATTCACCATCACTGGGGACAATACCAAATGGAATGAAAATCAGAACCCACGCATATTCCTGGCAATGATCACATACATAACTAGAAACCAGCCAGAATGGTTCAGAAATGTTCTAAGCATTGCACCGATTATGTTCTCAAATAAAATGGCAAGACTGGGGAAAGGATACATGTTCGAAAGCAAAAGTATGAAATTGAGAACTCAAATACCAGCAGAAATGCTAGCAAGCATTGACCTAAAATATTTCAATGATTCAACAAAAAAGAAAATTGAAAAGATACGACCACTTCTGGTTGACGGGACTGCTTCACTAAGTCCTGGAATGATGATGGGAATGTTCAACATGTTGAGCACTGTGCTGGGTGTATCCATATTAAACCTGGGCCAGAGGAAATACACAAAGACCACATACTGGTGGGACGGTCTGCAATCATCCGATGACTTTGCGTTAATAGTGAATGCACCTAATCATGAGGGGATACAAGCTGGAGTAGACAGATTCTATAGAACTTGCAAACTGGTCGGGATCAACATGAGCAAGAAGAAGTCCTACATAAATAGAACTGGAACATTCGAATTCACAAGCTTTTTCTACCGATATGGTTTTGTAGCCAATTTCAGCATGGAACTACCCAGTTTTGGAGTTTCCGGAATAAATGAGTCTGCAGACATGAGCATTGGAGTGACAGTTATCAAAAACAACATGATAAATAATGATCTCGGCCCTGCCACTGCACAGATGGCACTCCAACTCTTCATTAAGGATTATCGGTACACATACCGATGTCATAGAGGCGATACCCAGATACAAACCAGAAGATCTTTTGAGTTGAAAAAACTATGGGAACAGACTCAATCAAAGACTGGTCTACTGGTATCAGATGGGGGTCCAAACCTATATAACATCAGAAACCTACACATCCCGGAAGTCTGTTTAAAATGGGAGCTAATGGATGAAGATTATAGGGGGAGGCTATGCAATCCATTGAATCCTTTTGTTAGTCACAAAGAAATTGAATCAGTCAACAGTGCAATAGTAATGCCTGCGCATGGCCCTGCCAAAAGCATGGAGTATGATGCTGTTGCAACAACACATTCTTGGATCCCCAAGAGGAACCGGTCCATATTGAACACAAGCCAAAGGGGAATACTCGAAGATGAGCAGATGTATCAAAAATGCTGCAACCTGTTTGAAAAATTCTTCCCCAGCAGCTCATACAGAAGACCGGTCGGAATTTCTAGTATGGCTGAGGCCATGGTATCCAGGGCCCGCATTGATGCACGAATTGACTTCGAATCTGGACGGATAAAGAAAGATGAGTTCGCTGAGATCATGAAGATCTGTTCCACCATTGAAGAGCTCGGACGGCAAAAATAGATGGAAGACTTTGTGCGACAGTGCTTCAATCCAATGATCGTCGAGCTTGCGGAAAAGGCAATGAAAGAATATGGAGAGGACCCAAAAATCGAAACAAACAAATTTGCAGCAATATGCACTCACTTGGAAGTCTGTTTCATGTACTCGGATTTCCACTTTATTAATGAACTAGGTAAATCAGTGGTCATAGAGTCTGGTGACCCAAATGCTCTTTTAAAACACAGATTTGAAATTATTGAAGGGAGAGACCGAACAATGGCATGGACAGTAGTAAACAGCATCTGCAACACCACAAGAGCTGAAAAACCTAAATTTCTTCCAGACTTATACGACTATAAGGAGAACAGATTTGTTGAAATTGGTGTGACAAGGAGAGAAGTTCACATATACTACCTGGAGAAGGCCAACAAAATAAAGTCTGAAAAGACACACATCCACATTTTCTCATTTACAGGGGAAGAAATGGCTACGAAAGCGGACTACACTCTTGATGAAGAGAGTAGAGCCAGAATAAAGACCAGGCTATTCACTATAAGACAAGAAATGGCCAGTAGGGGCCTCTGGGATTCCTTTCGTCAGTCCGAGAGAGGCGAAGAGACAATTGAAGAAAGATTTGAAATCACAGGGACGATGCGCAAGCTTGCCAATTACAGTCTCCCACCGAACTTCTCCAGCCTTGAAAATTTTAGAGTCTATGTGGATGGATTCAAGCCGAATGGATGCATTGAGAGTAAGCTTTCTCAAATGTCCAAAGAAGTAAATGCCAGAATTGAATCATTTTCAAAGACAACACCCCGACCACTCAAAATGCCAGGTGGTCCACCCTGCCATCAGCGATCTAAATTCTTGCTAATGGATGCTCTGAAACTGAGCATTGAGGACCCAAGTCACGAGGGAGAGGGAATACCACTATATGATGCAATCAAATGCATGAAAACTTTCTTTGGATGGAAAGAACCCAGTATTGTTAAACCACATGAAAAAGGCATAAACCCGAACTATATCCAAACTTGGAAGCAAGTATTAGAAGAAATACAAGACATTGAGAACGAAGAAAGGATCCCCAAGACCAAGAATATGAAAAAAACAAGCCAATTGAGATGGGCACTAGGTGAAAATATGGCACCAGAGAAAGTGGATTTTGAGGATTGTAAAGACATCAGTGATCTAAAACAGTATGACAGTGATGAACCAGAAACAAGGTCTCTTGCAAGTTGGATTCAAAATGAGTTCAACAAAGCTTGTGAGCTGACAGATTCAAGCTGGATAGAGCTCGATGAAATTGGGGAGGATGTCGCCCCAATAGAATACATTGCGAGCATGAGGAGAAATTATTTTACCGCTGAGATTTCCCATTGTAGAGCAACAGAATATATAATGAAAGGAGTGTACATCAACACCGCTCTACTCAATGCATCCTGTGCTGCGATGGATGAATTTCAATTAATTCCGATGATAAGTAAATGCAGGACCAAAGAAGGGAGAAGGAAAACAAATTTATATGGATTCATAGTAAAGGGAAGGTCCCATTTAAGAAATGATACTGACGTGGTGAACTTTGTAAGTATGGAATTTTCTCTTACTGATCCAAGATTTGAGCCGCACAAATGGGAAAAATACTGCGTTCTAGAGATTGGAGACATGCTTCTAAGAACTGCTGTAGGTCAAGTGTCAAGACCCATGTTTTTGTATGTGAGGACAAATGGGACCTCTAAAATTAAAATGAAATGGGGAATGGAAATGAGGCGCTGCCTCCTTCAGTCTCTGCAACAGATTGAAAGCATGATCGAAGCTGAGTCCTCAGTCAAAGAAAAGGACATGACCAAAGAATTTTTTGAGAACAAATCAGAAACATGGCCTATAGGAGAGTCCCCCAAAGGAGTGGAAGAGGGCTCGATCGGAAAGGTTTGCAGGACCTTATTAGCAAAATCTGTGTTTAACAGTTTGTATGCATCTCCACAATTGGAAGGATTTTCAGCTGAATCTAGGAAATTACTTCTCATTGTTCAGGCTCTTAGGGATAACCTGGAACCTGGAACCTTTGATATTGGGGGATTATATGAATCAATTGAGGAGTGCCTGATTAATGATCCCTGGGTTTTGCTTAATGCATCTTGGTTCAACTCCTTCCTTACACATGCACTGAAGTAGATGACGATAACCATTATTTTGATACTACTGACCCATTGGGCTTACAGTCAAAACCCAATAAATGACAACAACACAGCCACATTGTGTCTAGGACACCATGCAGTAGCAAATGGAACATTGGTAAAAACAATAAGTGATGATCAAATTGAGGTGACAAATGCTACAGAATTAGTTCAGAGCATTCCAATGGGGAAAATATGCAACAATTCGTATAGAATTCTAGATGGAAAGGATTGCACATTAATAGATGCAATGCTAGGAGATCCCCACTGTGACGCCTTTCAGTATGAGAATTGGGACCTCTTTATAGAAAGAAGCAGCGCCTTCAGCAATTGCTACCCATATGACATCCCTAACTATGCATCGCTCCGATCCATTGTAGCATCCTCAGGAACATTGGAATTCACAGCAGAGGGATTCACATGGACAGGTGTCACTCAAAACGGAAGAAGCGGATCCTGCAAAAGGGGATCAGCCGATAGTTTCTTTAGCCGACTGAATTGGCTAACAAAATCCGGAAGCTCTTACCCCATACTGAATGTGACAATGCCTAACAACAAAAACTTCGACAAGCTATACATCTGGGGGATCCATCACCCGAGCTCAACTCAAGAGCAGACAAAATTGTATATCCAGGAATCAGGGCGAGTAACAGTCTCAACAAAAAGAAGTCAACAAACAATAATCCCTAACATTGGGTCTAGACCATGGATCAGAGGTCAATCAGGTAGGATAAGCATATACTGGACCATTGTAAAACCTGGAGATATTCTAATGATAAACAGTAATGGCAACTTAGTTGCACCGCGGGGATACTTTAAATTGAAAACAGGGAAAAGCTCTGTAATGAGATCAGACGTACCCATAGACATTTGTGTGTCTGAATGTATTACACCAAATGGAAGCATCTCCAACGACAAGCCATTCCAAAATGTGAACAAAGTTACATATGGAAAATGTCCCAAGTATATCAGACAAAACACTTTAAAGCTGGCCACTGGGATGAGGAATGTACCAGAAAAGCAAATCAGAGGAATCTTCGGGGCAATAGCGGGATTCATCGAAAACGGCTGGGAAGGAATGGTTGATGGATGGTATGGGTTCCGATACCAAAACTCTGAAGGAACAGGGCAAGCTGCAGATCTAAAGAGCACTCAAACAGCCATCGACCAGATCAATGGAAAGTTAAACAGAGTGATTGAAAGAACAAATGAGAAATTCCATCAAATAGAGAAGGAATTCTCAGAAGTAGAAGGAAGAATTCAGGACTTGGAGAAATATGTAGAAGACACCAAAATAGACCTATGGTCCTACAATGCAGAATTGCTGGTGGCTCTAGAAAATCAACATACAATTGACTTAACAGATGCAGAAATGAATAAATTGTTTGAGAGAACTAGACGCCTGTTAAGAGAAAACGCAGAAGACATGGGAGGTGGATGTTTCAAGATTTACCACAAATGTAATAATGCATGCATTGGATCAATAAGAAATGGGACATATGACCATTACATATACAGAGATGAAGCATTAAACAACCGATTTCAGATCAAAGGTGTAGAGTTGAAATCAGGCTACAAAGATTGGATACTCTGGATTTCATTCGCCATATCATGCTTCTTAATTTGCGTTGTTCTATTGGGTTTTATTATGTGGGCTTGCCAAAAAGGCAACATCAGATGCAACATTTGCATTATGGCGTCTCAAGGCACCAAACGATCCTATGAACAGATGGAAACTGATGGGGAACGCCAGAATGCAACTGAAATCAGAGCATCTGTCGGAAGGATGGTGGGAGGAATTGGCCGGTTTTATGTTCAGATGTGTACTGAGCTTAAACTAAACGACCATGAAGGGCGACTGATTCAGAACAGCATAACAATAGAAAGGATGGTGCTTTCGGCATTCGACGAAAGAAGAAACAAGTATCTCGAGGAGCATCCCAGTGCTGGGAAAGACCCTAAGAAAACAGGAGGCCCTATATACAGAAGGAAAGATGGGAAATGGATGAGGGAACTCATCCTCCATGATAAAGAAGAAATCATGAGAATCTGGCGTCAGGCCAACAATGGTGAAGACGCTACTGCTGGTCTTACTCATATGATGATCTGGCACTCCAATCTCAATGACACCACATACCAAAGAACAAGGGCTCTTGTTCGAACTGGGATGGATCCCAGAATGTGCTCTCTGATGCAAGGCTCAACCCTCCCACGGAGATCTGGAGCAGCTGGTGCTGCAGTAAAAGGTGTTGGAACAATGGTAATGGAACTCATCAGAATGATCAAACGCGGAATAAATGATCGGAATTTCTGGAGAGGTGAAAATGGTCGAAGAACCAGAATTGCTTATGAAAGAATGTGCAATATCCTCAAAGGGAAATTCCAGACAGCAGCACAACGAGCTATGATGGACCAGGTGAGAGAAGGCCGCAATCCTGGAAACGCTGAGATTGAGGATCTCATTTTCTTGGCACGATCAGCACTTATTTTGAGAGGATCAGTAGCCCATAAATCATGCCTACCTGCCTGTGTTTATGGCCTTGCAGTAACCAGTGGATATGACTTTGAGAAGGAAGGATACTCTCTGGTTGGAATTGATCCTTTCAAACTACTCCAGAACAGCCAGATTTTCAGTCTAATCAGACCAAAAGAAAACCCAGCACACAAGAGCCAGTTGGTGTGGATGGCATGCCATTCTGCAGCATTTGAAGACCTAAGAGTTTTAAATTTCATTAGAGGAACCAAAGTAATCCCAAGAGGACAGTTAACAACCAGAGGAGTTCAAATAGCTTCAAATGAAAACATGGAGACAATAGACTCTAGCACACTTGAACTGAGAAGCAAGTATTGGGCAATAAGGACCAGAAGCGGAGGAAACACCAGTCAACAGAGAGCATCTGCAGGACAGATAAGTGTGCAACCTACTTTCTCAGTACAGAGAAACCTTCCTTTTGAAAGAGCAACCATCATGGCTGCATTCATTGGTAACACCGAAGGAAGGACTTCCGACATGAGAACAGAAATCATAAGGATGATGGAAAATGCCAAATCAGAAGATGTGTCTTTCCAGGGGCGGGGAGTCTTCGAGCTCTCGGACGAAAAGGCAACGAACCCGATCGTGCCTTCTTTTGACATGAGCAATGAAGGGTCTTATTTCTTCGGAGACAATGCTGAGGAGTTTGACAGTTGAATGAATCCAAATCAAAAGATAATAGCAATTGGATTTACATCATTGGGGATATTAATCATTAGTGTCATTCTCCATGTAGTCAGCATTATAGTAACAGTACTGGCCCTAAATAACAATAGAACAGATCTGAACTGCAAAGAGACGATCATAAGGGAGTACAATGAAACAGTAAGAGTAGAAAAAATTACTCAATGGTATAATATCAGTACAATTAAGTACATGGAGAAACCTTCAAATGAATACTATATGAACAACACTGAACCACTTTGTGAGGCCCAAGGCTTTGCACCATTTTCCAAGGATAATGGAATACGAATTGGATCGAGGGGCCATGTTTTTGTGATAAGAGAACCTTTTGTATCATGTTCGCCTTCAGAATGTAGAACCTTTTTCCTCACACAGGGCTCATTACTCAATGACAAACATTCTAACGGCACAATAAAGGACCGAAGTCCGTATAGAACTCTGATGAGTGTCAAAATAGGACAATCACCTAATGTATATCAAGCTAGGTTTGAATCAGTGGCATGGTCAGCAACAGCATGCCATGATGGAAAAAAATGGATGACGGTTGGGGTCACAGGGCCTGACAACCAAGCAATTGCAGTAGTGAACTATGGGGGTGTTCCGGTTGATATTATTAATTCATGGGCAGGGGATATTTTAAGAACCCAAGAATCGTCATGCACCTGCATCAAAGGAGATTGTTATTGGGTAATGACTGATGGGCCGGCGAATAGACAAGCCAAATATAAGATATTCAAAGCAAAAAATGGAAAAGTGATTGGACAAACTGATATAAGTTTCAATGGAGGACACATAGAGGAGTGTTCTTGTTACCCCAATGAAGGGAAGGTGGAATGCATATGCAGGGACAATTGGACTGGAACAAATAGACCAATTTTGGTAATATCTTCTGATCTATCATACACAGTTGGATATTTGTGTGCTGGCATTCCCACTGACACTCCTAGGGGAGAGGATAGTCAATTCACGGGCTCATGTACAAACCCTTTGGGAAATAAAGGATACGGTGTAAAAGGTTTCGGATTTCGACAAGGAACTGACGTATGGGCCGGAAGGACAATTAGTAGAACTTCAAGATCAGGATTCGAAATAATAAAAATCAAGAATGGTTGGACACAGAACAGTAAAGACCAAATAAGGAGGCAAGTGATTATCGATGATCCAAATTGGTCAGGATATAGCGGTTCTTTCACATTGCCGGTTGAACTAACAAAAAAAGAATGTTTGGTGCCCTGTTTCTGGGTTGAAATGATTAGGGGTAAACCTGAAGAAAAAACAATATGGACCTCTAGCAGCTCCATTGTGATGTGTGGAGTAGATCATAAAATTGCCAGTTGGTCATGGCACGATGGAGCTATTCTTCCCTTTGACATCGATAAGATGATGAGTCTTCTAACCGAGGTCGAAACGTACGTTCTCTCTATCATGCCATCAGGCCCCCTCAAAGCCGAGATCGCGCAGAGACTTGAAGATGTCTTTGCAGGGAAGAACACCGATCTTGAGGCACTCATGGAGTGGCTAAAGACAAGACCGATCCTGTCACCTCTAACTAAAGGGATTTTAGGATTTGTATTCACGCTCACCGTGCCCAGTGAGCGAGGACTGCAGCGTAGACGCTTTGTCCAAAATGCCCTTAGTGGAAACGGAGATCCAAACAACATGGACAGAGCGGTAAAACTGTACAGGAAGCTTAAAAGAGAAATAACATTCCATGGGGCAAAAGAGGTGGCACTCAGCTATTCCACCGGTGCACTAGCCAGCTGCATGGGACTCATATACAACAGAATGGGAACTGTTACAACTGAAGTGGCATTTGGCCTGGTATGTGCCACATGTGAACAGATTGCTGATTCCCAGCACCGGTCTCATAGGCAGATGGTGACAACAACCAACCCATTAATCAGACATGAAAACAGAATGGTATTAGCCAGTACCACGGCTAAAGCCATGGAACAGATGGCAGGATCAAGTGAACAGGCAGCAGAGGCCATGGAGGTTGCTAGTAGGGCTAGGCAGATGGTACAGGCAATGAGAACCATTGGGACCCATCCTAGCTCCAGTGCTGGTTTGAAAGATGATCTCCTTGAAAACTTACAGGCCTACCAGAAACGGATGGGAGTGCAAATGCAGCGATTCAAGTGATCCTCTCGTTATTGCAGCAAGTATCATTGGGATATTGCACTTGATATTGTGGATTCTTGATCGTCTTTTCTTCAAATTCATTTATCGTCGCCTTAAATACGGGATGAAAAGAGGGCCTTCTACGGAAGGAGTACCTGAGTCCATGAGGGAAGAATATCGGCAGGAACAGCAGAATGCTGTGGATGTTGACGATGGTCATTTTGTCAACATAGAGCTAGAGTAAATGGATTCCAACACTGTGTCAAGCTTCCAGGTAGACTGTTTTCTCTGGCATGTCCGCAAACGATTCGCAGACCAAGAACTGGGTGATGCCCCATTCCTTGATCGGCTTCGCCGAGACCAGAAGTCCCTAAGGGGAAGAGGCAGCACTCTTGGTCTGGACATCGAAACAGCCACTCATGCAGGAAAGCAGATAGTGAAGCAGATTCTGGAAAAGGAATCAGATGAGGCACTTAAAATGACCATTGCCTCTGTTCCTACTTCACGCTACTTAACTGATATGACTCTTGATGAGATGTCAAGAGACTGGTTCATGCTCATGCCCAAGCAAAAAGTAACAGGCTCCCTATGTATAAGAATGGACCAGGCAATCATGGATAAGAACATCATCCTTAAAGCAAACTTTAGTGTGATTTTCGAAAGGCTGGAAACACTAATACTACTTAGAGCCTTCACTGAAGAAGGAGCAGTCGTTGGCGAAATTTCACCATTACCTTCTCTTCCAGGACATACTAATGAGGATGTCAAAAATGCAATTGGGGTCCTCATCGGAGGACTTAAATGGAATGATAATACGGTTAGAATCTCTGAAACTCTACAGAGATTCGCTTGGAGAAGCAGTAATGAGATTGGGAGATCTTCATTCCCTTCAAAGCAGAAATGAAAAATGGAGAGAACAATTAAGCCAGAAATTTGAAGAAATAAGATGGTTAATTGAAGAAGTGCGACATAGATTGAAAAATACAGAAAACAGTTTTGAACAAATAACATTTATGCAAGCCTTACAACTATTGCTTGAAGTAGAGCAAGAGATAAGAACTTTCTCGTTTCAGCTTATTTAA
		</sequence>
		<sequence>
			<taxon idref="cI_251_A/equine/East_Sussex/10639/2019|South_East_England|2019-07-02"/>
			ATGGAGAGAATAAAAGAACTGAGAGATCTGATGTTGCAATCCCGCACCCGCGAGATACTAACCAAAACTACTGTGGACCACATGGCCATAATTAAGAAATATACATCAGGAAGACAAGAGAAGAACCCTGCACTTAGGATGAAATGGATGATGGCAATGAAATACCCAATTACAGCAGATAAGAGAGTAATGAAGATGATTCCTGAGAGAAATGAACAGGGACAAACCCTTTGGAGCAAGACGAACGATGCTGGCTCAGACCGCGTAATGGTATCACCCCTGGCAGTGACATGGTGGAATAGGAATGGACCAACAACAAGCACAATTCATTACCCAAAAGTCTACAAAACTTATTTTGAAAAGGTTGAAAGATTGAAACATGGAACCTTTGGCCCCGTTCATTTTAGGAATCAAGTCAAGATAAGACGGAGAGTTGATGTAAACCCTGGTCACGCAGACCTCAGTGCCAAAGAAGCACAAGATGTAATTATGGAAGTTGTTTTCCCAAACGAAGTGGGAGCCAGAATTCTAACATCGGAATCACAACTAACAATAACCAAAGAGAAAAAGGAAGAACTTCAGGACTGCAAAATTGCTCCCTTGATGGTAGCATACATGCTAGAAAGAGAATTGGTCCGAAAAACAAGGTTCCTCCCAGTAGCAGGAGGAACAAGCAGTGTATACATTGAAGTGCTGCATCTGACTCAAGGAACATGCTGGGAGCAAATGTACACTCCAGGAGGAGAAGTTAGAAATGATGATATTGATCAAAGTTTAATTATTGCAGCACGGAACATAGTGAGAAGAGCGACGGTATCAGCAGATCCACTAGCATCCCTACTGGAAATGTGCCACAGTACACAGATTGGTGGGATAAGGATGGTAGACATCCTTAAACAGAATCCAACTGAGGAACAAGCTGTGGATATATGCAAAGCAGCAATGGGATTGAGAATTAGCTCATCATTCAGCTTTGGTGGATTCACCTTCAAAAGAACAAGTGGATCATCAGTCAAGAGAGAAGAAGAAATGCTTACAGGCAACCTCCAAACATTGAAAATAAGAGTACATGAGGGCTATGAAGAATTCACAATGGTCGGAAGAAGAGCAACAGCCATTCTCAGAAAGGCAACCAGAAGATTGATTCAATTGATAGTAAGTGGGAGAGATGAACAATCAATTGCTGAAGCAGTAATTGTAGCCATGGTGTTTTCGCAAGAAGATTGCATGATAAAAGCAGTTCGAGGTGATTTGAACTTTGTTAATAGAGCAAATCAGCGTTTGAACCCCATGCATCAACTCTTGAGGCATTTCCAAAAAGATGCAAAAGTGCTTTTCCAAAACTGGGGAATTGAACCCATCGATAATGTAATGGGGATGATTGGAATATTGCCTGACATGACCCCAAGCACCGAGATGTCATTGAGAGGAGTGAGAGTCAGCAAGATGGGAGTGGATGAGTACTCCAGCACTGAGAGAGTGGTGGTGAGCATTGACCGTTTTTTAAGAGTTCGGGATCAAAGGGGAAACATACTACTGTCTCCTGAAGAAGTCAGTGAAACACAAGGAACGGAAAAGCTGACAATAATTTATTCGTCATCAATGATGTGGGAGATTAATGGTCCCGAATCAGTGTTAGTCAATACTTATCAATGGATCATCAGGAACTGGGAAATTGTAAAAATCCAGTGGTCACAGGACCCCACAATGCTATACAATAAGATAGAATTTGAGCCATTCCAATCCCTGGTCCCTAGGGCCACCAGAAGCCAATACAGCGGTTTCGTAAGAACCCTGTTTCAGCAAATGCGGGATGTACTTGGAACATTTGATACTGCTCAGATAATAAAACTCCTCCCTTTTGCCGCTGCTCCTCCGGAACAGAGTAGGATGCAGTTCTCTTCTTTAACTGTTAATGTAAGAGGTTCTGGAATGAGAATACTTGTAAGAGGCAATTCCCCAGTGTTCAACTACAATAGAACCACTAAACGGCTCACAATCCTCGGAAAGGATGCAGGTGCGCTTACTGAGGACCCAGATGAAGGTACAACTGGAATAGAATCTGCTGTTCTAAGAGGGTTTCTCATTTTGGGTAGAGAAAACAAGAGATATGGCCCAGCACTAAGCATCAATGAACTAAGCAAGCTTGCAAAAGGGGAGAAAGCCAATGTACTAATTGGGCAAGGGGACGTAGTGTTGGTAATGAAACGGAAACGTGACTCTAGCATACTTACTGACAGCCAGACAGCGACCAAAAGGGTTCGGATGGCCATCAATTAGATGGATGTCAATCCGACTCTACTTTTCTTAAAGGTGCCAGCGCAAAATGCTATAAGCACAACATTCCCTTATACTGGAGATCCTCCCTACAGTCATGGAACAGGGACAGGATACACCATGGATACTGTCAACAGAACACACCAATATTCAGAAAAAGGGAAATGGACAACAAACACTGAGATTGGAGCACCACAACTTAATCCAATCGATGGACCACTTCCTGAAGACAATGAACCAAGTGGATACGCCCAAACAGATTGTGTATTGGAAGCAATGGCTTTACTTGAAGAATCCCATCCCGGAATCTTTGAAAATTCGTGTCTTGAAACAATGGAGGTGGTACAGCAGACAAGAGTGGACAAACTAACACAAGGCCGACAAACTTATGATTGGACCTTGAACAGGAATCAACCTGCTGCAACAGCACTTGCTAATACGATTGAAGTATTCAGATCAAATGGTCTGACTTCCAATGAGTCGGGGAGATTGATGGACTTCCTCAAAGATGTCATGGAGTCCATGAACAAGGAAGAAATGGAAATAACAACACACTTCCAACGGAAGAGAAGAGTAAGAGACAACATGACAAAGCGAATGATAACACAGAGAACCATAGGGAAGAAAAAACAACGATTAAACAGAAAGAGCTACCTAATTAGAACATTGACCCTAAACACAATGACCAAGGACGCTGAGAGAGGGAAATTGAAACGACGAGCAATCGCTACCCCAGGGATGCAGATAAGAGGGTTTGTATATTTTGTTGAAACACTAGCCCGAAGAATATGTGAAAAGCTTGAACAATCAGGATTGCCAGTTGGCGGTAATGAGAAAAAGGCAAAACTGGCTAATGTCGTCAGAAAAATGATGACTAATTCCCAAGACACTGAACTCTCATTCACCATCACTGGGGACAATACCAAATGGAATGAAAATCAGAACCCACGCATATTCCTGGCAATGATCACATACATAACTAGAAACCAGCCAGAATGGTTCAGAAATGTTCTAAGCATTGCACCGATTATGTTCTCAAATAAAATGGCAAGACTGGGGAAAGGATACATGTTCGAAAGCAAAAGTATGAAATTGAGAACTCAAATACCAGCAGAAATGCTAGCAAGCATTGACCTAAAATATTTCAATGATTCAACAAAAAAGAAAATTGAAAAGATACGACCACTTCTGGTTGACGGGACTGCTTCACTAAGTCCTGGAATGATGATGGGAATGTTCAACATGTTGAGCACTGTGCTGGGTGTATCCATATTAAACCTGGGCCAGAGGAAATACACAAAGACCACATACTGGTGGGACGGTCTGCAATCATCCGATGACTTTGCGTTAATAGTGAATGCACCTAATCATGAGGGGATACAAGCTGGAGTAGACAGATTCTATAGAACTTGCAAACTGGTCGGGATCAACATGAGCAAGAAGAAGTCCTACATAAATAGAACTGGAACATTCGAATTCACAAGCTTTTTCTACCGATATGGTTTTGTAGCCAATTTCAGCATGGAACTACCCAGTTTTGGAGTTTCCGGAATAAATGAGTCTGCAGACATGAGCATTGGAGTGACAGTTATCAAAAACAACATGATAAATAATGATCTCGGCCCTGCCACTGCACAGATGGCACTCCAACTCTTCATTAAGGATTATCGGTACACATACCGATGTCATAGAGGCGATACCCAGATACAAACCAGAAGATCTTTTGAGTTGAAAAAACTATGGGAACAGACTCAATCAAAGACTGGTCTACTGGTATCAGATGGGGGTCCAAACCTATATAACATCAGAAACCTACACATCCCGGAAGTCTGTTTAAAATGGGAGCTAATGGATGAAGATTATAGGGGGAGGCTATGCAATCCATTGAATCCTTTTGTTAGTCACAAAGAAATTGAATCAGTCAACAGTGCAATAGTAATGCCTGCGCATGGCCCTGCCAAAAGCATGGAGTATGATGCTGTTGCAACAACACATTCTTGGATCCCCAAGAGGAACCGGTCCATATTGAACACAAGCCAAAGGGGAATACTCGAAGATGAGCAGATGTATCAAAAATGCTGCAACCTGTTTGAAAAATTCTTCCCCAGCAGCTCATACAGAAGACCGGTCGGAATTTCTAGTATGGCTGAGGCCATGGTATCCAGGGCCCGCATTGATGCACGAATTGACTTCGAATCTGGACGGATAAAGAAAGATGAGTTCGCTGAGATCATGAAGATCTGTTCCACCATTGAAGAGCTCGGACGGCAAAAATAGATGGAAGACTTTGTGCGACAGTGCTTCAATCCAATGATCGTCGAGCTTGCGGAAAAGGCAATGAAAGAATATGGAGAGGACCCAAAAATCGAAACAAACAAATTTGCAGCAATATGCACTCACTTGGAAGTCTGTTTCATGTACTCGGATTTCCACTTTATTAATGAACTAGGTAAATCAGTGGTCATAGAGTCTGGTGACCCAAATGCTCTTTTAAAACACAGATTTGAAATTATTGAAGGGAGAGACCGAACAATGGCATGGACAGTAGTAAACAGCATCTGCAACACCACAAGAGCTGAAAAACCTAAATTTCTTCCAGACTTATACGACTATAAGGAGAACAGATTTGTTGAAATTGGTGTGACAAGGAGAGAAGTTCACATATACTACCTGGAGAAGGCCAACAAAATAAAGTCTGAAAAGACACACATCCACATTTTCTCATTTACAGGGGAAGAAATGGCTACGAAAGCGGACTACACTCTTGATGAAGAGAGTAGAGCCAGAATAAAGACCAGGCTATTCACTATAAGACAAGAAATGGCCAGTAGGGGCCTCTGGGATTCCTTTCGTCAGTCCGAGAGAGGCGAAGAGACAATTGAAGAAAGATTTGAAATCACAGGGACGATGCGCAAGCTTGCCAATTACAGTCTCCCACCGAACTTCTCCAGCCTTGGAAATTTTAGAGTCTATGTGGATGGATTCAAGCCGAATGGATGCATTGAGAGTAAGCTTTCTCAAATGTCCAAAGAAGTAAATGCCAGAATTGAATCATTTTCAAAGACAACACCCCGACCACTCAAAATGCCAGGTGGTCCACCCTGCCATCAGCGATCTAAATTCTTGCTAATGGATGCTCTGAAACTGAGCATTGAGGACCCAAGTCACGAGGGAGAGGGAATACCACTATATGATGCAATCAAATGCATGAAAACTTTCTTTGGATGGAAAGAACCCAGTATTGTTAAACCACATGAAAAAGGCATAAACCCGAACTATATCCAAACTTGGAAGCAAGTATTAGAAGAAATACAAGACATTGAGAACGAAGAAAGGATCCCCAAGACCAAGAATATGAAAAAAACAAGCCAATTGAGATGGGCACTAGGTGAAAATATGGCACCAGAGAAAGTGGATTTTGAGGATTGTAAAGACATCAGTGATCTAAAACAGTATGACAGTGATGAACCAGAAACAAGGTCTCTTGCAAGTTGGATTCAAAATGAGTTCAACAAAGCTTGTGAGCTGACAGATTCAAGCTGGATAGAGCTCGATGAAATTGGGGAGGATGTCGCCCCAATAGAATACATTGCGAGCATGAGGAGAAATTATTTTACCGCTGAGATTTCCCATTGTAGAGCAACAGAATATATAATGAAAGGAGTGTACATCAACACCGCTCTACTCAATGCATCCTGTGCTGCGATGGATGAATTTCAATTAATTCCGATGATAAGTAAATGCAGGACCAAAGAAGGGAGAAGGAAAACAAATTTATATGGATTCATAGTAAAGGGAAGGTCCCATTTAAGAAATGATACTGACGTGGTGAACTTTGTAAGTATGGAATTTTCTCTTACTGATCCAAGATTTGAGCCGCACAAATGGGAAAAATACTGCGTTCTAGAGATTGGAGACATGCTTCTAAGAACTGCTGTAGGTCAAGTGTCAAGACCCATGTTTTTGTATGTGAGGACAAATGGGACCTCTAAAATTAAAATGAAATGGGGAATGGAAATGAGGCGCTGCCTCCTTCAGTCTCTGCAACAGATTGAAAGCATGATCGAAGCTGAGTCCTCAGTCAAAGAAAAGGACATGACCAAAGAATTTTTTGAGAACAAATCAGAAACATGGCCTATAGGAGAGTCCCCCAAAGGAGTGGAAGAGGGCTCGATCGGAAAGGTTTGCAGGACCTTATTAGCAAAATCTGTGTTTAACAGTTTGTATGCATCTCCACAATTGGAAGGATTTTCAGCTGAATCTAGGAAATTACTTCTCATTGTTCAGGCTCTTAGGGATAACCTGGAACCTGGAACCTTTGATATTGGGGGATTATATGAATCAATTGAGGAGTGCCTGATTAATGATCCCTGGGTTTTGCTTAATGCATCTTGGTTCAACTCCTTCCTTACACATGCACTGAAGTAGATGACGATAACCATTATTTTGATACTACTGACCCATTGGGCTTACAGTCAAAACCCAATAAATGACAACAACACAGCCACATTGTGTCTAGGACACCATGCAGTAGCAAATGGAACATTGGTAAAAACAATAAGTGATGATCAAATTGAGGTGACAAATGCTACAGAATTAGTTCAGAGCATTCCAATGGGGAAAATATGCAACAATTCGTATAGAATTCTAGATGGAAAGGATTGCACATTAATAGATGCAATGCTAGGAGATCCCCACTGTGACGCCTTTCAGTATGAGAATTGGGACCTCTTTATAGAAAGAAGCAGCGCCTTCAGCAATTGCTACCCATATGACATCCCTAACTATGCATCGCTCCGATCCATTGTAGCATCCTCAGGAACATTGGAATTCACAGCAGAGGGATTCACATGGACAGGTGTCACTCAAAACGGAAGAAGCGGATCCTGCAAAAGGGGATCAGCCGATAGTTTCTTTAGCCGACTGAATTGGCTAACAAAATCCGGAAGCTCTTACCCCATACTGAATGTGACAATGCCTAACAACAAAAACTTCGACAAGCTATACATCTGGGGGATCCATCACCCGAGCTCAACTCAAGAGCAGACAAAATTGTATATCCAGGAATCAGGGCGAGTAACAGTCTCAACAAAAAGAAGTCAACAAACAATAATCCCTAACATTGGGTCTAGACCATGGATCAGAGGTCAATCAGGTAGGATAAGCATATACTGGACCATTGTAAAACCTGGAGATATTCTAATGATAAACAGTAATGGCAACTTAGTTGCACCGCGGGGATACTTTAAATTGAAAACAGGGAAAAGCTCTGTAATGAGATCAGACGTACCCATAGACATTTGTGTGTCTGAATGTATTACACCAAATGGAAGCATCTCCAACGACAAGCCATTCCAAAATGTGAACAAAGTTACATATGGAAAATGTCCCAAGTATATCAGACAAAACACTTTAAAGCTGGCCACTGGGATGAGGAATGTACCAGAAAAGCAAATCAGAGGAATCTTCGGGGCAATAGCGGGATTCATCGAAAACGGCTGGGAAGGAATGGTTGATGGATGGTATGGGTTCCGATACCAAAACTCTGAAGGAACAGGGCAAGCTGCAGATCTAAAGAGCACTCAAACAGCCATCGACCAGATCAATGGAAAGTTAAACAGAGTGATTGAAAGAACAAATGAGAAATTCCATCAAATAGAGAAGGAATTCTCAGAAGTAGAAGGAAGAATTCAGGACTTGGAGAAATATGTAGAAGACACCAAAATAGACCTATGGTCCTACAATGCAGAATTGCTGGTGGCTCTAGAAAATCAACATACAATTGACTTAACAGATGCAGAAATGAATAAATTGTTTGAGAGAACTAGACGCCTGTTAAGAGAAAACGCAGAAGACATGGGAGGTGGATGTTTCAAGATTTACCACAAATGTAATAATGCATGCATTGGATCAATAAGAAATGGGACATATGACCATTACATATACAGAGATGAAGCATTAAACAACCGATTTCAGATCAAAGGTGTAGAGTTGAAATCAGGCTACAAAGATTGGATACTCTGGATTTCATTCGCCATATCATGCTTCTTAATTTGCGTTGTTCTATTGGGTTTTATTATGTGGGCTTGCCAAAAAGGCAACATCAGATGCAACATTTGCATTATGGCGTCTCAAGGCACCAAACGATCCTATGAACAGATGGAAACTGATGGGGAACGCCAGAATGCAACTGAAATCAGAGCATCTGTCGGAAGGATGGTGGGAGGAATTGGCCGGTTTTATGTTCAGATGTGTACTGAGCTTAAACTAAACGACCATGAAGGGCGACTGATTCAGAACAGCATAACAATAGAAAGGATGGTGCTTTCGGCATTCGACGAAAGAAGAAACAAGTATCTCGAGGAGCATCCCAGTGCTGGGAAAGACCCTAAGAAAACAGGAGGCCCTATATACAGAAGGAAAGATGGGAAATGGATGAGGGAACTCATCCTCCATGATAAAGAAGAAATCATGAGAATCTGGCGTCAGGCCAACAATGGTGAAGACGCTACTGCTGGTCTTACTCATATGATGATCTGGCACTCCAATCTCAATGACACCACATACCAAAGAACAAGGGCTCTTGTTCGAACTGGGATGGATCCCAGAATGTGCTCTCTGATGCAAGGCTCAACCCTCCCACGGAGATCTGGAGCAGCTGGTGCTGCAGTAAAAGGTGTTGGAACAATGGTAATGGAACTCATCAGAATGATCAAACGCGGAATAAATGATCGGAATTTCTGGAGAGGTGAAAATGGTCGAAGAACCAGAATTGCTTATGAAAGAATGTGCAATATCCTCAAAGGGAAATTCCAGACAGCAGCACAACGAGCTATGATGGACCAGGTGAGAGAAGGCCGCAATCCTGGAAACGCTGAGATTGAGGATCTCATTTTCTTGGCACGATCAGCACTTATTTTGAGAGGATCAGTAGCCCATAAATCATGCCTACCTGCCTGTGTTTATGGCCTTGCAGTAACCAGTGGATATGACTTTGAGAAGGAAGGATACTCTCTGGTTGGAATTGATCCTTTCAAACTACTCCAGAACAGCCAGATTTTCAGTCTAATCAGACCAAAAGAAAACCCAGCACACAAGAGCCAGTTGGTGTGGATGGCATGCCATTCTGCAGCATTTGAAGACCTAAGAGTTTTAAATTTCATTAGAGGAACCAAAGTAATCCCAAGAGGACAGTTAACAACCAGAGGAGTTCAAATAGCTTCAAATGAAAACATGGAGACAATAGACTCTAGCACACTTGAACTGAGAAGCAAGTATTGGGCAATAAGGACCAGAAGCGGAGGAAACACCAGTCAACAGAGAGCATCTGCAGGACAGATAAGTGTGCAACCTACTTTCTCAGTACAGAGAAACCTTCCTTTTGAAAGAGCAACCATCATGGCTGCATTCATTGGTAACACCGAAGGAAGGACTTCCGACATGAGAACAGAAATCATAAGGATGATGGAAAATGCCAAATCAGAAGATGTGTCTTTCCAGGGGCGGGGAGTCTTCGAGCTCTCGGACGAAAAGGCAACGAACCCGATCGTGCCTTCTTTTGACATGAGCAATGAAGGGTCTTATTTCTTCGGAGACAATGCTGAGGAGTTTGACAGTTGAATGAATCCAAATCAAAAGATAATAGCAATTGGATTTACATCATTGGGGATATTAATCATTAGTGTCATTCTCCATGTAGTCAGCATTATAGTAACAGTACTGGCCCTAAATAACAATAGAACAGATCTGAACTGCAAAGAGACGATCATAAGGGAGTACAATGAAACAGTAAGAGTAGAAAAAATTACTCAATGGTATAATATCAGTACAATTAAGTACATGGAGAAACCTTCAAATGAATACTATATGAACAACACTGAACCACTTTGTGAGGCCCAAGGCTTTGCACCATTTTCCAAGGATAATGGAATACGAATTGGATCGAGGGGCCATGTTTTTGTGATAAGAGAACCTTTTGTATCATGTTCGCCTTCAGAATGTAGAACCTTTTTCCTCACACAGGGCTCATTACTCAATGACAAACATTCTAACGGCACAATAAAGGACCGAAGTCCGTATAGAACTCTGATGAGTGTCAAAATAGGACAATCACCTAATGTATATCAAGCTAGGTTTGAATCAGTGGCATGGTCAGCAACAGCATGCCATGATGGAAAAAAATGGATGACGGTTGGGGTCACAGGGCCTGACAACCAAGCAATTGCAGTAGTGAACTATGGGGGTGTTCCGGTTGATATTATTAATTCATGGGCAGGGGATATTTTAAGAACCCAAGAATCGTCATGCACCTGCATCAAAGGAGATTGTTATTGGGTAATGACTGATGGGCCGGCGAATAGACAAGCCAAATATAAGATATTCAAAGCAAAAAATGGAAAAGTGATTGGACAAACTGATATAAGTTTCAATGGAGGACACATAGAGGAGTGTTCTTGTTACCCCAATGAAGGGAAGGTGGAATGCATATGCAGGGACAATTGGACTGGAACAAATAGACCAATTTTGGTAATATCTTCTGATCTATCATACACAGTTGGATATTTGTGTGCTGGCATTCCCACTGACACTCCTAGGGGAGAGGATAGTCAATTCACGGGCTCATGTACAAACCCTTTGGGAAATAAAGGATACGGTGTAAAAGGTTTCGGATTTCGACAAGGAACTGACGTATGGGCAGGAAGGACAATTAGTAGAACTTCAAGATCAGGATTCGAAATAATAAAAATCAAGAATGGTTGGACACAGAACAGTAAAGACCAAATAAGGAGGCAAGTGATTATCGATGATCCAAATTGGTCAGGATATAGCGGTTCTTTCACATTGCCGGTTGAACTAACAAAAAAAGAATGTTTGGTGCCCTGTTTCTGGGTTGAAATGATTAGGGGTAAACCTGAAGAAAAAACAATATGGACCTCTAGCAGCTCCATTGTGATGTGTGGAGTAGATCATAAAATTGCCAGTTGGTCATGGCACGATGGAGCTATTCTTCCCTTTGACATCGATAAGATGATGAGTCTTCTAACCGAGGTCGAAACGTACGTTCTCTCTATCATGCCATCAGGCCCCCTCAAAGCCGAGATCGCGCAGAGACTTGAAGATGTCTTTGCAGGGAAGAACACCGATCTTGAGGCACTCATGGAGTGGCTAAAGACAAGACCGATCCTGTCACCTCTAACTAAAGGGATTTTAGGATTTGTATTCACGCTCACCGTGCCCAGTGAGCGAGGACTGCAGCGTAGACGCTTTGTCCAAAATGCCCTTAGTGGAAACGGAGATCCAAACAACATGGACAGAGCGGTAAAACTGTACAGGAAGCTTAAAAGAGAAATAACATTCCATGGGGCAAAAGAGGTGGCACTCAGCTATTCCACCGGTGCACTAGCCAGCTGCATGGGACTCATATACAACAGAATGGGAACTGTTACAACTGAAGTGGCATTTGGCCTGGTATGTGCCACATGTGAACAGATTGCTGATTCCCAGCACCGGTCTCATAGGCAGATGGTGACAACAACCAACCCATTAATCAGACATGAAAACAGAATGGTATTAGCCAGTACCACGGCTAAAGCCATGGAACAGATGGCAGGATCAAGTGAACAGGCAGCAGAGGCCATGGAGGTTGCTAGTAGGGCTAGGCAGATGGTACAGGCAATGAGAACCATTGGGACCCATCCTAGCTCCAGTGCTGGTTTGAAAGATGATCTCCTTGAAAACTTACAGGCCTACCAGAAACGGATGGGAGTGCAAATGCAGCGATTCAAGTGATCCTCTCGTTATTGCAGCAAGTATCATTGGGATATTGCACTTGATATTGTGGATTCTTGATCGTCTTTTCTTCAAATTCATTTATCGTCGCCTTAAATACGGGATGAAAAGAGGGCCTTCTACGGAAGGAGTACCTGAGTCCATGAGGGAAGAATATCGGCAGGAACAGCAGAATGCTGTGGATGTTGACGATGGTCATTTTGTCAACATAGAGCTAGAGTAAATGGATTCCAACACTGTGTCAAGCTTCCAGGTAGACTGTTTTCTCTGGCATGTCCGCAAACGATTCGCAGACCAAGAACTGGGTGATGCCCCATTCCTTGATCGGCTTCGCCGAGACCAGAAGTCCCTAAGGGGAAGAGGCAGCACTCTTGGTCTGGACATCGAAACAGCCACTCATGCAGGAAAGCAGATAGTGAAGCAGATTCTGGAAAAGGAATCAGATGAGGCACTTAAAATGACCATTGCCTCTGTTCCTACTTCACGCTACTTAACTGATATGACTCTTGATGAGATGTCAAGAGACTGGTTCATGCTCATGCCCAAGCAAAAAGTAACAGGCTCCCTATGTATAAGAATGGACCAGGCAATCATGGATAAGAACATCATCCTTAAAGCAAACTTTAGTGTGATTTTCGAAAGGCTGGAAACACTAATACTACTTAGAGCCTTCACTGAAGAAGGAGCAGTCGTTGGCGAAATTTCACCATTACCTTCTCTTCCAGGACATACTAATGAGGATGTCAAAAATGCAATTGGGGTCCTCATCGGAGGACTTAAATGGAATGATAATACGGTTAGAATCTCTGAAACTCTACAGAGATTCGCTTGGAGAAGCAGTAATGAGATTGGGAGATCTTCATTCCCTTCAAAGCAGAAATGAAAAATGGAGAGAACAATTAAGCCAGAAATTTGAAGAAATAAGATGGTTAATTGAAGAAGTGCGACATAGATTGAAAAATACAGAAAACAGTTTTGAACAAATAACATTTATGCAAGCCTTACAACTATTGCTTGAAGTAGAGCAAGAGATAAGAACTTTCTCGTTTCAGCTTATTTAA
		</sequence>
		<sequence>
			<taxon idref="cI_252_A/equine/Moray/10693/2019|Scotland|2019-07-03"/>
			ATGGAGAGAATAAAAGAACTGAGAGATCTGATGTTGCAATCCCGCACCCGCGAGATACTAACCAAAACTACTGTGGACCACATGGCCATAATTAAGAAATATACATCAGGAAGACAAGAGAAGAACCCTGCACTTAGGATGAAATGGATGATGGCAATGAAATACCCAATTACAGCAGATAAGAGAGTAATGAAGATGATTCCTGAGAGAAATGAACAGGGACAAACCCTTTGGAGCAAGACGAACGATGCTGGCTCAGACCGCGTAATGGTATCACCCCTGGCAGTGACATGGTGGAATAGGAATGGACCAACAACAAGCACAATTCATTACCCAAAAGTCTACAAAACTTATTTTGAAAAGGTTGAAAGATTGAAACATGGAACCTTTGGCCCCGTTCATTTTAGGAATCAAGTCAAGATAAGACGGAGAGTTGATGTAAACCCTGGTCACGCAGACCTCAGTGCCAAAGAAGCACAAGATGTAATTATGGAAGTTGTTTTCCCAAACGAAGTGGGAGCCAGAATTCTAACATCGGAATCACAACTAACAATAACCAAAGAGAAAAAGGAAGAACTTCAGGACTGCAAAATTGCTCCCTTGATGGTAGCATACATGCTAGAAAGAGAATTGGTCCGAAAAACAAGGTTCCTCCCAGTAGCAGGAGGAACAAGCAGTGTATACATTGAAGTGCTGCATCTGACTCAAGGAACATGCTGGGAGCAAATGTACACTCCAGGAGGAGAAGTTAGAAATGATGATATTGATCAAAGTTTAATTATTGCAGCACGGAACATAGTGAGAAGAGCGACGGTATCAGCAGATCCACTAGCATCCCTACTGGAAATGTGCCACAGTACACAGATTGGTGGGATAAGGATGGTAGACATCCTTAAACAGAATCCAACTGAGGAACAAGCTGTGGATATATGCAAAGCAGCAATGGGATTGAGAATTAGCTCATCATTCAGCTTTGGTGGATTCACCTTCAAAAGAACAAGTGGATCATCAGTCAAGAGAGAAGAAGAAATGCTTACAGGCAACCTCCAAACATTGAAAATAAGAGTACATGAGGGCTATGAAGAATTCACAATGGTCGGAAGAAGAGCAACAGCCATTCTCAGAAAGGCAACCAGAAGATTGATTCAATTGATAGTAAGTGGGAGAGATGAACAATCAATTGCTGAAGCAGTAATTGTAGCCATGGTGTTTTCGCAAGAAGATTGCATGATAAAAGCAGTTCGAGGTGATTTGAACTTTGTTAATAGAGCAAATCAGCGTTTGAACCCCATGCATCAACTCTTGAGGCATTTCCAAAAAGATGCAAAAGTGCTTTTCCAAAACTGGGGAATTGAACCCATCGATAATGTAATGGGGATGATTGGAATATTGCCTGACATGACCCCAAGCACCGAGATGTCATTGAGAGGAGTGAGAGTCAGCAAGATGGGAGTGGATGAGTACTCCAGCACTGAGAGAGTGGTGGTGAGCATTGACCGTTTTTTAAGAGTTCGGGATCAAAGGGGAAACATACTACTGTCTCCTGAAGAAGTCAGTGAAACACAAGGAACGGAAAAGCTGACAATAATTTATTCGTCATCAATGATGTGGGAGATTAATGGTCCCGAATCAGTGTTAGTCAATACTTATCAATGGATCATCAGGAACTGGGAAATTGTAAAAATCCAGTGGTCACAGGACCCCACAATGCTATACAATAAGATAGAATTTGAGCCATTCCAATCCCTGGTCCCTAGGGCCACCAGAAGCCAATACAGCGGTTTCGTAAGAACCCTGTTTCAGCAAATGCGGGATGTACTTGGAACATTTGATACTGCTCAGATAATAAAACTCCTCCCTTTTGCCGCTGCTCCTCCGGAACAGAGTAGGATGCAGTTCTCTTCTTTAACTGTTAATGTAAGAGGTTCTGGAATGAGAATACTTGTAAGAGGCAATTCCCCAGTGTTCAACTACAATAGAACCACTAAACGGCTCACAATCCTCGGAAAGGATGCAGGTGCGCTTACTGAGGACCCAGATGAAGGTACAACTGGAATAGAATCTGCTGTTCTAAGAGGGTTTCTCATTTTGGGTAGAGAAAACAAGAGATATGGCCCAGCACTAAGCATCAATGAACTAAGCAAGCTTGCAAAAGGGGAGAAAGCCAATGTACTAATTGGGCAAGGGGACGTAGTGTTGGTAATGAAACGGAAACGTGACTCTAGCATACTTACTGACAGCCAGACAGCGACCAAAAGGGTTCGGATGGCCATCAATTAGATGGATGTCAATCCGACTCTACTTTTCTTAAAGGTGCCAGCGCAAAATGCTATAAGCACAACATTCCCTTATACTGGAGATCCTCCCTACAGTCATGGAACAGGGACAGGATACACCATGGATACTGTCAACAGAACACACCAATATTCAGAAAAAGGGAAATGGACAACAAACACTGAGATTGGAGCACCACAACTTAATCCAATCGATGGACCACTTCCTGAAGACAATGAACCAAGTGGATACGCCCAAACAGATTGTGTATTGGAAGCAATGGCTTTACTTGAAGAATCCCATCCCGGAATCTTTGAAAATTCGTGTCTTGAAACAATGGAGGTGGTACAGCAGACAAGAGTGGACAAACTAACACAAGGCCGACAAACTTATGATTGGACCTTGAACAGGAATCAACCTGCTGCAACAGCACTTGCTAATACGATTGAAGTATTCAGATCAAATGGTCTGACTTCCAATGAGTCGGGGAGATTGATGGACTTCCTCAAAGATGTCATGGAGTCCATGAACAAGGAAGAAATGGAAATAACAACACACTTCCAACGGAAGAGAAGAGTAAGAGACAACATGACAAAGCGAATGATAACACAGAGAACCATAGGGAAGAAAAAACAACGATTAAACAGAAAGAGCTACCTAATTAGAACATTGACCCTAAACACAATGACCAAGGACGCTGAGAGAGGGAAATTGAAACGACGAGCAATCGCTACCCCAGGGATGCAGATAAGAGGGTTTGTATATTTTGTTGAAACACTAGCCCGAAGAATATGTGAAAAGCTTGAACAATCAGGATTGCCAGTTGGCGGTAATGAGAAAAAGGCAAAACTGGCTAATGTCGTCAGAAAAATGATGACTAATTCCCAAGACACTGAACTCTCATTCACCATCACTGGGGACAATACCAAATGGAATGAAAATCAGAACCCACGCATATTCCTGGCAATGATCACATACATAACTAGAAACCAGCCAGAATGGTTCAGAAATGTTCTAAGCATTGCACCGATTATGTTCTCAAATAAAATGGCAAGACTGGGGAAAGGATACATGTTCGAAAGCAAAAGTATGAAATTGAGAACTCAAATACCAGCAGAAATGCTAGCAAGCATTGACCTAAAATATTTCAATGATTCAACAAAAAAGAAAATTGAAAAGATACGACCACTTCTGGTTGACGGGACTGCTTCACTAAGTCCTGGAATGATGATGGGAATGTTCAACATGTTGAGCACTGTGCTGGGTGTATCCATATTAAACCTGGGCCAGAGGAAATACACAAAGACCACATACTGGTGGGACGGTCTGCAATCATCCGATGACTTTGCGTTAATAGTGAATGCACCTAATCATGAGGGGATACAAGCTGGAGTAGACAGATTCTATAGAACTTGCAAACTGGTCGGGATCAACATGAGCAAGAAGAAGTCCTACATAAATAGAACTGGAACATTCGAATTCACAAGCTTTTTCTACCGATATGGTTTTGTAGCCAATTTCAGCATGGAACTACCCAGTTTTGGAGTTTCCGGAATAAATGAGTCTGCAGACATGAGCATTGGAGTGACAGTTATCAAAAACAACATGATAAATAATGATCTCGGCCCTGCCACTGCACAGATGGCACTCCAACTCTTCATTAAGGATTATCGGTACACATACCGATGTCATAGAGGCGATACCCAGATACAAACCAGAAGATCTTTTGAGTTGAAAAAACTATGGGAACAGACTCAATCAAAGACTGGTCTACTGGTATCAGATGGGGGTCCAAACCTATATAACATCAGAAACCTACACATCCCGGAAGTCTGTTTAAAATGGGAGCTAATGGATGAAGATTATAGGGGGAGGCTATGCAATCCATTGAATCCTTTTGTTAGTCACAAAGAAATTGAATCAGTCAACAGTGCAATAGTAATGCCTGCGCATGGCCCTGCCAAAAGCATGGAGTATGATGCTGTTGCAACAACACATTCTTGGATCCCCAAGAGGAACCGGTCCATATTGAACACAAGCCAAAGGGGAATACTCGAAGATGAGCAGATGTATCAAAAATGCTGCAACCTGTTTGAAAAATTCTTCCCCAGCAGCTCATACAGAAGACCGGTCGGAATTTCTAGTATGGCTGAGGCCATGGTATCCAGGGCCCGCATTGATGCACGAATTGACTTCGAATCTGGACGGATAAAGAAAGATGAGTTCGCTGAGATCATGAAGATCTGTTCCACCATTGAAGAGCTCGGACGGCAAAAATAGATGGAAGACTTTGTGCGACAGTGCTTCAATCCAATGATCGTCGAGCTTGCGGAAAAGGCAATGAAAGAATATGGAGAGGACCCAAAAATCGAAACAAACAAATTTGCAGCAATATGCACTCACTTGGAAGTCTGTTTCATGTACTCGGATTTCCACTTTATTAATGAACTAGGTAAATCAGTGGTCATAGAGTCTGGTGACCCAAATGCTCTTTTAAAACACAGATTTGAAATTATTGAAGGGAGAGACCGAACAATGGCATGGACAGTAGTAAACAGCATCTGCAACACCACAAGAGCTGAAAAACCTAAATTTCTTCCAGACTTATACGACTATAAGGAGAACAGATTTGTTGAAATTGGTGTGACAAGGAGAGAAGTTCACATATACTACCTGGAGAAGGCCAACAAAATAAAGTCTGAAAAGACACACATCCACATTTTCTCATTTACAGGGGAAGAAATGGCTACGAAAGCGGACTACACTCTTGATGAAGAGAGTAGAGCCAGAATAAAGACCAGGCTATTCACTATAAGACAAGAAATGGCCAGTAGGGGCCTCTGGGATTCCTTTCGTCAGTCCGAGAGAGGCGAAGAGACAATTGAAGAAAGATTTGAAATCACAGGGACGATGCGCAAGCTTGCCAATTACAGTCTCCCACCGAACTTCTCCAGCCTTGGAAATTTTAGAGTCTATGTGGATGGATTCAAGCCGAATGGATGCATTGAGAGTAAGCTTTCTCAAATGTCCAAAGAAGTAAATGCCAGAATTGAATCATTTTCAAAGACAACACCCCGACCACTCAAAATGCCAGGTGGTCCACCCTGCCATCAGCGATCTAAATTCTTGCTAATGGATGCTCTGAAACTGAGCATTGAGGACCCAAGTCACGAGGGAGAGGGAATACCACTATATGATGCAATCAAATGCATGAAAACTTTCTTTGGATGGAAAGAACCCAGTATTGTTAAACCACATGAAAAAGGCATAAACCCGAACTATATCCAAACTTGGAAGCAAGTATTAGAAGAAATACAAGACATTGAGAACGAAGAAAGGATCCCCAAGACCAAGAATATGAAAAAAACAAGCCAATTGAGATGGGCACTAGGTGAAAATATGGCACCAGAGAAAGTGGATTTTGAGGATTGTAAAGACATCAGTGATCTAAAACAGTATGACAGTGATGAACCAGAAACAAGGTCTCTTGCAAGTTGGATTCAAAATGAGTTCAACAAAGCTTGTGAGCTGACAGATTCAAGCTGGATAGAGCTCGATGAAATTGGGGAGGATGTCGCCCCAATAGAATACATTGCGAGCATGAGGAGAAATTATTTTACCGCTGAGATTTCCCATTGTAGAGCAACAGAATATATAATGAAAGGAGTGTACATCAACACCGCTCTACTCAATGCATCCTGTGCTGCGATGGATGAATTTCAATTAATTCCGATGATAAGTAAATGCAGGACCAAAGAAGGGAGAAGGAAAACAAATTTATATGGATTCATAGTAAAGGGAAGGTCCCATTTAAGAAATGATACTGACGTGGTGAACTTTGTAAGTATGGAATTTTCTCTTACTGATCCAAGATTTGAGCCGCACAAATGGGAAAAATACTGCGTTCTAGAGATTGGAGACATGCTTCTAAGAACTGCTGTAGGTCAAGTGTCAAGACCCATGTTTTTGTATGTGAGGACAAATGGGACCTCTAAAATTAAAATGAAATGGGGAATGGAAATGAGGCGCTGCCTCCTTCAGTCTCTGCAACAGATTGAAAGCATGATCGAAGCTGAGTCCTCAGTCAAAGAAAAGGACATGACCAAAGAATTTTTTGAGAACAAATCAGAAACATGGCCTATAGGAGAGTCCCCCAAAGGAGTGGAAGAGGGCTCGATCGGAAAGGTTTGCAGGACCTTATTAGCAAAATCTGTGTTTAACAGTTTGTATGCATCTCCACAATTGGAAGGATTTTCAGCTGAATCTAGGAAATTACTTCTCATTGTTCAGGCTCTTAGGGATAACCTGGAACCTGGAACCTTTGATATTGGGGGATTATATGAATCAATTGAGGAGTGCCTGATTAATGATCCCTGGGTTTTGCTTAATGCATCTTGGTTCAACTCCTTCCTTACACATGCACTGAAGTAGATGACGATAACCATTATTTTGATACTACTGACCCATTGGGCTTACAGTCAAAACCCAATAAATGACAACAACACAGCCACATTGTGTCTAGGACACCATGCAGTAGCAAATGGAACATTGGTAAAAACAATAAGTGATGATCAAATTGAGGTGACAAATGCTACAGAATTAGTTCAGAGCATTCCAATGGGGAAAATATGCAACAATTCGTATAGAATTCTAGATGGAAAGGATTGCACATTAATAGATGCAATGCTAGGAGATCCCCACTGTGACGCCTTTCAGTATGAGAATTGGGACCTCTTTATAGAAAGAAGCAGCGCCTTCAGCAATTGCTACCCATATGACATCCCTAACTATGCATCGCTCCGATCCATTGTAGCATCCTCAGGAACATTGGAATTCACAGCAGAGGGATTCACATGGACAGGTGTCACTCAAAACGGAAGAAGCGGATCCTGCAAAAGGGGATCAGCCGATAGTTTCTTTAGCCGACTGAATTGGCTAACAAAATCCGGAAGCTCTTACCCCATACTGAATGTGACAATGCCTAACAACAAAAACTTCGACAAGCTATACATCTGGGGGATCCATCACCCGAGCTCAACTCAAGAGCAGACAAAATTGTATATCCAGGAATCAGGGCGAGTAACAGTCTCAACAAAAAGAAGTCAACAAACAATAATCCCTAACATTGGGTCTAGACCATGGATCAGAGGTCAATCAGGTAGGATAAGCATATACTGGACCATTGTAAAACCTGGAGATATTCTAATGATAAACAGTAATGGCAACTTAGTTGCACCGCGGGGATACTTTAAATTGAAAACAGGGAAAAGCTCTGTAATGAGATCAGACGTACCCATAGACATTTGTGTGTCTGAATGTATTACACCAAATGGAAGCATCTCCAACGACAAGCCATTCCAAAATGTGAACAAAGTTACATATGGAAAATGTCCCAAGTATATCAGACAAAACACTTTAAAGCTGGCCACTGGGATGAGGAATGTACCAGAAAAGCAAATCAGAGGAATCTTCGGGGCAATAGCGGGATTCATCGAAAACGGCTGGGAAGGAATGGTTGATGGATGGTATGGGTTCCGATACCAAAACTCTGAAGGAACAGGGCAAGCTGCAGATCTAAAGAGCACTCAAACAGCCATCGACCAGATCAATGGAAAGTTAAACAGAGTGATTGAAAGAACAAATGAGAAATTCCATCAAATAGAGAAGGAATTCTCAGAAGTAGAAGGAAGAATTCAGGACTTGGAGAAATATGTAGAAGACACCAAAATAGACCTATGGTCCTACAATGCAGAATTGCTGGTGGCTCTAGAAAATCAACATACAATTGACTTAACAGATGCAGAAATGAATAAATTGTTTGAGAGAACTAGACGCCTGTTAAGAGAAAACGCAGAAGACATGGGAGGTGGATGTTTCAAGATTTACCACAAATGTAATAATGCATGCATTGGATCAATAAGAAATGGGACATATGACCATTACATATACAGAGATGAAGCATTAAACAACCGATTTCAGATCAAAGGTGTAGAGTTGAAATCAGGCTACAAAGATTGGATACTCTGGATTTCATTCGCCATATCATGCTTCTTAATTTGCGTTGTTCTATTGGGTTTTATTATGTGGGCTTGCCAAAAAGGCAACATCAGATGCAACATTTGCATTATGGCGTCTCAAGGCACCAAACGATCCTATGAACAGATGGAAACTGATGGGGAACGCCAGAATGCAACTGAAATCAGAGCATCTGTCGGAAGGATGGTGGGAGGAATTGGCCGGTTTTATGTTCAGATGTGTACTGAGCTTAAACTAAACGACCATGAAGGGCGACTGATTCAGAACAGCATAACAATAGAAAGGATGGTGCTTTCGGCATTCGACGAAAGAAGAAACAAGTATCTCGAGGAGCATCCCAGTGCTGGGAAAGACCCTAAGAAAACAGGAGGCCCTATATACAGAAGGAAAGATGGGAAATGGATGAGGGAACTCATCCTCCATGATAAAGAAGAAATCATGAGAATCTGGCGTCAGGCCAACAATGGTGAAGACGCTACTGCTGGTCTTACTCATATGATGATCTGGCACTCCAATCTCAATGACACCACATACCAAAGAACAAGGGCTCTTGTTCGAACTGGGATGGATCCCAGAATGTGCTCTCTTATGCAAGGCTCAACCCTCCCACGGAGATCTGGAGCAGCTGGTGCTGCAGTAAAAGGTGTTGGAACAATGGTAATGGAACTCATCAGAATGATCAAACGCGGAATAAATGATCGGAATTTCTGGAGAGGTGAAAATGGTCGAAGAACCAGAATTGCTTATGAAAGAATGTGCAATATCCTCAAAGGGAAATTCCAGACAGCAGCACAACGAGCTATGATGGACCAGGTGAGGGAAGGCCGCAATCCTGGAAACGCTGAGATTGAGGATCTCATTTTCTTGGCACGATCAGCACTTATTTTGAGAGGATCAGTAGCCCATAAATCATGCCTACCTGCCTGTGTTTATGGCCTTGCAGTAACCAGTGGATATGACTTTGAGAAGGAAGGATACTCTCTGGTTGGAATTGATCCTTTCAAACTACTCCAGAACAGCCAGATTTTCAGTCTAATCAGACCAAAAGAAAACCCAGCACACAAGAGCCAGTTGGTGTGGATGGCATGCCATTCTGCAGCATTTGAAGACCTAAGAGTTTTAAATTTCATTAGAGGAACCAAAGTAATCCCAAGAGGACAGTTAACAACCAGAGGAGTTCAAATAGCTTCAAATGAAAACATGGAGACAATAGACTCTAGCACACTTGAACTGAGAAGCAAGTATTGGGCAATAAGGACCAGAAGCGGAGGAAACACCAGTCAACAGAGAGCATCTGCAGGACAGATAAGTGTGCAACCTACTTTCTCAGTACAGAGAAACCTTCCTTTTGAAAGAGCAACCATCATGGCTGCATTCATTGGTAACACCGAAGGAAGGACTTCCGACATGAGAACAGAAATCATAAGGATGATGGAAAATGCCAAATCAGAAGATGTGTCTTTCCAGGGGCGGGGAGTCTTCGAGCTCTCGGACGAAAAGGCAACGAACCCGATCGTGCCTTCTTTTGACATGAGCAATGAAGGGTCTTATTTCTTCGGAGACAATGCTGAGGAGTTTGACAGTTGAATGAATCCAAATCAAAAGATAATAGCAATTGGATTTACATCATTGGGGATATTAATCATTAGTGTCATTCTCCATGTAGTCAGCATTATAGTAACAGTACTGGCCCTAAATAACAATAGAACAGATCTGAACTGCAAAGAGACGATCATAAGGGAGTACAATGAAACAGTAAGAGTAGAAAAAATTACTCAATGGTATAATATCAGTACAATTAAGTACATGGAGAAACCTTCAAATGAATACTATATGAACAACACTGAACCACTTTGTGAGGCCCAAGGCTTTGCACCATTTTCCAAGGATAATGGAATACGAATTGGATCGAGGGGCCATGTTTTTGTGATAAGAGAACCTTTTGTATCATGTTCGCCTTCAGAATGTAGAACCTTTTTCCTCACACAGGGCTCATTACTCAATGACAAACATTCTAACGGCACAATAAAGGACCGAAGTCCGTATAGAACTCTGATGAGTGTCAAAATAGGACAATCACCTAATGTATATCAAGCTAGGTTTGAATCAGTGGCATGGTCAGCAACAGCATGCCATGATGGAAAAAAATGGATGACGGTTGGGGTCACAGGGCCTGACAACCAAGCAATTGCAGTAGTGAACTATGGGGGTGTTCCGGTTGATATTATTAATTCATGGGCAGGGGATATTTTAAGAACCCAAGAATCGTCATGCACCTGCATCAAAGGAGATTGTTATTGGGTAATGACTGATGGGCCGGCGAATAGACAAGCCAAATATAAGATATTCAAAGCAAAAAATGGAAAAGTGATTGGACAAACTGATATAAGTTTCAATGGAGGACACATAGAGGAGTGTTCTTGTTACCCCAATGAAGGGAAGGTGGAATGCATATGCAGGGACAATTGGACTGGAACAAATAGACCAATTTTGGTAATATCTTCTGATCTATCATACACAGTTGGATATTTGTGTGCTGGCATTCCCACTGACACTCCTAGGGGAGAGGATAGTCAATTCACGGGCTCATGTACAAACCCTTTGGGAAATAAAGGATACGGTGTAAAAGGTTTCGGATTTCGACAAGGAACTGACGTATGGGCCGGAAGGACAATTAGTAGAACTTCAAGATCAGGATTCGAAATAATAAAAATCAAGAATGGTTGGACACAGAACAGTAAAGACCAAATAAGGAGGCAAGTGATTATCGATGATCCAAATTGGTCAGGATATAGCGGTTCTTTCACATTGCCGGTTGAACTAACAAAAAAAGAATGTTTGGTGCCCTGTTTCTGGGTTGAAATGATTAGGGGTAAACCTGAAGAAAAAACAATATGGACCTCTAGCAGCTCCATTGTGATGTGTGGAGTAGATCATAAAATTGCCAGTTGGTCATGGCACGATGGAGCTATTCTTCCCTTTGACATCGATAAGATGATGAGTCTTCTAACCGAGGTCGAAACGTACGTTCTCTCTATCATGCCATCAGGCCCCCTCAAAGCCGAGATCGCGCAGAGACTTGAAGATGTCTTTGCAGGGAAGAACACCGATCTTGAGGCACTCATGGAGTGGCTAAAGACAAGACCGATCCTGTCACCTCTAACTAAAGGGATTTTAGGATTTGTATTCACGCTCACCGTGCCCAGTGAGCGAGGACTGCAGCGTAGACGCTTTGTCCAAAATGCCCTTAGTGGAAACGGAGATCCAAACAACATGGACAGAGCGGTAAAACTGTACAGGAAGCTTAAAAGAGAAATAACATTCCATGGGGCAAAAGAGGTGGCACTCAGCTATTCCACCGGTGCACTAGCCAGCTGCATGGGACTCATATACAACAGAATGGGAACTGTTACAACTGAAGTGGCATTTGGCCTGGTATGTGCCACATGTGAACAGATTGCTGATTCCCAGCACCGGTCTCATAGGCAGATGGTGACAACAACCAACCCATTAATCAGACATGAAAACAGAATGGTATTAGCCAGTACCACGGCTAAAGCCATGGAACAGATGGCAGGATCAAGTGAACAGGCAGCAGAGGCCATGGAGGTTGCTAGTAGGGCTAGGCAGATGGTACAGGCAATGAGAACCATTGGGACCCATCCTAGCTCCAGTGCTGGTTTGAAAGATGATCTCCTTGAAAACTTACAGGCCTACCAGAAACGGATGGGAGTGCAAATGCAGCGATTCAAGTGATCCTCTCGTTATTGCAGCAAGTATCATTGGGATATTGCACTTGATATTGTGGATTCTTGATCGTCTTTTCTTCAAATTCATTTATCGTCGCCTTAAATACGGGATGAAAAGAGGGCCTTCTACGGAAGGAGTACCTGAGTCCATGAGGGAAGAATATCGGCAGGAACAGCAGAATGCTGTGGATGTTGACGATGGTCATTTTGTCAACATAGAGCTAGAGTAAATGGATTCCAACACTGTGTCAAGCTTCCAGGTAGACTGTTTTCTCTGGCATGTCCGCAAACGATTCGCAGACCAAGAACTGGGTGATGCCCCATTCCTTGATCGGCTTCGCCGAGACCAGAAGTCCCTAAGGGGAAGAGGCAGCACTCTTGGTCTGGACATCGAAACAGCCACTCATGCAGGAAAGCAGATAGTGAAGCAGATTCTGGAAAAGGAATCAGATGAGGCACTTAAAATGACCATTGCCTCTGTTCCTACTTCACGCTACTTAACTGATATGACTCTTGATGAGATGTCAAGAGACTGGTTCATGCTCATGCCCAAGCAAAAAGTAACAGGCTCCCTATGTATAAGAATGGACCAGGCAATCATGGATAAGAACATCATCCTTAAAGCAAACTTTAGTGTGATTTTCGAAAGGCTGGAAACACTAATACTACTTAGAGCCTTCACTGAAGAAGGAGCAGTCGTTGGCGAAATTTCACCATTACCTTCTCTTCCAGGACATACTAATGAGGATGTCAAAAATGCAATTGGGGTCCTCATCGGAGGACTTAAATGGAATGATAATACGGTTAGAATCTCTGAAACTCTACAGAGATTCGCTTGGAGAAGCAGTAATGAGATTGGGAGATCTTCATTCCCTTCAAAGCAGAAATGAAAAATGGAGAGAACAATTAAGCCAGAAATTTGAAGAAATAAGATGGTTAATTGAAGAAGTGCGACATAGATTGAAAAATACAGAAAACAGTTTTGAACAAATAACATTTATGCAAGCCTTACAACTATTGCTTGAAGTAGAGCAAGAGATAAGAACTTTCTCGTTTCAGCTTATTTAA
		</sequence>
		<sequence>
			<taxon idref="cI_282_A/equine/Warwickshire/11336/2019|West_Midlands_England|2019-07-26"/>
			ATGGAGAGAATAAAAGAACTGAGAGATCTGATGTTGCAATCCCGCACCCGCGAGATACTAACCAAAACTACTGTGGACCACATGGCCATAATTAAGAAATATACATCAGGAAGACAAGAGAAGAACCCTGCACTTAGGATGAAATGGATGATGGCAATGAAATACCCAATTACAGCAGATAAGAGAGTAATGAAGATGATTCCTGAGAGAAATGAACAGGGACAAACCCTTTGGAGCAAGACGAACGATGCTGGCTCAGACCGCGTAATGGTATCACCCCTGGCAGTGACATGGTGGAATAGGAATGGACCAACAACAAGCACAATTCATTACCCAAAAGTCTACAAAACTTATTTTGAAAAGGTTGAAAGATTGAAACATGGAACCTTTGGCCCCGTTCATTTTAGGAATCAAGTCAAGATAAGACGGAGAGTTGATGTAAACCCTGGTCACGCAGACCTCAGTGCCAAAGAAGCACAAGATGTAATTATGGAAGTTGTTTTCCCAAACGAAGTGGGAGCCAGAATTCTAACATCGGAATCACAACTAACAATAACCAAAGAGAAAAAGGAAGAACTTCAGGACTGCAAAATTGCTCCCTTGATGGTAGCATACATGCTAGAAAGAGAATTGGTCCGAAAAACAAGGTTCCTCCCAGTAGCAGGAGGAACAAGCAGTGTATACATTGAAGTGCTGCATCTGACTCAAGGAACATGCTGGGAGCAAATGTACACTCCAGGAGGAGAAGTTAGAAATGATGATATTGATCAAAGTTTAATTATTGCAGCACGGAACATAGTGAGAAGAGCGACGGTATCAGCAGATCCACTAGCATCCCTACTGGAAATGTGCCACAGTACACAGATTGGTGGGATAAGGATGGTAGACATCCTTAAACAGAATCCAACTGAGGAACAAGCTGTGGATATATGCAAAGCAGCAATGGGATTGAGAATTAGCTCATCATTCAGCTTTGGTGGATTCACCTTCAAAAGAACAAGTGGATCATCAGTCAAGAGAGAAGAAGAAATGCTTACAGGCAACCTCCAAACATTGAAAATAAGAGTACATGAGGGCTATGAAGAATTCACAATGGTCGGAAGAAGAGCAACAGCCATTCTCAGAAAGGCAACCAGAAGATTGATTCAATTGATAGTAAGTGGGAGAGATGAACAATCAATTGCTGAAGCAGTAATTGTAGCCATGGTGTTTTCGCAAGAAGATTGCATGATAAAAGCAGTTCGAGGTGATTTGAACTTTGTTAATAGAGCAAATCAGCGTTTGAACCCCATGCATCAACTCTTGAGGCATTTCCAAAAAGATGCAAAAGTGCTTTTCCAAAACTGGGGAATTGAACCCATCGATAATGTAATGGGGATGATTGGAATATTGCCTGACATGACCCCAAGCACCGAGATGTCATTGAGAGGAGTGAGAGTCAGCAAGATGGGAGTGGATGAGTACTCCAGCACTGAGAGAGTGGTGGTGAGCATTGACCGTTTTTTAAGAGTTCGGGATCAAAGGGGAAACATACTACTGTCTCCTGAAGAAGTCAGTGAAACACAAGGAACGGAAAAGCTGACAATAATTTATTCGTCATCAATGATGTGGGAGATTAATGGTCCCGAATCAGTGTTAGTCAATACTTATCAATGGATCATCAGGAACTGGGAAATTGTAAAAATCCAGTGGTCACAGGACCCCACAATGCTATACAATAAGATAGAATTTGAGCCATTCCAATCCCTGGTCCCTAGGGCCACCAGAAGCCAATACAGCGGTTTCGTAAGAACCCTGTTTCAGCAAATGCGGGATGTACTTGGAACATTTGATACTGCTCAGATAATAAAACTCCTCCCTTTTGCCGCTGCTCCTCCGGAACAGAGTAGGATGCAGTTCTCTTCTTTAACTGTTAATGTAAGAGGTTCTGGAATGAGAATACTTGTAAGAGGCAATTCCCCAGTGTTCAACTACAATAGAACCACTAAACGGCTCACAATCCTCGGAAAGGATGCAGGTGCGCTTACTGAGGACCCAGATGAAGGTACAACTGGAATAGAATCTGCTGTTCTAAGAGGGTTTCTCATTTTGGGTAGAGAAAACAAGAGATATGGCCCAGCACTAAGCATCAATGAACTAAGCAAGCTTGCAAAAGGGGAGAAAGCCAATGTACTAATTGGGCAAGGGGACGTAGTGTTGGTAATGAAACGGAAACGTGACTCTAGCATACTTACTGACAGCCAGACAGCGACCAAAAGGGTTCGGATGGCCATCAATTAGATGGATGTCAATCCGACTCTACTTTTCTTAAAGGTGCCAGCGCAAAATGCTATAAGCACAACATTCCCTTATACTGGAGATCCTCCCTACAGTCATGGAACAGGGACAGGATACACCATGGATACTGTCAACAGAACACACCAATATTCAGAAAAAGGGAAATGGACAACAAACACTGAGATTGGAGCACCACAACTTAATCCAATCGATGGACCACTTCCTGAAGACAATGAACCAAGTGGATACGCCCAAACAGATTGTGTATTGGAAGCAATGGCTTTACTTGAAGAATCCCATCCCGGAATCTTTGAAAATTCGTGTCTTGAAACAATGGAGGTGGTACAGCAGACAAGAGTGGACAAACTAACACAAGGCCGACAAACTTATGATTGGACCTTGAACAGGAATCAACCTGCTGCAACAGCACTTGCTAATACGATTGAAGTATTCAGATCAAATGGTCTGACTTCCAATGAGTCGGGGAGATTGATGGACTTCCTCAAAGATGTCATGGAGTCCATGAACAAGGAAGAAATGGAAATAACAACACACTTCCAACGGAAGAGAAGAGTAAGAGACAACATGACAAAGCGAATGATAACACAGAGAACCATAGGGAAGAAAAAACAACGATTAAACAGAAAGAGCTACCTAATTAGAACATTGACCCTAAACACAATGACCAAGGACGCTGAGAGAGGGAAATTGAAACGACGAGCAATCGCTACCCCAGGGATGCAGATAAGAGGGTTTGTATATTTTGTTGAAACACTAGCCCGAAGAATATGTGAAAAGCTTGAACAATCAGGATTGCCAGTTGGCGGTAATGAGAAAAAGGCAAAACTGGCTAATGTCGTCAGAAAAATGATGACTAATTCCCAAGACACTGAACTCTCATTCACCATCACTGGGGACAATACCAAATGGAATGAAAATCAGAACCCACGCATATTCCTGGCAATGATCACATACATAACTAGAAACCAGCCAGAATGGTTCAGAAATGTTCTAAGCATTGCACCGATTATGTTCTCAAATAAAATGGCAAGACTGGGGAAAGGATACATGTTCGAAAGCAAAAGTATGAAATTGAGAACTCAAATACCAGCAGAAATGCTAGCAAGCATTGACCTAAAATATTTCAATGATTCAACAAAAAAGAAAATTGAAAAGATACGACCACTTCTGGTTGACGGGACTGCTTCACTAAGTCCTGGAATGATGATGGGAATGTTCAACATGTTGAGCACTGTGCTGGGTGTATCCATATTAAACCTGGGCCAGAGGAAATACACAAAGACCACATACTGGTGGGACGGTCTGCAATCATCCGATGACTTTGCGTTAATAGTGAATGCACCTAATCATGAGGGGATACAAGCTGGAGTAGACAGATTCTATAGAACTTGCAAACTGGTCGGGATCAACATGAGCAAGAAGAAGTCCTACATAAATAGAACTGGAACATTCGAATTCACAAGCTTTTTCTACCGATATGGTTTTGTAGCCAATTTCAGCATGGAACTACCCAGTTTTGGAGTTTCCGGAATAAATGAGTCTGCAGACATGAGCATTGGAGTGACAGTTATCAAAAACAACATGATAAATAATGATCTCGGCCCTGCCACTGCACAGATGGCACTCCAACTCTTCATTAAGGATTATCGGTACACATACCGATGTCATAGAGGCGATACCCAGATACAAACCAGAAGATCTTTTGAGTTGAAAAAACTATGGGAACAGACTCAATCAAAGACTGGTCTACTGGTATCAGATGGGGGTCCAAACCTATATAACATCAGAAACCTACACATCCCGGAAGTCTGTTTAAAATGGGAGCTAATGGATGAAGATTATAGGGGGAGGCTATGCAATCCATTGAATCCTTTTGTTAGTCACAAAGAAATTGAATCAGTCAACAGTGCAATAGTAATGCCTGCGCATGGCCCTGCCAAAAGCATGGAGTATGATGCTGTTGCAACAACACATTCTTGGATCCCCAAGAGGAACCGGTCCATATTGAACACAAGCCAAAGGGGAATACTCGAAGATGAGCAGATGTATCAAAAATGCTGCAACCTGTTTGAAAAATTCTTCCCCAGCAGCTCATACAGAAGACCGGTCGGAATTTCTAGTATGGCTGAGGCCATGGTATCCAGGGCCCGCATTGATGCACGAATTGACTTCGAATCTGGACGGATAAAGAAAGATGAGTTCGCTGAGATCATGAAGATCTGTTCCACCATTGAAGAGCTCGGACGGCAAAAATAGATGGAAGACTTTGTGCGACAGTGCTTCAATCCAATGATCGTCGAGCTTGCGGAAAAGGCAATGAAAGAATATGGAGAGGACCCAAAAATCGAAACAAACAAATTTGCAGCAATATGCACTCACTTGGAAGTCTGTTTCATGTACTCGGATTTCCACTTTATTAATGAACTAGGTAAATCAGTGGTCATAGAGTCTGGTGACCCAAATGCTCTTTTAAAACACAGATTTGAAATTATTGAAGGGAGAGACCGAACAATGGCATGGACAGTAGTAAACAGCATCTGCAACACCACAAGAGCTGAAAAACCTAAATTTCTTCCAGACTTATACGACTATAAGGAGAACAGATTTGTTGAAATTGGTGTGACAAGGAGAGAAGTTCACATATACTACCTGGAGAAGGCCAACAAAATAAAGTCTGAAAAGACACACATCCACATTTTCTCATTTACAGGGGAAGAAATGGCTACGAAAGCGGACTACACTCTTGATGAAGAGAGTAGAGCCAGAATAAAGACCAGGCTATTCACTATAAGACAAGAAATGGCCAGTAGGGGCCTCTGGGATTCCTTTCGTCAGTCCGAGAGAGGCGAAGAGACAATTGAAGAAAGATTTGAAATCACAGGGACGATGCGCAAGCTTGCCAATTACAGTCTCCCACCGAACTTCTCCAGCCTTGGAAATTTTAGAGTCTATGTGGATGGATTCAAGCCGAATGGATGCATTGAGAGTAAGCTTTCTCAAATGTCCAAAGAAGTAAATGCCAGAATTGAATCATTTTCAAAGACAACACCCCGACCACTCAAAATGCCAGGTGGTCCACCCTGCCATCAGCGATCTAAATTCTTGCTAATGGATGCTCTGAAACTGAGCATTGAGGACCCAAGTCACGAGGGAGAGGGAATACCACTATATGATGCAATCAAATGCATGAAAACTTTCTTTGGATGGAAAGAACCCAGTATTGTTAAACCACATGAAAAAGGCATAAACCCGAACTATATCCAAACTTGGAAGCAAGTATTAGAAGAAATACAAGACATTGAGAACGAAGAAAGGATCCCCAAGACCAAGAATATGAAAAAAACAAGCCAATTGAGATGGGCACTAGGTGAAAATATGGCACCAGAGAAAGTGGATTTTGAGGATTGTAAAGACATCAGTGATCTAAAACAGTATGACAGTGATGAACCAGAAACAAGGTCTCTTGCAAGTTGGATTCAAAATGAGTTCAACAAAGCTTGTGAGCTGACAGATTCAAGCTGGATAGAGCTCGATGAAATTGGGGAGGATGTCGCCCCAATAGAATACATTGCGAGCATGAGGAGAAATTATTTTACCGCTGAGATTTCCCATTGTAGAGCAACAGAATATATAATGAAAGGAGTGTACATCAACACCGCTCTACTCAATGCATCCTGTGCTGCGATGGATGAATTTCAATTAATTCCGATGATAAGTAAATGCAGRACCAAAGAAGGGAGAAGGAAAACAAATTTATATGGATTCATAGTAAAGGGAAGGTCCCATTTAAGAAATGATACTGACGTGGTGAACTTTGTAAGTATGGAATTTTCTCTTACTGATCCAAGATTTGAGCCGCACAAATGGGAAAAATACTGCGTTCTAGAGATTGGAGACATGCTTCTAAGAACTGCTGTAGGTCAAGTGTCAAGACCCATGTTTTTGTATGTGAGGACAAATGGGACCTCTAAAATTAAAATGAAATGGGGAATGGAAATGAGGCGCTGCCTCCTTCAGTCTCTGCAACAGATTGAAAGCATGATCGAAGCTGAGTCCTCAGTCAAAGAAAAGGACATGACCAAAGAATTTTTTGAGAACAAATCAGAAACATGGCCTATAGGAGAGTCCCCCAAAGGAGTGGAAGAGGGCTCGATCGGRAAGGTTTGCAGGACCTTATTAGCAAAATCTGTGTTTAACAGTTTGTATGCATCTCCACAATTGGAAGGATTTTCAGCTGAATCTAGGAAATTACTTCTCATTGTTCAGGCTCTTAGGGATAACCTGGAACCTGGAACCTTTGATATTGGGGGATTATATGAATCAATTGAGGAGTGCCTGATTAATGATCCCTGGGTTTTGCTTAATGCATCTTGGTTCAACTCCTTCCTTACACATGCACTGAAGTAGATGACGATAACCATTATTTTGATACTACTGACCCATTGGGCTTACAGTCAAAACCCAATMAATGACAACAACACAGCCACATTGTGTCTAGGACACCATGCAGTAGCAAATGGAACATTGGTAAAAACAATAAGTGATGATCAAATTGAGGTGACAAATGCTACAGAATTAGTTCAGAGCATTCCAATGGGGAAAATATGCAACAATTCGTATAGAATTCTAGATGGAAAGGATTGCACATTAATAGATGCAATGCTAGGAGATCCCCACTGTGACGCCTTTCAGTATGAGAATTGGGACCTCTTTATAGAAAGAAGCAGCGCCTTCAGCAATTGCTACCCATATGACATCCCTAACTATGCATCGCTCCGATCCATTGTAGCATCCTCAGGAACATTGGAATTCACAGCAGAGGGATTCACATGGACAGGTGTCACTCAAAACGGAAGAAGCGGATCCTGCAAAAGGGGATCAGCCGATAGTTTCTTTAGCCGACTGAATTGGCTAACAAAATCCGGAAGCTCTTACCCCATACTGAATGTGACAATGCCTAACAACAAAAACTTCGACAAGCTATACATCTGGGGGATCCATCACCCGAGCTCAACTCAAGAGCAGACAAAATTGTATATCCAGGAATCAGGGCGAGTAACAGTCTCAACAAAAAGAAGTCAACAAACAATAATCCCTAACATTGGGTCTAGACCATGGATCAGAGGTCAATCAGGTAGGATAAGCATATACTGGACCATTGTAAAACCTGGAGATATTCTAATGATAAACAGTAATGGCAACTTAGTTGCACCGCGGGGATACTTTAAATTGAAAACAGGGAAAAGCTCTGTAATGAGATCAGACGTACCCATAGACATTTGTGTGTCTGAATGTATTACACCAAATGGAAGCATCTCCAACGACAAGCCATTCCAAAATGTGAACAAAGTTACATATGGAAAATGTCCCAAGTATATCAGACAAAACACTTTAAAGCTGGCCACTGGGATGAGGAATGTACCAGAAAAGCAAATCAGAGGAATCTTCGGGGCAATAGCGGGATTCATCGAAAACGGCTGGGAAGGAATGGTTGATGGATGGTATGGGTTCCGATACCAAAACTCTGAAGGAACAGGGCAAGCTGCAGATCTAAAGAGCACTCAAACAGCCATCGACCAGATCAATGGAAAGTTAAACAGAGTGATTGAAAGAACAAATGAGAAATTCCATCAAATAGAGAAGGAATTCTCAGAAGTAGAAGGAAGAATTCAGGACCTGGAGAAATATGTAGAAGACACCAAAATAGACCTATGGTCCTACAATGCAGAATTGCTGGTGGCTCTAGAAAATCAACATACAATTGACTTAACAGATGCAGAAATGAATAAATTGTTTGAGAGAACTAGACGCCTGTTAAGAGAAAACGCAGAAGACATGGGAGGTGGATGTTTCAAGATTTACCACAAATGTAATAATGCATGCATTGGATCAATAAGAAATGGGACATATGACCATTACATATACAGAGATGAAGCATTAAACAACCGATTTCAGATCAAAGGTGTAGAGTTGAAATCAGGCTACAAAGATTGGATACTCTGGATTTCATTCGCCATATCATGCTTCTTAATTTGCGTTGTTCTATTGGGTTTTATTATGTGGGCTTGCCAAAAAGGCAACATCAGATGCAACATTTGCATTATGGCGTCTCAAGGCACCAAACGATCCTATGAACAGATGGAAACTGATGGGGAACGCCAGAATGCAACTGAAATCAGAGCATCTGTCGGAAGGATGGTGGGAGGAATTGGCCGGTTTTATGTTCAGATGTGTACTGAGCTTAAACTAAACGACCATGAAGGGCGACTGATTCAGAACAGCATAACAATAGAAAGGATGGTGCTTTCGGCATTCGACGAAAGAAGAAACAAGTATCTCGAGGAGCATCCCAGTGCTGGGAAAGACCCTAAGAAAACAGGAGGCCCTATATACAGAAGGAAAGATGGGAAATGGATGAGGGAACTCATCCTCCATGATAAAGAAGAAATCATGAGAATCTGGCGTCAGGCCAACAATGGTGAAGACGCTACTGCTGGTCTTACTCATATGATGATCTGGCACTCCAATCTCAATGACACCACATACCAAAGAACAAGGGCTCTTGTTCGAACTGGGATGGATCCCAGAATGTGCTCTCTGATGCAAGGCTCAACCCTCCCACGGAGATCTGGAGCAGCTGGTGCTGCAGTAAAAGGTGTTGGAACAATGGTAATGGAACTCATCAGAATGATCAAACGCGGAATAAATGATCGGAATTTCTGGAGAGGTGAAAATGGTCGAAGAACCAGAATTGCTTATGAAAGAATGTGCAATATCCTCAAAGGGAAATTCCAGACAGCAGCACAACGAGCTATGATGGACCAGGTGAGAGAAGGCCGCAATCCTGGAAACGCTGAGATTGAGGATCTCATTTTCTTGGCACGATCAGCACTTATTTTGAGAGGATCAGTAGCCCATAAATCATGCCTACCTGCCTGTGTTTATGGCCTTGCAGTAACCAGTGGATATGACTTTGAGAAGGAAGGATACTCTCTGGTTGGAATTGATCCTTTCAAACTACTCCAGAACAGCCAGATTTTCAGTCTAATCAGACCAAAAGAAAACCCAGCACACAAGAGCCAGTTGGTGTGGATGGCATGCCATTCTGCAGCATTTGAAGACCTAAGAGTTTTAAATTTCATTAGAGGAACCAAAGTAATCCCAAGAGGACAGTTAACAACCAGAGGAGTTCAAATAGCTTCAAATGAAAACATGGAGACAATAGACTCTAGCACACTTGAACTGAGAAGCAAGTATTGGGCAATAAGGACCAGAAGCGGAGGAAACACCAGTCAACAGAGAGCATCTGCAGGACAGATAAGTGTGCAACCTACTTTCTCAGTACAGAGAAAYCTTCCTTTTGAAAGAGCAACCATCATGGCTGCATTCATTGGTAACACCGAAGGAAGGACTTCCGACATGAGAACAGAAATCATAAGGATGATGGAAAATGCCAAATCAGAAGATGTGTCTTTCCAGGGGCGGGGAGTCTTCGAGCTCTCGGACGAAAAGGCAACGAACCCGATCGTGCCTTCTTTTGACATGAGCAATGAAGGGTCTTATTTCTTCGGAGACAATGCTGAGGAGTTTGACAGTTGAATGAATCCAAATCAAAAGATAATAGCAATTGGATTTACATCATTGGGGATATTAATCATTAGTGTCATTCTCCATGTAGTCAGCATTATAGTAACAGTACTGGCCCTAAATAACAATAGAACAGATCTGAACTGCAAAGAGACGATCATAAGGGAGTACAATGAAACAGTAAGAGTAGAAAAAATTACTCAATGGTATAATATCAGTACAATTAAGTACATGGAGAAACCTTCAAATGAATACTATATGAACAACACTGAACCACTTTGTGAGGCCCAMGGCTTTGCACCATTTTCCAAGGATAATGGAATACGAATTGGATCGAGGGGCCATGTTTTTGTGATAAGAGAACCTTTTGTATCATGTTCGCCTTCAGAATGTAGAACCTTTTTCCTCACACAGGGCTCATTACTCAATGACAAACATTCTAACGGCACAATAAAGGACCGAAGTCCGTATAGAACTCTGATGAGTGTCAAAATAGGACAATCACCTAATGTATATCAAGCTAGGTTTGAATCAGTGGCATGGTCAGCAACAGCATGCCATGATGGAAAAAAATGGATGACGGTTGGGGTCACAGGGCCTGACAACCAAGCAATTGCAGTAGTGAACTATGGGGGTGTTCCGGTTGATATTATTAATTCATGGGCAGGGGATATTTTAAGAACCCAAGAATCGTCATGCACCTGCATCAAAGGAGATTGTTATTGGGTAATGACTGATGGGCCGGCGAATAGACAAGCCAAATATAAGATATTCAAAGCAAAAAATGGAAAAGTGATTGGACAAACTGATATAAGTTTCAATGGAGGACACATAGAGGAGTGTTCTTGTTACCCCAATGAAGGGAAGGTGGAATGCATATGCAGGGACAATTGGACTGGAACAAATAGACCAATTTTGGTAATATCTTCTGATCTATCATACACAGTTGGATATTTGTGTGCTGGCATTCCCACTGACACTCCTAGGGGAGAGGATAGTCAATTCACGGGCTCATGTACAAACCCTTTGGGAAATAAAGGATACGGTGTAAAAGGTTTCGGATTTCGACAAGGAACTGACGTATGGGCCGGAAGGACAATTAGTAGAACTTCAAGATCAGGATTCGAAATAATAAAAATCARGAATGGTTGGACACAGAACAGTAAAGACCAAATAAGGARGCAAGTGATTATCGATGATCCAAATTGGTCAGGATATAGCGGTTCTTTCACATTGCCGGTTGAACTAACAAARAAAGRATGTTTRGTSCCCTGTTTCTGGGTTGAAATGATYAGRGGTAAACCTGAAGARAWAACAATATGGACCTCTAGCAGCTCCATTGTGATGTGTGGAGTAGATCATAAAATTGCCAGTTGGTCATGGCACGATGGAGCTATTCTTCCCTTTGACATCGATAAGATGATGAGTCTTCTAACCGAGGTCGAAACGTACGTTCTCTCTATCATGCCATCAGGCCCCCTCAAAGCCGAGATCGCGCAGAGACTTGAAGATGTCTTTGCAGGGAAGAACACCGATCTTGAGGCACTCATGGAGTGGCTAAAGACAAGACCRATCCTGTCACCTCTAACTAAAGGGATTTTAGGATTTGTATTCACGCTCACCGTGCCCAGTGAGCGAGGACTGCAGCGTAGACGCTTTGTCCAAAATGCCCTTAGTGGAAACGGAGATCCAAAYAACATGGACAGAGCGGTAAAACTGTACAGGAAGCTTAAAAGAGAAATAACATTCCATGGGGCAAAAGAGGTGGCACTCAGCTATTCCACCGGTGCACTAGCCAGCTGCATGGGACTCATATACAACAGAATGGGAACTGTTACAACYGAAGTGGCATTTGGCCTGGTATGTGCCACATGTGAACAGATTGCTGATTCCCAGCACCGGTCTCATAGGCAGATGGTGACAACAACCAACCCATTAATCAGACATGAAAACAGAATGGTATTAGCCAGTACCACGGCTAAAGCCATGGAACAGATGGCAGGATCAAGTGARCAGGCAGCAGAGGCCATGGAGGTTGCTAGTAGGGCTAGGCAGATGGTACAGGCAATGAGAACCATTGGGACCCATCCTAGCTCCAGTGCTGGTTTGAAAGATGATCTCCTTGAAAACTTACAGGCCTACCAGAAACGGATGGGAGTGCAAATGCAGCGATTCAAGTGATCCTCTCGTTATTGCAGCAAGTATCATTGGGATATTGCACTTGATATTGTGGATTCTTGATCGTCTTTTCTTCAAATTCATTTATCGTCGCCTTAAATACGGGATGAAAAGAGGGCCTTCTACGGAAGGAGTACCTGAGTCCATGAGGGAAGAATATCGGCAGGAACAGCAGAATGCTGTGGATGTTGACGATGGTCATTTTGTCAACATAGAGCTAGAGTAAATGGATTCCAACACTGTGTCAAGCTTCCAGGTAGACTGTTTTCTCTGGCATGTCCGCAAACGATTCGCAGACCAAGAACTGGGTGATGCCCCATTCCTTGATCGGCTTCGCCGAGACCAGAAGTCCCTAAGGGGAAGAGGCAGCACTCTTGGTCTGGACATCGAAACAGCCACTCATGCAGGAAAGCAGATAGTGAAGCAGATTCTGGAAAAGGAATCAGATGAGGCACTTAAAATGACCATTGCCTCTGTTCCTACTTCACGCTACTTAACTGATATGACTCTTGATGAGATGTCAAGAGACTGGTTCATGCTCATGCCCAAGCAAAAAGTAACAGGCTCCCTATGTATAAGAATGGACCAGGCAATCATGGATAAGAACATCATCCTTAAAGCAAACTTTAGTGTGATTTTCGAAAGGCTGGAAACACTAATACTACTTAGAGCCTTCACTGAAGAAGGAGCAGTCGTTGGCGAAATTTCACCATTACCTTCTCTTCCAGGACATACTAATGAGGATGTCAAAAATGCAATTGGGGTCCTCATCGGAGGACTTAAATGGAATGATAATACGGTTAGAATCTCTGAAACTCTACAGAGATTCGCTTGGAGAAGCAGTAATGAGATTGGGAGATCTTCATTCCCTTCAAAGCAGAAATGAAAAATGGAGAGAACAATTAAGCCAGAAATTTGAAGAAATAAGATGGTTAATTGAAGAAGTGCGACATAGATTGAAAAATACAGAAAACAGTTTTGAACAAATAACATTTATGCAAGCCTTACAACTATTGCTTGAAGTAGAGCAAGAGATAAGAACTTTCTCGTTTCAGCTTATTTAA
		</sequence>
		<sequence>
			<taxon idref="cI_47_A/equine/Worcestershire/04968/2019|West_Midlands_England|2019-02-11"/>
			ATGGAGAGAATAAAAGAACTGAGAGATCTGATGTTGCAATCCCGCACCCGCGAGATACTAACCAAAACTACTGTGGACCACATGGCCATAATTAAGAAATATACATCAGGAAGACAAGAGAAGAACCCTGCACTTAGGATGAAATGGATGATGGCAATGAAATACCCAATTACAGCAGATAAGAGAGTAATGAAGATGATTCCTGAGAGAAATGAACAGGGACAAACCCTTTGGAGCAAGACGAACGATGCTGGCTCAGACCGCGTAATGGTATCACCCCTGGCAGTGACATGGTGGAATAGGAATGGACCAACAACAAGCACAATTCATTACCCAAAAGTCTACAAAACTTATTTTGAAAAGGTTGAAAGATTGAAACATGGAACCTTTGGCCCCGTTCATTTTAGGAATCAAGTCAAGATAAGACGGAGAGTTGATGTAAACCCTGGTCACGCAGACCTCAGTGCCAAAGAAGCACAAGATGTAATTATGGAAGTTGTTTTCCCAAACGAAGTGGGAGCCAGAATTCTAACATCGGAATCACAACTAACAATAACCAAAGAGAAAAAGGAAGAACTTCAGGACTGCAAAATTGCTCCCTTGATGGTAGCATACATGCTAGAAAGAGAATTGGTCCGAAAAACAAGGTTCCTCCCAGTAGCAGGAGGAACAAGCAGTGTATACATTGAAGTGCTGCATCTGACTCAAGGAACATGCTGGGAGCAAATGTACACTCCAGGAGGAGAAGTTAGAAATGATGATATTGATCAAAGTTTAATTATTGCAGCACGGAACATAGTGAGAAGAGCGACGGTATCAGCAGATCCACTAGCATCCCTACTGGAAATGTGCCACAGTACACAGATTGGTGGGATAAGGATGGTAGACATCCTTAAACAGAATCCAACTGAGGAACAAGCTGTGGATATATGCAAAGCAGCAATGGGATTGAGAATTAGCTCATCATTCAGCTTTGGTGGATTCACCTTCAAAAGAACAAGTGGATCATCAGTCAAGAGAGAAGAAGAAATGCTTACAGGCAACCTCCAAACATTGAAAATAAGAGTACATGAGGGCTATGAAGAATTCACAATGGTCGGAAGAAGAGCAACAGCCATTCTCAGAAAGGCAACCAGAAGATTGATTCAATTGATAGTAAGTGGGAGAGATGAACAATCAATTGCTGAAGCAGTAATTGTAGCCATGGTGTTTTCGCAAGAAGATTGCATGATAAAAGCAGTTCGAGGTGATTTGAACTTTGTTAATAGAGCAAATCAGCGTTTGAACCCCATGCATCAACTCTTGAGGCATTTCCAAAAAGATGCAAAAGTGCTTTTCCAAAACTGGGGAATTGAACCCATCGATAATGTAATGGGGATGATTGGAATATTGCCTGACATGACCCCAAGCACCGAGATGTCATTGAGAGGAGTGAGAGTCAGCAAGATGGGAGTGGATGAGTACTCCAGCACTGAGAGAGTGGTGGTGAGCATTGACCGTTTTTTAAGAGTTCGGGATCAAAGGGGAAACATACTACTGTCTCCTGAAGAAGTCAGTGAAACACAAGGAACGGAAAAGCTGACAATAATTTATTCGTCATCAATGATGTGGGAGATTAATGGTCCCGAATCAGTGTTAGTCAATACTTATCAATGGATCATCAGGAACTGGGAAATTGTAAAAATCCAGTGGTCACAGGACCCCACAATGCTATACAATAAGATAGAATTTGAGCCATTCCAATCCCTGGTCCCTAGGGCCACCAGAAGCCAATACAGCGGTTTCGTAAGAACCCTGTTTCAGCAAATGCGGGATGTACTTGGAACATTTGATACTGCTCAGATAATAAAACTCCTCCCTTTTGCCGCTGCTCCTCCGGAACAGAGTAGGATGCAGTTCTCTTCTTTAACTGTTAATGTAAGAGGTTCTGGAATGAGAATACTTGTAAGAGGCAATTCCCCAGTGTTCAACTACAATAGAACCACTAAACGGCTCACAATCCTCGGAAAGGATGCAGGTGCGCTTACTGAGGACCCAGATGAAGGTACAACTGGAATAGAATCTGCTGTTCTAAGAGGGTTTCTCATTTTGGGTAGAGAAAACAAGAGATATGGCCCAGCACTAAGCATCAATGAACTAAGCAAGCTTGCAAAAGGGGAGAAAGCCAATGTACTAATTGGGCAAGGGGACGTAGTGTTGGTAATGAAACGGAAACGTGACTCTAGCATACTTACTGACAGCCAGACAGCGACCAAAAGGGTTCGGATGGCCATCAATTAGATGGATGTCAATCCGACTCTACTTTTCTTAAAGGTGCCAGCGCAAAATGCTATAAGCACAACATTCCCTTATACTGGAGATCCTCCCTACAGTCATGGAACAGGGACAGGATACACCATGGATACTGTCAACAGAACACACCAATATTCAGAAAAAGGGAAATGGACAACAAACACTGAGATTGGAGCACCACAACTTAATCCAATCGATGGACCACTTCCTGAAGACAATGAACCAAGTGGATACGCCCAAACAGATTGTGTATTGGAAGCAATGGCTTTACTTGAAGAATCCCATCCCGGAATCTTTGAAAATTCGTGTCTTGAAACAATGGAGGTGGTACAGCAGACAAGAGTGGACAAACTAACACAAGGCCGACAAACTTATGATTGGACCTTGAACAGGAATCAACCTGCTGCAACAGCACTTGCTAATACGATTGAAGTATTCAGATCAAATGGTCTGACTTCCAATGAATCGGGGAGATTGATGGACTTCCTCAAAGATGTCATGGAGTCCATGAACAAGGAAGAAATGGAAATAACAACACACTTCCAACGGAAGAGAAGAGTAAGAGACAACATGACAAAGCGAATGATAACACAGAGAACCATAGGGAAGAAAAAACAACGATTAAACAGAAAGAGCTACCTAATTAGAACATTGACCCTAAACACAATGACCAAGGACGCTGAGAGAGGGAAATTGAAACGACGAGCAATCGCTACCCCAGGGATGCAGATAAGAGGGTTTGTATATTTTGTTGAAACACTAGCCCGAAGAATATGTGAAAAGCTTGAACAATCAGGATTGCCAGTTGGCGGTAATGAGAAAAAGGCAAAACTGGCTAATGTCGTCAGAAAAATGATGACTAATTCCCAAGACACTGAACTCTCATTCACCATCACTGGGGACAATACCAAATGGAATGAAAATCAGAACCCACGCATATTCCTGGCAATGATCACATACATAACTAGAAACCAGCCAGAATGGTTCAGAAATGTTCTAAGCATTGCACCGATTATGTTCTCAAATAAAATGGCAAGACTGGGGAAAGGATACATGTTCGAAAGCAAAAGTATGAAATTGAGAACTCAAATACCAGCAGAAATGCTAGCAAGCATTGACCTAAAATATTTCAATGATTCAACAAAAAAGAAAATTGAAAAGATACGACCACTTCTGGTTGACGGGACTGCTTCACTAAGTCCTGGAATGATGATGGGAATGTTCAACATGTTGAGCACTGTGCTGGGTGTATCCATATTAAACCTGGGCCAGAGGAAATACACAAAGACCACATACTGGTGGGACGGTCTGCAATCATCCGATGACTTTGCGTTAATAGTGAATGCACCTAATCATGAGGGGATACAAGCTGGAGTAGACAGATTCTATAGAACTTGCAAACTGGTCGGGATCAACATGAGCAAGAAGAAGTCCTACATAAATAGAACTGGAACATTCGAATTCACAAGCTTTTTCTACCGATATGGTTTTGTAGCCAATTTCAGCATGGAACTACCCAGTTTTGGAGTTTCCGGAATAAATGAGTCTGCAGACATGAGCATTGGAGTGACAGTTATCAAAAACAACATGATAAATAATGATCTCGGCCCTGCCACTGCACAGATGGCACTCCAACTCTTCATTAAGGATTATCGGTACACATACCGATGTCATAGAGGCGATACCCAGATACAAACCAGAAGATCTTTTGAGTTGAAAAAACTATGGGAACAGACTCAATCAAAGACTGGTCTACTGGTATCAGATGGGGGTCCAAACCTATATAACATCAGAAACCTACACATCCCGGAAGTCTGTTTAAAATGGGAGCTAATGGATGAAGATTATAGGGGGAGGCTATGCAATCCATTGAATCCTTTTGTTAGTCACAAAGAAATTGAATCAGTCAACAGTGCAATAGTAATGCCTGCGCATGGCCCTGCCAAAAGCATGGAGTATGATGCTGTTGCAACAACACATTCTTGGATCCCCAAGAGGAACCGGTCCATATTGAACACAAGCCAAAGGGGAATACTCGAAGATGAGCAGATGTATCAAAAATGCTGCAACCTGTTTGAAAAATTCTTCCCCAGCAGCTCATACAGAAGACCGGTCGGAATTTCTAGTATGGCTGAGGCCATGGTATCCAGGGCCCGCATTGATGCACGAATTGACTTCGAATCTGGACGGATAAAGAAAGATGAGTTCGCTGAGATCATGAAGATCTGTTCCACCATTGAAGAGCTCGGACGGCAAAAATAGATGGAAGACTTTGTGCGACAGTGCTTCAATCCAATGATCGTCGAGCTTGCGGAAAAGGCAATGAAAGAATATGGAGAGGACCCAAAAATCGAAACAAACAAATTTGCAGCAATATGCACTCACTTGGAAGTCTGTTTCATGTACTCGGATTTCCACTTTATTAATGAACTAGGTAAATCAGTGGTCATAGAGTCTGGTGACCCAAATGCTCTTTTGAAACACAGATTTGAAATTATTGAAGGGAGAGACCGAACAATGGCATGGACAGTAGTAAACAGCATCTGCAACACCACAAGAGCTGAAAAACCTAAATTTCTTCCAGACTTATACGACTATAAGGAGAACAGATTTGTTGAAATTGGTGTGACAAGGAGAGAAGTTCACATATACTACCTGGAGAAGGCCAACAAAATAAAGTCTGAAAAGACACACATCCACATTTTCTCATTTACAGGGGAAGAAATGGCTACGAAAGCGGACTACACTCTTGATGAAGAGAGTAGAGCCAGAATAAAGACCAGGCTATTCACTATAAGACAAGAAATGGCCAGTAGGGGCCTCTGGGATTCCTTTCGTCAGTCCGAGAGAGGCGAAGAGACAATTGAAGAAAGATTTGAAATCACAGGGACGATGCGCAAGCTTGCCAATTACAGTCTCCCACCGAACTTCTCCAGCCTTGGAAATTTTAGAGTCTATGTGGATGGATTCAAGCCGAATGGATGCATTGAGAGTAAGCTTTCTCAAATGTCCAAAGAAGTAAATGCCAGAATTGAATCATTTTCAAAGACAACACCCCGACCACTCAAAATGCCAGGTGGTCCACCCTGCCATCAGCGATCTAAATTCTTGCTAATGGATGCTCTGAAACTGAGCATTGAGGACCCAAGTCACGAGGGAGAGGGAATACCACTATATGATGCAATCAAATGCATGAAAACTTTCTTTGGATGGAAAGAACCCAGTATTGTTAAACCACATGAAAAAGGCATAAACCCGAACTATATCCAAACTTGGAAGCAAGTATTAGAAGAAATACAAGACATTGAGAACGAAGAAAGGATCCCCAAGACCAAGAATATGAAAAAAACAAGCCAATTGAGATGGGCACTAGGTGAAAATATGGCACCAGAGAAAGTGGATTTTGAGGATTGTAAAGACATCAGTGATCTAAAACAGTATGACAGTGATGAACCAGAAACAAGGTCTCTTGCAAGTTGGATTCAAAATGAGTTCAACAAAGCTTGTGAGCTGACAGATTCAAGCTGGATAGAGCTCGATGAAATTGGGGAGGATGTCGCCCCAATAGAATACATTGCGAGCATGAGGAGAAATTATTTTACCGCTGAGATTTCCCATTGTAGAGCAACAGAATATATAATGAAAGGAGTGTACATCAACACCGCTCTACTCAATGCATCCTGTGCTGCGATGGATGAATTTCAATTAATTCCGATGATAAGTAAATGCAGGACCAAAGAAGGGAGAAGGAAAACAAATTTATATGGATTCATAGTAAAGGGAAGGTCCCATTTAAGAAATGATACTGACGTGGTGAACTTTGTAAGTATGGAATTTTCTCTTACTGATCCAAGATTTGAGCCGCACAAATGGGAAAAATACTGCGTTCTAGAGATTGGAGACATGCTTCTAAGAACTGCTGTAGGTCAAGTGTCAAGACCCATGTTTTTGTATGTGAGGACAAATGGGACCTCTAAAATTAAAATGAAATGGGGAATGGAAATGAGGCGCTGCCTCCTTCAGTCTCTGCAACAGATTGAAAGCATGATCGAAGCTGAGTCCTCAGTCAAAGAAAAGGACATGACCAAAGAATTTTTTGAGAACAAATCAGAAACATGGCCTATAGGAGAGTCCCCCAAAGGAGTGGAAGAGGGCTCGATCGGAAAGGTTTGCAGGACCTTATTAGCAAAATCTGTGTTTAACAGTTTGTATGCATCTCCACAATTGGAAGGATTTTCAGCTGAATCTAGGAAATTACTTCTCATTGTTCAGGCTCTTAGGGATAACCTGGAACCTGGAACCTTTGATATTGGGGGATTATATGAATCAATTGAGGAGTGCCTGATTAATGATCCCTGGGTTTTGCTTAATGCATCTTGGTTCAACTCCTTCCTTACACATGCACTGAAGTAGATGACGATAACCATTATTTTGATACTACTGACCCATTGGGCTTACAGTCAAAACCCAATAAATGACAACAACACAGCCACATTGTGTCTAGGACACCATGCAGTAGCAAATGGAACATTGGTAAAAACAATAAGTGATGATCAAATTGAGGTGACAAATGCTACAGAATTAGTTCAGAGCATTCCAATGGGGAAAATATGCAACAATTCGTATAGAATTCTAGATGGAAAGGATTGCACATTAATAGATGCAATGCTAGGAGATCCCCACTGTGACGCCTTTCAGTATGAGAATTGGGACCTCTTTATAGAAAGAAGCAGCGCCTTCAGCAATTGCTACCCATATGACATCCCTAACTATGCATCGCTCCGATCCATTGTAGCATCCTCAGGAACATTGGAATTCACAGCAGAGGGATTCACATGGACAGGTGTCACTCAAAACGGAAGAAGCGGATCCTGCAAAAGGGGATCAGCCGATAGTTTCTTTAGCCGACTGAATTGGCTAACAAAATCCGGAAGCTCTTACCCCATACTGAATGTGACAATGCCTAACAACAAAAACTTCGACAAGCTATACATCTGGGGGATCCATCACCCGAGCTCAACTCAAGAGCAGACAAAATTGTATATCCAGGAATCAGGGCGAGTAACAGTCTCAACAAAAAGAAGTCAACAAACAATAATCCCTAACATTGGGTCTAGACCATGGATCAGAGGTCAATCAGGTAGGATAAGCATATACTGGACCATTGTAAAACCTGGAGATATTCTAATGATAAACAGTAATGGCAACTTAGTTGCACCGCGGGGATACTTTAAATTGAAAACAGGGAAAAGCTCTGTAATGAGATCAGACGTACCCATAGACATTTGTGTGTCTGAATGTATTACACCAAATGGAAGCATCTCCAACGACAAGCCATTCCAAAATGTGAACAAAGTTACATATGGAAAATGTCCCAAGTATATCAGACAAAACACTTTAAAGCTGGCCACTGGGATGAGGAATGTACCAGAAAAGCAAATCAGAGGAATCTTCGGGGCAATAGCGGGATTCATCGAAAACGGCTGGGAAGGAATGGTTGATGGATGGTATGGGTTCCGATACCAAAACTCTGAAGGAACAGGGCAAGCTGCAGATCTAAAGAGCACTCAAACAGCCATCGACCAGATCGATGGAAAGTTAAACAGAGTGATTGAAAGAACAAATGAGAAATTCCATCAAATAGAGAAGGAATTCTCAGAAGTAGAAGGAAGAATTCAGGACTTGGAGAAATATGTAGAAGACACCAAAATAGACCTATGGTCCTACAATGCAGAATTGCTGGTGGCTCTAGAAAATCAACATACAATTGACTTAACAGATGCAGAAATGAATAAATTGTTTGAGAGAACTAGACGCCTGTTAAGAGAAAACGCAGAAGACATGGGAGGTGGATGTTTCAAGATTTACCACAAATGTAATAATGCATGCATTGGATCAATAAGAAATGGGACATATGACCATTACATATACAGAGATGAAGCATTAAACAACCGATTTCAGATCAAAGGTGTAGAGTTGAAATCAGGCTACAAAGATTGGATACTCTGGATTTCATTCGCCATATCATGCTTCTTAATTTGCGTTGTTCTATTGGGTTTTATTATGTGGGCTTGCCAAAAAGGCAACATCAGATGCAACATTTGCATTATGGCGTCTCAAGGCACCAAACGATCCTATGAACAGATGGAAACTGATGGGGAACGCCAGAATGCAACTGAAATCAGAGCATCTGTCGGAAGGATGGTGGGAGGAATTGGCCGGTTTTATGTTCAGATGTGTACTGAGCTTAAACTAAACGACCATGAAGGGCGACTGATTCAGAACAGCATAACAATAGAAAGGATGGTGCTTTCGGCATTCGACGAAAGAAGAAACAAGTATCTCGAGGAGCATCCCAGTGCTGGGAAAGACCCTAAGAAAACAGGAGGCCCTATATACAGAAGGAAAGATGGGAAATGGATGAGGGAACTCATCCTCCATGATAAAGAAGAAATCATGAGAATCTGGCGTCAGGCCAACAATGGTGAAGACGCTACTGCTGGTCTTACTCATATGATGATCTGGCACTCCAATCTCAATGACACCACATACCAAAGAACAAGGGCTCTTGTTCGAACTGGGATGGATCCCAGAATGTGCTCTCTTATGCAAGGCTCAACCCTCCCACGGAGATCTGGAGCAGCTGGTGCTGCAGTAAAAGGTGTTGGAACAATGGTAATGGAACTCATCAGAATGATCAAACGCGGAATAAATGATCGGAATTTCTGGAGAGGTGAAAATGGTCGAAGAACCAGAATTGCTTATGAAAGAATGTGCAATATCCTCAAAGGGAAATTCCAGACAGCAGCACAACGAGCTATGATGGACCAGGTGAGAGAAGGCCGCAATCCTGGAAACGCTGAGATTGAGGATCTCATTTTCTTGGCACGATCAGCACTTATTTTGAGAGGATCAGTAGCCCATAAATCATGCCTACCTGCCTGTGTTTATGGCCTTGCAGTAACCAGTGGATATGACTTTGAGAAGGAAGGATACTCTCTGGTTGGAATTGATCCTTTCAAACTACTCCAGAACAGCCAGATTTTCAGTCTAATCAGACCAAAAGAAAACCCAGCACACAAGAGCCAGTTGGTGTGGATGGCATGCCATTCTGCAGCATTTGAAGACCTAAGAGTTTTAAATTTCATTAGAGGAACCAAAGTAATCCCAAGAGGACAGTTAACAACCAGAGGAGTTCAAATAGCTTCAAATGAAAACATGGAGACAATAGACTCTAGCACACTTGAACTGAGAAGCAAGTATTGGGCAATAAGGACCAGAAGCGGAGGAAACACCAGTCAACAGAGAGCATCTGCAGGACAGATAAGTGTGCAACCTACTTTCTCAGTACAGAGAAACCTTCCTTTTGAAAGAGCAACCATCATGGCTGCATTCATTGGTAACACCGAAGGAAGGACTTCCGACATGAGAACAGAAATCATAAGGATGATGGAAAATGCCAAATCAGAAGATGTGTCTTTCCAGGGGCGGGGAGTCTTCGAGCTCTCGGACGAAAAGGCAATGAACCCGATCGTGCCTTCTTTTGACATGAGCAATGAAGGGTCTTATTTCTTCGGAGACAATGCTGAGGAGTTTGACAGTTGAATGAATCCAAATCAAAAGATAATAGCAATTGGATTTACATCATTGGGGATATTAATCATTAGTGTCATTCTCCATGTAGTCAGCATTATAGTAACAGTACTGGCCCTAAATAACAATAGAACAGATCTGAACTGCAAAGAGACGATCATAAGGGAGTACAATGAAACAGTAAGAGTAGAAAAAATTACTCAATGGTATAATATCAGTACAATTAAGTACATGGAGAAACCTTCAAATGAATACTATATGAACAACACTGAACCACTTTGTGAGGCCCAAGGCTTTGCACCATTTTCCAAGGATAATGGAATACGAATTGGATCGAGGGGCCATGTTTTTGTGATAAGAGAACCTTTTGTATCATGTTCGCCTTCAGAATGTAGAACCTTTTTCCTCACACAGGGCTCATTACTCAATGACAAACATTCTAACGGCACAATAAAGGACCGAAGTCCGTATAGAACTCTGATGAGTGTCAAAATAGGACAATCACCTAATGTATATCAAGCTAGGTTTGAATCAGTGGCATGGTCAGCAACAGCATGCCATGATGGAAAAAAATGGATGACGGTTGGGGTCACAGGGCCTGACAACCAAGCAATTGCAGTAGTGAACTATGGGGGTGTTCCGGTTGATATTATTAATTCATGGGCAGGGGATATTTTAAGAACCCAAGAATCGTCATGCACCTGCATCAAAGGAGATTGTTATTGGGTAATGACTGATGGGCCGGCGAATAGACAAGCCAAATATAAGATATTCAAAGCAAAAAATGGAAAAGTGATTGGACAAACTGATATAAGTTTCAATGGAGGACACATAGAGGAGTGTTCTTGTTACCCCAATGAAGGGAAGGTGGAATGCATATGCAGGGACAATTGGACTGGAACAAATAGACCAATTTTGGTAATATCTTCTGATCTATCATACACAGTTGGATATTTGTGTGCTGGCATTCCCACTGACACTCCTAGGGGAGAGGATAGTCAATTCACGGGCTCATGTACAAACCCTTTGGGAAATAAAGGATACGGTGTAAAAGGTTTCGGATTTCGACAAGGAACTGACGTATGGGCCGGAAGGACAATTAGTAGAACTTCAAGATCAGGATTCGAAATAATAAAAATCAGGAATGGTTGGACACAGAACAGTAAAGACCAAATAAGGAGGCAAGTGATTATCGATGATCCAAATTGGTCAGGATATAGCGGTTCTTTCACATTGCCGGTTGAACTAACAAAAAAAGAATGTTTGGTGCCCTGTTTCTGGGTTGAAATGATTAGGGGTAAACCTGAAGAAAAAACAATATGGACCTCTAGCAGCTCCATTGTGATGTGTGGAGTAGATCATAAAATTGCCAGTTGGTCATGGCACGATGGAGCTATTCTTCCCTTTGACATCGATAAGATGATGAGTCTTCTAACCGAGGTCGAAACGTACGTTCTCTCTATCATGCCATCAGGCCCCCTCAAAGCCGAGATCGCGCAGAGACTTGAAGATGTCTTTGCAGGGAAGAACACCGATCTTGAGGCACTCATGGAGTGGCTAAAGACAAGACCAATCCTGTCACCTCTAACTAAAGGGATTTTAGGATTTGTATTCACGCTCACCGTGCCCAGTGAGCGAGGACTGCAGCGTAGACGCTTTGTCCAAAATGCCCTTAGTGGAAACGGAGATCCAAACAACATGGACAGAGCGGTAAAACTGTACAGGAAGCTTAAAAGAGAAATAACATTCCATGGGGCAAAAGAGGTGGCACTCAGCTATTCCACCGGTGCACTAGCCAGCTGCATGGGACTCATATACAACAGAATGGGAACTGTTACAACTGAAGTGGCATTTGGCCTGGTATGTGCCACATGTGAACAGATTGCTGATTCCCAGCACCGGTCTCATAGGCAGATGGTGACAACAACCAACCCATTAATCAGACATGAAAACAGAATGGTATTAGCCAGTACCACGGCTAAAGCCATGGAACAGATGGCAGGATCAAGTGAACAGGCAGCAGAGGCCATGGAGGTTGCTAGTAGGGCTAGGCAGATGGTACAGGCAATGAGAACCATTGGGACCCATCCTAGCTCCAGTGCTGGTTTGAAAGATGATCTCCTTGAAAACTTACAGGCCTACCAGAAACGGATGGGAGTGCAAATGCAGCGATTCAAGTGATCCTCTCGTTATTGCAGCAAGTATCATTGGGATATTGCACTTGATATTGTGGATTCTTGATCGTCTTTTCTTCAAATTCATTTATCGTCGCCTTAAATACGGGATGAAAAGAGGGCCTTCTACGGAAGGAGTACCTGAGTCCATGAGGGAAGAATATCGGCAGGAACAGCAGAATGCTGTGGATGTTGACGATGGTCATTTTGTCAACATAGAGCTAGAGTAAATGGATTCCAACACTGTGTCAAGCTTCCAGGTAGACTGTTTTCTCTGGCATGTCCGCAAACGATTCGCAGACCAAGAACTGGGTGATGCCCCATTCCTTGATCGGCTTCGCCGAGACCAGAAGTCCCTAAGGGGAAGAGGCAGCACTCTTGGTCTGGACATCGAAACAGCCACTCATGCAGGAAAGCAGATAGTGAAGCAGATTCTGGAAAAGGAATCAGATGAGGCACTTAAAATGACCATTGCCTCTGTTCCTACTTCACGCTACTTAACTGATATGACTCTTGATGAGATGTCAAGAGACTGGTTCATGCTCATGCCCAAGCAAAAAGTAACAGGCTCCCTATGTATAAGAATGGACCAGGCAATCATGGATAAGAACATCATCCTTAAAGCAAACTTTAGTGTGATTTTCGAAAGGCTGGAAACACTAATACTACTTAGAGCCTTCACTGAAGAAGGAGCAGTCGTTGGCGAAATTTCACCATTACCTTCTCTTCCAGGACATACTAATGAGGATGTCAAAAATGCAATTGGGGTCCTCATCGGAGGACTTAAATGGAATGATAATACGGTTAGAATCTCTGAAACTCTACAGAGATTCGCTTGGAGAAGCAGTAATGAGATTGGGAGATCTTCATTCCCTTCAAAGCAGAAATGAAAAATGGAGAGAACAATTAAGCCAGAAATTTGAAGAAATAAGATGGTTAATTGAAGAAGTGCGACATAGATTGAAAAATACAGAAAACAGTTTTGAACAAATAACATTTATGCAAGCCTTACAACTATTGCTTGAAGTAGAGCAAGAGATAAGAACTTTCTCGTTTCAGCTTATTTAA
		</sequence>
		<sequence>
			<taxon idref="cI_54_A/equine/Worcestershire/05151/2019|West_Midlands_England|2019-02-12"/>
			ATGGAGAGAATAAAAGAACTGAGAGATCTGATGTTGCAATCCCGCACCCGCGAGATACTAACCAAAACTACTGTGGACCACATGGCCATAATTAAGAAATATACATCAGGAAGACAAGAGAAGAACCCTGCACTTAGGATGAAATGNNNGATGGCAATGAAATACCCAATTACAGCAGATAAGAGAGTAATGAAGATGATTCCTGAGAGAAATGAACAGGGACAAACCCTTTGGAGCAAGACGAACGATGCTGGCTCAGACCGCGTAATGGTATCACCCCTGGCAGTGACATGGTGGAATAGGAATGGACCAACAACAAGCACAATTCATTACCCAAAAGTCTACAAAACTTATTTTGAAAAGGTTGAAAGATTGAAACATGGAACCTTTGGCCCCGTTCATTTTAGGAATCAAGTCAAGATAAGACGGAGAGTTGATGTAAACCCTGGTCACGCAGACCTCAGTGCCAAAGAAGCACAAGATGTAATTATGGAAGTTGTTTTCCCAAACGAAGTGGGAGCCAGAATTCTAACATCGGAATCACAACTAACAATAACCAAAGAGAAAAAGGAAGAACTTCAGGACTGCAAAATTGCTCCCTTGATGGTAGCATACATGCTAGAAAGAGAATTGGTCCGAAAAACAAGGTTCCTCCCAGTAGCAGGAGGAACAAGCAGTGTATACATTGAAGTGCTGCATCTGACTCAAGGAACATGCTGGGAGCAAATGTACACTCCAGGAGGAGAAGTTAGAAATGATGATATTGATCAAAGTTTAATTATTGCAGCACGGAACATAGTGAGAAGAGCGACGGTATCAGCAGATCCACTAGCATCCCTACTGGAAATGTGCCACAGTACACAGATTGGTGGGATAAGGATGGTAGACATCCTTAAACAGAATCCAACTGAGGAACAAGCTGTGGATATATGCAAAGCAGCAATGGGATTGAGAATTAGCTCATCATTCAGCTTTGGTGGATTCACCTTCAAAAGAACAAGTGGATCATCAGTCAAGAGAGAAGAAGAAATGCTTACAGGCAACCTCCAAACATTGAAAATAAGAGTACATGAGGGCTATGAAGAATTCACAATGGTCGGAAGAAGAGCAACAGCCATTCTCAGAAAGGCAACCAGAAGATTGATTCAATTGATAGTAAGTGGGAGAGATGAACAATCAATTGCTGAAGCAGTAATTGTAGCCATGGTGTTTTCGCAAGAAGATTGCATGATAAAAGCAGTTCGAGGTGATTTGAACTTTGTTAATAGAGCAAATCAGCGTTTGAACCCCATGCATCAACTCTTGAGGCATTTCCAAAAAGATGCAAAAGTGCTTTTCCAAAACTGGGGAATTGAACCCATCGATAATGTAATGGGGATGATTGGAATATTGCCTGACATGACCCCAAGCACCGAGATGTCATTGAGAGGAGTGAGAGTCAGCAAGATGGGAGTGGATGAGTACTCCAGCACTGAGAGAGTGGTGGTGAGCATTGACCGTTTTTTAAGAGTTCGGGATCAAAGGGGAAACATACTACTGTCTCCTGAAGAAGTCAGTGAAACACAAGGAACGGAAAAGCTGACAATAATTTATTCGTCATCAATGATGTGGGAGATTAATGGTCCCGAATCAGTGTTAGTCAATACTTATCAATGGATCATCAGGAACTGGGAAATTGTAAAAATCCAGTGGTCACAGGACCCCACAATGCTATACAATAAGATAGAATTTGAGCCATTCCAATCCCTGGTCCCTAGGGCCACCAGAAGCCAATACAGCGGTTTCGTAAGAACCCTGTTTCAGCAAATGCGGGATGTACTTGGAACATTTGATACTGCTCAGATAATAAAACTCCTCCCTTTTGCCGCTGCTCCTCCGGAACAGAGTAGGATGCAGTTCTCTTCTTTAACTGTTAATGTAAGAGGTTCTGGAATGAGAATACTTGTAAGAGGCAATTCCCCAGTGTTCAACTACAATAGAACCACTAAACGGCTCACAATCCTCGGAAAGGATGCAGGTGCGCTTACTGAGGACCCAGATGAAGGTACAACTGGAATAGAATCTGCTGTTCTAAGAGGGTTTCTCATTTTGGGTAGAGAAAACAAGAGATATGGCCCAGCACTAAGCATCAATGAACTAAGCAAGCTTGCAAAAGGGGAGAAAGCCAATGTACTAATTGGGCAAGGGGACGTAGTGTTGGTAATGAAACGGAAACGTGACTCTAGCATACTTACTGACAGCCAGACAGCGACCAAAAGGGTTCGGATGGCCATCAATTAGATGGATGTCAATCCGACTCTACTTTTCTTAAAGGTGCCAGCGCAAAATGCTATAAGCACAACATTCCCTTATACTGGAGATCCTCCCTACAGTCATGGAACAGGGACAGGATACACCATGGATACTGTCAACAGAACACACCAATATTCAGAAAAAGGGAAATGGACAACAAACACTGAGATTGGAGCACCACAACTTAATCCAATCGATGGACCACTTCCTGAAGACAATGAACCAAGTGGATACGCCCAAACAGATTGTGTATTGGAAGCAATGGCTTTACTTGAAGAATCCCATCCCGGAATCTTTGAAAATTCGTGTCTTGAAACAATGGAGGTGGTACAGCAGACAAGAGTGGACAAACTAACACAAGGCCGACAAACTTATGATTGGACCTTGAACAGGAATCAACCTGCTGCAACAGCACTTGCTAATACGATTGAAGTATTCAGATCAAATGGTCTGACTTCCAATGAGTCGGGGAGATTGATGGACTTCCTCAAAGATGTCATGGAGTCCATGAACAAGGAAGAAATGGAAATAACAACACACTTCCAACGGAAGAGAAGAGTAAGAGACAACATGACAAAGCGAATGATAACACAGAGAACCATAGGGAAGAAAAAACAACGATTAAACAGAAAGAGCTACCTAATTAGAACATTGACCCTAAACACAATGACCAAGGACGCTGAGAGAGGGAAATTGAAACGACGAGCAATCGCTACCCCAGGGATGCAGATAAGAGGGTTTGTATATTTTGTTGAAACACTAGCCCGAAGAATATGTGAAAAGCTTGAACAATCAGGATTGCCAGTTGGCGGTAATGAGAAAAAGGCAAAACTGGCTAATGTCGTCAGAAAAATGATGACTAATTCCCAAGACACTGAACTCTCATTCACCATCACTGGGGACAATACCAAATGGAATGAAAATCAGAACCCACGCATATTCCTGGCAATGATCACATACATAACTAGAAACCAGCCAGAATGGTTCAGAAATGTTCTAAGCATTGCACCGATTATGTTCTCAAATAAAATGGCAAGACTGGGGAAAGGATACATGTTCGAAAGCAAAAGTATGAAATTGAGAACTCAAATACCAGCAGAAATGCTAGCAAGCATTGACCTAAAATATTTCAATGATTCAACAAAAAAGAAAATTGAAAAGATACGACCACTTCTGGTTGACGGGACTGCTTCACTAAGTCCTGGAATGATGATGGGAATGTTCAACATGTTGAGCACTGTGCTGGGTGTATCCATATTAAACCTGGGCCAGAGGAAATACACAAAGACCACATACTGGTGGGACGGTCTGCAATCATCCGATGACTTTGCGTTAATAGTGAATGCACCTAATCATGAGGGGATACAAGCTGGAGTAGACAGATTCTATAGAACTTGCAAACTGGTCGGGATCAACATGAGCAAGAAGAAGTCCTACATAAATAGAACTGGAACATTCGAATTCACAAGCTTTTTCTACCGATATGGTTTTGTAGCCAATTTCAGCATGGAACTACCCAGTTTTGGAGTTTCCGGAATAAATGAGTCTGCAGACATGAGCATTGGAGTGACAGTTATCAAAAACAACATGATAAATAATGATCTCGGCCCTGCCACTGCACAGATGGCACTCCAACTCTTCATTAAGGATTATCGGTACACATACCGATGTCATAGAGGCGATACCCAGATACAAACCAGAAGATCTTTTGAGTTGAAAAAACTATGGGAACAGACTCAATCAAAGACTGGTCTACTGGTATCAGATGGGGGTCCAAACCTATATAACATCAGAAACCTACACATCCCGGAAGTCTGTTTAAAATGGGAGCTAATGGATGAAGATTATAGGGGGAGGCTATGCAATCCATTGAATCCTTTTGTTAGTCACAAAGAAATTGAATCAGTCAACAGTGCAATAGTAATGCCTGCGCATGGCCCTGCCAAAAGCATGGAGTATGATGCTGTTGCAACAACACATTCTTGGATCCCCAAGAGGAACCGGTCCATATTGAACACAAGCCAAAGGGGAATACTCGAAGATGAGCAGATGTATCAAAAATGCTGCAACCTGTTTGAAAAATTCTTCCCCAGCAGCTCATACAGAAGACCGGTCGGAATTTCTAGTATGGCTGAGGCCATGGTATCCAGGGCCCGCATTGATGCACGAATTGACTTCGAATCTGGACGGATAAAGAAAGATGAGTTCGCTGAGATCATGAAGATCTGTTCCACCATTGAAGAGCTCGGACGGCAAAAATAGATGGAAGACTTTGTGCGACAGTGCTTCAATCCAATGATCGTCGAGCTTGCGGAAAAGGCAATGAAAGAATATGGAGAGGACCCAAAAATCGAAACAAACAAATTTGCAGCAATATGCACTCACTTGGAAGTCTGTTTCATGTACTCGGATTTCCACTTTATTAATGAACTAGGTAAATCAGTGGTCATAGAGTCTGGTGACCCAAATGCTCTTTTGAAACACAGATTTGAAATTATTGAAGGGAGAGACCGAACAATGGCATGGACAGTAGTAAACAGCATCTGCAACACCACAAGAGCTGAAAAACCTAAATTTCTTCCAGACTTATACGACTATAAGGAGAACAGATTTGTTGAAATTGGTGTGACAAGGAGAGAAGTTCACATATACTACCTGGAGAAGGCCAACAAAATAAAGTCTGAAAAGACACACATCCACATTTTCTCATTTACAGGGGAAGAAATGGCTACGAAAGCGGACTACACTCTTGATGAAGAGAGTAGAGCCAGAATAAAGACCAGGCTATTCACTATAAGACAAGAAATGGCCAGTAGGGGCCTCTGGGATTCCTTTCGTCAGTCCGAGAGAGGCGAAGAGACAATTGAAGAAAGATTTGAAATCACAGGGACGATGCGCAAGCTTGCCAATTACAGTCTCCCACCGAACTTCTCCAGCCTTGGAAATTTTAGAGTCTATGTGGATGGATTCAAGCCGAATGGATGCATTGAGAGTAAGCTTTCTCAAATGTCCAAAGAAGTAAATGCCAGAATTGAATCATTTTCAAAGACAACACCCCGACCACTCAAAATGCCAGGTGGTCCACCCTGCCATCAGCGATCTAAATTCTTGCTAATGGATGCTCTGAAACTGAGCATTGAGGACCCAAGTCACGAGGGAGAGGGAATACCACTATATGATGCAATCAAATGCATGAAAACTTTCTTTGGATGGAAAGAACCCAGTATTGTTAAACCACATGAAAAAGGCATAAACCCGAACTATATCCAAACTTGGAAGCAAGTATTAGAAGAAATACAAGACATTGAGAACGAAGAAAGGATCCCCAAGACCAAGAATATGAAAAAAACAAGCCAATTGAGATGGGCACTAGGTGAAAATATGGCACCAGAGAAAGTGGATTTTGAGGATTGTAAAGACATCAGTGATCTAAAACAGTATGACAGTGATGAACCAGAAACAAGGTCTCTTGCAAGTTGGATTCAAAATGAGTTCAACAAAGCTTGTGAGCTGACAGATTCAAGCTGGATAGAGCTCGATGAAATTGGGGAGGATGTCGCCCCAATAGAATACATTGCGAGCATGAGGAGAAATTATTTTACCGCTGAGATTTCCCATTGTAGAGCAACAGAATATATAATGAAAGGAGTGTACATCAACACCGCTCTACTCAATGCATCCTGTGCTGCGATGGATGAATTTCAATTAATTCCGATGATAAGTAAATGCAGGACCAAAGAAGGGAGAAGGAAAACAAATTTATATGGATTCATAGTAAAGGGAAGGTCCCATTTAAGAAATGATACTGACGTGGTGAACTTTGTAAGTATGGAATTTTCTCTTACTGATCCAAGATTTGAGCCGCACAAATGGGAAAAATACTGCGTTCTAGAGATTGGAGACATGCTTCTAAGAACTGCTGTAGGTCAAGTGTCAAGACCCATGTTTTTGTATGTGAGGACAAATGGGACCTCTAAAATTAAAATGAAATGGGGAATGGAAATGAGGCGCTGCCTCCTTCAGTCTCTGCAACAGATTGAAAGCATGATCGAAGCTGAGTCCTCAGTCAAAGAAAAGGACATGACCAAAGAATTTTTTGAGAACAAATCAGAAACATGGCCTATAGGAGAGTCCCCCAAAGGAGTGGAAGAGGGCTCGATCGGAAAGGTTTGCAGGACCTTATTAGCAAAATCTGTGTTTAACAGTTTGTATGCATCTCCACAATTGGAAGGATTTTCAGCTGAATCTAGGAAATTACTTCTCATTGTTCAGGCTCTTAGGGATAACCTGGAACCTGGAACCTTTGATATTGGGGGATTATATGAATCAATTGAGGAGTGCCTGATTAATGATCCCTGGGTTTTGCTTAATGCATCTTGGTTCAACTCCTTCCTTACACATGCACTGAAGTAGATGACGATAACCATTATTTTGATACTACTGACCCATTGGGCTTACAGTCAAAACCCAATAAATGACAACAACACAGCCACATTGTGTCTAGGACACCATGCAGTAGCAAATGGAACATTGGTAAAAACAATAAGTGATGATCAAATTGAGGTGACAAATGCTACAGAATTAGTTCAGAGCATTCCAATGGGGAAAATATGCAACAATTCGTATAGAATTCTAGATGGAAAGGATTGCACATTAATAGATGCAATGCTAGGAGATCCCCACTGTGACGCCTTTCAGTATGAGAATTGGGACCTCTTTATAGAAAGAAGCAGCGCCTTCAGCAATTGCTACCCATATGACATCCCTAACTATGCATCACTCCGATCCATTGTAGCATCCTCAGGAACATTGGAATTCACAGCAGAGGGATTCACATGGACAGGTGTCACTCAAAACGGAAGAAGCGGATCCTGCAAAAGGGGATCAGCCGATAGTTTCTTTAGCCGACTGAATTGGCTAACAAAATCCGGAAGCTCTTACCCCATACTGAATGTGACAATGCCTAACAACAAAAACTTCGACAAGCTATACATCTGGGGGATCCATCACCCGAGCTCAACTCAAGAGCAGACAAAATTGTATATCCAGGAATCAGGGCGAGTAACAGTCTCAACAAAAAGAAGTCAACAAACAATAATCCCTAACATTGGGTCTAGACCATGGATCAGAGGTCAATCAGGTAGGATAAGCATATACTGGACCATTGTAAAACCTGGAGATATTCTAATGATAAACAGTAATGGCAACTTAGTTGCACCGCGGGGATACTTTAAATTGAAAACAGGGAAAAGCTCTGTAATGAGATCAGACGTACCCATAGACATTTGTGTGTCTGAATGTATTACACCAAATGGAAGCATCTCCAACGACAAGCCATTCCAAAATGTGAACAAAGTTACATATGGAAAATGTCCCAAGTATATCAGACAAAACACTTTAAAGCTGGCCACTGGGATGAGGAATGTACCAGAAAAGCAAATCAGAGGAATCTTCGGGGCAATAGCGGGATTCATCGAAAACGGCTGGGAAGGAATGGTTGATGGATGGTATGGGTTCCGATACCAAAACTCTGAAGGAACAGGGCAAGCTGCAGATCTAAAGAGCACTCAAACAGCCATCGACCAGATCAATGGAAAGTTAAACAGAGTGATTGAAAGAACAAATGAGAAATTCCATCAAATAGAGAAGGAATTCTCAGAAGTAGAAGGAAGAATTCAGGACTTGGAGAAATATGTAGAAGACACCAAAATAGACCTATGGTCCTACAATGCAGAATTGCTGGTGGCTCTAGAAAATCAACATACAATTGACTTAACAGATGCAGAAATGAATAAATTGTTTGAGAGAACTAGACGCCTGTTAAGAGAAAACGCAGAAGACATGGGAGGTGGATGTTTCAAGATTTACCACAAATGTAATAATGCATGCATTGGATCAATAAGAAATGGGACATATGACCATTACATATACAGAGATGAAGCATTAAACAACCGATTTCAGATCAAAGGTGTAGAGTTGAAATCAGGCTACAAAGATTGGATACTCTGGATTTCATTCGCCATATCATGCTTCTTAATTTGCGTTGTTCTATTGGGTTTTATTATGTGGGCTTGCCAAAAAGGCAACATCAGATGCAACATTTGCATTATGGCGTCTCAAGGCACCAAACGATCCTATGAACAGATGGAAACTGATGGGGAACGCCAGAATGCAACTGAAATCAGAGCATCTGTCGGAAGGATGGTGGGAGGAATTGGCCGGTTTTATGTTCAGATGTGTACTGAGCTTAAACTAAACGACCATGAAGGGCGACTGATTCAGAACAGCATAACAATAGAAAGGATGGTGCTTTCGGCATTCGACGAAAGAAGAAACAAGTATCTCGAGGAGCATCCCAGTGCTGGGAAAGACCCTAAGAAAACAGGAGGCCCTATATACAGAAGGAAAGATGGGAAATGGATGAGGGAACTCATCCTCCATGATAAAGAAGAAATCATGAGAATCTGGCGTCAGGCCAACAATGGTGAAGACGCTACTGCTGGTCTTACTCATATGATGATCTGGCACTCCAATCTCAATGACACCACATACCAAAGAACAAGGGCTCTTGTTCGAACTGGGATGGATCCCAGAATGTGCTCTCTGATGCAAGGCTCAACCCTCCCACGGAGATCTGGAGCAGCTGGTGCTGCAGTAAAAGGTGTTGGAACAATGGTAATGGAACTCATCAGAATGATCAAACGCGGAATAAATGATCGGAATTTCTGGAGAGGTGAAAATGGTCGAAGAACCAGAATTGCTTATGAAAGAATGTGCAATATCCTCAAAGGGAAATTCCAGACAGCAGCACAACGAGCTATGATGGACCAGGTGAGAGAAGGCCGCAATCCTGGAAACGCTGAGATTGAGGATCTCATTTTCTTGGCACGATCAGCACTTATTTTGAGAGGATCAGTAGCCCATAAATCATGCCTACCTGCCTGTGTTTATGGCCTTGCAGTAACCAGTGGATATGACTTTGAGAAGGAAGGATACTCTCTGGTTGGAATTGATCCTTTCAAACTACTCCAGAACAGCCAGATTTTCAGTCTAATCAGACCAAAAGAAAACCCAGCACACAAGAGCCAGTTGGTGTGGATGGCATGCCATTCTGCAGCATTTGAAGACCTAAGAGTTTTAAATTTCATTAGAGGAACCAAAGTAATCCCAAGAGGACAGTTAACAACCAGAGGAGTTCAAATAGCTTCAAATGAAAACATGGAGACAATAGACTCTAGCACACTTGAACTGAGAAGCAAGTATTGGGCAATAAGGACCAGAAGCGGAGGAAACACCAGTCAACAGAGAGCATCTGCAGGACAGATAAGTGTGCAACCTACTTTCTCAGTACAGAGAAACCTTCCTTTTGAAAGAGCAACCATCATGGCTGCATTCATTGGTAACACCGAAGGAAGGACTTCCGACATGAGAACAGAAATCATAAGGATGATGGAAAATGCCAAATCAGAAGATGTGTCTTTCCAGGGGCGGGGAGTCTTCGAGCTCTCGGACGAAAAGGCAACGAACCCGATCGTGCCTTCTTTTGACATGAGCAATGAAGGGTCTTATTTCTTCGGAGACAATGCTGAGGAGTTTGACAGTTGAATGAATCCAAATCAAAAGATAATAGCAATTGGATTTACATCATTGGGGATATTAATCATTAGTGTCATTCTCCATGTAGTCAGCATTATAGTAACAGTACTGGCCCTAAATAACAATAGAACAGATCTGAACTGCAAAGAGACGATCATAAGGGAGTACAATGAAACAGTAAGAGTAGAAAAAATTACTCAATGGTATAATATCAGTACAATTAAGTACATGGAGAAACCTTCAAATGAATACTATATGAACAACACTGAACCACTTTGTGAGGCCCAAGGCTTTGCACCATTTTCCAAGGATAATGGAATACGAATTGGATCGAGGGGCCATGTTTTTGTGATAAGAGAACCTTTTGTATCATGTTCGCCTTCAGAATGTAGAACCTTTTTCCTCACACAGGGCTCATTACTCAATGACAAACATTCTAACGGCACAATAAAGGACCGAAGTCCGTATAGAACTCTGATGAGTGTCAAAATAGGACAATCACCTAATGTATATCAAGCTAGGTTTGAATCAGTGGCATGGTCAGCAACAGCATGCCATGATGGAAAAAAATGGATGACGGTTGGGGTCACAGGGCCTGACAACCAAGCAATTGCAGTAGTGAACTATGGGGGTGTTCCGGTTGATATTATTAATTCATGGGCAGGGGATATTTTAAGAACCCAAGAATCGTCATGCACCTGCATCAAAGGAGATTGTTATTGGGTAATGACTGATGGGCCGGCGAATAGACAAGCCAAATATAAGATATTCAAAGCAAAAAATGGAAAAGTGATTGGACAAACTGATATAAGTTTCAATGGAGGACACATAGAGGAGTGTTCTTGTTACCCCAATGAAGGGAAGGTGGAATGCATATGCAGGGACAATTGGACTGGAACAAATAGACCAATTTTGGTAATATCTTCTGATCTATCATACACAGTTGGATATTTGTGTGCTGGCATTCCCACTGACACTCCTAGGGGAGAGGATAGTCAATTCACGGGCTCATGTACAAACCCTTTGGGAAATAAAGGATACGGTGTAAAAGGTTTCGGATTTCGACAAGGAACTGACGTATGGGCCGGAAGGACAATTAGTAGAACTTCAAGATCAGGATTCGAAATAATAAAAATCAGGAATGGTTGGACACAGAACAGTAAAGACCAAATAAGGAGGCAAGTGATTATCGATGATCCAAATTGGTCAGGATATAGCGGTTCTTTCACATTGCCGGTTGAACTAACAAAAAAAGAATGTTTGGTGCCCTGTTTCTGGGTTGAAATGATTAGGGGTAAACCTGAAGAAAAAACAATATGGACCTCTAGCAGCTCCATTGTGATGTGTGGAGTAGATCATAAAATTGCCAGTTGGTCATGGCACGATGGAGCTATTCTTCCCTTTGACATCGATAAGATGATGAGTCTTCTAACCGAGGTCGAAACGTACGTTCTCTCTATCATGCCATCAGGCCCCCTCAAAGCCGAGATCGCGCAGAGACTTGAAGATGTCTTTGCAGGGAAGAACACCGATCTTGAGGCACTCATGGAGTGGCTAAAGACAAGACCAATCCTGTCACCTCTAACTAAAGGGATTTTAGGATTTGTATTCACGCTCACCGTGCCCAGTGAGCGAGGACTGCAGCGTAGACGCTTTGTCCAAAATGCCCTTAGTGGAAACGGAGATCCAAACAACATGGACAGAGCGGTAAAACTGTACAGGAAGCTTAAAAGAGAAATAACATTCCATGGGGCAAAAGAGGTGGCACTCAGCTATTCCACCGGTGCACTAGCCAGCTGCATGGGACTCATATACAACAGAATGGGAACTGTTACAACTGAAGTGGCATTTGGCCTGGTATGTGCCACATGTGAACAGATTGCTGATTCCCAGCACCGGTCTCATAGGCAGATGGTGACAACAACCAACCCATTAATCAGACATGAAAACAGAATGGTATTAGCCAGTACCACGGCTAAAGCCATGGAACAGATGGCAGGATCAAGTGAACAGGCAGCAGAGGCCATGGAGGTTGCTAGTAGGGCTAGGCAGATGGTACAGGCAATGAGAACCATTGGGACCCATCCTAGCTCCAGTGCTGGTTTGAAAGATGATCTCCTTGAAAACTTACAGGCCTACCAGAAACGGATGGGAGTGCAAATGCAGCGATTCAAGTGATCCTCTCGTTATTGCAGCAAGTATCATTGGGATATTGCACTTGATATTGTGGATTCTTGATCGTCTTTTCTTCAAATTCATTTATCGTCGCCTTAAATACGGGATGAAAAGAGGGCCTTCTACGGAAGGAGTACCTGAGTCCATGAGGGAAGAATATCGGCAGGAACAGCAGAATGCTGTGGATGTTGACGATGGTCATTTTGTCAACATAGAGCTAGAGTAAATGGATTCCAACACTGTGTCAAGCTTCCAGGTAGACTGTTTTCTCTGGCATGTCCGCAAACGATTCGCAGACCAAGAACTGGGTGATGCCCCATTCCTTGATCGGCTTCGCCGAGACCAGAAGTCCCTAAGGGGAAGAGGCAGCACTCTTGGTCTGGACATCGAAACAGCCACTCATGCAGGAAAGCAGATAGTGAAGCAGATTCTGGAAAAGGAATCAGATGAGGCACTTAAAATGACCATTGCCTCTGTTCCTACTTCACGCTACTTAACTGATATGACTCTTGATGAGATGTCAAGAGACTGGTTCATGCTCATGCCCAAGCAAAAAGTAACAGGCTCCCTATGTATAAGAATGGACCAGGCAATCATGGATAAGAACATCATCCTTAAAGCAAACTTTAGTGTGATTTTCGAAAGGCTGGAAACACTAATACTACTTAGAGCCTTCACTGAAGAAGGAGCAGTCGTTGGCGAAATTTCACCATTACCTTCTCTTCCAGGACATACTAATGAGGATGTCAAAAATGCAATTGGGGTCCTCATCGGAGGACTTAAATGGAATGATAATACGGTTAGAATCTCTGAAACTCTACAGAGATTCGCTTGGAGAAGCAGTAATGAGATTGGGAGATCTTCATTCCCTTCAAAGCAGAAATGAAAAATGGAGAGAACAATTAAGCCAGAAATTTGAAGAAATAAGATGGTTAATTGAAGAAGTGCGACATAGATTGAAAAATACAGAAAACAGTTTTGAACAAATAACATTTATGCAAGCCTTACAACTATTGCTTGAAGTAGAGCAAGAGATAAGAACTTTCTCGTTTCAGCTTATTTAA
		</sequence>
		<sequence>
			<taxon idref="cI_55_A/equine/Shropshire/05447/2019|West_Midlands_England|2019-02-13"/>
			ATGGAGAGAATAAAAGAACTGAGAGATCTGATGTTGCAATCCCGCACCCGCGAGATACTAACCAAAACTACTGTGGACCACATGGCCATAATTAAGAAATATACATCAGGAAGACAAGAGAAGAACCCTGCACTTAGGATGAAATGGATGATGGCAATGAAATACCCAATTACAGCAGATAAGAGAGTAATGAAGATGATTCCTGAGAGAAATGAACAGGGACAAACCCTTTGGAGCAAGACGAACGATGCTGGCTCAGACCGCGTAATGGTATCACCCCTGGCAGTGACATGGTGGAATAGGAATGGACCAACAACAAGCACAATTCATTACCCAAAAGTCTACAAAACTTATTTTGAAAAGGTTGAAAGATTGAAACATGGAACCTTTGGCCCCGTTCATTTTAGGAATCAAGTCAAGATAAGACGGAGAGTTGATGTAAACCCTGGTCACGCAGACCTCAGTGCCAAAGAAGCACAAGATGTAATTATGGAAGTTGTTTTCCCAAACGAAGTGGGAGCCAGAATTCTAACATCGGAATCACAACTAACAATAACCAAAGAGAAAAAGGAAGAACTTCAGGACTGCAAAATTGCTCCCTTGATGGTAGCATACATGCTAGAAAGAGAATTGGTCCGAAAAACAAGGTTCCTCCCAGTAGCAGGAGGAACAAGCAGTGTATACATTGAAGTGCTGCATCTGACTCAAGGAACATGCTGGGAGCAAATGTACACTCCAGGAGGAGAAGTTAGAAATGATGATATTGATCAAAGTTTAATTATTGCAGCACGGAACATAGTGAGAAGAGCGACGGTATCAGCAGATCCACTAGCATCCCTACTGGAAATGTGCCACAGTACACAGATTGGTGGGATAAGGATGGTAGACATCCTTAAACAGAATCCAACTGAGGAACAAGCTGTGGATATATGCAAAGCAGCAATGGGATTGAGAATTAGCTCATCATTCAGCTTTGGTGGATTCACCTTCAAAAGAACAAGTGGATCATCAGTCAAGAGAGAAGAAGAAATGCTTACAGGCAACCTCCAAACATTGAAAATAAGAGTACATGAGGGCTATGAAGAATTCACAATGGTCGGAAGAAGAGCAACAGCCATTCTCAGAAAGGCAACCAGAAGATTGATTCAATTGATAGTAAGTGGGAGAGATGAACAATCAATTGCTGAAGCAGTAATTGTAGCCATGGTGTTTTCGCAAGAAGATTGCATGATAAAAGCAGTTCGAGGTGATTTGAACTTTGTTAATAGAGCAAATCAGCGTTTGAACCCCATGCATCAACTCTTGAGGCATTTCCAAAAAGATGCAAAAGTGCTTTTCCAAAACTGGGGAATTGAACCCATCGATAATGTAATGGGGATGATTGGAATATTGCCTGACATGACCCCAAGCACCGAGATGTCATTGAGAGGAGTGAGAGTCAGCAAGATGGGAGTGGATGAGTACTCCAGCACTGAGAGAGTGGTGGTGAGCATTGACCGTTTTTTAAGAGTTCGGGATCAAAGGGGAAACATACTACTGTCTCCTGAAGAAGTCAGTGAAACACAAGGAACGGAAAAGCTGACAATAATTTATTCGTCATCAATGATGTGGGAGATTAATGGTCCCGAATCAGTGTTAGTCAATACTTATCAATGGATCATCAGGAACTGGGAAATTGTAAAAATCCAGTGGTCACAGGACCCCACAATGCTATACAATAAGATAGAATTTGAGCCATTCCAATCCCTGGTCCCTAGGGCCACCAGAAGCCAATACAGCGGTTTCGTAAGAACCCTGTTTCAGCAAATGCGGGATGTACTTGGAACATTTGATACTGCTCAGATAATAAAACTCCTCCCTTTTGCCGCTGCTCCTCCGGAACAGAGTAGGATGCAGTTCTCTTCTTTAACTGTTAATGTAAGAGGTTCTGGAATGAGAATACTTGTAAGAGGCAATTCCCCAGTGTTCAACTACAATAGAACCACTAAACGGCTCACAATCCTCGGAAAGGATGCAGGTGCGCTTACTGAGGACCCAGATGAAGGTACAACTGGAATAGAATCTGCTGTTCTAAGAGGGTTTCTCATTTTGGGTAGAGAAAACAAGAGATATGGCCCAGCACTAAGCATCAATGAACTAAGCAAGCTTGCAAAAGGGGAGAAAGCCAATGTACTAATTGGGCAAGGGGACGTAGTGTTGGTAATGAAACGGAAACGTGACTCTAGCATACTTACTGACAGCCAGACAGCGACCAAAAGGGTTCGGATGGCCATCAATTAGATGGATGTCAATCCGACTCTACTTTTCTTAAAGGTGCCAGCGCAAAATGCTATAAGCACAACATTCCCTTATACTGGAGATCCTCCCTACAGTCATGGAACAGGGACAGGATACACCATGGATACTGTCAACAGAACACACCAATATTCAGAAAAAGGGAAATGGACAACAAACACTGAGATTGGAGCACCACAACTTAATCCAATCGATGGACCACTTCCTGAAGACAATGAACCAAGTGGATACGCCCAAACAGATTGTGTATTGGAAGCAATGGCTTTACTTGAAGAATCCCATCCCGGAATCTTTGAAAATTCGTGTCTTGAAACAATGGAGGTGGTACAGCAGACAAGAGTGGACAAACTAACACAAGGCCGACAAACTTATGATTGGACCTTGAACAGGAATCAACCTGCTGCAACAGCACTTGCTAATACGATTGAAGTATTCAGATCAAATGGTCTGACTTCCAATGAGTCGGGGAGATTGATGGACTTCCTCAAAGATGTCATGGAGTCCATGAACAAGGAAGAAATGGAAATAACAACACACTTCCAACGGAAGAGAAGAGTAAGAGACAACATGACAAAGCGAATGATAACACAGAGAACCATAGGGAAGAAAAAACAACGATTAAACAGAAAGAGCTACCTAATTAGAACATTGACCCTAAACACAATGACCAAGGACGCTGAGAGAGGGAAATTGAAACGACGAGCAATCGCTACCCCAGGGATGCAGATAAGAGGGTTTGTATATTTTGTTGAAACACTAGCCCGAAGAATATGTGAAAAGCTTGAACAATCAGGATTGCCAGTTGGCGGTAATGAGAAAAAGGCAAAACTGGCTAATGTCGTCAGAAAAATGATGACTAATTCCCAAGACACTGAACTCTCATTCACCATCACTGGGGACAATACCAAATGGAATGAAAATCAGAACCCACGCATATTCCTGGCAATGATCACATACATAACTAGAAACCAGCCAGAATGGTTCAGAAATGTTCTAAGCATTGCACCGATTATGTTCTCAAATAAAATGGCAAGACTGGGGAAAGGATACATGTTCGAAAGCAAAAGTATGAAATTGAGAACTCAAATACCAGCAGAAATGCTAGCAAGCATTGACCTAAAATATTTCAATGATTCAACAAAAAAGAAAATTGAAAAGATACGACCACTTCTGGTTGACGGGACTGCTTCACTAAGTCCTGGAATGATGATGGGAATGTTCAACATGTTGAGCACTGTGCTGGGTGTATCCATATTAAACCTGGGCCAGAGGAAATACACAAAGACCACATACTGGTGGGACGGTCTGCAATCATCCGATGACTTTGCGTTAATAGTGAATGCACCTAATCATGAGGGGATACAAGCTGGAGTAGACAGATTCTATAGAACTTGCAAACTGGTCGGGATCAACATGAGCAAGAAGAAGTCCTACATAAATAGAACTGGAACATTCGAATTCACAAGCTTTTTCTACCGATATGGTTTTGTAGCCAATTTCAGCATGGAACTACCCAGTTTTGGAGTTTCCGGAATAAATGAGTCTGCAGACATGAGCATTGGAGTGACAGTTATCAAAAACAACATGATAAATAATGATCTCGGCCCTGCCACTGCACAGATGGCACTCCAACTCTTCATTAAGGATTATCGGTACACATACCGATGTCATAGAGGCGATACCCAGATACAAACCAGAAGATCTTTTGAGTTGAAAAAACTATGGGAACAGACTCAATCAAAGACTGGTCTACTGGTATCAGATGGGGGTCCAAACCTATATAACATCAGAAACCTACACATCCCGGAAGTCTGTTTAAAATGGGAGCTAATGGATGAAGATTATAGGGGGAGGCTATGCAATCCATTGAATCCTTTTGTTAGTCACAAAGAAATTGAATCAGTCAACAGTGCAATAGTAATGCCTGCGCATGGCCCTGCCAAAAGCATGGAGTATGATGCTGTTGCAACAACACATTCTTGGATCCCCAAGAGGAACCGGTCCATATTGAACACAAGCCAAAGGGGAATACTCGAAGATGAGCAGATGTATCAAAAATGCTGCAACCTGTTTGAAAAATTCTTCCCCAGCAGCTCATACAGAAGACCGGTCGGAATTTCTAGTATGGCTGAGGCCATGGTATCCAGGGCCCGCATTGATGCACGAATTGACTTCGAATCTGGACGGATAAAGAAAGATGAGTTCGCTGAGATCATGAAGATCTGTTCCACCATTGAAGAGCTCGGACGGCAAAAATAGATGGAAGACTTTGTGCGACAGTGCTTCAATCCAATGATCGTCGAGCTTGCGGAAAAGGCAATGAAAGAATATGGAGAGGACCCAAAAATCGAAACAAACAAATTTGCAGCAATATGCACTCACTTGGAAGTCTGTTTCATGTACTCGGATTTCCACTTTATTAATGAACTAGGTAAATCAGTGGTCATAGAGTCTGGTGACCCAAATGCTCTTTTGAAACACAGATTTGAAATTATTGAAGGGAGAGACCGAACAATGGCATGGACAGTAGTAAACAGCATCTGCAACACCACAAGAGCTGAAAAACCTAAATTTCTTCCAGACTTATACGACTATAAGGAGAACAGATTTGTTGAAATTGGTGTGACAAGGAGAGAAGTTCACATATACTACCTGGAGAAGGCCAACAAAATAAAGTCTGAAAAGACACACATCCACATTTTCTCATTTACAGGGGAAGAAATGGCTACGAAAGCGGACTACACTCTTGATGAAGAGAGTAGAGCCAGAATAAAGACCAGGCTATTCACTATAAGACAAGAAATGGCCAGTAGGGGCCTCTGGGATTCCTTTCGTCAGTCCGAGAGAGGCGAAGAGACAATTGAAGAAAGATTTGAAATCACAGGGACGATGCGCAAGCTTGCCAATTACAGTCTCCCACCGAACTTCTCCAGCCTTGGAAATTTTAGAGTCTATGTGGATGGATTCAAGCCGAATGGATGCATTGAGAGTAAGCTTTCTCAAATGTCCAAAGAAGTAAATGCCAGAATTGAATCATTTTCAAAGACAACACCCCGACCACTCAAAATGCCAGGTGGTCCACCCTGCCATCAGCGATCTAAATTCTTGCTAATGGATGCTCTGAAACTGAGCATTGAGGACCCAAGTCACGAGGGAGAGGGAATACCACTATATGATGCAATCAAATGCATGAAAACTTTCTTTGGATGGAAAGAACCCAGTATTGTTAAACCACATGAAAAAGGCATAAACCCGAACTATATCCAAACTTGGAAGCAAGTATTAGAAGAAATACAAGACATTGAGAACGAAGAAAGGATCCCCAAGACCAAGAATATGAAAAAAACAAGCCAATTGAGATGGGCACTAGGTGAAAATATGGCACCAGAGAAAGTGGATTTTGAGGATTGTAAAGACATCAGTGATCTAAAACAGTATGACAGTGATGAACCAGAAACAAGGTCTCTTGCAAGTTGGATTCAAAATGAGTTCAACAAAGCTTGTGAGCTGACAGATTCAAGCTGGATAGAGCTCGATGAAATTGGGGAGGATGTCGCCCCAATAGAATACATTGCGAGCATGAGGAGAAATTATTTTACCGCTGAGATTTCCCATTGTAGAGCAACAGAATATATAATGAAAGGAGTGTACATCAACACCGCTCTACTCAATGCATCCTGTGCTGCGATGGATGAATTTCAATTAATTCCGATGATAAGTAAATGCAGGACCAAAGAAGGGAGAAGGAAAACAAATTTATATGGATTCATAGTAAAGGGAAGGTCCCATTTAAGAAATGATACTGACGTGGTGAACTTTGTAAGTATGGAATTTTCTCTTACTGATCCAAGATTTGAGCCGCACAAATGGGAAAAATACTGCGTTCTAGAGATTGGAGACATGCTTCTAAGAACTGCTGTAGGTCAAGTGTCAAGACCCATGTTTTTGTATGTGAGGACAAATGGGACCTCTAAAATTAAAATGAAATGGGGAATGGAAATGAGGCGCTGCCTCCTTCAGTCTCTGCAACAGATTGAAAGCATGATCGAAGCTGAGTCCTCAGTCAAAGAAAAGGACATGACCAAAGAATTTTTTGAGAACAAATCAGAAACATGGCCTATAGGAGAGTCCCCCAAAGGAGTGGAAGAGGGCTCGATCGGAAAGGTTTGCAGGACCTTATTAGCAAAATCTGTGTTTAACAGTTTGTATGCATCTCCACAATTGGAAGGATTTTCAGCTGAATCTAGGAAATTACTTCTCATTGTTCAGGCTCTTAGGGATAACCTGGAACCTGGAACCTTTGATATTGGGGGATTATATGAATCAATTGAGGAGTGCCTGATTAATGATCCCTGGGTTTTGCTTAATGCATCTTGGTTCAACTCCTTCCTTACACATGCACTGAAGTAGATGACGATAACCATTATTTTGATACTACTGACCCATTGGGCTTACAGTCAAAACCCAATAAATGACAACAACACAGCCACATTGTGTCTAGGACACCATGCAGTAGCAAATGGAACATTGGTAAAAACAATAAGTGATGATCAAATTGAGGTGACAAATGCTACAGAATTAGTTCAGAGCATTCCAATGGGGAAAATATGCAACAATTCGTATAGAATTCTAGATGGAAAGGATTGCACATTAATAGATGCAATGCTAGGAGATCCCCACTGTGACGCCTTTCAGTATGAGAATTGGGACCTCTTTATAGAAAGAAGCAGCGCCTTCAGCAATTGCTACCCATATGACATCCCTAACTATGCATCGCTCCGATCCATTGTAGCATCCTCAGGAACATTGGAATTCACAGCAGAGGGATTCACATGGACAGGTGTCACTCAAAACGGAAGAAGCGGATCCTGCAAAAGGGGATCAGCCGATAGTTTCTTTAGCCGACTGAATTGGCTAACAAAATCCGGAAGCTCTTACCCCATACTGAATGTGACAATGCCTAACAACAAAAACTTCGACAAGCTATACATCTGGGGGATCCATCACCCGAGCTCAACTCAAGAGCAGACAAAATTGTATATCCAGGAATCAGGGCGAGTAACAGTCTCAACAAAAAGAAGTCAACAAACAATAATCCCTAACATTGGGTCTAGACCATGGATCAGAGGTCAATCAGGTAGGATAAGCATATACTGGACCATTGTAAAACCTGGAGATATTCTAATGATAAACAGTAATGGCAACTTAGTTGCACCGCGGGGATACTTTAAATTGAAAACAGGGAAAAGCTCTGTAATGAGATCAGACGTACCCATAGACATTTGTGTGTCTGAATGTATTACACCAAATGGAAGCATCTCCAACGACAAGCCATTCCAAAATGTGAACAAAGTTACATATGGAAAATGTCCCAAGTATATCAGACAAAACACTTTAAAGCTGGCCACTGGGATGAGGAATGTACCAGAAAAGCAAATCAGAGGAATCTTCGGGGCAATAGCGGGATTCATCGAAAACGGCTGGGAAGGAATGGTTGATGGATGGTATGGGTTCCGATACCAAAACTCTGAAGGAACAGGGCAAGCTGCAGATCTAAAGAGCACTCAAACAGCCATCGACCAGATCAATGGAAAGTTAAACAGAGTGATTGAAAGAACAAATGAGAAATTCCATCAAATAGAGAAGGAATTCTCAGAAGTAGAAGGAAGAATTCAGGACTTGGAGAAATATGTAGAAGACACCAAAATAGACCTATGGTCCTACAATGCAGAATTGCTGGTGGCTCTAGAAAATCAACATACAATTGACTTAACAGATGCAGAAATGAATAAATTGTTTGAGAGAACTAGACGCCTGTTAAGAGAAAACGCAGAAGACATGGGAGGTGGATGTTTCAAGATTTACCACAAATGTAATAATGCATGCATTGGATCAATAAGAAATGGGACATATGACCATTACATATACAGAGATGAAGCATTAAACAACCGATTTCAGATCAAAGGTGTAGAGTTGAAATCAGGCTACAAAGATTGGATACTCTGGATTTCATTCGCCATATCATGCTTCTTAATTTGCGTTGTTCTATTGGGTTTTATTATGTGGGCTTGCCAAAAAGGCAACATCAGATGCAACATTTGCATTATGGCGTCTCAAGGCACCAAACGATCCTATGAACAGATGGAAACTGATGGGGAACGCCAGAATGCAACTGAAATCAGAGCATCTGTCGGAAGGATGGTGGGAGGAATTGGCCGGTTTTATGTTCAGATGTGTACTGAGCTTAAACTAAACGACCATGAAGGGCGACTGATTCAGAACAGCATAACAATAGAAAGGATGGTGCTTTCGGCATTCGACGAAAGAAGAAACAAGTATCTCGAGGAGCATCCCAGTGCTGGGAAAGACCCTAAGAAAACAGGAGGCCCTATATACAGAAGGAAAGATGGGAAATGGATGAGGGAACTCATCCTCCATGATAAAGAAGAAATCATGAGAATCTGGCGTCAGGCCAACAATGGTGAAGACGCTACTGCTGGTCTTACTCATATGATGATCTGGCACTCCAATCTCAATGACACCACATACCAAAGAACAAGGGCTCTTGTTCGAACTGGGATGGATCCCAGAATGTGCTCTCTGATGCAAGGCTCAACCCTCCCACGGAGATCTGGAGCAGCTGGTGCTGCAGTAAAAGGTGTTGGAACAATGGTAATGGAACTCATCAGAATGATCAAACGCGGAATAAATGATCGGAATTTCTGGAGAGGTGAAAATGGTCGAAGAACCAGAATTGCTTATGAAAGAATGTGCAATATCCTCAAAGGGAAATTCCAGACAGCAGCACAACGAGCTATGATGGACCAGGTGAGAGAAGGCCGCAATCCTGGAAACGCTGAGATTGAGGATCTCATTTTCTTGGCACGATCAGCACTTATTTTGAGAGGATCAGTAGCCCATAAATCATGCCTACCTGCCTGTGTTTATGGCCTTGCAGTAACCAGTGGATATGACTTTGAGAAGGAAGGATACTCTCTGGTTGGAATTGATCCTTTCAAACTACTCCAGAACAGCCAGATTTTCAGTCTAATCAGACCAAAAGAAAACCCAGCACACAAGAGCCAGTTGGTGTGGATGGCATGCCATTCTGCAGCATTTGAAGACCTAAGAGTTTTAAATTTCATTAGAGGAACCAAAGTAATCCCAAGAGGACAGTTAACAACCAGAGGAGTTCAAATAGCTTCAAATGAAAACATGGAGACAATAGACTCTAGCACACTTGAACTGAGAAGCAAGTATTGGGCAATAAGGACCAGAAGCGGAGGAAACACCAGTCAACAGAGAGCATCTGCAGGACAGATAAGTGTGCAACCTACTTTCTCAGTACAGAGAAACCTTCCTTTTGAAAGAGCAACCATCATGGCTGCATTCATTGGTAACACCGAAGGAAGGACTTCCGACATGAGAACAGAAATCATAAGGATGATGGAAAATGCCAAATCAGAAGATGTGTCTTTCCAGGGGCGGGGAGTCTTCGAGCTCTCGGACGAAAAGGCAACGAACCCGATCGTGCCTTCTTTTGACATGAGCAATGAAGGGTCTTATTTCTTCGGAGACAATGCTGAGGAGTTTGACAGTTGAATGAATCCAAATCAAAAGATAATAGCAATTGGATTTACATCATTGGGGATATTAATCATTAGTGTCATTCTCCATGTAGTCAGCATTATAGTAACAGTACTGGCCCTAAATAACAATAGAACAGATCTGAACTGCAAAGAGACGATCATAAGGGAGTACAATGAAACAGTAAGAGTAGAAAAAATTACTCAATGGTATAATATCAGTACAATTAAGTACATGGAGAAACCTTCAAATGAATACTATATGAACAACACTGAACCACTTTGTGAGGCCCAAGGCTTTGCACCATTTTCCAAGGATAATGGAATACGAATTGGATCGAGGGGCCATGTTTTTGTGATAAGAGAACCTTTTGTATCATGTTCGCCTTCAGAATGTAGAACCTTTTTCCTCACACAGGGCTCATTACTCAATGACAAACATTCTAACGGCACAATAAAGGACCGAAGTCCGTATAGAACTCTGATGAGTGTCAAAATAGGACAATCACCTAATGTATATCAAGCTAGGTTTGAATCAGTGGCATGGTCAGCAACAGCATGCCATGATGGAAAAAAATGGATGACGGTTGGGGTCACAGGGCCTGACAACCAAGCAATTGCAGTAGTGAACTATGGGGGTGTTCCGGTTGATATTATTAATTCATGGGCAGGGGATATTTTAAGAACCCAAGAATCGTCATGCACCTGCATCAAAGGAGATTGTTATTGGGTAATGACTGATGGGCCGGCGAATAGACAAGCCAAATATAAGATATTCAAAGCAAAAAATGGAAAAGTGATTGGACAAACTGATATAAGTTTCAATGGAGGACACATAGAGGAGTGTTCTTGTTACCCCAATGAAGGGAAGGTGGAATGCATATGCAGGGACAATTGGACTGGAACAAATAGACCAATTTTGGTAATATCTTCTGATCTATCATACACAGTTGGATATTTGTGTGCTGGCATTCCCACTGACACTCCTAGGGGAGAGGATAGTCAATTCACGGGCTCATGTACAAACCCTTTGGGAAATAAAGGATACGGTGTAAAAGGTTTCGGATTTCGACAAGGAACTGACGTATGGGCCGGAAGGACAATTAGTAGAACTTCAAGATCAGGATTCGAAATAATAAAAATCAGGAATGGTTGGACACAGAACAGTAAAGACCAAATAAGGAGGCAAGTGATTATCGATGATCCAAATTGGTCAGGATATAGCGGTTCTTTCACATTGCCGGTTGAACTAACAAAAAAAGAATGTTTGGTGCCCTGTTTCTGGGTTGAAATGATTAGGGGTAAACCTGAAGAAAAAACAATATGGACCTCTAGCAGCTCCATTGTGATGTGTGGAGTAGATCATAAAATTGCCAGTTGGTCATGGCACGATGGAGCTATTCTTCCCTTTGACATCGATAAGATGATGAGTCTTCTAACCGAGGTCGAAACGTACGTTCTCTCTATCATGCCATCAGGCCCCCTCAAAGCCGAGATCGCGCAGAGACTTGAAGATGTCTTTGCAGGGAAGAACACCGATCTTGAGGCACTCATGGAGTGGCTAAAGACAAGACCAATCCTGTCACCTCTAACTAAAGGGATTTTAGGATTTGTATTCACGCTCACCGTGCCCAGTGAGCGAGGACTGCAGCGTAGACGCTTTGTCCAAAATGCCCTTAGTGGAAACGGAGATCCAAACAACATGGACAGAGCGGTAAAACTGTACAGGAAGCTTAAAAGAGAAATAACATTCCATGGGGCAAAAGAGGTGGCACTCAGCTATTCCACCGGTGCACTAGCCAGCTGCATGGGACTCATATACAACAGAATGGGAACTGTTACAACTGAAGTGGCATTTGGCCTGGTATGTGCCACATGTGAACAGATTGCTGATTCCCAGCACCGGTCTCATAGGCAGATGGTGACAACAACCAACCCATTAATCAGACATGAAAACAGAATGGTATTAGCCAGTACCACGGCTAAAGCCATGGAACAGATGGCAGGATCAAGTGAACAGGCAGCAGAGGCCATGGAGGTTGCTAGTAGGGCTAGGCAGATGGTACAGGCAATGAGAACCATTGGGACCCATCCTAGCTCCAGTGCTGGTTTGAAAGATGATCTCCTTGAAAACTTACAGGCCTACCAGAAACGGATGGGAGTGCAAATGCAGCGATTCAAGTGATCCTCTCGTTATTGCAGCAAGTATCATTGGGATATTGCACTTGATATTGTGGATTCTTGATCGTCTTTTCTTCAAATTCATTTATCGTCGCCTTAAATACGGGATGAAAAGAGGGCCTTCTACGGAAGGAGTACCTGAGTCCATGAGGGAAGAATATCGGCAGGAACAGCAGAATGCTGTGGATGTTGACGATGGTCATTTTGTCAACATAGAGCTAGAGTAAATGGATTCCAACACTGTGTCAAGCTTCCAGGTAGACTGTTTTCTCTGGCATGTCCGCAAACGATTCGCAGACCAAGAACTGGGTGATGCCCCATTCCTTGATCGGCTTCGCCGAGACCAGAAGTCCCTAAGGGGAAGAGGCAGCACTCTTGGTCTGGACATCGAAACAGCCACTCATGCAGGAAAGCAGATAGTGAAGCAGATTCTGGAAAAGGAATCAGATGAGGCACTTAAAATGACCATTGCCTCTGTTCCTACTTCACGCTACTTAACTGATATGACTCTTGATGAGATGTCAAGAGACTGGTTCATGCTCATGCCCAAGCAAAAAGTAACAGGCTCCCTATGTATAAGAATGGACCAGGCAATCATGGATAAGAACATCATCCTTAAAGCAAACTTTAGTGTGATTTTCGAAAGGCTGGAAACACTAATACTACTTAGAGCCTTCACTGAAGAAGGAGCAGTCGTTGGCGAAATTTCACCATTACCTTCTCTTCCAGGACATACTAATGAGGATGTCAAAAATGCAATTGGGGTCCTCATCGGAGGACTTAAATGGAATGATAATACGGTTAGAATCTCTGAAACTCTACAGAGATTCGCTTGGAGAAGCAGTAATGAGATTGGGAGATCTTCATTCCCTTCAAAGCAGAAATGAAAAATGGAGAGAACAATTAAGCCAGAAATTTGAAGAAATAAGATGGTTAATTGAAGAAGTGCGACATAGATTGAAAAATACAGAAAACAGTTTTGAACAAATAACATTTATGCAAGCCTTACAACTATTGCTTGAAGTAGAGCAAGAGATAAGAACTTTCTCGTTTCAGCTTATTTAA
		</sequence>
		<sequence>
			<taxon idref="cI_55_A/equine/Shropshire/05448/2019|West_Midlands_England|2019-02-13"/>
			ATGGAGAGAATAAAAGAACTGAGAGATCTGATGTTGCAATCCCGCACCCGCGAGATACTAACCAAAACTACTGTGGACCACATGGCCATAATTAAGAAATATACATCAGGAAGACAAGAGAAGAACCCTGCACTTAGGATGAAATGGATGATGGCAATGAAATACCCAATTACAGCAGATAAGAGAGTAATGAAGATGATTCCTGAGAGAAATGAACAGGGACAAACCCTTTGGAGCAAGACGAACGATGCTGGCTCAGACCGCGTAATGGTATCACCCCTGGCAGTGACATGGTGGAATAGGAATGGACCAACAACAAGCACAATTCATTACCCAAAAGTCTACAAAACTTATTTTGAAAAGGTTGAAAGATTGAAACATGGAACCTTTGGCCCCGTTCATTTTAGGAATCAAGTCAAGATAAGACGGAGAGTTGATGTAAACCCTGGTCACGCAGACCTCAGTGCCAAAGAAGCACAAGATGTAATTATGGAAGTTGTTTTCCCAAACGAAGTGGGAGCCAGAATTCTAACATCGGAATCACAACTAACAATAACCAAAGAGAAAAAGGAAGAACTTCAGGACTGCAAAATTGCTCCCTTGATGGTAGCATACATGCTAGAAAGAGAATTGGTCCGAAAAACAAGGTTCCTCCCAGTAGCAGGAGGAACAAGCAGTGTATACATTGAAGTGCTGCATCTGACTCAAGGAACATGCTGGGAGCAAATGTACACTCCAGGAGGAGAAGTTAGAAATGATGATATTGATCAAAGTTTAATTATTGCAGCACGGAACATAGTGAGAAGAGCGACGGTATCAGCAGATCCACTAGCATCCCTACTGGAAATGTGCCACAGTACACAGATTGGTGGGATAAGGATGGTAGACATCCTTAAACAGAATCCAACTGAGGAACAAGCTGTGGATATATGCAAAGCAGCAATGGGATTGAGAATTAGCTCATCATTCAGCTTTGGTGGATTCACCTTCAAAAGAACAAGTGGATCATCAGTCAAGAGAGAAGAAGAAATGCTTACAGGCAACCTCCAAACATTGAAAATAAGAGTACATGAGGGCTATGAAGAATTCACAATGGTCGGAAGAAGAGCAACAGCCATTCTCAGAAAGGCAACCAGAAGATTGATTCAATTGATAGTAAGTGGGAGAGATGAACAATCAATTGCTGAAGCAGTAATTGTAGCCATGGTGTTTTCGCAAGAAGATTGCATGATAAAAGCAGTTCGAGGTGATTTGAACTTTGTTAATAGAGCAAATCAGCGTTTGAACCCCATGCATCAACTCTTGAGGCATTTCCAAAAAGATGCAAAAGTGCTTTTCCAAAACTGGGGAATTGAACCCATCGATAATGTAATGGGGATGATTGGAATATTGCCTGACATGACCCCAAGCACCGAGATGTCATTGAGAGGAGTGAGAGTCAGCAAGATGGGAGTGGATGAGTACTCCAGCACTGAGAGAGTGGTGGTGAGCATTGACCGTTTTTTAAGAGTTCGGGATCAAAGGGGAAACATACTACTGTCTCCTGAAGAAGTCAGTGAAACACAAGGAACGGAAAAGCTGACAATAATTTATTCGTCATCAATGATGTGGGAGATTAATGGTCCCGAATCAGTGTTAGTCAATACTTATCAATGGATCATCAGGAACTGGGAAATTGTAAAAATCCAGTGGTCACAGGACCCCACAATGCTATACAATAAGATAGAATTTGAGCCATTCCAATCCCTGGTCCCTAGGGCCACCAGAAGCCAATACAGCGGTTTCGTAAGAACCCTGTTTCAGCAAATGCGGGATGTACTTGGAACATTTGATACTGCTCAGATAATAAAACTCCTCCCTTTTGCCGCTGCTCCTCCGGAACAGAGTAGGATGCAGTTCTCTTCTTTAACTGTTAATGTAAGAGGTTCTGGAATGAGAATACTTGTAAGAGGCAATTCCCCAGTGTTCAACTACAATAGAACCACTAAACGGCTCACAATCCTCGGAAAGGATGCAGGTGCGCTTACTGAGGACCCAGATGAAGGTACAACTGGAATAGAATCTGCTGTTCTAAGAGGGTTTCTCATTTTGGGTAGAGAAAACAAGAGATATGGCCCAGCACTAAGCATCAATGAACTAAGCAAGCTTGCAAAAGGGGAGAAAGCCAATGTACTAATTGGGCAAGGGGACGTAGTGTTGGTAATGAAACGGAAACGTGACTCTAGCATACTTACTGACAGCCAGACAGCGACCAAAAGGGTTCGGATGGCCATCAATTAGATGGATGTCAATCCGACTCTACTTTTCTTAAAGGTGCCAGCGCAAAATGCTATAAGCACAACATTCCCTTATACTGGAGATCCTCCCTACAGTCATGGAACAGGGACAGGATACACCATGGATACTGTCAACAGAACACACCAATATTCAGAAAAAGGGAAATGGACAACAAACACTGAGATTGGAGCACCACAACTTAATCCAATCGATGGACCACTTCCTGAAGACAATGAACCAAGTGGATACGCCCAAACAGATTGTGTATTGGAAGCAATGGCTTTACTTGAAGAATCCCATCCCGGAATCTTTGAAAATTCGTGTCTTGAAACAATGGAGGTGGTACAGCAGACAAGAGTGGACAAACTAACACAAGGCCGACAAACTTATGATTGGACCTTGAACAGGAATCAACCTGCTGCAACAGCACTTGCTAATACGATTGAAGTATTCAGATCAAATGGTCTGACTTCCAATGAGTCGGGGAGATTGATGGACTTCCTCAAAGATGTCATGGAGTCCATGAACAAGGAAGAAATGGAAATAACAACACACTTCCAACGGAAGAGAAGAGTAAGAGACAACATGACAAAGCGAATGATAACACAGAGAACCATAGGGAAGAAAAAACAACGATTAAACAGAAAGAGCTACCTAATTAGAACATTGACCCTAAACACAATGACCAAGGACGCTGAGAGAGGGAAATTGAAACGACGAGCAATCGCTACCCCAGGGATGCAGATAAGAGGGTTTGTATATTTTGTTGAAACACTAGCCCGAAGAATATGTGAAAAGCTTGAACAATCAGGATTGCCAGTTGGCGGTAATGAGAAAAAGGCAAAACTGGCTAATGTCGTCAGAAAAATGATGACTAATTCCCAAGACACTGAACTCTCATTCACCATCACTGGGGACAATACCAAATGGAATGAAAATCAGAACCCACGCATATTCCTGGCAATGATCACATACATAACTAGAAACCAGCCAGAATGGTTCAGAAATGTTCTAAGCATTGCACCGATTATGTTCTCAAATAAAATGGCAAGACTGGGGAAAGGATACATGTTCGAAAGCAAAAGTATGAAATTGAGAACTCAAATACCAGCAGAAATGCTAGCAAGCATTGACCTAAAATATTTCAATGATTCAACAAAAAAGAAAATTGAAAAGATACGACCACTTCTGGTTGACGGGACTGCTTCACTAAGTCCTGGAATGATGATGGGAATGTTCAACATGTTGAGCACTGTGCTGGGTGTATCCATATTAAACCTGGGCCAGAGGAAATACACAAAGACCACATACTGGTGGGACGGTCTGCAATCATCCGATGACTTTGCGTTAATAGTGAATGCACCTAATCATGAGGGGATACAAGCTGGAGTAGACAGATTCTATAGAACTTGCAAACTGGTCGGGATCAACATGAGCAAGAAGAAGTCCTACATAAATAGAACTGGAACATTCGAATTCACAAGCTTTTTCTACCGATATGGTTTTGTAGCCAATTTCAGCATGGAACTACCCAGTTTTGGAGTTTCCGGAATAAATGAGTCTGCAGACATGAGCATTGGAGTGACAGTTATCAAAAACAACATGATAAATAATGATCTCGGCCCTGCCACTGCACAGATGGCACTCCAACTCTTCATTAAGGATTATCGGTACACATACCGATGTCATAGAGGCGATACCCAGATACAAACCAGAAGATCTTTTGAGTTGAAAAAACTATGGGAACAGACTCAATCAAAGACTGGTCTACTGGTATCAGATGGGGGTCCAAACCTATATAACATCAGAAACCTACACATCCCGGAAGTCTGTTTAAAATGGGAGCTAATGGATGAAGATTATAGGGGGAGGCTATGCAATCCATTGAATCCTTTTGTTAGTCACAAAGAAATTGAATCAGTCAACAGTGCAATAGTAATGCCTGCGCATGGCCCTGCCAAAAGCATGGAGTATGATGCTGTTGCAACAACACATTCTTGGATCCCCAAGAGGAACCGGTCCATATTGAACACAAGCCAAAGGGGAATACTCGAAGATGAGCAGATGTATCAAAAATGCTGCAACCTGTTTGAAAAATTCTTCCCCAGCAGCTCATACAGAAGACCGGTCGGAATTTCTAGTATGGCTGAGGCCATGGTATCCAGGGCCCGCATTGATGCACGAATTGACTTCGAATCTGGACGGATAAAGAAAGATGAGTTCGCTGAGATCATGAAGATCTGTTCCACCATTGAAGAGCTCGGACGGCAAAAATAGATGGAAGACTTTGTGCGACAGTGCTTCAATCCAATGATCGTCGAGCTTGCGGAAAAGGCAATGAAAGAATATGGAGAGGACCCAAAAATCGAAACAAACAAATTTGCAGCAATATGCACTCACTTGGAAGTCTGTTTCATGTACTCGGATTTCCACTTTATTAATGAACTAGGTAAATCAGTGGTCATAGAGTCTGGTGACCCAAATGCTCTTTTGAAACACAGATTTGAAATTATTGAAGGGAGAGACCGAACAATGGCATGGACAGTAGTAAACAGCATCTGCAACACCACAAGAGCTGAAAAACCTAAATTTCTTCCAGACTTATACGACTATAAGGAGAACAGATTTGTTGAAATTGGTGTGACAAGGAGAGAAGTTCACATATACTACCTGGAGAAGGCCAACAAAATAAAGTCTGAAAAGACACACATCCACATTTTCTCATTTACAGGGGAAGAAATGGCTACGAAAGCGGACTACACTCTTGATGAAGAGAGTAGAGCCAGAATAAAGACCAGGCTATTCACTATAAGACAAGAAATGGCCAGTAGGGGCCTCTGGGATTCCTTTCGTCAGTCCGAGAGAGGCGAAGAGACAATTGAAGAAAGATTTGAAATCACAGGGACGATGCGCAAGCTTGCCAATTACAGTCTCCCACCGAACTTCTCCAGCCTTGGAAATTTTAGAGTCTATGTGGATGGATTCAAGCCGAATGGATGCATTGAGAGTAAGCTTTCTCAAATGTCCAAAGAAGTAAATGCCAGAATTGAATCATTTTCAAAGACAACACCCCGACCACTCAAAATGCCAGGTGGTCCACCCTGCCATCAGCGATCTAAATTCTTGCTAATGGATGCTCTGAAACTGAGCATTGAGGACCCAAGTCACGAGGGAGAGGGAATACCACTATATGATGCAATCAAATGCATGAAAACTTTCTTTGGATGGAAAGAACCCAGTATTGTTAAACCACATGAAAAAGGCATAAACCCGAACTATATCCAAACTTGGAAGCAAGTATTAGAAGAAATACAAGACATTGAGAACGAAGAAAGGATCCCCAAGACCAAGAATATGAAAAAAACAAGCCAATTGAGATGGGCACTAGGTGAAAATATGGCACCAGAGAAAGTGGATTTTGAGGATTGTAAAGACATCAGTGATCTAAAACAGTATGACAGTGATGAACCAGAAACAAGGTCTCTTGCAAGTTGGATTCAAAATGAGTTCAACAAAGCTTGTGAGCTGACAGATTCAAGCTGGATAGAGCTCGATGAAATTGGGGAGGATGTCGCCCCAATAGAATACATTGCGAGCATGAGGAGAAATTATTTTACCGCTGAGATTTCCCATTGTAGAGCAACAGAATATATAATGAAAGGAGTGTACATCAACACCGCTCTACTCAATGCATCCTGTGCTGCGATGGATGAATTTCAATTAATTCCGATGATAAGTAAATGCAGGACCAAAGAAGGGAGAAGGAAAACAAATTTATATGGATTCATAGTAAAGGGAAGGTCCCATTTAAGAAATGATACTGACGTGGTGAACTTTGTAAGTATGGAATTTTCTCTTACTGATCCAAGATTTGAGCCGCACAAATGGGAAAAATACTGCGTTCTAGAGATTGGAGACATGCTTCTAAGAACTGCTGTAGGTCAAGTGTCAAGACCCATGTTTTTGTATGTGAGGACAAATGGGACCTCTAAAATTAAAATGAAATGGGGAATGGAAATGAGGCGCTGCCTCCTTCAGTCTCTGCAACAGATTGAAAGCATGATCGAAGCTGAGTCCTCAGTCAAAGAAAAGGACATGACCAAAGAATTTTTTGAGAACAAATCAGAAACATGGCCTATAGGAGAGTCCCCCAAAGGAGTGGAAGAGGGCTCGATCGGAAAGGTTTGCAGGACCTTATTAGCAAAATCTGTGTTTAACAGTTTGTATGCATCTCCACAATTGGAAGGATTTTCAGCTGAATCTAGGAAATTACTTCTCATTGTTCAGGCTCTTAGGGATAACCTGGAACCTGGAACCTTTGATATTGGGGGATTATATGAATCAATTGAGGAGTGCCTGATTAATGATCCCTGGGTTTTGCTTAATGCATCTTGGTTCAACTCCTTCCTTACACATGCACTGAAGTAGATGACGATAACCATTATTTTGATACTACTGACCCATTGGGCTTACAGTCAAAACCCAATAAATGACAACAACACAGCCACATTGTGTCTAGGACACCATGCAGTAGCAAATGGAACATTGGTAAAAACAATAAGTGATGATCAAATTGAGGTGACAAATGCTACAGAATTAGTTCAGAGCATTCCAATGGGGAAAATATGCAACAATTCGTATAGAATTCTAGATGGAAAGGATTGCACATTAATAGATGCAATGCTAGGAGATCCCCACTGTGACGCCTTTCAGTATGAGAATTGGGACCTCTTTATAGAAAGAAGCAGCGCCTTCAGCAATTGCTACCCATATGACATCCCTAACTATGCATCGCTCCGATCCATTGTAGCATCCTCAGGAACATTGGAATTCACAGCAGAGGGATTCACATGGACAGGTGTCACTCAAAACGGAAGAAGCGGATCCTGCAAAAGGGGATCAGCCGATAGTTTCTTTAGCCGACTGAATTGGCTAACAAAATCCGGAAGCTCTTACCCCATACTGAATGTGACAATGCCTAACAACAAAAACTTCGACAAGCTATACATCTGGGGGATCCATCACCCGAGCTCAACTCAAGAGCAGACAAAATTGTATATCCAGGAATCAGGGCGAGTAACAGTCTCAACAAAAAGAAGTCAACAAACAATAATCCCTAACATTGGGTCTAGACCATGGATCAGAGGTCAATCAGGTAGGATAAGCATATACTGGACCATTGTAAAACCTGGAGATATTCTAATGATAAACAGTAATGGCAACTTAGTTGCACCGCGGGGATACTTTAAATTGAAAACAGGGAAAAGCTCTGTAATGAGATCAGACGTACCCATAGACATTTGTGTGTCTGAATGTATTACACCAAATGGAAGCATCTCCAACGACAAGCCATTCCAAAATGTGAACAAAGTTACATATGGAAAATGTCCCAAGTATATCAGACAAAACACTTTAAAGCTGGCCACTGGGATGAGGAATGTACCAGAAAAGCAAATCAGAGGAATCTTCGGGGCAATAGCGGGATTCATCGAAAACGGCTGGGAAGGAATGGTTGATGGATGGTATGGGTTCCGATACCAAAACTCTGAAGGAACAGGGCAAGCTGCAGATCTAAAGAGCACTCAAACAGCCATCGACCAGATCAATGGAAAGTTAAACAGAGTGATTGAAAGAACAAATGAGAAATTCCATCAAATAGAGAAGGAATTCTCAGAAGTAGAAGGAAGAATTCAGGACTTGGAGAAATATGTAGAAGACACCAAAATAGACCTATGGTCCTACAATGCAGAATTGCTGGTGGCTCTAGAAAATCAACATACAATTGACTTAACAGATGCAGAAATGAATAAATTGTTTGAGAGAACTAGACGCCTGTTAAGAGAAAACGCAGAAGACATGGGAGGTGGATGTTTCAAGATTTACCACAAATGTAATAATGCATGCATTGGATCAATAAGAAATGGGACATATGACCATTACATATACAGAGATGAAGCATTAAACAACCGATTTCAGATCAAAGGTGTAGAGTTGAAATCAGGCTACAAAGATTGGATACTCTGGATTTCATTCGCCATATCATGCTTCTTAATTTGCGTTGTTCTATTGGGTTTTATTATGTGGGCTTGCCAAAAAGGCAACATCAGATGCAACATTTGCATTATGGCGTCTCAAGGCACCAAACGATCCTATGAACAGATGGAAACTGATGGGGAACGCCAGAATGCAACTGAAATCAGAGCATCTGTCGGAAGGATGGTGGGAGGAATTGGCCGGTTTTATGTTCAGATGTGTACTGAGCTTAAACTAAACGACCATGAAGGGCGACTGATTCAGAACAGCATAACAATAGAAAGGATGGTGCTTTCGGCATTCGACGAAAGAAGAAACAAGTATCTCGAGGAGCATCCCAGTGCTGGGAAAGACCCTAAGAAAACAGGAGGCCCTATATACAGAAGGAAAGATGGGAAATGGATGAGGGAACTCATCCTCCATGATAAAGAAGAAATCATGAGAATCTGGCGTCAGGCCAACAATGGTGAAGACGCTACTGCTGGTCTTACTCATATGATGATCTGGCACTCCAATCTCAATGACACCACATACCAAAGAACAAGGGCTCTTGTTCGAACTGGGATGGATCCCAGAATGTGCTCTCTGATGCAAGGCTCAACCCTCCCACGGAGATCTGGAGCAGCTGGTGCTGCAGTAAAAGGTGTTGGAACAATGGTAATGGAACTCATCAGAATGATCAAACGCGGAATAAATGATCGGAATTTCTGGAGAGGTGAAAATGGTCGAAGAACCAGAATTGCTTATGAAAGAATGTGCAATATCCTCAAAGGGAAATTCCAGACAGCAGCACAACGAGCTATGATGGACCAGGTGAGAGAAGGCCGCAATCCTGGAAACGCTGAGATTGAGGATCTCATTTTCTTGGCACGATCAGCACTTATTTTGAGAGGATCAGTAGCCCATAAATCATGCCTACCTGCCTGTGTTTATGGCCTTGCAGTAACCAGTGGATATGACTTTGAGAAGGAAGGATACTCTCTGGTTGGAATTGATCCTTTCAAACTACTCCAGAACAGCCAGATTTTCAGTCTAATCAGACCAAAAGAAAACCCAGCACACAAGAGCCAGTTGGTGTGGATGGCATGCCATTCTGCAGCATTTGAAGACCTAAGAGTTTTAAATTTCATTAGAGGAACCAAAGTAATCCCAAGAGGACAGTTAACAACCAGAGGAGTTCAAATAGCTTCAAATGAAAACATGGAGACAATAGACTCTAGCACACTTGAACTGAGAAGCAAGTATTGGGCAATAAGGACCAGAAGCGGAGGAAACACCAGTCAACAGAGAGCATCTGCAGGACAGATAAGTGTGCAACCTACTTTCTCAGTACAGAGAAACCTTCCTTTTGAAAGAGCAACCATCATGGCTGCATTCATTGGTAACACCGAAGGAAGGACTTCCGACATGAGAACAGAAATCATAAGGATGATGGAAAATGCCAAATCAGAAGATGTGTCTTTCCAGGGGCGGGGAGTCTTCGAGCTCTCGGACGAAAAGGCAACGAACCCGATCGTGCCTTCTTTTGACATGAGCAATGAAGGGTCTTATTTCTTCGGAGACAATGCTGAGGAGTTTGACAGTTGAATGAATCCAAATCAAAAGATAATAGCAATTGGATTTACATCATTGGGGATATTAATCATTAGTGTCATTCTCCATGTAGTCAGCATTATAGTAACAGTACTGGCCCTAAATAACAATAGAACAGATCTGAACTGCAAAGAGACGATCATAAGGGAGTACAATGAAACAGTAAGAGTAGAAAAAATTACTCAATGGTATAATATCAGTACAATTAAGTACATGGAGAAACCTTCAAATGAATACTATATGAACAACACTGAACCACTTTGTGAGGCCCAAGGCTTTGCACCATTTTCCAAGGATAATGGAATACGAATTGGATCGAGGGGCCATGTTTTTGTGATAAGAGAACCTTTTGTATCATGTTCGCCTTCAGAATGTAGAACCTTTTTCCTCACACAGGGCTCATTACTCAATGACAAACATTCTAACGGCACAATAAAGGACCGAAGTCCGTATAGAACTCTGATGAGTGTCAAAATAGGACAATCACCTAATGTATATCAAGCTAGGTTTGAATCAGTGGCATGGTCAGCAACAGCATGCCATGATGGAAAAAAATGGATGACGGTTGGGGTCACAGGGCCTGACAACCAAGCAATTGCAGTAGTGAACTATGGGGGTGTTCCGGTTGATATTATTAATTCATGGGCAGGGGATATTTTAAGAACCCAAGAATCGTCATGCACCTGCATCAAAGGAGATTGTTATTGGGTAATGACTGATGGGCCGGCGAATAGACAAGCCAAATATAAGATATTCAAAGCAAAAAATGGAAAAGTGATTGGACAAACTGATATAAGTTTCAATGGAGGACACATAGAGGAGTGTTCTTGTTACCCCAATGAAGGGAAGGTGGAATGCATATGCAGGGACAATTGGACTGGAACAAATAGACCAATTTTGGTAATATCTTCTGATCTATCATACACAGTTGGATATTTGTGTGCTGGCATTCCCACTGACACTCCTAGGGGAGAGGATAGTCAATTCACGGGCTCATGTACAAACCCTTTGGGAAATAAAGGATACGGTGTAAAAGGTTTCGGATTTCGACAAGGAACTGACGTATGGGCCGGAAGGACAATTAGTAGAACTTCAAGATCAGGATTCGAAATAATAAAAATCAGGAATGGTTGGACACAGAACAGTAAAGACCAAATAAGGAGGCAAGTGATTATCGATGATCCAAATTGGTCAGGATATAGCGGTTCTTTCACATTGCCGGTTGAACTAACAAAAAAAGAATGTTTGGTGCCCTGTTTCTGGGTTGAAATGATTAGGGGTAAACCTGAAGAAAAAACAATATGGACCTCTAGCAGCTCCATTGTGATGTGTGGAGTAGATCATAAAATTGCCAGTTGGTCATGGCACGATGGAGCTATTCTTCCCTTTGACATCGATAAGATGATGAGTCTTCTAACCGAGGTCGAAACGTACGTTCTCTCTATCATGCCATCAGGCCCCCTCAAAGCCGAGATCGCGCAGAGACTTGAAGATGTCTTTGCAGGGAAGAACACCGATCTTGAGGCACTCATGGAGTGGCTAAAGACAAGACCAATCCTGTCACCTCTAACTAAAGGGATTTTAGGATTTGTATTCACGCTCACCGTGCCCAGTGAGCGAGGACTGCAGCGTAGACGCTTTGTCCAAAATGCCCTTAGTGGAAACGGAGATCCAAACAACATGGACAGAGCGGTAAAACTGTACAGGAAGCTTAAAAGAGAAATAACATTCCATGGGGCAAAAGAGGTGGCACTCAGCTATTCCACCGGTGCACTAGCCAGCTGCATGGGACTCATATACAACAGAATGGGAACTGTTACAACTGAAGTGGCATTTGGCCTGGTATGTGCCACATGTGAACAGATTGCTGATTCCCAGCACCGGTCTCATAGGCAGATGGTGACAACAACCAACCCATTAATCAGACATGAAAACAGAATGGTATTAGCCAGTACCACGGCTAAAGCCATGGAACAGATGGCAGGATCAAGTGAACAGGCAGCAGAGGCCATGGAGGTTGCTAGTAGGGCTAGGCAGATGGTACAGGCAATGAGAACCATTGGGACCCATCCTAGCTCCAGTGCTGGTTTGAAAGATGATCTCCTTGAAAACTTACAGGCCTACCAGAAACGGATGGGAGTGCAAATGCAGCGATTCAAGTGATCCTCTCGTTATTGCAGCAAGTATCATTGGGATATTGCACTTGATATTGTGGATTCTTGATCGTCTTTTCTTCAAATTCATTTATCGTCGCCTTAAATACGGGATGAAAAGAGGGCCTTCTACGGAAGGAGTACCTGAGTCCATGAGGGAAGAATATCGGCAGGAACAGCAGAATGCTGTGGATGTTGACGATGGTCATTTTGTCAACATAGAGCTAGAGTAAATGGATTCCAACACTGTGTCAAGCTTCCAGGTAGACTGTTTTCTCTGGCATGTCCGCAAACGATTCGCAGACCAAGAACTGGGTGATGCCCCATTCCTTGATCGGCTTCGCCGAGACCAGAAGTCCCTAAGGGGAAGAGGCAGCACTCTTGGTCTGGACATCGAAACAGCCACTCATGCAGGAAAGCAGATAGTGAAGCAGATTCTGGAAAAGGAATCAGATGAGGCACTTAAAATGACCATTGCCTCTGTTCCTACTTCACGCTACTTAACTGATATGACTCTTGATGAGATGTCAAGAGACTGGTTCATGCTCATGCCCAAGCAAAAAGTAACAGGCTCCCTATGTATAAGAATGGACCAGGCAATCATGGATAAGAACATCATCCTTAAAGCAAACTTTAGTGTGATTTTCGAAAGGCTGGAAACACTAATACTACTTAGAGCCTTCACTGAAGAAGGAGCAGTCGTTGGCGAAATTTCACCATTACCTTCTCTTCCAGGACATACTAATGAGGATGTCAAAAATGCAATTGGGGTCCTCATCGGAGGACTTAAATGGAATGATAATACGGTTAGAATCTCTGAAACTCTACAGAGATTCGCTTGGAGAAGCAGTAATGAGATTGGGAGATCTTCATTCCCTTCAAAGCAGAAATGAAAAATGGAGAGAACAATTAAGCCAGAAATTTGAAGAAATAAGATGGTTAATTGAAGAAGTGCGACATAGATTGAAAAATACAGAAAACAGTTTTGAACAAATAACATTTATGCAAGCCTTACAACTATTGCTTGAAGTAGAGCAAGAGATAAGAACTTTCTCGTTTCAGCTTATTTAA
		</sequence>
		<sequence>
			<taxon idref="cI_55_A/equine/Shropshire/05449/2019|West_Midlands_England|2019-02-13"/>
			ATGGAGAGAATAAAAGAACTGAGAGATCTGATGTTGCAATCCCGCACCCGCGAGATACTAACCAAAACTACTGTGGACCACATGGCCATAATTAAGAAATATACATCAGGAAGACAAGAGAAGAACCCTGCACTTAGGATGAAATGGATGATGGCAATGAAATACCCAATTACAGCAGATAAGAGAGTAATGAAGATGATTCCTGAGAGAAATGAACAGGGACAAACCCTTTGGAGCAAGACGAACGATGCTGGCTCAGACCGCGTAATGGTATCACCCCTGGCAGTGACATGGTGGAATAGGAATGGACCAACAACAAGCACAATTCATTACCCAAAAGTCTACAAAACTTATTTTGAAAAGGTTGAAAGATTGAAACATGGAACCTTTGGCCCCGTTCATTTTAGGAATCAAGTCAAGATAAGACGGAGAGTTGATGTAAACCCTGGTCACGCAGACCTCAGTGCCAAAGAAGCACAAGATGTAATTATGGAAGTTGTTTTCCCAAACGAAGTGGGAGCCAGAATTCTAACATCGGAATCACAACTAACAATAACCAAAGAGAAAAAGGAAGAACTTCAGGACTGCAAAATTGCTCCCTTGATGGTAGCATACATGCTAGAAAGAGAATTGGTCCGAAAAACAAGGTTCCTCCCAGTAGCAGGAGGAACAAGCAGTGTATACATTGAAGTGCTGCATCTGACTCAAGGAACATGCTGGGAGCAAATGTACACTCCAGGAGGAGAAGTTAGAAATGATGATATTGATCAAAGTTTAATTATTGCAGCACGGAACATAGTGAGAAGAGCGACGGTATCAGCAGATCCACTAGCATCCCTACTGGAAATGTGCCACAGTACACAGATTGGTGGGATAAGGATGGTAGACATCCTTAAACAGAATCCAACTGAGGAACAAGCTGTGGATATATGCAAAGCAGCAATGGGATTGAGAATTAGCTCATCATTCAGCTTTGGTGGATTCACCTTCAAAAGAACAAGTGGATCATCAGTCAAGAGAGAAGAAGAAATGCTTACAGGCAACCTCCAAACATTGAAAATAAGAGTACATGAGGGCTATGAAGAATTCACAATGGTCGGAAGAAGAGCAACAGCCATTCTCAGAAAGGCAACCAGAAGATTGATTCAATTGATAGTAAGTGGGAGAGATGAACAATCAATTGCTGAAGCAGTAATTGTAGCCATGGTGTTTTCGCAAGAAGATTGCATGATAAAAGCAGTTCGAGGTGATTTGAACTTTGTTAATAGAGCAAATCAGCGTTTGAACCCCATGCATCAACTCTTGAGGCATTTCCAAAAAGATGCAAAAGTGCTTTTCCAAAACTGGGGAATTGAACCCATCGATAATGTAATGGGGATGATTGGAATATTGCCTGACATGACCCCAAGCACCGAGATGTCATTGAGAGGAGTGAGAGTCAGCAAGATGGGAGTGGATGAGTACTCCAGCACTGAGAGAGTGGTGGTGAGCATTGACCGTTTTTTAAGAGTTCGGGATCAAAGGGGAAACATACTACTGTCTCCTGAAGAAGTCAGTGAAACACAAGGAACGGAAAAGCTGACAATAATTTATTCGTCATCAATGATGTGGGAGATTAATGGTCCCGAATCAGTGTTAGTCAATACTTATCAATGGATCATCAGGAACTGGGAAATTGTAAAAATCCAGTGGTCACAGGACCCCACAATGCTATACAATAAGATAGAATTTGAGCCATTCCAATCCCTGGTCCCTAGGGCCACCAGAAGCCAATACAGCGGTTTCGTAAGAACCCTGTTTCAGCAAATGCGGGATGTACTTGGAACATTTGATACTGCTCAGATAATAAAACTCCTCCCTTTTGCCGCTGCTCCTCCGGAACAGAGTAGGATGCAGTTCTCTTCTTTAACTGTTAATGTAAGAGGTTCTGGAATGAGAATACTTGTAAGAGGCAATTCCCCAGTGTTCAACTACAATAGAACCACTAAACGGCTCACAATCCTCGGAAAGGATGCAGGTGCGCTTACTGAGGACCCAGATGAAGGTACAACTGGAATAGAATCTGCTGTTCTAAGAGGGTTTCTCATTTTGGGTAGAGAAAACAAGAGATATGGCCCAGCACTAAGCATCAATGAACTAAGCAAGCTTGCAAAAGGGGAGAAAGCCAATGTACTAATTGGGCAAGGGGACGTAGTGTTGGTAATGAAACGGAAACGTGACTCTAGCATACTTACTGACAGCCAGACAGCGACCAAAAGGGTTCGGATGGCCATCAATTAGATGGATGTCAATCCGACTCTACTTTTCTTAAAGGTGCCAGCGCAAAATGCTATAAGCACAACATTCCCTTATACTGGAGATCCTCCCTACAGTCATGGAACAGGGACAGGATACACCATGGATACTGTCAACAGAACACACCAATATTCAGAAAAAGGGAAATGGACAACAAACACTGAGATTGGAGCACCACAACTTAATCCAATCGATGGACCACTTCCTGAAGACAATGAACCAAGTGGATACGCCCAAACAGATTGTGTATTGGAAGCAATGGCTTTACTTGAAGAATCCCATCCCGGAATCTTTGAAAATTCGTGTCTTGAAACAATGGAGGTGGTACAGCAGACAAGAGTGGACAAACTAACACAAGGCCGACAAACTTATGATTGGACCTTGAACAGGAATCAACCTGCTGCAACAGCACTTGCTAATACGATTGAAGTATTCAGATCAAATGGTCTGACTTCCAATGAGTCGGGGAGATTGATGGACTTCCTCAAAGATGTCATGGAGTCCATGAACAAGGAAGAAATGGAAATAACAACACACTTCCAACGGAAGAGAAGAGTAAGAGACAACATGACAAAGCGAATGATAACACAGAGAACCATAGGGAAGAAAAAACAACGATTAAACAGAAAGAGCTACCTAATTAGAACATTGACCCTAAACACAATGACCAAGGACGCTGAGAGAGGGAAATTGAAACGACGAGCAATCGCTACCCCAGGGATGCAGATAAGAGGGTTTGTATATTTTGTTGAAACACTAGCCCGAAGAATATGTGAAAAGCTTGAACAATCAGGATTGCCAGTTGGCGGTAATGAGAAAAAGGCAAAACTGGCTAATGTCGTCAGAAAAATGATGACTAATTCCCAAGACACTGAACTCTCATTCACCATCACTGGGGACAATACCAAATGGAATGAAAATCAGAACCCACGCATATTCCTGGCAATGATCACATACATAACTAGAAACCAGCCAGAATGGTTCAGAAATGTTCTAAGCATTGCACCGATTATGTTCTCAAATAAAATGGCAAGACTGGGGAAAGGATACATGTTCGAAAGCAAAAGTATGAAATTGAGAACTCAAATACCAGCAGAAATGCTAGCAAGCATTGACCTAAAATATTTCAATGATTCAACAAAAAAGAAAATTGAAAAGATACGACCACTTCTGGTTGACGGGACTGCTTCACTAAGTCCTGGAATGATGATGGGAATGTTCAACATGTTGAGCACTGTGCTGGGTGTATCCATATTAAACCTGGGCCAGAGGAAATACACAAAGACCACATACTGGTGGGACGGTCTGCAATCATCCGATGACTTTGCGTTAATAGTGAATGCACCTAATCATGAGGGGATACAAGCTGGAGTAGACAGATTCTATAGAACTTGCAAACTGGTCGGGATCAACATGAGCAAGAAGAAGTCCTACATAAATAGAACTGGAACATTCGAATTCACAAGCTTTTTCTACCGATATGGTTTTGTAGCCAATTTCAGCATGGAACTACCCAGTTTTGGAGTTTCCGGAATAAATGAGTCTGCAGACATGAGCATTGGAGTGACAGTTATCAAAAACAACATGATAAATAATGATCTCGGCCCTGCCACTGCACAGATGGCACTCCAACTCTTCATTAAGGATTATCGGTACACATACCGATGTCATAGAGGCGATACCCAGATACAAACCAGAAGATCTTTTGAGTTGAAAAAACTATGGGAACAGACTCAATCAAAGACTGGTCTACTGGTATCAGATGGGGGTCCAAACCTATATAACATCAGAAACCTACACATCCCGGAAGTCTGTTTAAAATGGGAGCTAATGGATGAAGATTATAGGGGGAGGCTATGCAATCCATTGAATCCTTTTGTTAGTCACAAAGAAATTGAATCAGTCAACAGTGCAATAGTAATGCCTGCGCATGGCCCTGCCAAAAGCATGGAGTATGATGCTGTTGCAACAACACATTCTTGGATCCCCAAGAGGAACCGGTCCATATTGAACACAAGCCAAAGGGGAATACTCGAAGATGAGCAGATGTATCAAAAATGCTGCAACCTGTTTGAAAAATTCTTCCCCAGCAGCTCATACAGAAGACCGGTCGGAATTTCTAGTATGGCTGAGGCCATGGTATCCAGGGCCCGCATTGATGCACGAATTGACTTCGAATCTGGACGGATAAAGAAAGATGAGTTCGCTGAGATCATGAAGATCTGTTCCACCATTGAAGAGCTCGGACGGCAAAAATAGATGGAAGACTTTGTGCGACAGTGCTTCAATCCAATGATCGTCGAGCTTGCGGAAAAGGCAATGAAAGAATATGGAGAGGACCCAAAAATCGAAACAAACAAATTTGCAGCAATATGCACTCACTTGGAAGTCTGTTTCATGTACTCGGATTTCCACTTTATTAATGAACTAGGTAAATCAGTGGTCATAGAGTCTGGTGACCCAAATGCTCTTTTGAAACACAGATTTGAAATTATTGAAGGGAGAGACCGAACAATGGCATGGACAGTAGTAAACAGCATCTGCAACACCACAAGAGCTGAAAAACCTAAATTTCTTCCAGACTTATACGACTATAAGGAGAACAGATTTGTTGAAATTGGTGTGACAAGGAGAGAAGTTCACATATACTACCTGGAGAAGGCCAACAAAATAAAGTCTGAAAAGACACACATCCACATTTTCTCATTTACAGGGGAAGAAATGGCTACGAAAGCGGACTACACTCTTGATGAAGAGAGTAGAGCCAGAATAAAGACCAGGCTATTCACTATAAGACAAGAAATGGCCAGTAGGGGCCTCTGGGATTCCTTTCGTCAGTCCGAGAGAGGCGAAGAGACAATTGAAGAAAGATTTGAAATCACAGGGACGATGCGCAAGCTTGCCAATTACAGTCTCCCACCGAACTTCTCCAGCCTTGGAAATTTTAGAGTCTATGTGGATGGATTCAAGCCGAATGGATGCATTGAGAGTAAGCTTTCTCAAATGTCCAAAGAAGTAAATGCCAGAATTGAATCATTTTCAAAGACAACACCCCGACCACTCAAAATGCCAGGTGGTCCACCCTGCCATCAGCGATCTAAATTCTTGCTAATGGATGCTCTGAAACTGAGCATTGAGGACCCAAGTCACGAGGGAGAGGGAATACCACTATATGATGCAATCAAATGCATGAAAACTTTCTTTGGATGGAAAGAACCCAGTATTGTTAAACCACATGAAAAAGGCATAAACCCGAACTATATCCAAACTTGGAAGCAAGTATTAGAAGAAATACAAGACATTGAGAACGAAGAAAGGATCCCCAAGACCAAGAATATGAAAAAAACAAGCCAATTGAGATGGGCACTAGGTGAAAATATGGCACCAGAGAAAGTGGATTTTGAGGATTGTAAAGACATCAGTGATCTAAAACAGTATGACAGTGATGAACCAGAAACAAGGTCTCTTGCAAGTTGGATTCAAAATGAGTTCAACAAAGCTTGTGAGCTGACAGATTCAAGCTGGATAGAGCTCGATGAAATTGGGGAGGATGTCGCCCCAATAGAATACATTGCGAGCATGAGGAGAAATTATTTTACCGCTGAGATTTCCCATTGTAGAGCAACAGAATATATAATGAAAGGAGTGTACATCAACACCGCTCTACTCAATGCATCCTGTGCTGCGATGGATGAATTTCAATTAATTCCGATGATAAGTAAATGCAGGACCAAAGAAGGGAGAAGGAAAACAAATTTATATGGATTCATAGTAAAGGGAAGGTCCCATTTAAGAAATGATACTGACGTGGTGAACTTTGTAAGTATGGAATTTTCTCTTACTGATCCAAGATTTGAGCCGCACAAATGGGAAAAATACTGCGTTCTAGAGATTGGAGACATGCTTCTAAGAACTGCTGTAGGTCAAGTGTCAAGACCCATGTTTTTGTATGTGAGGACAAATGGGACCTCTAAAATTAAAATGAAATGGGGAATGGAAATGAGGCGCTGCCTCCTTCAGTCTCTGCAACAGATTGAAAGCATGATCGAAGCTGAGTCCTCAGTCAAAGAAAAGGACATGACCAAAGAATTTTTTGAGAACAAATCAGAAACATGGCCTATAGGAGAGTCCCCCAAAGGAGTGGAAGAGGGCTCGATCGGAAAGGTTTGCAGGACCTTATTAGCAAAATCTGTGTTTAACAGTTTGTATGCATCTCCACAATTGGAAGGATTTTCAGCTGAATCTAGGAAATTACTTCTCATTGTTCAGGCTCTTAGGGATAACCTGGAACCTGGAACCTTTGATATTGGGGGATTATATGAATCAATTGAGGAGTGCCTGATTAATGATCCCTGGGTTTTGCTTAATGCATCTTGGTTCAACTCCTTCCTTACACATGCACTGAAGTAGATGACGATAACCATTATTTTGATACTACTGACCCATTGGGCTTACAGTCAAAACCCAATAAATGACAACAACACAGCCACATTGTGTCTAGGACACCATGCAGTAGCAAATGGAACATTGGTAAAAACAATAAGTGATGATCAAATTGAGGTGACAAATGCTACAGAATTAGTTCAGAGCATTCCAATGGGGAAAATATGCAACAATTCGTATAGAATTCTAGATGGAAAGGATTGCACATTAATAGATGCAATGCTAGGAGATCCCCACTGTGACGCCTTTCAGTATGAGAATTGGGACCTCTTTATAGAAAGAAGCAGCGCCTTCAGCAATTGCTACCCATATGACATCCCTAACTATGCATCGCTCCGATCCATTGTAGCATCCTCAGGAACATTGGAATTCACAGCAGAGGGATTCACATGGACAGGTGTCACTCAAAACGGAAGAAGCGGATCCTGCAAAAGGGGATCAGCCGATAGTTTCTTTAGCCGACTGAATTGGCTAACAAAATCCGGAAGCTCTTACCCCATACTGAATGTGACAATGCCTAACAACAAAAACTTCGACAAGCTATACATCTGGGGGATCCATCACCCGAGCTCAACTCAAGAGCAGACAAAATTGTATATCCAGGAATCAGGGCGAGTAACAGTCTCAACAAAAAGAAGTCAACAAACAATAATCCCTAACATTGGGTCTAGACCATGGATCAGAGGTCAATCAGGTAGGATAAGCATATACTGGACCATTGTAAAACCTGGAGATATTCTAATGATAAACAGTAATGGCAACTTAGTTGCACCGCGGGGATACTTTAAATTGAAAACAGGGAAAAGCTCTGTAATGAGATCAGACGTACCCATAGACATTTGTGTGTCTGAATGTATTACACCAAATGGAAGCATCTCCAACGACAAGCCATTCCAAAATGTGAACAAAGTTACATATGGAAAATGTCCCAAGTATATCAGACAAAACACTTTAAAGCTGGCCACTGGGATGAGGAATGTACCAGAAAAGCAAATCAGAGGAATCTTCGGGGCAATAGCGGGATTCATCGAAAACGGCTGGGAAGGAATGGTTGATGGATGGTATGGGTTCCGATACCAAAACTCTGAAGGAACAGGGCAAGCTGCAGATCTAAAGAGCACTCAAACAGCCATCGACCAGATCAATGGAAAGTTAAACAGAGTGATTGAAAGAACAAATGAGAAATTCCATCAAATAGAGAAGGAATTCTCAGAAGTAGAAGGAAGAATTCAGGACTTGGAGAAATATGTAGAAGACACCAAAATAGACCTATGGTCCTACAATGCAGAATTGCTGGTGGCTCTAGAAAATCAACATACAATTGACTTAACAGATGCAGAAATGAATAAATTGTTTGAGAGAACTAGACGCCTGTTAAGAGAAAACGCAGAAGACATGGGAGGTGGATGTTTCAAGATTTACCACAAATGTAATAATGCATGCATTGGATCAATAAGAAATGGGACATATGACCATTACATATACAGAGATGAAGCATTAAACAACCGATTTCAGATCAAAGGTGTAGAGTTGAAATCAGGCTACAAAGATTGGATACTCTGGATTTCATTCGCCATATCATGCTTCTTAATTTGCGTTGTTCTATTGGGTTTTATTATGTGGGCTTGCCAAAAAGGCAACATCAGATGCAACATTTGCATTATGGCGTCTCAAGGCACCAAACGATCCTATGAACAGATGGAAACTGATGGGGAACGCCAGAATGCAACTGAAATCAGAGCATCTGTCGGAAGGATGGTGGGAGGAATTGGCCGGTTTTATGTTCAGATGTGTACTGAGCTTAAACTAAACGACCATGAAGGGCGACTGATTCAGAACAGCATAACAATAGAAAGGATGGTGCTTTCGGCATTCGACGAAAGAAGAAACAAGTATCTCGAGGAGCATCCCAGTGCTGGGAAAGACCCTAAGAAAACAGGAGGCCCTATATACAGAAGGAAAGATGGGAAATGGATGAGGGAACTCATCCTCCATGATAAAGAAGAAATCATGAGAATCTGGCGTCAGGCCAACAATGGTGAAGACGCTACTGCTGGTCTTACTCATATGATGATCTGGCACTCCAATCTCAATGACACCACATACCAAAGAACAAGGGCTCTTGTTCGAACTGGGATGGATCCCAGAATGTGCTCTCTGATGCAAGGCTCAACCCTCCCACGGAGATCTGGAGCAGCTGGTGCTGCAGTAAAAGGTGTTGGAACAATGGTAATGGAACTCATCAGAATGATCAAACGCGGAATAAATGATCGGAATTTCTGGAGAGGTGAAAATGGTCGAAGAACCAGAATTGCTTATGAAAGAATGTGCAATATCCTCAAAGGGAAATTCCAGACAGCAGCACAACGAGCTATGATGGACCAGGTGAGAGAAGGCCGCAATCCTGGAAACGCTGAGATTGAGGATCTCATTTTCTTGGCACGATCAGCACTTATTTTGAGAGGATCAGTAGCCCATAAATCATGCCTACCTGCCTGTGTTTATGGCCTTGCAGTAACCAGTGGATATGACTTTGAGAAGGAAGGATACTCTCTGGTTGGAATTGATCCTTTCAAACTACTCCAGAACAGCCAGATTTTCAGTCTAATCAGACCAAAAGAAAACCCAGCACACAAGAGCCAGTTGGTGTGGATGGCATGCCATTCTGCAGCATTTGAAGACCTAAGAGTTTTAAATTTCATTAGAGGAACCAAAGTAATCCCAAGAGGACAGTTAACAACCAGAGGAGTTCAAATAGCTTCAAATGAAAACATGGAGACAATAGACTCTAGCACACTTGAACTGAGAAGCAAGTATTGGGCAATAAGGACCAGAAGCGGAGGAAACACCAGTCAACAGAGAGCATCTGCAGGACAGATAAGTGTGCAACCTACTTTCTCAGTACAGAGAAACCTTCCTTTTGAAAGAGCAACCATCATGGCTGCATTCATTGGTAACACCGAAGGAAGAACTTCCGACATGAGAACAGAAATCATAAGGATGATGGAAAATGCCAAATCAGAAGATGTGTCTTTCCAGGGGCGGGGAGTCTTCGAGCTCTCGGACGAAAAGGCAACGAACCCGATCGTGCCTTCTTTTGACATGAGCAATGAAGGGTCTTATTTCTTCGGAGACAATGCTGAGGAGTTTGACAGTTGAATGAATCCAAATCAAAAGATAATAGCAATTGGATTTACATCATTGGGGATATTAATCATTAGTGTCATTCTCCATGTAGTCAGCATTATAGTAACAGTACTGGCCCTAAATAACAATAGAACAGATCTGAACTGCAAAGAGACGATCATAAGGGAGTACAATGAAACAGTAAGAGTAGAAAAAATTACTCAATGGTATAATATCAGTACAATTAAGTACATGGAGAAACCTTCAAATGAATACTATATGAACAACACTGAACCACTTTGTGAGGCCCAAGGCTTTGCACCATTTTCCAAGGATAATGGAATACGAATTGGATCGAGGGGCCATGTTTTTGTGATAAGAGAACCTTTTGTATCATGTTCGCCTTCAGAATGTAGAACCTTTTTCCTCACACAGGGCTCATTACTCAATGACAAACATTCTAACGGCACAATAAAGGACCGAAGTCCGTATAGAACTCTGATGAGTGTCAAAATAGGACAATCACCTAATGTATATCAAGCTAGGTTTGAATCAGTGGCATGGTCAGCAACAGCATGCCATGATGGAAAAAAATGGATGACGGTTGGGGTCACAGGGCCTGACAACCAAGCAATTGCAGTAGTGAACTATGGGGGTGTTCCGGTTGATATTATTAATTCATGGGCAGGGGATATTTTAAGAACCCAAGAATCGTCATGCACCTGCATCAAAGGAGATTGTTATTGGGTAATGACTGATGGGCCGGCGAATAGACAAGCCAAATATAAGATATTCAAAGCAAAAAATGGAAAAGTGATTGGACAAACTGATATAAGTTTCAATGGAGGACACATAGAGGAGTGTTCTTGTTACCCCAATGAAGGGAAGGTGGAATGCATATGCAGGGACAATTGGACTGGAACAAATAGACCAATTTTGGTAATATCTTCTGATCTATCATACACAGTTGGATATTTGTGTGCTGGCATTCCCACTGACACTCCTAGGGGAGAGGATAGTCAATTCACGGGCTCATGTACAAACCCTTTGGGAAATAAAGGATACGGTGTAAAAGGTTTCGGATTTCGACAAGGAACTGACGTATGGGCCGGAAGGACAATTAGTAGAACTTCAAGATCAGGATTCGAAATAATAAAAATCAGGAATGGTTGGACACAGAACAGTAAAGACCAAATAAGGAGGCAAGTGATTATCGATGATCCAAATTGGTCAGGATATAGCGGTTCTTTCACATTGCCGGTTGAACTAACAAAAAAAGAATGTTTGGTGCCCTGTTTCTGGGTTGAAATGATTAGGGGTAAACCTGAAGAAAAAACAATATGGACCTCTAGCAGCTCCATTGTGATGTGTGGAGTAGATCATAAAATTGCCAGTTGGTCATGGCACGATGGAGCTATTCTTCCCTTTGACATCGATAAGATGATGAGTCTTCTAACCGAGGTCGAAACGTACGTTCTCTCTATCATGCCATCAGGCCCCCTCAAAGCCGAGATCGCGCAGAGACTTGAAGATGTCTTTGCAGGGAAGAACACCGATCTTGAGGCACTCATGGAGTGGCTAAAGACAAGACCAATCCTGTCACCTCTAACTAAAGGGATTTTAGGATTTGTATTCACGCTCACCGTGCCCAGTGAGCGAGGACTGCAGCGTAGACGCTTTGTCCAAAATGCCCTTAGTGGAAACGGAGATCCAAACAACATGGACAGAGCGGTAAAACTGTACAGGAAGCTTAAAAGAGAAATAACATTCCATGGGGCAAAAGAGGTGGCACTCAGCTATTCCACCGGTGCACTAGCCAGCTGCATGGGACTCATATACAACAGAATGGGAACTGTTACAACTGAAGTGGCATTTGGCCTGGTATGTGCCACATGTGAACAGATTGCTGATTCCCAGCACCGGTCTCATAGGCAGATGGTGACAACAACCAACCCATTAATCAGACATGAAAACAGAATGGTATTAGCCAGTACCACGGCTAAAGCCATGGAACAGATGGCAGGATCAAGTGAACAGGCAGCAGAGGCCATGGAGGTTGCTAGTAGGGCTAGGCAGATGGTACAGGCAATGAGAACCATTGGGACCCATCCTAGCTCCAGTGCTGGTTTGAAAGATGATCTCCTTGAAAACTTACAGGCCTACCAGAAACGGATGGGAGTGCAAATGCAGCGATTCAAGTGATCCTCTCGTTATTGCAGCAAGTATCATTGGGATATTGCACTTGATATTGTGGATTCTTGATCGTCTTTTCTTCAAATTCATTTATCGTCGCCTTAAATACGGGATGAAAAGAGGGCCTTCTACGGAAGGAGTACCTGAGTCCATGAGGGAAGAATATCGGCAGGAACAGCAGAATGCTGTGGATGTTGACGATGGTCATTTTGTCAACATAGAGCTAGAGTAAATGGATTCCAACACTGTGTCAAGCTTCCAGGTAGACTGTTTTCTCTGGCATGTCCGCAAACGATTCGCAGACCAAGAACTGGGTGATGCCCCATTCCTTGATCGGCTTCGCCGAGACCAGAAGTCCCTAAGGGGAAGAGGCAGCACTCTTGGTCTGGACATCGAAACAGCCACTCATGCAGGAAAGCAGATAGTGAAGCAGATTCTGGAAAAGGAATCAGATGAGGCACTTAAAATGACCATTGCCTCTGTTCCTACTTCACGCTACTTAACTGATATGACTCTTGATGAGATGTCAAGAGACTGGTTCATGCTCATGCCCAAGCAAAAAGTAACAGGCTCCCTATGTATAAGAATGGACCAGGCAATCATGGATAAGAACATCATCCTTAAAGCAAACTTTAGTGTGATTTTCGAAAGGCTGGAAACACTAATACTACTTAGAGCCTTCACTGAAGAAGGAGCAGTCGTTGGCGAAATTTCACCATTACCTTCTCTTCCAGGACATACTAATGAGGATGTCAAAAATGCAATTGGGGTCCTCATCGGAGGACTTAAATGGAATGATAATACGGTTAGAATCTCTGAAACTCTACAGAGATTCGCTTGGAGAAGCAGTAATGAGATTGGGAGATCTTCATTCCCTTCAAAGCAGAAATGAAAAATGGAGAGAACAATTAAGCCAGAAATTTGAAGAAATAAGATGGTTAATTGAAGAAGTGCGACATAGATTGAAAAATACAGAAAACAGTTTTGAACAAATAACATTTATGCAAGCCTTACAACTATTGCTTGAAGTAGAGCAAGAGATAAGAACTTTCTCGTTTCAGCTTATTTAA
		</sequence>
		<sequence>
			<taxon idref="cI_55_A/equine/Shropshire/05450/2019|West_Midlands_England|2019-02-13"/>
			ATGGAGAGAATAAAAGAACTGAGAGATCTGATGTTGCAATCCCGCACCCGCGAGATACTAACCAAAACTACTGTGGACCACATGGCCATAATTAAGAAATATACATCAGGAAGACAAGAGAAGAACCCTGCACTTAGGATGAAATGGATGATGGCAATGAAATACCCAATTACAGCAGATAAGAGAGTAATGAAGATGATTCCTGAGAGAAATGAACAGGGACAAACCCTTTGGAGCAAGACGAACGATGCTGGCTCAGACCGCGTAATGGTATCACCCCTGGCAGTGACATGGTGGAATAGGAATGGACCAACAACAAGCACAATTCATTACCCAAAAGTCTACAAAACTTATTTTGAAAAGGTTGAAAGATTGAAACATGGAACCTTTGGCCCCGTTCATTTTAGGAATCAAGTCAAGATAAGACGGAGAGTTGATGTAAACCCTGGTCACGCAGACCTCAGTGCCAAAGAAGCACAAGATGTAATTATGGAAGTTGTTTTCCCAAACGAAGTGGGAGCCAGAATTCTAACATCGGAATCACAACTAACAATAACCAAAGAGAAAAAGGAAGAACTTCAGGACTGCAAAATTGCTCCCTTGATGGTAGCATACATGCTAGAAAGAGAATTGGTCCGAAAAACAAGGTTCCTCCCAGTAGCAGGAGGAACAAGCAGTGTATACATTGAAGTGCTGCATCTGACTCAAGGAACATGCTGGGAGCAAATGTACACTCCAGGAGGAGAAGTTAGAAATGATGATATTGATCAAAGTTTAATTATTGCAGCACGGAACATAGTGAGAAGAGCGACGGTATCAGCAGATCCACTAGCATCCCTACTGGAAATGTGCCACAGTACACAGATTGGTGGGATAAGGATGGTAGACATCCTTAAACAGAATCCAACTGAGGAACAAGCTGTGGATATATGCAAAGCAGCAATGGGATTGAGAATTAGCTCATCATTCAGCTTTGGTGGATTCACCTTCAAAAGAACAAGTGGATCATCAGTCAAGAGAGAAGAAGAAATGCTTACAGGCAACCTCCAAACATTGAAAATAAGAGTACATGAGGGCTATGAAGAATTCACAATGGTCGGAAGAAGAGCAACAGCCATTCTCAGAAAGGCAACCAGAAGATTGATTCAATTGATAGTAAGTGGGAGAGATGAACAATCAATTGCTGAAGCAGTAATTGTAGCCATGGTGTTTTCGCAAGAAGATTGCATGATAAAAGCAGTTCGAGGTGATTTGAACTTTGTTAATAGAGCAAATCAGCGTTTGAACCCCATGCATCAACTCTTGAGGCATTTCCAAAAAGATGCAAAAGTGCTTTTCCAAAACTGGGGAATTGAACCCATCGATAATGTAATGGGGATGATTGGAATATTGCCTGACATGACCCCAAGCACCGAGATGTCATTGAGAGGAGTGAGAGTCAGCAAGATGGGAGTGGATGAGTACTCCAGCACTGAGAGAGTGGTGGTGAGCATTGACCGTTTTTTAAGAGTTCGGGATCAAAGGGGAAACATACTACTGTCTCCTGAAGAAGTCAGTGAAACACAAGGAACGGAAAAGCTGACAATAATTTATTCGTCATCAATGATGTGGGAGATTAATGGTCCCGAATCAGTGTTAGTCAATACTTATCAATGGATCATCAGGAACTGGGAAATTGTAAAAATCCAGTGGTCACAGGACCCCACAATGCTATACAATAAGATAGAATTTGAGCCATTCCAATCCCTGGTCCCTAGGGCCACCAGAAGCCAATACAGCGGTTTCGTAAGAACCCTGTTTCAGCAAATGCGGGATGTACTTGGAACATTTGATACTGCTCAGATAATAAAACTCCTCCCTTTTGCCGCTGCTCCTCCGGAACAGAGTAGGATGCAGTTCTCTTCTTTAACTGTTAATGTAAGAGGTTCTGGAATGAGAATACTTGTAAGAGGCAATTCCCCAGTGTTCAACTACAATAGAACCACTAAACGGCTCACAATCCTCGGAAAGGATGCAGGTGCGCTTACTGAGGACCCAGATGAAGGTACAACTGGAATAGAATCTGCTGTTCTAAGAGGGTTTCTCATTTTGGGTAGAGAAAACAAGAGATATGGCCCAGCACTAAGCATCAATGAACTAAGCAAGCTTGCAAAAGGGGAGAAAGCCAATGTACTAATTGGGCAAGGGGACGTAGTGTTGGTAATGAAACGGAAACGTGACTCTAGCATACTTACTGACAGCCAGACAGCGACCAAAAGGGTTCGGATGGCCATCAATTAGATGGATGTCAATCCGACTCTACTTTTCTTNAAGGTGCCAGCGCAAAATGCTATAAGCACAACATTCCCTTATACTGGAGATCCTCCCTACAGTCATGGAACAGGGACAGGATACACCATGGATACTGTCAACAGAACACACCAATATTCAGAAAAAGGGAAATGGACAACAAACACTGAGATTGGAGCACCACAACTTAATCCAATCGATGGACCACTTCCTGAAGACAATGAACCAAGTGGATACGCCCAAACAGATTGTGTATTGGAAGCAATGGCTTTACTTGAAGAATCCCATCCCGGAATCTTTGAAAATTCGTGTCTTGAAACAATGGAGGTGGTACAGCAGACAAGAGTGGACAAACTAACACAAGGCCGACAAACTTATGATTGGACCTTGAACAGGAATCAACCTGCTGCAACAGCACTTGCTAATACGATTGAAGTATTCAGATCAAATGGTCTGACTTCCAATGAGTCGGGGAGATTGATGGACTTCCTCAAAGATGTCATGGAGTCCATGAACAAGGAAGAAATGGAAATAACAACACACTTCCAACGGAAGAGAAGAGTAAGAGACAACATGACAAAGCGAATGATAACACAGAGAACCATAGGGAAGAAAAAACAACGATTAAACAGAAAGAGCTACCTAATTAGAACATTGACCCTAAACACAATGACCAAGGACGCTGAGAGAGGGAAATTGAAACGACGAGCAATCGCTACCCCAGGGATGCAGATAAGAGGGTTTGTATATTTTGTTGAAACACTAGCCCGAAGAATATGTGAAAAGCTTGAACAATCAGGATTGCCAGTTGGCGGTAATGAGAAAAAGGCAAAACTGGCTAATGTCGTCAGAAAAATGATGACTAATTCCCAAGACACTGAACTCTCATTCACCATCACTGGGGACAATACCAAATGGAATGAAAATCAGAACCCACGCATATTCCTGGCAATGATCACATACATAACTAGAAACCAGCCAGAATGGTTCAGAAATGTTCTAAGCATTGCACCGATTATGTTCTCAAATAAAATGGCAAGACTGGGGAAAGGATACATGTTCGAAAGCAAAAGTATGAAATTGAGAACTCAAATACCAGCAGAAATGCTAGCAAGCATTGACCTAAAATATTTCAATGATTCAACAAAAAAGAAAATTGAAAAGATACGACCACTTCTGGTTGACGGGACTGCTTCACTAAGTCCTGGAATGATGATGGGAATGTTCAACATGTTGAGCACTGTGCTGGGTGTATCCATATTAAACCTGGGCCAGAGGAAATACACAAAGACCACATACTGGTGGGACGGTCTGCAATCATCCGATGACTTTGCGTTAATAGTGAATGCACCTAATCATGAGGGGATACAAGCTGGAGTAGACAGATTCTATAGAACTTGCAAACTGGTCGGGATCAACATGAGCAAGAAGAAGTCCTACATAAATAGAACTGGAACATTCGAATTCACAAGCTTTTTCTACCGATATGGTTTTGTAGCCAATTTCAGCATGGAACTACCCAGTTTTGGAGTTTCCGGAATAAATGAGTCTGCAGACATGAGCATTGGAGTGACAGTTATCAAAAACAACATGATAAATAATGATCTCGGCCCTGCCACTGCACAGATGGCACTCCAACTCTTCATTAAGGATTATCGGTACACATACCGATGTCATAGAGGCGATACCCAGATACAAACCAGAAGATCTTTTGAGTTGAAAAAACTATGGGAACAGACTCAATCAAAGACTGGTCTACTGGTATCAGATGGGGGTCCAAACCTATATAACATCAGAAACCTACACATCCCGGAAGTCTGTTTAAAATGGGAGCTAATGGATGAAGATTATAGGGGGAGGCTATGCAATCCATTGAATCCTTTTGTTAGTCACAAAGAAATTGAATCAGTCAACAGTGCAATAGTAATGCCTGCGCATGGCCCTGCCAAAAGCATGGAGTATGATGCTGTTGCAACAACACATTCTTGGATCCCCAAGAGGAACCGGTCCATATTGAACACAAGCCAAAGGGGAATACTCGAAGATGAGCAGATGTATCAAAAATGCTGCAACCTGTTTGAAAAATTCTTCCCCAGCAGCTCATACAGAAGACCGGTCGGAATTTCTAGTATGGCTGAGGCCATGGTATCCAGGGCCCGCATTGATGCACGAATTGACTTCGAATCTGGACGGATAAAGAAAGATGAGTTCGCTGAGATCATGAAGATCTGTTCCACCATTGAAGAGCTCGGACGGCAAAAATAGATGGAAGACTTTGTGCGACAGTGCTTCAATCCAATGATCGTCGAGCTTGCGGAAAAGGCAATGAAAGAATATGGAGAGGACCCAAAAATCGAAACAAACAAATTTGCAGCAATATGCACTCACTTGGAAGTCTGTTTCATGTACTCGGATTTCCACTTTATTAATGAACTAGGTAAATCAGTGGTCATAGAGTCTGGTGACCCAAATGCTCTTTTGAAACACAGATTTGAAATTATTGAAGGGAGAGACCGAACAATGGCATGGACAGTAGTAAACAGCATCTGCAACACCACAAGAGCTGAAAAACCTAAATTTCTTCCAGACTTATACGACTATAAGGAGAACAGATTTGTTGAAATTGGTGTGACAAGGAGAGAAGTTCACATATACTACCTGGAGAAGGCCAACAAAATAAAGTCTGAAAAGACACACATCCACATTTTCTCATTTACAGGGGAAGAAATGGCTACGAAAGCGGACTACACTCTTGATGAAGAGAGTAGAGCCAGAATAAAGACCAGGCTATTCACTATAAGACAAGAAATGGCCAGTAGGGGCCTCTGGGATTCCTTTCGTCAGTCCGAGAGAGGCGAAGAGACAATTGAAGAAAGATTTGAAATCACAGGGACGATGCGCAAGCTTGCCAATTACAGTCTCCCACCGAACTTCTCCAGCCTTGGAAATTTTAGAGTCTATGTGGATGGATTCAAGCCGAATGGATGCATTGAGAGTAAGCTTTCTCAAATGTCCAAAGAAGTAAATGCCAGAATTGAATCATTTTCAAAGACAACACCCCGACCACTCAAAATGCCAGGTGGTCCACCCTGCCATCAGCGATCTAAATTCTTGCTAATGGATGCTCTGAAACTGAGCATTGAGGACCCAAGTCACGAGGGAGAGGGAATACCACTATATGATGCAATCAAATGCATGAAAACTTTCTTTGGATGGAAAGAACCCAGTATTGTTAAACCACATGAAAAAGGCATAAACCCGAACTATATCCAAACTTGGAAGCAAGTATTAGAAGAAATACAAGACATTGAGAACGAAGAAAGGATCCCCAAGACCAAGAATATGAAAAAAACAAGCCAATTGAGATGGGCACTAGGTGAAAATATGGCACCAGAGAAAGTGGATTTTGAGGATTGTAAAGACATCAGTGATCTAAAACAGTATGACAGTGATGAACCAGAAACAAGGTCTCTTGCAAGTTGGATTCAAAATGAGTTCAACAAAGCTTGTGAGCTGACAGATTCAAGCTGGATAGAGCTCGATGAAATTGGGGAGGATGTCGCCCCAATAGAATACATTGCGAGCATGAGGAGAAATTATTTTACCGCTGAGATTTCCCATTGTAGAGCAACAGAATATATAATGAAAGGAGTGTACATCAACACCGCTCTACTCAATGCATCCTGTGCTGCGATGGATGAATTTCAATTAATTCCGATGATAAGTAAATGCAGGACCAAAGAAGGGAGAAGGAAAACAAATTTATATGGATTCATAGTAAAGGGAAGGTCCCATTTAAGAAATGATACTGACGTGGTGAACTTTGTAAGTATGGAATTTTCTCTTACTGATCCAAGATTTGAGCCGCACAAATGGGAAAAATACTGCGTTCTAGAGATTGGAGACATGCTTCTAAGAACTGCTGTAGGTCAAGTGTCAAGACCCATGTTTTTGTATGTGAGGACAAATGGGACCTCTAAAATTAAAATGAAATGGGGAATGGAAATGAGGCGCTGCCTCCTTCAGTCTCTGCAACAGATTGAAAGCATGATCGAAGCTGAGTCCTCAGTCAAAGAAAAGGACATGACCAAAGAATTTTTTGAGAACAAATCAGAAACATGGCCTATAGGAGAGTCCCCCAAAGGAGTGGAAGAGGGCTCGATCGGAAAGGTTTGCAGGACCTTATTAGCAAAATCTGTGTTTAACAGTTTGTATGCATCTCCACAATTGGAAGGATTTTCAGCTGAATCTAGGAAATTACTTCTCATTGTTCAGGCTCTTAGGGATAACCTGGAACCTGGAACCTTTGATATTGGGGGATTATATGAATCAATTGAGGAGTGCCTGATTAATGATCCCTGGGTTTTGCTTAATGCATCTTGGTTCAACTCCTTCCTTACACATGCACTGAAGTAGATGACGATAACCATTATTTTGATACTACTGACCCATTGGGCTTACAGTCAAAACCCAATAAATGACAACAACACAGCCACATTGTGTCTAGGACACCATGCAGTAGCAAATGGAACATTGGTAAAAACAATAAGTGATGATCAAATTGAGGTGACAAATGCTACAGAATTAGTTCAGAGCATTCCAATGGGGAAAATATGCAACAATTCGTATAGAATTCTAGATGGAAAGGATTGCACATTAATAGATGCAATGCTAGGAGATCCCCACTGTGACGCCTTTCAGTATGAGAATTGGGACCTCTTTATAGAAAGAAGCAGCGCCTTCAGCAATTGCTACCCATATGACATCCCTAACTATGCATCGCTCCGATCCATTGTAGCATCCTCAGGAACATTGGAATTCACAGCAGAGGGATTCACATGGACAGGTGTCACTCAAAACGGAAGAAGCGGATCCTGCAAAAGGGGATCAGCCGATAGTTTCTTTAGCCGACTGAATTGGCTAACAAAATCCGGAAGCTCTTACCCCATACTGAATGTGACAATGCCTAACAACAAAAACTTCGACAAGCTATACATCTGGGGGATCCATCACCCGAGCTCAACTCAAGAGCAGACAAAATTGTATATCCAGGAATCAGGGCGAGTAACAGTCTCAACAAAAAGAAGTCAACAAACAATAATCCCTAACATTGGGTCTAGACCATGGATCAGAGGTCAATCAGGTAGGATAAGCATATACTGGACCATTGTAAAACCTGGAGATATTCTAATGATAAACAGTAATGGCAACTTAGTTGCACCGCGGGGATACTTTAAATTGAAAACAGGGAAAAGCTCTGTAATGAGATCAGACGTACCCATAGACATTTGTGTGTCTGAATGTATTACACCAAATGGAAGCATCTCCAACGACAAGCCATTCCAAAATGTGAACAAAGTTACATATGGAAAATGTCCCAAGTATATCAGACAAAACACTTTAAAGCTGGCCACTGGGATGAGGAATGTACCAGAAAAGCAAATCAGAGGAATCTTCGGGGCAATAGCGGGATTCATCGAAAACGGCTGGGAAGGAATGGTTGATGGATGGTATGGGTTCCGATACCAAAACTCTGAAGGAACAGGGCAAGCTGCAGATCTAAAGAGCACTCAAACAGCCATCGACCAGATCAATGGAAAGTTAAACAGAGTGATTGAAAGAACAAATGAGAAATTCCATCAAATAGAGAAGGAATTCTCAGAAGTAGAAGGAAGAATTCAGGACTTGGAGAAATATGTAGAAGACACCAAAATAGACCTATGGTCCTACAATGCAGAATTGCTGGTGGCTCTAGAAAATCAACATACAATTGACTTAACAGATGCAGAAATGAATAAATTGTTTGAGAGAACTAGACGCCTGTTAAGAGAAAACGCAGAAGACATGGGAGGTGGATGTTTCAAGATTTACCACAAATGTAATAATGCATGCATTGGATCAATAAGAAATGGGACATATGACCATTACATATACAGAGATGAAGCATTAAACAACCGATTTCAGATCAAAGGTGTAGAGTTGAAATCAGGCTACAAAGATTGGATACTCTGGATTTCATTCGCCATATCATGCTTCTTAATTTGCGTTGTTCTATTGGGTTTTATTATGTGGGCTTGCCAAAAAGGCAACATCAGATGCAACATTTGCATTATGGCGTCTCAAGGCACCAAACGATCCTATGAACAGATGGAAACTGATGGGGAACGCCAGAATGCAACTGAAATCAGAGCATCTGTCGGAAGGATGGTGGGAGGAATTGGCCGGTTTTATGTTCAGATGTGTACTGAGCTTAAACTAAACGACCATGAAGGGCGACTGATTCAGAACAGCATAACAATAGAAAGGATGGTGCTTTCGGCATTCGACGAAAGAAGAAACAAGTATCTCGAGGAGCATCCCAGTGCTGGGAAAGACCCTAAGAAAACAGGAGGCCCTATATACAGAAGGAAAGATGGGAAATGGATGAGGGAACTCATCCTCCATGATAAAGAAGAAATCATGAGAATCTGGCGTCAGGCCAACAATGGTGAAGACGCTACTGCTGGTCTTACTCATATGATGATCTGGCACTCCAATCTCAATGACACCACATACCAAAGAACAAGGGCTCTTGTTCGAACTGGGATGGATCCCAGAATGTGCTCTCTGATGCAAGGCTCAACCCTCCCACGGAGATCTGGAGCAGCTGGTGCTGCAGTAAAAGGTGTTGGAACAATGGTAATGGAACTCATCAGAATGATCAAACGCGGAATAAATGATCGGAATTTCTGGAGAGGTGAAAATGGTCGAAGAACCAGAATTGCTTATGAAAGAATGTGCAATATCCTCAAAGGGAAATTCCAGACAGCAGCACAACGAGCTATGATGGACCAGGTGAGAGAAGGCCGCAATCCTGGAAACGCTGAGATTGAGGATCTCATTTTCTTGGCACGATCAGCACTTATTTTGAGAGGATCAGTAGCCCATAAATCATGCCTACCTGCCTGTGTTTATGGCCTTGCAGTAACCAGTGGATATGACTTTGAGAAGGAAGGATACTCTCTGGTTGGAATTGATCCTTTCAAACTACTCCAGAACAGCCAGATTTTCAGTCTAATCAGACCAAAAGAAAACCCAGCACACAAGAGCCAGTTGGTGTGGATGGCATGCCATTCTGCAGCATTTGAAGACCTAAGAGTTTTAAATTTCATTAGAGGAACCAAAGTAATCCCAAGAGGACAGTTAACAACCAGAGGAGTTCAAATAGCTTCAAATGAAAACATGGAGACAATAGACTCTAGCACGCTTGAACTGAGAAGCAAGTATTGGGCAATAAGGACCAGAAGCGGAGGAAACACCAGTCAACAGAGAGCATCTGCAGGACAGATAAGTGTGCAACCTACTTTCTCAGTACAGAGAAACCTTCCTTTTGAAAGAGCAACCATCATGGCTGCATTCATTGGTAACACCGAAGGAAGGACTTCCGACATGAGAACAGAAATCATAAGGATGATGGAAAATGCCAAATCAGAAGATGTGTCTTTCCAGGGGCGGGGAGTCTTCGAGCTCTCGGACGAAAAGGCAACGAACCCGATCGTGCCTTCTTTTGACATGAGCAATGAAGGGTCTTATTTCTTCGGAGACAATGCTGAGGAGTTTGACAGTTGAATGAATCCAAATCAAAAGATAATAGCAATTGGATTTACATCATTGGGGATATTAATCATTAGTGTCATTCTCCATGTAGTCAGCATTATAGTAACAGTACTGGCCCTAAATAACAATAGAACAGATCTGAACTGCAAAGAGACGATCATAAGGGAGTACAATGAAACAGTAAGAGTAGAAAAAATTACTCAATGGTATAATATCAGTACAATTAAGTACATGGAGAAACCTTCAAATGAATACTATATGAACAACACTGAACCACTTTGTGAGGCCCAAGGCTTTGCACCATTTTCCAAGGATAATGGAATACGAATTGGATCGAGGGGCCATGTTTTTGTGATAAGAGAACCTTTTGTATCATGTTCGCCTTCAGAATGTAGAACCTTTTTCCTCACACAGGGCTCATTACTCAATGACAAACATTCTAACGGCACAATAAAGGACCGAAGTCCGTATAGAACTCTGATGAGTGTCAAAATAGGACAATCACCTAATGTATATCAAGCTAGGTTTGAATCAGTGGCATGGTCAGCAACAGCATGCCATGATGGAAAAAAATGGATGACGGTTGGGGTCACAGGGCCTGACAACCAAGCAATTGCAGTAGTGAACTATGGGGGTGTTCCGGTTGATATTATTAATTCATGGGCAGGGGATATTTTAAGAACCCAAGAATCGTCATGCACCTGCATCAAAGGAGATTGTTATTGGGTAATGACTGATGGGCCGGCGAATAGACAAGCCAAATATAAGATATTCAAAGCAAAAAATGGAAAAGTGATTGGACAAACTGATATAAGTTTCAATGGAGGACACATAGAGGAGTGTTCTTGTTACCCCAATGAAGGGAAGGTGGAATGCATATGCAGGGACAATTGGACTGGAACAAATAGACCAATTTTGGTAATATCTTCTGATCTATCATACACAGTTGGATATTTGTGTGCTGGCATTCCCACTGACACTCCTAGGGGAGAGGATAGTCAATTCACGGGCTCATGTACAAACCCTTTGGGAAATAAAGGATACGGTGTAAAAGGTTTCGGATTTCGACAAGGAACTGACGTATGGGCCGGAAGGACAATTAGTAGAACTTCAAGATCAGGATTCGAAATAATAAAAATCAGGAATGGTTGGACACAGAACAGTAAAGACCAAATAAGGAGGCAAGTGATTATCGATGATCCAAATTGGTCAGGATATAGCGGTTCTTTCACATTGCCGGTTGAACTAACAAAAAAAGAATGTTTGGTGCCCTGTTTCTGGGTTGAAATGATTAGGGGTAAACCTGAAGAAAAAACAATATGGACCTCTAGCAGCTCCATTGTGATGTGTGGAGTAGATCATAAAATTGCCAGTTGGTCATGGCACGATGGAGCTATTCTTCCCTTTGACATCGATAAGATGATGAGTCTTCTAACCGAGGTCGAAACGTACGTTCTCTCTATCATGCCATCAGGCCCCCTCAAAGCCGAGATCGCGCAGAGACTTGAAGATGTCTTTGCAGGGAAGAACACCGATCTTGAGGCACTCATGGAGTGGCTAAAGACAAGACCAATCCTGTCACCTCTAACTAAAGGGATTTTAGGATTTGTATTCACGCTCACCGTGCCCAGTGAGCGAGGACTGCAGCGTAGACGCTTTGTCCAAAATGCCCTTAGTGGAAACGGAGATCCAAACAACATGGACAGAGCGGTAAAACTGTACAGGAAGCTTAAAAGAGAAATAACATTCCATGGGGCAAAAGAGGTGGCACTCAGCTATTCCACCGGTGCACTAGCCAGCTGCATGGGACTCATATACAACAGAATGGGAACTGTTACAACTGAAGTGGCATTTGGCCTGGTATGTGCCACATGTGAACAGATTGCTGATTCCCAGCACCGGTCTCATAGGCAGATGGTGACAACAACCAACCCATTAATCAGACATGAAAACAGAATGGTATTAGCCAGTACCACGGCTAAAGCCATGGAACAGATGGCAGGATCAAGTGAACAGGCAGCAGAGGCCATGGAGGTTGCTAGTAGGGCTAGGCAGATGGTACAGGCAATGAGAACCATTGGGACCCATCCTAGCTCCAGTGCTGGTTTGAAAGATGATCTCCTTGAAAACTTACAGGCCTACCAGAAACGGATGGGAGTGCAAATGCAGCGATTCAAGTGATCCTCTCGTTATTGCAGCAAGTATCATTGGGATATTGCACTTGATATTGTGGATTCTTGATCGTCTTTTCTTCAAATTCATTTATCGTCGCCTTAAATACGGGATGAAAAGAGGGCCTTCTACGGAAGGAGTACCTGAGTCCATGAGGGAAGAATATCGGCAGGAACAGCAGAATGCTGTGGATGTTGACGATGGTCATTTTGTCAACATAGAGCTAGAGTAAATGGATTCCAACACTGTGTCAAGCTTCCAGGTAGACTGTTTTCTCTGGCATGTCCGCAAACGATTCGCAGACCAAGAACTGGGTGATGCCCCATTCCTTGATCGGCTTCGCCGAGACCAGAAGTCCCTAAGGGGAAGAGGCAGCACTCTTGGTCTGGACATCGAAACAGCCACTCATGCAGGAAAGCAGATAGTGAAGCAGATTCTGGAAAAGGAATCAGATGAGGCACTTAAAATGACCATTGCCTCTGTTCCTACTTCACGCTACTTAACTGATATGACTCTTGATGAGATGTCAAGAGACTGGTTCATGCTCATGCCCAAGCAAAAAGTAACAGGCTCCCTATGTATAAGAATGGACCAGGCAATCATGGATAAGAACATCATCCTTAAAGCAAACTTTAGTGTGATTTTCGAAAGGCTGGAAACACTAATACTACTTAGAGCCTTCACTGAAGAAGGAGCAGTCGTTGGCGAAATTTCACCATTACCTTCTCTTCCAGGACATACTAATGAGGATGTCAAAAATGCAATTGGGGTCCTCATCGGAGGACTTAAATGGAATGATAATACGGTTAGAATCTCTGAAACTCTACAGAGATTCGCTTGGAGAAGCAGTAATGAGATTGGGAGATCTTCATTCCCTTCAAAGCAGAAATGAAAAATGGAGAGAACAATTAAGCCAGAAATTTGAAGAAATAAGATGGTTAATTGAAGAAGTGCGACATAGATTGAAAAATACAGAAAACAGTTTTGAACAAATAACATTTATGCAAGCCTTACAACTATTGCTTGAAGTAGAGCAAGAGATAAGAACTTTCTCGTTTCAGCTTATTTAA
		</sequence>
		<sequence>
			<taxon idref="cI_56_A/equine/Shropshire/05463/2019|West_Midlands_England|2019-02-12"/>
			ATGGAGAGAATAAAAGAACTGAGAGATCTGATGTTGCAATCCCGCACCCGCGAGATACTAACCAAAACTACTGTGGACCACATGGCCATAATTAAGAAATATACATCAGGAAGACAAGAGAAGAACCCTGCACTTAGGATGAAATGGATGATGGCAATGAAATACCCAATTACAGCAGATAAGAGAGTAATGAAGATGATTCCTGAGAGAAATGAACAGGGACAAACCCTTTGGAGCAAGACGAACGATGCTGGCTCAGACCGCGTAATGGTATCACCCCTGGCAGTGACATGGTGGAATAGGAATGGACCAACAACAAGCACAATTCATTACCCAAAAGTCTACAAAACTTATTTTGAAAAGGTTGAAAGATTGAAACATGGAACCTTTGGCCCCGTTCATTTTAGGAATCAAGTCAAGATAAGACGGAGAGTTGATGTAAACCCTGGTCACGCAGACCTCAGTGCCAAAGAAGCACAAGATGTAATTATGGAAGTTGTTTTCCCAAACGAAGTGGGAGCCAGAATTCTAACATCGGAATCACAACTAACAATAACCAAAGAGAAAAAGGAAGAACTTCAGGACTGCAAAATTGCTCCCTTGATGGTAGCATACATGCTAGAAAGAGAATTGGTCCGAAAAACAAGGTTCCTCCCAGTAGCAGGAGGAACAAGCAGTGTATACATTGAAGTGCTGCATCTGACTCAAGGAACATGCTGGGAGCAAATGTACACTCCAGGAGGAGAAGTTAGAAATGATGATATTGATCAAAGTTTAATTATTGCAGCACGGAACATAGTGAGAAGAGCGACGGTATCAGCAGATCCACTAGCATCCCTACTGGAAATGTGCCACAGTACACAGATTGGTGGGATAAGGATGGTAGACATCCTTAAACAGAATCCAACTGAGGAACAAGCTGTGGATATATGCAAAGCAGCAATGGGATTGAGAATTAGCTCATCATTCAGCTTTGGTGGATTCACCTTCAAAAGAACAAGTGGATCATCAGTCAAGAGAGAAGAAGAAATGCTTACAGGCAACCTCCAAACATTGAAAATAAGAGTACATGAGGGCTATGAAGAATTCACAATGGTCGGAAGAAGAGCAACAGCCATTCTCAGAAAGGCAACCAGAAGATTGATTCAATTGATAGTAAGTGGGAGAGATGAACAATCAATTGCTGAAGCAGTAATTGTAGCCATGGTGTTTTCGCAAGAAGATTGCATGATAAAAGCAGTTCGAGGTGATTTGAACTTTGTTAATAGAGCAAATCAGCGTTTGAACCCCATGCATCAACTCTTGAGGCATTTCCAAAAAGATGCAAAAGTGCTTTTCCAAAACTGGGGAATTGAACCCATCGATAATGTAATGGGGATGATTGGAATATTGCCTGACATGACCCCAAGCACCGAGATGTCATTGAGAGGAGTGAGAGTCAGCAAGATGGGAGTGGATGAGTACTCCAGCACTGAGAGAGTGGTGGTGAGCATTGACCGTTTTTTAAGAGTTCGGGATCAAAGGGGAAACATACTACTGTCTCCTGAAGAAGTCAGTGAAACACAAGGAACGGAAAAGCTGACAATAATTTATTCGTCATCAATGATGTGGGAGATTAATGGTCCCGAATCAGTGTTAGTCAATACTTATCAATGGATCATCAGGAACTGGGAAATTGTAAAAATCCAGTGGTCACAGGACCCCACAATGCTATACAATAAGATAGAATTTGAGCCATTCCAATCCCTGGTCCCTAGGGCCACCAGAAGCCAATACAGCGGTTTCGTAAGAACCCTGTTTCAGCAAATGCGGGATGTACTTGGAACATTTGATACTGCTCAGATAATAAAACTCCTCCCTTTTGCCGCTGCTCCTCCGGAACAGAGTAGGATGCAGTTCTCTTCTTTAACTGTTAATGTAAGAGGTTCTGGAATGAGAATACTTGTAAGAGGCAATTCCCCAGTGTTCAACTACAATAGAACCACTAAACGGCTCACAATCCTCGGAAAGGATGCAGGTGCGCTTACTGAGGACCCAGATGAAGGTACAACTGGAATAGAATCTGCTGTTCTAAGAGGGTTTCTCATTTTGGGTAGAGAAAACAAGAGATATGGCCCAGCACTAAGCATCAATGAACTAAGCAAGCTTGCAAAAGGGGAGAAAGCCAATGTACTAATTGGGCAAGGGGACGTAGTGTTGGTAATGAAACGGAAACGTGACTCTAGCATACTTACTGACAGCCAGACAGCGACCAAAAGGGTTCGGATGGCCATCAATTAGATGGATGTCAATCCGACTCTACTTTTCTTAAAGGTGCCAGCGCAAAATGCTATAAGCACAACATTCCCTTATACTGGAGATCCTCCCTACAGTCATGGAACAGGGACAGGATACACCATGGATACTGTCAACAGAACACACCAATATTCAGAAAAAGGGAAATGGACAACAAACACTGAGATTGGAGCACCACAACTTAATCCAATCGATGGACCACTTCCTGAAGACAATGAACCAAGTGGATACGCCCAAACAGATTGTGTATTGGAAGCAATGGCTTTACTTGAAGAATCCCATCCCGGAATCTTTGAAAATTCGTGTCTTGAAACAATGGAGGTGGTACAGCAGACAAGAGTGGACAAACTAACACAAGGCCGACAAACTTATGATTGGACCTTGAACAGGAATCAACCTGCTGCAACAGCACTTGCTAATACGATTGAAGTATTCAGATCAAATGGTCTGACTTCCAATGAGTCGGGGAGATTGATGGACTTCCTCAAAGATGTCATGGAGTCCATGAACAAGGAAGAAATGGAAATAACAACACACTTCCAACGGAAGAGAAGAGTAAGAGACAACATGACAAAGCGAATGATAACACAGAGAACCATAGGGAAGAAAAAACAACGATTAAACAGAAAGAGCTACCTAATTAGAACATTGACCCTAAACACAATGACCAAGGACGCTGAGAGAGGGAAATTGAAACGACGAGCAATCGCTACCCCAGGGATGCAGATAAGAGGGTTTGTATATTTTGTTGAAACACTAGCCCGAAGAATATGTGAAAAGCTTGAACAATCAGGATTGCCAGTTGGCGGTAATGAGAAAAAGGCAAAACTGGCTAATGTCGTCAGAAAAATGATGACTAATTCCCAAGACACTGAACTCTCATTCACCATCACTGGGGACAATACCAAATGGAATGAAAATCAGAACCCACGCATATTCCTGGCAATGATCACATACATAACTAGAAACCAGCCAGAATGGTTCAGAAATGTTCTAAGCATTGCACCGATTATGTTCTCAAATAAAATGGCAAGACTGGGGAAAGGATACATGTTCGAAAGCAAAAGTATGAAATTGAGAACTCAAATACCAGCAGAAATGCTAGCAAGCATTGACCTAAAATATTTCAATGATTCAACAAAAAAGAAAATTGAAAAGATACGACCACTTCTGGTTGACGGGACTGCTTCACTAAGTCCTGGAATGATGATGGGAATGTTCAACATGTTGAGCACTGTGCTGGGTGTATCCATATTAAACCTGGGCCAGAGGAAATACACAAAGACCACATACTGGTGGGACGGTCTGCAATCATCCGATGACTTTGCGTTAATAGTGAATGCACCTAATCATGAGGGGATACAAGCTGGAGTAGACAGATTCTATAGAACTTGCAAACTGGTCGGGATCAACATGAGCAAGAAGAAGTCCTACATAAATAGAACTGGAACATTCGAATTCACAAGCTTTTTCTACCGATATGGTTTTGTAGCCAATTTCAGCATGGAACTACCCAGTTTTGGAGTTTCCGGAATAAATGAGTCTGCAGACATGAGCATTGGAGTGACAGTTATCAAAAACAACATGATAAATAATGATCTCGGCCCTGCCACTGCACAGATGGCACTCCAACTCTTCATTAAGGATTATCGGTACACATACCGATGTCATAGAGGCGATACCCAGATACAAACCAGAAGATCTTTTGAGTTGAAAAAACTATGGGAACAGACTCAATCAAAGACTGGTCTACTGGTATCAGATGGGGGTCCAAACCTATATAACATCAGAAACCTACACATCCCGGAAGTCTGTTTAAAATGGGAGCTAATGGATGAAGATTATAGGGGGAGGCTATGCAATCCATTGAATCCTTTTGTTAGTCACAAAGAAATTGAATCAGTCAACAGTGCAATAGTAATGCCTGCGCATGGCCCTGCCAAAAGCATGGAGTATGATGCTGTTGCAACAACACATTCTTGGATCCCCAAGAGGAACCGGTCCATATTGAACACAAGCCAAAGGGGAATACTCGAAGATGAGCAGATGTATCAAAAATGCTGCAACCTGTTTGAAAAATTCTTCCCCAGCAGCTCATACAGAAGACCGGTCGGAATTTCTAGTATGGCTGAGGCCATGGTATCCAGGGCCCGCATTGATGCACGAATTGACTTCGAATCTGGACGGATAAAGAAAGATGAGTTCGCTGAGATCATGAAGATCTGTTCCACCATTGAAGAGCTCGGACGGCAAAAATAGATGGAAGACTTTGTGCGACAGTGCTTCAATCCAATGATCGTCGAGCTTGCGGAAAAGGCAATGAAAGAATATGGAGAGGACCCAAAAATCGAAACAAACAAATTTGCAGCAATATGCACTCACTTGGAAGTCTGTTTCATGTACTCGGATTTCCACTTTATTAATGAACTAGGTAAATCAGTGGTCATAGAGTCTGGTGACCCAAATGCTCTTTTGAAACACAGATTTGAAATTATTGAAGGGAGAGACCGAACAATGGCATGGACAGTAGTAAACAGCATCTGCAACACCACAAGAGCTGAAAAACCTAAATTTCTTCCAGACTTATACGACTATAAGGAGAACAGATTTGTTGAAATTGGTGTGACAAGGAGAGAAGTTCACATATACTACCTGGAGAAGGCCAACAAAATAAAGTCTGAAAAGACACACATCCACATTTTCTCATTTACAGGGGAAGAAATGGCTACGAAAGCGGACTACACTCTTGATGAAGAGAGTAGAGCCAGAATAAAGACCAGGCTATTCACTATAAGACAAGAAATGGCCAGTAGGGGCCTCTGGGATTCCTTTCGTCAGTCCGAGAGAGGCGAAGAGACAATTGAAGAAAGATTTGAAATCACAGGGACGATGCGYAAGCTTGCCAATTACAGTCTCCCACCGAACTTCTCCAGCCTTGGAAATTTTAGAGTCTATGTGGATGGATTCAAGCCGAATGGATGCATTGAGAGTAAGCTTTCTCAAATGTCCAAAGAAGTAAATGCCAGAATTGAATCATTTTCAAAGACAACACCCCGACCACTCAAAATGCCAGGTGGTCCACCCTGCCATCAGCGATCTAAATTCTTGCTAATGGATGCTCTGAAACTGAGCATTGAGGACCCAAGTCACGAGGGAGAGGGAATACCACTATATGATGCAATCAAATGCATGAAAACTTTCTTTGGATGGAAAGAACCCAGTATTGTTAAACCACATGAAAAAGGCATAAACCCGAACTATATCCAAACTTGGAAGCAAGTATTAGAAGAAATACAAGACATTGAGAACGAAGAAAGGATCCCCAAGACCAAGAATATGAAAAAAACAAGCCAATTGAGATGGGCACTAGGTGAAAATATGGCACCAGAGAAAGTGGATTTTGAGGATTGTAAAGACATCAGTGATCTAAAACAGTATGACAGTGATGAACCAGAAACAAGGTCTCTTGCAAGTTGGATTCAAAATGAGTTCAACAAAGCTTGTGAGCTGACAGATTCAAGCTGGATAGAGCTCGATGAAATTGGGGAGGATGTCGCCCCAATAGAATACATTGCGAGCATGAGGAGAAATTATTTTACCGCTGAGATTTCCCATTGTAGAGCAACAGAATATATAATGAAAGGAGTGTACATCAACACCGCTCTACTCAATGCATCCTGTGCTGCGATGGATGAATTTCAATTAATTCCGATGATAAGTAAATGCAGGACCAAAGAAGGGAGAAGGAAAACAAATTTATATGGATTCATAGTAAAGGGAAGGTCCCATTTAAGAAATGATACTGACGTGGTGAACTTTGTAAGTATGGAATTTTCTCTTACTGATCCAAGATTTGAGCCGCACAAATGGGAAAAATACTGCGTTCTAGAGATTGGAGACATGCTTCTAAGAACTGCTGTAGGTCAAGTGTCAAGACCCATGTTTTTGTATGTGAGGACAAATGGGACCTCTAAAATTAAAATGAAATGGGGAATGGAAATGAGGCGCTGCCTCCTTCAGTCTCTGCAACAGATTGAAAGCATGATCGAAGCTGAGTCCTCAGTCAAAGAAAAGGACATGACCAAAGAATTTTTTGAGAACAAATCAGAAACATGGCCTATAGGAGAGTCCCCCAAAGGAGTGGAAGAGGGCTCGATCGGAAAGGTTTGCAGGACCTTATTAGCAAAATCTGTGTTTAACAGTTTGTATGCATCTCCACAATTGGAAGGATTTTCAGCTGAATCTAGGAAATTACTTCTCATTGTTCAGGCTCTTAGGGATAACCTGGAACCTGGAACCTTTGATATTGGGGGATTATATGAATCAATTGAGGAGTGCCTGATTAATGATCCCTGGGTTTTGCTTAATGCATCTTGGTTCAACTCCTTCCTTACACATGCACTGAAGTAGATGACGATAACCATTATTTTGATACTACTGACCCATTGGGCTTACAGTCAAAACCCAATAAATGACAACAACACAGCCACATTGTGTCTAGGACACCATGCAGTAGCAAATGGAACATTGGTAAAAACAATAAGTGATGATCAAATTGAGGTGACAAATGCTACAGAATTAGTTCAGAGCATTCCAATGGGGAAAATATGCAACAATTCGTATAGAATTCTAGATGGAAAGGATTGCACATTAATAGATGCAATGCTAGGAGATCCCCACTGTGACGCCTTTCAGTATGAGAATTGGGACCTCTTTATAGAAAGAAGCAGCGCCTTCAGCAATTGCTACCCATATGACATCCCTAACTATGCATCGCTCCGATCCATTGTAGCATCCTCAGGAACATTGGAATTCACAGCAGAGGGATTCACATGGACAGGTGTCACTCAAAACGGAAGAAGCGGATCCTGCAAAAGGGGATCAGCCGATAGTTTCTTTAGCCGACTGAATTGGCTAACAAAATCCGGAAGCTCTTACCCCATACTGAATGTGACAATGCCTAACAACAAAAACTTCGACAAGCTATACATCTGGGGGATCCATCACCCGAGCTCAACTCAAGAGCAGACAAAATTGTATATCCAGGAATCAGGGCGAGTAACAGTCTCAACAAAAAGAAGTCAACAAACAATAATCCCTAACATTGGGTCTAGACCATGGATCAGAGGTCAATCAGGTAGGATAAGCATATACTGGACCATTGTAAAACCTGGAGATATTCTAATGATAAACAGTAATGGCAACTTAGTTGCACCGCGGGGATACTTTAAATTGAAAACAGGGAAAAGCTCTGTAATGAGATCAGACGTACCCATAGACATTTGTGTGTCTGAATGTATTACACCAAATGGAAGCATCTCCAACGACAAGCCATTCCAAAATGTGAACAAAGTTACATATGGAAAATGTCCCAAGTATATCAGACAAAACACTTTAAAGCTGGCCACTGGGATGAGGAATGTACCAGAAAAGCAAATCAGAGGAATCTTCGGGGCAATAGCGGGATTCATCGAAAACGGCTGGGAAGGAATGGTTGATGGATGGTATGGGTTCCGATACCAAAACTCTGAAGGAACAGGGCAAGCTGCAGATCTAAAGAGCACTCAAACAGCCATCGACCAGATCAATGGAAAGTTAAACAGAGTGATTGAAAGAACAAATGAGAAATTCCATCAAATAGAGAAGGAATTCTCAGAAGTAGAAGGAAGAATTCAGGACTTGGAGAAATATGTAGAAGACACCAAAATAGACCTATGGTCCTACAATGCAGAATTGCTGGTGGCTCTAGAAAATCAACATACAATTGACTTAACAGATGCAGAAATGAATAAATTGTTTGAGAGAACTAGACGCCTGTTAAGAGAAAACGCAGAAGACATGGGAGGTGGATGTTTCAAGATTTACCACAAATGTAATAATGCATGCATTGGATCAATAAGAAATGGGACATATGACCATTACATATACAGAGATGAAGCATTAAACAACCGATTTCAGATCAAAGGTGTAGAGTTGAAATCAGGCTACAAAGATTGGATACTCTGGATTTCATTCGCCATATCATGCTTCTTAATTTGCGTTGTTCTATTGGGTTTTATTATGTGGGCTTGCCAAAAAGGCAACATCAGATGCAACATTTGCATTATGGCGTCTCAAGGCACCAAACGATCCTATGAACAGATGGAAACTGATGGGGAACGCCAGAATGCAACTGAAATCAGAGCATCTGTCGGAAGGATGGTGGGAGGAATTGGCCGGTTTTATGTTCAGATGTGTACTGAGCTTAAACTAAACGACCATGAAGGGCGACTGATTCAGAACAGCATAACAATAGAAAGGATGGTGCTTTCGGCATTCGACGAAAGAAGAAACAAGTATCTCGAGGAGCATCCCAGTGCTGGGAAAGACCCTAAGAAAACAGGAGGCCCTATATACAAAAGGAAAGATGGGAAATGGATGAGGGAACTCATCCTCCATGATAAAGAAGAAATCATGAGAATCTGGCGTCAGGCCAACAATGGTGAAGACGCTACTGCTGGTCTTACTCATATGATGATCTGGCACTCCAATCTCAATGACACCACATACCAAAGAACAAGGGCTCTTGTTCGAACTGGGATGGATCCCAGAATGTGCTCTCTGATGCAAGGCTCAACCCTCCCACGGAGATCTGGAGCAGCTGGTGCTGCAGTAAAAGGTGTTGGAACAATGGTAATGGAACTCATCAGAATGATCAAACGCGGAATAAATGATCGGAATTTCTGGAGAGGTGAAAATGGTCGAAGAACCAGAATTGCTTATGAAAGAATGTGCAATATCCTCAAAGGGAAATTCCAGACAGCAGCACAACGAGCTATGATGGACCAGGTGAGAGAAGGCCGCAATCCTGGAAACGCTGAGATTGAGGATCTCATTTTCTTGGCACGATCAGCACTTATTTTGAGAGGATCAGTAGCCCATAAATCATGCCTACCTGCCTGTGTTTATGGCCTTGCAGTAACCAGTGGATATGACTTTGAGAAGGAAGGATACTCTCTGGTTGGAATTGATCCTTTCAAACTACTCCAGAACAGCCAGATTTTCAGTCTAATCAGACCAAAAGAAAACCCAGCACACAAGAGCCAGTTGGTGTGGATGGCATGCCATTCTGCAGCATTTGAAGACCTAAGAGTTTTAAATTTCATTAGAGGAACCAAAGTAATCCCAAGAGGACAGTTAACAACCAGAGGAGTTCAAATAGCTTCAAATGAAAACATGGAGACAATAGACTCTAGCACACTTGAACTGAGAAGCAAGTATTGGGCAATAAGGACCAGAAGCGGAGGAAACACCAGTCAACAGAGAGCATCTGCAGGACAGATAAGTGTGCAACCTACTTTCTCAGTACAGAGAAACCTTCCTTTTGAAAGAGCAACCATCATGGCTGCATTCATTGGTAACACCGAAGGAAGGACTTCCGACATGAGAACAGAAATCATAAGGATGATGGAAAATGCCAAATCAGAAGATGTGTCTTTCCAGGGGCGGGGAGTCTTCGAGCTCTCGGACGAAAAGGCAACGAACCCGATCGTGCCTTCTTTTGACATGAGCAATGAAGGGTCTTATTTCTTCGGAGACAATGCTGAGGAGTTTGACAGTTGAATGAATCCAAATCAAAAGATAATAGCAATTGGATTTACATCATTGGGGATATTAATCATTAGTGTCATTCTCCATGTAGTCAGCATTATAGTAACAGTACTGGCCCTAAATAACAATAGAACAGATCTGAACTGCAAAGAGACGATCATAAGGGAGTACAATGAAACAGTAAGAGTAGAAAAAATTACTCAATGGTATAATATCAGTACAATTAAGTACATGGAGAAACCTTCAAATGAATACTATATGAACAACACTGAACCACTTTGTGAGGCCCAAGGCTTTGCACCATTTTCCAAGGATAATGGAATACGAATTGGATCGAGGGGCCATGTTTTTGTGATAAGAGAACCTTTTGTATCATGTTCGCCTTCAGAATGTAGAACCTTTTTCCTCACACAGGGCTCATTACTCAATGACAAACATTCTAACGGCACAATAAAGGACCGAAGTCCGTATAGAACTCTGATGAGTGTCAAAATAGGACAATCACCTAATGTATATCAAGCTAGGTTTGAATCAGTGGCATGGTCAGCAACAGCATGCCATGATGGAAAAAAATGGATGACGGTTGGGGTCACAGGGCCTGACAACCAAGCAATTGCAGTAGTGAACTATGGGGGTGTTCCGGTTGATATTATTAATTCATGGGCAGGGGATATTTTAAGAACCCAAGAATCGTCATGCACCTGCATCAAAGGAGATTGTTATTGGGTAATGACTGATGGGCCGGCGAATAGACAAGCCAAATATAAGATATTCAAAGCAAAAAATGGAAAAGTGATTGGACAAACTGATATAAGTTTCAATGGAGGACACATAGAGGAGTGTTCTTGTTACCCCAATGAAGGGAAGGTGGAATGCATATGCAGGGACAATTGGACTGGAACAAATAGACCAATTTTGGTAATATCTTCTGATCTATCATACACAGTTGGATATTTGTGTGCTGGCATTCCCACTGACACTCCTAGGGGAGAGGATAGTCAATTCACGGGCTCATGTACAAACCCTTTGGGAAATAAAGGATACGGTGTAAAAGGTTTCGGATTTCGACAAGGAACTGACGTATGGGCCGGAAGGACAATTAGTAGAACTTCAAGATCAGGATTCGAAATAATAAAAATCAGGAATGGTTGGACACAGAACAGTAAAGACCAAATAAGGAGGCAAGTGATTATCGATGATCCAAATTGGTCAGGATATAGCGGTTCTTTCACATTGCCGGTTGAACTAACAAAAAAAGAATGTTTGGTGCCCTGTTTCTGGGTTGAAATGATTAGGGGTAAACCTGAAGAAAAAACAATATGGACCTCTAGCAGCTCCATTGTGATGTGTGGAGTAGATCATAAAATTGCCAGTTGGTCATGGCACGATGGAGCTATTCTTCCCTTTGACATCGATAAGATGATGAGTCTTCTAACCGAGGTCGAAACGTACGTTCTCTCTATCATGCCATCAGGCCCCCTCAAAGCCGAGATCGCGCAGAGACTTGAAGATGTCTTTGCAGGGAAGAACACCGATCTTGAGGCACTCATGGAGTGGCTAAAGACAAGACCAATCCTGTCACCTCTAACTAAAGGGATTTTAGGATTTGTATTCACGCTCACCGTGCCCAGTGAGCGAGGACTGCAGCGTAGACGCTTTGTCCAAAATGCCCTTAGTGGAAACGGAGATCCAAACAACATGGACAGAGCGGTAAAACTGTACAGGAAGCTTAAAAGAGAAATAACATTCCATGGGGCAAAAGAGGTGGCACTCAGCTATTCCACCGGTGCACTAGCCAGCTGCATGGGACTCATATACAACAGAATGGGAACTGTTACAACTGAAGTGGCATTTGGCCTGGTATGTGCCACATGTGAACAGATTGCTGATTCCCAGCACCGGTCTCATAGGCAGATGGTGACAACAACCAACCCATTAATCAGACATGAAAACAGAATGGTATTAGCCAGTACCACGGCTAAAGCCATGGAACAGATGGCAGGATCAAGTGAACAGGCAGCAGAGGCCATGGAGGTTGCTAGTAGGGCTAGGCAGATGGTACAGGCAATGAGAACCATTGGGACCCATCCTAGCTCCAGTGCTGGTTTGAAAGATGATCTCCTTGAAAACTTACAGGCCTACCAGAAACGGATGGGAGTGCAAATGCAGCGATTCAAGTGATCCTCTCGTTATTGCAGCAAGTATCATTGGGATATTGCACTTGATATTGTGGATTCTTGATCGTCTTTTCTTCAAATTCATTTATCGTCGCCTTAAATACGGGATGAAAAGAGGGCCTTCTACGGAAGGAGTACCTGAGTCCATGAGGGAAGAATATCGGCAGGAACAGCAGAATGCTGTGGATGTTGACGATGGTCATTTTGTCAACATAGAGCTAGAGTAAATGGATTCCAACACTGTGTCAAGCTTCCAGGTAGACTGTTTTCTCTGGCATGTCCGCAAACGATTCGCAGACCAAGAACTGGGTGATGCCCCATTCCTTGATCGGCTTCGCCGAGACCAGAAGTCCCTAAGGGGAAGAGGCAGCACTCTTGGTCTGGACATCGAAACAGCCACTCATGCAGGAAAGCAGATAGTGAAGCAGATTCTGGAAAAGGAATCAGATGAGGCACTTAAAATGACCATTGCCTCTGTTCCTACTTCACGCTACTTAACTGATATGACTCTTGATGAGATGTCAAGAGACTGGTTCATGCTCATGCCCAAGCAAAAAGTAACAGGCTCCCTATGTATAAGAATGGACCAGGCAATCATGGATAAGAACATCATCCTTAAAGCAAACTTTAGTGTGATTTTCGAAAGGCTGGAAACACTAATACTACTTAGAGCCTTCACTGAAGAAGGAGCAGTCGTTGGCGAAATTTCACCATTACCTTCTCTTCCAGGACATACTAATGAGGATGTCAAAAATGCAATTGGGGTCCTCATCGGAGGACTTAAATGGAATGATAATACGGTTAGAATCTCTGAAACTCTACAGAGATTCGCTTGGAGAAGCAGTAATGAGATTGGGAGATCTTCATTCCCTTCAAAGCAGAAATGAAAAATGGAGAGAACAATTAAGCCAGAAATTTGAAGAAATAAGATGGTTAATTGAAGAAGTGCGACATAGATTGAAAAATACAGAAAACAGTTTTGAACAAATAACATTTATGCAAGCCTTACAACTATTGCTTGAAGTAGAGCAAGAGATAAGAACTTTCTCGTTTCAGCTTATTTAA
		</sequence>
		<sequence>
			<taxon idref="cI_56_A/equine/Shropshire/05464/2019|West_Midlands_England|2019-02-12"/>
			ATGGAGAGAATAAAAGAACTGAGAGATCTGATGTTGCAATCCCGCACCCGCGAGATACTAACCAAAACTACTGTGGACCACATGGCCATAATTAAGAAATATACATCAGGAAGACAAGAGAAGAACCCTGCACTTAGGATGAAATGGATGATGGCAATGAAATACCCAATTACAGCAGATAAGAGAGTAATGAAGATGATTCCTGAGAGAAATGAACAGGGACAAACCCTTTGGAGCAAGACGAACGATGCTGGCTCAGACCGCGTAATGGTATCACCCCTGGCAGTGACATGGTGGAATAGGAATGGACCAACAACAAGCACAATTCATTACCCAAAAGTCTACAAAACTTATTTTGAAAAGGTTGAAAGATTGAAACATGGAACCTTTGGCCCCGTTCATTTTAGGAATCAAGTCAAGATAAGACGGAGAGTTGATGTAAACCCTGGTCACGCAGACCTCAGTGCCAAAGAAGCACAAGATGTAATTATGGAAGTTGTTTTCCCAAACGAAGTGGGAGCCAGAATTCTAACATCGGAATCACAACTAACAATAACCAAAGAGAAAAAGGAAGAACTTCAGGACTGCAAAATTGCTCCCTTGATGGTAGCATACATGCTAGAAAGAGAATTGGTCCGAAAAACAAGGTTCCTCCCAGTAGCAGGAGGAACAAGCAGTGTATACATTGAAGTGCTGCATCTGACTCAAGGAACATGCTGGGAGCAAATGTACACTCCAGGAGGAGAAGTTAGAAATGATGATATTGATCAAAGTTTAATTATTGCAGCACGGAACATAGTGAGAAGAGCGACGGTATCAGCAGATCCACTAGCATCCCTACTGGAAATGTGCCACAGTACACAGATTGGTGGGATAAGGATGGTAGACATCCTTAAACAGAATCCAACTGAGGAACAAGCTGTGGATATATGCAAAGCAGCAATGGGATTGAGAATTAGCTCATCATTCAGCTTTGGTGGATTCACCTTCAAAAGAACAAGTGGATCATCAGTCAAGAGAGAAGAAGAAATGCTTACAGGCAACCTCCAAACATTGAAAATAAGAGTACATGAGGGCTATGAAGAATTCACAATGGTCGGAAGAAGAGCAACAGCCATTCTCAGAAAGGCAACCAGAAGATTGATTCAATTGATAGTAAGTGGGAGAGATGAACAATCAATTGCTGAAGCAGTAATTGTAGCCATGGTGTTTTCGCAAGAAGATTGCATGATAAAAGCAGTTCGAGGTGATTTGAACTTTGTTAATAGAGCAAATCAGCGTTTGAACCCCATGCATCAACTCTTGAGGCATTTCCAAAAAGATGCAAAAGTGCTTTTCCAAAACTGGGGAATTGAACCCATCGATAATGTAATGGGGATGATTGGAATATTGCCTGACATGACCCCAAGCACCGAGATGTCATTGAGAGGAGTGAGAGTCAGCAAGATGGGAGTGGATGAGTACTCCAGCACTGAGAGAGTGGTGGTGAGCATTGACCGTTTTTTAAGAGTTCGGGATCAAAGGGGAAACATACTACTGTCTCCTGAAGAAGTCAGTGAAACACAAGGAACGGAAAAGCTGACAATAATTTATTCGTCATCAATGATGTGGGAGATTAATGGTCCCGAATCAGTGTTAGTCAATACTTATCAATGGATCATCAGGAACTGGGAAATTGTAAAAATCCAGTGGTCACAGGACCCCACAATGCTATACAATAAGATAGAATTTGAGCCATTCCAATCCCTGGTCCCTAGGGCCACCAGAAGCCAATACAGCGGTTTCGTAAGAACCCTGTTTCAGCAAATGCGGGATGTACTTGGAACATTTGATACTGCTCAGATAATAAAACTCCTCCCTTTTGCCGCTGCTCCTCCGGAACAGAGTAGGATGCAGTTCTCTTCTTTAACTGTTAATGTAAGAGGTTCTGGAATGAGAATACTTGTAAGAGGCAATTCCCCAGTGTTCAACTACAATAGAACCACTAAACGGCTCACAATCCTCGGAAAGGATGCAGGTGCGCTTACTGAGGACCCAGATGAAGGTACAACTGGAATAGAATCTGCTGTTCTAAGAGGGTTTCTCATTTTGGGTAGAGAAAACAAGAGATATGGCCCAGCACTAAGCATCAATGAACTAAGCAAGCTTGCAAAAGGGGAGAAAGCCAATGTACTAATTGGGCAAGGGGACGTAGTGTTGGTAATGAAACGGAAACGTGACTCTAGCATACTTACTGACAGCCAGACAGCGACCAAAAGGGTTCGGATGGCCATCAATTAGATGGATGTCAATCCGACTCTACTTTTCTTAAAGGTGCCAGCGCAAAATGCTATAAGCACAACATTCCCTTATACTGGAGATCCTCCCTACAGTCATGGAACAGGGACAGGATACACCATGGATACTGTCAACAGAACACACCAATATTCAGAAAAAGGGAAATGGACAACAAACACTGAGATTGGAGCACCACAACTTAATCCAATCGATGGACCACTTCCTGAAGACAATGAACCAAGTGGATACGCCCAAACAGATTGTGTATTGGAAGCAATGGCTTTACTTGAAGAATCCCATCCCGGAATCTTTGAAAATTCGTGTCTTGAAACAATGGAGGTGGTACAGCAGACAAGAGTGGACAAACTAACACAAGGCCGACAAACTTATGATTGGACCTTGAACAGGAATCAACCTGCTGCAACAGCACTTGCTAATACGATTGAAGTATTCAGATCAAATGGTCTGACTTCCAATGAGTCGGGGAGATTGATGGACTTCCTCAAAGATGTCATGGAGTCCATGAACAAGGAAGAAATGGAAATAACAACACACTTCCAACGGAAGAGAAGAGTAAGAGACAACATGACAAAGCGAATGATAACACAGAGAACCATAGGGAAGAAAAAACAACGATTAAACAGAAAGAGCTACCTAATTAGAACATTGACCCTAAACACAATGACCAAGGACGCTGAGAGAGGGAAATTGAAACGACGAGCAATCGCTACCCCAGGGATGCAGATAAGAGGGTTTGTATATTTTGTTGAAACACTAGCCCGAAGAATATGTGAAAAGCTTGAACAATCAGGATTGCCAGTTGGCGGTAATGAGAAAAAGGCAAAACTGGCTAATGTCGTCAGAAAAATGATGACTAATTCCCAAGACACTGAACTCTCATTCACCATCACTGGGGACAATACCAAATGGAATGAAAATCAGAACCCACGCATATTCCTGGCAATGATCACATACATAACTAGAAACCAGCCAGAATGGTTCAGAAATGTTCTAAGCATTGCACCGATTATGTTCTCAAATAAAATGGCAAGACTGGGGAAAGGATACATGTTCGAAAGCAAAAGTATGAAATTGAGAACTCAAATACCAGCAGAAATGCTAGCAAGCATTGACCTAAAATATTTCAATGATTCAACAAAAAAGAAAATTGAAAAGATACGACCACTTCTGGTTGACGGGACTGCTTCACTAAGTCCTGGAATGATGATGGGAATGTTCAACATGTTGAGCACTGTGCTGGGTGTATCCATATTAAACCTGGGCCAGAGGAAATACACAAAGACCACATACTGGTGGGACGGTCTGCAATCATCCGATGACTTTGCGTTAATAGTGAATGCACCTAATCATGAGGGGATACAAGCTGGAGTAGACAGATTCTATAGAACTTGCAAACTGGTCGGGATCAACATGAGCAAGAAGAAGTCCTACATAAATAGAACTGGAACATTCGAATTCACAAGCTTTTTCTACCGATATGGTTTTGTAGCCAATTTCAGCATGGAACTACCCAGTTTTGGAGTTTCCGGAATAAATGAGTCTGCAGACATGAGCATTGGAGTGACAGTTATCAAAAACAACATGATAAATAATGATCTCGGCCCTGCCACTGCACAGATGGCACTCCAACTCTTCATTAAGGATTATCGGTACACATACCGATGTCATAGAGGCGATACCCAGATACAAACCAGAAGATCTTTTGAGTTGAAAAAACTATGGGAACAGACTCAATCAAAGACTGGTCTACTGGTATCAGATGGGGGTCCAAACCTATATAACATCAGAAACCTACACATCCCGGAAGTCTGTTTAAAATGGGAGCTAATGGATGAAGATTATAGGGGGAGGCTATGCAATCCATTGAATCCTTTTGTTAGTCACAAAGAAATTGAATCAGTCAACAGTGCAATAGTAATGCCTGCGCATGGCCCTGCCAAAAGCATGGAGTATGATGCTGTTGCAACAACACATTCTTGGATCCCCAAGAGGAACCGGTCCATATTGAACACAAGCCAAAGGGGAATACTCGAAGATGAGCAGATGTATCAAAAATGCTGCAACCTGTTTGAAAAATTCTTCCCCAGCAGCTCATACAGAAGACCGGTCGGAATTTCTAGTATGGCTGAGGCCATGGTATCCAGGGCCCGCATTGATGCACGAATTGACTTCGAATCTGGACGGATAAAGAAAGATGAGTTCGCTGAGATCATGAAGATCTGTTCCACCATTGAAGAGCTCGGACGGCAAAAATAGATGGAAGACTTTGTGCGACAGTGCTTCAATCCAATGATCGTCGAGCTTGCGGAAAAGGCAATGAAAGAATATGGAGAGGACCCAAAAATCGAAACAAACAAATTTGCAGCAATATGCACTCACTTGGAAGTCTGTTTCATGTACTCGGATTTCCACTTTATTAATGAACTAGGTAAATCAGTGGTCATAGAGTCTGGTGACCCAAATGCTCTTTTGAAACACAGATTTGAAATTATTGAAGGGAGAGACCGAACAATGGCATGGACAGTAGTAAACAGCATCTGCAACACCACAAGAGCTGAAAAACCTAAATTTCTTCCAGACTTATACGACTATAAGGAGAACAGATTTGTTGAAATTGGTGTGACAAGGAGAGAAGTTCACATATACTACCTGGAGAAGGCCAACAAAATAAAGTCTGAAAAGACACACATCCACATTTTCTCATTTACAGGGGAAGAAATGGCTACGAAAGCGGACTACACTCTTGATGAAGAGAGTAGAGCCAGAATAAAGACCAGGCTATTCACTATAAGACAAGAAATGGCCAGTAGGGGCCTCTGGGATTCCTTTCGTCAGTCCGAGAGAGGCGAAGAGACAATTGAAGAAAGATTTGAAATCACAGGGACGATGCGCAAGCTTGCCAATTACAGTCTCCCACCGAACTTCTCCAGCCTTGGAAATTTTAGAGTCTATGTGGATGGATTCAAGCCGAATGGATGCATTGAGAGTAAGCTTTCTCAAATGTCCAAAGAAGTAAATGCCAGAATTGAATCATTTTCAAAGACAACACCCCGACCACTCAAAATGCCAGGTGGTCCACCCTGCCATCAGCGATCTAAATTCTTGCTAATGGATGCTCTGAAACTGAGCATTGAGGACCCAAGTCACGAGGGAGAGGGAATACCACTATATGATGCAATCAAATGCATGAAAACTTTCTTTGGATGGAAAGAACCCAGTATTGTTAAACCACATGAAAAAGGCATAAACCCGAACTATATCCAAACTTGGAAGCAAGTATTAGAAGAAATACAAGACATTGAGAACGAAGAAAGGATCCCCAAGACCAAGAATATGAAAAAAACAAGCCAATTGAGATGGGCACTAGGTGAAAATATGGCACCAGAGAAAGTGGATTTTGAGGATTGTAAAGACATCAGTGATCTAAAACAGTATGACAGTGATGAACCAGAAACAAGGTCTCTTGCAAGTTGGATTCAAAATGAGTTCAACAAAGCTTGTGAGCTGACAGATTCAAGCTGGATAGAGCTCGATGAAATTGGGGAGGATGTCGCCCCAATAGAATACATTGCGAGCATGAGGAGAAATTATTTTACCGCTGAGATTTCCCATTGTAGAGCAACAGAATATATAATGAAAGGAGTGTACATCAACACCGCTCTACTCAATGCATCCTGTGCTGCGATGGATGAATTTCAATTAATTCCGATGATAAGTAAATGCAGGACCAAAGAAGGGAGAAGGAAAACAAATTTATATGGATTCATAGTAAAGGGAAGGTCCCATTTAAGAAATGATACTGACGTGGTGAACTTTGTAAGTATGGAATTTTCTCTTACTGATCCAAGATTTGAGCCGCACAAATGGGAAAAATACTGCGTTCTAGAGATTGGAGACATGCTTCTAAGAACTGCTGTAGGTCAAGTGTCAAGACCCATGTTTTTGTATGTGAGGACAAATGGGACCTCTAAAATTAAAATGAAATGGGGAATGGAAATGAGGCGCTGCCTCCTTCAGTCTCTGCAACAGATTGAAAGCATGATCGAAGCTGAGTCCTCAGTCAAAGAAAAGGACATGACCAAAGAATTTTTTGAGAACAAATCAGAAACATGGCCTATAGGAGAGTCCCCCAAAGGAGTGGAAGAGGGCTCGATCGGAAAGGTTTGCAGGACCTTATTAGCAAAATCTGTGTTTAACAGTTTGTATGCATCTCCACAATTGGAAGGATTTTCAGCTGAATCTAGGAAATTACTTCTCATTGTTCAGGCTCTTAGGGATAACCTGGAACCTGGAACCTTTGATATTGGGGGATTATATGAATCAATTGAGGAGTGCCTGATTAATGATCCCTGGGTTTTGCTTAATGCATCTTGGTTCAACTCCTTCCTTACACATGCACTGAAGTAGATGACGATAACCATTATTTTGATACTACTGACCCATTGGGCTTACAGTCAAAACCCAATAAATGACAACAACACAGCCACATTGTGTCTAGGACACCATGCAGTAGCAAATGGAACATTGGTAAAAACAATAAGTGATGATCAAATTGAGGTGACAAATGCTACAGAATTAGTTCAGAGCATTCCAATGGGGAAAATATGCAACAATTCGTATAGAATTCTAGATGGAAAGGATTGCACATTAATAGATGCAATGCTAGGAGATCCCCACTGTGACGCCTTTCAGTATGAGAATTGGGACCTCTTTATAGAAAGAAGCAGCGCCTTCAGCAATTGCTACCCATATGACATCCCTAACTATGCATCGCTCCGATCCATTGTAGCATCCTCAGGAACATTGGAATTCACAGCAGAGGGATTCACATGGACAGGTGTCACTCAAAACGGAAGAAGCGGATCCTGCAAAAGGGGATCAGCCGATAGTTTCTTTAGCCGACTGAATTGGCTAACAAAATCCGGAAGCTCTTACCCCATACTGAATGTGACAATGCCTAACAACAAAAACTTCGACAAGCTATACATCTGGGGGATCCATCACCCGAGCTCAACTCAAGAGCAGACAAAATTGTATATCCAGGAATCAGGGCGAGTAACAGTCTCAACAAAAAGAAGTCAACAAACAATAATCCCTAACATTGGGTCTAGACCATGGATCAGAGGTCAATCAGGTAGGATAAGCATATACTGGACCATTGTAAAACCTGGAGATATTCTAATGATAAACAGTAATGGCAACTTAGTTGCACCGCGGGGATACTTTAAATTGAAAACAGGGAAAAGCTCTGTAATGAGATCAGACGTACCCATAGACATTTGTGTGTCTGAATGTATTACACCAAATGGAAGCATCTCCAACGACAAGCCATTCCAAAATGTGAACAAAGTTACATATGGAAAATGTCCCAAGTATATCAGACAAAACACTTTAAAGCTGGCCACTGGGATGAGGAATGTACCAGAAAAGCAAATCAGAGGAATCTTCGGGGCAATAGCGGGATTCATCGAAAACGGCTGGGAAGGAATGGTTGATGGATGGTATGGGTTCCGATACCAAAACTCTGAAGGAACAGGGCAAGCTGCAGATCTAAAGAGCACTCAAACAGCCATCGACCAGATCAATGGAAAGTTAAACAGAGTGATTGAAAGAACAAATGAGAAATTCCATCAAATAGAGAAGGAATTCTCAGAAGTAGAAGGAAGAATTCAGGACTTGGAGAAATATGTAGAAGACACCAAAATAGACCTATGGTCCTACAATGCAGAATTGCTGGTGGCTCTAGAAAATCAACATACAATTGACTTAACAGATGCAGAAATGAATAAATTGTTTGAGAGAACTAGACGCCTGTTAAGAGAAAACGCAGAAGACATGGGAGGTGGATGTTTCAAGATTTACCACAAATGTAATAATGCATGCATTGGATCAATAAGAAATGGGACATATGACCATTACATATACAGAGATGAAGCATTAAACAACCGATTTCAGATCAAAGGTGTAGAGTTGAAATCAGGCTACAAAGATTGGATACTCTGGATTTCATTCGCCATATCATGCTTCTTAATTTGCGTTGTTCTATTGGGTTTTATTATGTGGGCTTGCCAAAAAGGCAACATCAGATGCAACATTTGCATTATGGCGTCTCAAGGCACCAAACGATCCTATGAACAGATGGAAACTGATGGGGAACGCCAGAATGCAACTGAAATCAGAGCATCTGTCGGAAGGATGGTGGGAGGAATTGGCCGGTTTTATGTTCAGATGTGTACTGAGCTTAAACTAAACGACCATGAAGGGCGACTGATTCAGAACAGCATAACAATAGAAAGGATGGTGCTTTCGGCATTCGACGAAAGAAGAAACAAGTATCTCGAGGAGCATCCCAGTGCTGGGAAAGACCCTAAGAAAACAGGAGGCCCTATATACAGAAGGAAAGATGGGAAATGGATGAGGGAACTCATCCTCCATGATAAAGAAGAAATCATGAGAATCTGGCGTCAGGCCAACAATGGTGAAGACGCTACTGCTGGTCTTACTCATATGATGATCTGGCACTCCAATCTCAATGACACCACATACCAAAGAACAAGGGCTCTTGTTCGAACTGGGATGGATCCCAGAATGTGCTCTCTGATGCAAGGCTCAACCCTCCCACGGAGATCTGGAGCAGCTGGTGCTGCAGTAAAAGGTGTTGGAACAATGGTAATGGAACTCATCAGAATGATCAAACGCGGAATAAATGATCGGAATTTCTGGAGAGGTGAAAATGGTCGAAGAACCAGAATTGCTTATGAAAGAATGTGCAATATCCTCAAAGGGAAATTCCAGACAGCAGCACAACGAGCTATGATGGACCAGGTGAGAGAAGGCCGCAATCCTGGAAACGCTGAGATTGAGGATCTCATTTTCTTGGCACGATCAGCACTTATTTTGAGAGGATCAGTAGCCCATAAATCATGCCTACCTGCCTGTGTTTATGGCCTTGCAGTAACCAGTGGATATGACTTTGAGAAGGAAGGATACTCTCTGGTTGGAATTGATCCTTTCAAACTACTCCAGAACAGCCAGATTTTCAGTCTAATCAGACCAAAAGAAAACCCAGCACACAAGAGCCAGTTGGTGTGGATGGCATGCCATTCTGCAGCATTTGAAGACCTAAGAGTTTTAAATTTCATTAGAGGAACCAAAGTAATCCCAAGAGGACAGTTAACAACCAGAGGAGTTCAAATAGCTTCAAATGAAAACATGGAGACAATAGACTCTAGCACACTTGAACTGAGAAGCAAGTATTGGGCAATAAGGACCAGAAGCGGAGGAAACACCAGTCAACAGAGAGCATCTGCAGGACAGATAAGTGTGCAACCTACTTTCTCAGTACAGAGAAACCTTCCTTTTGAAAGAGCAACCATCATGGCTGCATTCATTGGTAACACCGAAGGAAGGACTTCCGACATGAGAACAGAAATCATAAGGATGATGGAAAATGCCAAATCAGAAGATGTGTCTTTCCAGGGGCGGGGAGTCTTCGAGCTCTCGGACGAAAAGGCAACGAACCCGATCGTGCCTTCTTTTGACATGAGCAATGAAGGGTCTTATTTCTTCGGAGACAATGCTGAGGAGTTTGACAGTTGAATGAATCCAAATCAAAAGATAATAGCAATTGGATTTACATCATTGGGGATATTAATCATTAGTGTCATTCTCCATGTAGTCAGCATTATAGTAACAGTACTGGCCCTAAATAACAATAGAACAGATCTGAACTGCAAAGAGACGATCATAAGGGAGTACAATGAAACAGTAAGAGTAGAAAAAATTACTCAATGGTATAATATCAGTACAATTAAGTACATGGAGAAACCTTCAAATGAATACTATATGAACAACACTGAACCACTTTGTGAGGCCCAAGGCTTTGCACCATTTTCCAAGGATAATGGAATACGAATTGGATCGAGGGGCCATGTTTTTGTGATAAGAGAACCTTTTGTATCATGTTCGCCTTCAGAATGTAGAACCTTTTTCCTCACACAGGGCTCATTACTCAATGACAAACATTCTAACGGCACAATAAAGGACCGAAGTCCGTATAGAACTCTGATGAGTGTCAAAATAGGACAATCACCTAATGTATATCAAGCTAGGTTTGAATCAGTGGCATGGTCAGCAACAGCATGCCATGATGGAAAAAAATGGATGACGGTTGGGGTCACAGGGCCTGACAACCAAGCAATTGCAGTAGTGAACTATGGGGGTGTTCCGGTTGATATTATTAATTCATGGGCAGGGGATATTTTAAGAACCCAAGAATCGTCATGCACCTGCATCAAAGGAGATTGTTATTGGGTAATGACTGATGGGCCGGCGAATAGACAAGCCAAATATAAGATATTCAAAGCAAAAAATGGAAAAGTGATTGGACAAACTGATATAAGTTTCAATGGAGGACACATAGAGGAGTGTTCTTGTTACCCCAATGAAGGGAAGGTGGAATGCATATGCAGGGACAATTGGACTGGAACAAATAGACCAATTTTGGTAATATCTTCTGATCTATCATACACAGTTGGATATTTGTGTGCTGGCATTCCCACTGACACTCCTAGGGGAGAGGATAGTCAATTCACGGGCTCATGTACAAACCCTTTGGGAAATAAAGGATACGGTGTAAAAGGTTTCGGATTTCGACAAGGAACTGACGTATGGGCCGGAAGGACAATTAGTAGAACTTCAAGATCAGGATTCGAAATAATAAAAATCAGGAATGGTTGGACACAGAACAGTAAAGACCAAATAAGGAGGCAAGTGATTATCGATGATCCAAATTGGTCAGGATATAGCGGTTCTTTCACATTGCCGGTTGAACTAACAAAAAAAGAATGTTTGGTGCCCTGTTTCTGGGTTGAAATGATTAGGGGTAAACCTGAAGAAAAAACAATATGGACCTCTAGCAGCTCCATTGTGATGTGTGGAGTAGATCATAAAATTGCCAGTTGGTCATGGCACGATGGAGCTATTCTTCCCTTTGACATCGATAAGATGATGAGTCTTCTAACCGAGGTCGAAACGTACGTTCTCTCTATCATGCCATCAGGCCCCCTCAAAGCCGAGATCGCGCAGAGACTTGAAGATGTCTTTGCAGGGAAGAACACCGATCTTGAGGCACTCATGGAGTGGCTAAAGACAAGACCAATCCTGTCACCTCTAACTAAAGGGATTTTAGGATTTGTATTCACGCTCACCGTGCCCAGTGAGCGAGGACTGCAGCGTAGACGCTTTGTCCAAAATGCCCTTAGTGGAAACGGAGATCCAAACAACATGGACAGAGCGGTAAAACTGTACAGGAAGCTTAAAAGAGAAATAACATTCCATGGGGCAAAAGAGGTGGCACTCAGCTATTCCACCGGTGCACTAGCCAGCTGCATGGGACTCATATACAACAGAATGGGAACTGTTACAACTGAAGTGGCATTTGGCCTGGTATGTGCCACATGTGAACAGATTGCTGATTCCCAGCACCGGTCTCATAGGCAGATGGTGACAACAACCAACCCATTAATCAGACATGAAAACAGAATGGTATTAGCCAGTACCACGGCTAAAGCCATGGAACAGATGGCAGGATCAAGTGAACAGGCAGCAGAGGCCATGGAGGTTGCTAGTAGGGCTAGGCAGATGGTACAGGCAATGAGAACCATTGGGACCCATCCTAGCTCCAGTGCTGGTTTGAAAGATGATCTCCTTGAAAACTTACAGGCCTACCAGAAACGGATGGGAGTGCAAATGCAGCGATTCAAGTGATCCTCTCGTTATTGCAGCAAGTATCATTGGGATATTGCACTTGATATTGTGGATTCTTGATCGTCTTTTCTTCAAATTCATTTATCGTCGCCTTAAATACGGGATGAAAAGAGGGCCTTCTACGGAAGGAGTACCTGAGTCCATGAGGGAAGAATATCGGCAGGAACAGCAGAATGCTGTGGATGTTGACGATGGTCATTTTGTCAACATAGAGCTAGAGTAAATGGATTCCAACACTGTGTCAAGCTTCCAGGTAGACTGTTTTCTCTGGCATGTCCGCAAACGATTCGCAGACCAAGAACTGGGTGATGCCCCATTCCTTGATCGGCTTCGCCGAGACCAGAAGTCCCTAAGGGGAAGAGGCAGCACTCTTGGTCTGGACATCGAAACAGCCACTCATGCAGGAAAGCAGATAGTGAAGCAGATTCTGGAAAAGGAATCAGATGAGGCACTTAAAATGACCATTGCCTCTGTTCCTACTTCACGCTACTTAACTGATATGACTCTTGATGAGATGTCAAGAGACTGGTTCATGCTCATGCCCAAGCAAAAAGTAACAGGCTCCCTATGTATAAGAATGGACCAGGCAATCATGGATAAGAACATCATCCTTAAAGCAAACTTTAGTGTGATTTTCGAAAGGCTGGAAACACTAATACTACTTAGAGCCTTCACTGAAGAAGGAGCAGTCGTTGGCGAAATTTCACCATTACCTTCTCTTCCAGGACATACTAATGAGGATGTCAAAAATGCAATTGGGGTCCTCATCGGAGGACTTAAATGGAATGATAATACGGTTAGAATCTCTGAAACTCTACAGAGATTCGCTTGGAGAAGCAGTAATGAGATTGGGAGATCTTCATTCCCTTCAAAGCAGAAATGAAAAATGGAGAGAACAATTAAGCCAGAAATTTGAAGAAATAAGATGGTTAATTGAAGAAGTGCGACATAGATTGAAAAATACAGAAAACAGTTTTGAACAAATAACATTTATGCAAGCCTTACAACTATTGCTTGAAGTAGAGCAAGAGATAAGAACTTTCTCGTTTCAGCTTATTTAA
		</sequence>
		<sequence>
			<taxon idref="cI_56_A/equine/Shropshire/05465/2019|West_Midlands_England|2019-02-12"/>
			ATGGAGAGAATAAAAGAACTGAGAGATCTGATGTTGCAATCCCGCACCCGCGAGATACTAACCAAAACTACTGTGGACCACATGGCCATAATTAAGAAATATACATCAGGAAGACAAGAGAAGAACCCTGCACTTAGGATGAAATGGATGATGGCAATGAAATACCCAATTACAGCAGATAAGAGAGTAATGAAGATGATTCCTGAGAGAAATGAACAGGGACAAACCCTTTGGAGCAAGACGAACGATGCTGGCTCAGACCGCGTAATGGTATCACCCCTGGCAGTGACATGGTGGAATAGGAATGGACCAACAACAAGCACAATTCATTACCCAAAAGTCTACAAAACTTATTTTGAAAAGGTTGAAAGATTGAAACATGGAACCTTTGGCCCCGTTCATTTTAGGAATCAAGTCAAGATAAGACGGAGAGTTGATGTAAACCCTGGTCACGCAGACCTCAGTGCCAAAGAAGCACAAGATGTAATTATGGAAGTTGTTTTCCCAAACGAAGTGGGAGCCAGAATTCTAACATCGGAATCACAACTAACAATAACCAAAGAGAAAAAGGAAGAACTTCAGGACTGCAAAATTGCTCCCTTGATGGTAGCATACATGCTAGAAAGAGAATTGGTCCGAAAAACAAGGTTCCTCCCAGTAGCAGGAGGAACAAGCAGTGTATACATTGAAGTGCTGCATCTGACTCAAGGAACATGCTGGGAGCAAATGTACACTCCAGGAGGAGAAGTTAGAAATGATGATATTGATCAAAGTTTAATTATTGCAGCACGGAACATAGTGAGAAGAGCGACGGTATCAGCAGATCCACTAGCATCCCTACTGGAAATGTGCCACAGTACACAGATTGGTGGGATAAGGATGGTAGACATCCTTAAACAGAATCCAACTGAGGAACAAGCTGTGGATATATGCAAAGCAGCAATGGGATTGAGAATTAGCTCATCATTCAGCTTTGGTGGATTCACCTTCAAAAGAACAAGTGGATCATCAGTCAAGAGAGAAGAAGAAATGCTTACAGGCAACCTCCAAACATTGAAAATAAGAGTACATGAGGGCTATGAAGAATTCACAATGGTCGGAAGAAGAGCAACAGCCATTCTCAGAAAGGCAACCAGAAGATTGATTCAATTGATAGTAAGTGGGAGAGATGAACAATCAATTGCTGAAGCAGTAATTGTAGCCATGGTGTTTTCGCAAGAAGATTGCATGATAAAAGCAGTTCGAGGTGATTTGAACTTTGTTAATAGAGCAAATCAGCGTTTGAACCCCATGCATCAACTCTTGAGGCATTTCCAAAAAGATGCAAAAGTGCTTTTCCAAAACTGGGGAATTGAACCCATCGATAATGTAATGGGGATGATTGGAATATTGCCTGACATGACCCCAAGCACCGAGATGTCATTGAGAGGAGTGAGAGTCAGCAAGATGGGAGTGGATGAGTACTCCAGCACTGAGAGAGTGGTGGTGAGCATTGACCGTTTTTTAAGAGTTCGGGATCAAAGGGGAAACATACTACTGTCTCCTGAAGAAGTCAGTGAAACACAAGGAACGGAAAAGCTGACAATAATTTATTCGTCATCAATGATGTGGGAGATTAATGGTCCCGAATCAGTGTTAGTCAATACTTATCAATGGATCATCAGGAACTGGGAAATTGTAAAAATCCAGTGGTCACAGGACCCCACAATGCTATACAATAAGATAGAATTTGAGCCATTCCAATCCCTGGTCCCTAGGGCCACCAGAAGCCAATACAGCGGTTTCGTAAGAACCCTGTTTCAGCAAATGCGGGATGTACTTGGAACATTTGATACTGCTCAGATAATAAAACTCCTCCCTTTTGCCGCTGCTCCTCCGGAACAGAGTAGGATGCAGTTCTCTTCTTTAACTGTTAATGTAAGAGGTTCTGGAATGAGAATACTTGTAAGAGGCAATTCCCCAGTGTTCAACTACAATAGAACCACTAAACGGCTCACAATCCTCGGAAAGGATGCAGGTGCGCTTACTGAGGACCCAGATGAAGGTACAACTGGAATAGAATCTGCTGTTCTAAGAGGGTTTCTCATTTTGGGTAGAGAAAACAAGAGATATGGCCCAGCACTAAGCATCAATGAACTAAGCAAGCTTGCAAAAGGGGAGAAAGCCAATGTACTAATTGGGCAAGGGGACGTAGTGTTGGTAATGAAACGGAAACGTGACTCTAGCATACTTACTGACAGCCAGACAGCGACCAAAAGGGTTCGGATGGCCATCAATTAGATGGATGTCAATCCGACTCTACTTTTCTTAAAGGTGCCAGCGCAAAATGCTATAAGCACAACATTCCCTTATACTGGAGATCCTCCCTACAGTCATGGAACAGGGACAGGATACACCATGGATACTGTCAACAGAACACACCAATATTCAGAAAAAGGGAAATGGACAACAAACACTGAGATTGGAGCACCACAACTTAATCCAATCGATGGACCACTTCCTGAAGACAATGAACCAAGTGGATACGCCCAAACAGATTGTGTATTGGAAGCAATGGCTTTACTTGAAGAATCCCATCCCGGAATCTTTGAAAATTCGTGTCTTGAAACAATGGAGGTGGTACAGCAGACAAGAGTGGACAAACTAACACAAGGCCGACAAACTTATGATTGGACCTTGAACAGGAATCAACCTGCTGCAACAGCACTTGCTAATACGATTGAAGTATTCAGATCAAATGGTCTGACTTCCAATGAGTCGGGGAGATTGATGGACTTCCTCAAAGATGTCATGGAGTCCATGAACAAGGAAGAAATGGAAATAACAACACACTTCCAACGGAAGAGAAGAGTAAGAGACAACATGACAAAGCGAATGATAACACAGAGAACCATAGGGAAGAAAAAACAACGATTAAACAGAAAGAGCTACCTAATTAGAACATTGACCCTAAACACAATGACCAAGGACGCTGAGAGAGGGAAATTGAAACGACGAGCAATCGCTACCCCAGGGATGCAGATAAGAGGGTTTGTATATTTTGTTGAAACACTAGCCCGAAGAATATGTGAAAAGCTTGAACAATCAGGATTGCCAGTTGGCGGTAATGAGAAAAAGGCAAAACTGGCTAATGTCGTCAGAAAAATGATGACTAATTCCCAAGACACTGAACTCTCATTCACCATCACTGGGGACAATACCAAATGGAATGAAAATCAGAACCCACGCATATTCCTGGCAATGATCACATACATAACTAGAAACCAGCCAGAATGGTTCAGAAATGTTCTAAGCATTGCACCGATTATGTTCTCAAATAAAATGGCAAGACTGGGGAAAGGATACATGTTCGAAAGCAAAAGTATGAAATTGAGAACTCAAATACCAGCAGAAATGCTAGCAAGCATTGACCTAAAATATTTCAATGATTCAACAAAAAAGAAAATTGAAAAGATACGACCACTTCTGGTTGACGGGACTGCTTCACTAAGTCCTGGAATGATGATGGGAATGTTCAACATGTTGAGCACTGTGCTGGGTGTATCCATATTAAACCTGGGCCAGAGGAAATACACAAAGACCACATACTGGTGGGACGGTCTGCAATCATCCGATGACTTTGCGTTAATAGTGAATGCACCTAATCATGAGGGGATACAAGCTGGAGTAGACAGATTCTATAGAACTTGCAAACTGGTCGGGATCAACATGAGCAAGAAGAAGTCCTACATAAATAGAACTGGAACATTCGAATTCACAAGCTTTTTCTACCGATATGGTTTTGTAGCCAATTTCAGCATGGAACTACCCAGTTTTGGAGTTTCCGGAATAAATGAGTCTGCAGACATGAGCATTGGAGTGACAGTTATCAAAAACAACATGATAAATAATGATCTCGGCCCTGCCACTGCACAGATGGCACTCCAACTCTTCATTAAGGATTATCGGTACACATACCGATGTCATAGAGGCGATACCCAGATACAAACCAGAAGATCTTTTGAGTTGAAAAAACTATGGGAACAGACTCAATCAAAGACTGGTCTACTGGTATCAGATGGGGGTCCAAACCTATATAACATCAGAAACCTACACATCCCGGAAGTCTGTTTAAAATGGGAGCTAATGGATGAAGATTATAGGGGGAGGCTATGCAATCCATTGAATCCTTTTGTTAGTCACAAAGAAATTGAATCAGTCAACAGTGCAATAGTAATGCCTGCGCATGGCCCTGCCAAAAGCATGGAGTATGATGCTGTTGCAACAACACATTCTTGGATCCCCAAGAGGAACCGGTCCATATTGAACACAAGCCAAAGGGGAATACTCGAAGATGAGCAGATGTATCAAAAATGCTGCAACCTGTTTGAAAAATTCTTCCCCAGCAGCTCATACAGAAGACCGGTCGGAATTTCTAGTATGGCTGAGGCCATGGTATCCAGGGCCCGCATTGATGCACGAATTGACTTCGAATCTGGACGGATAAAGAAAGATGAGTTCGCTGAGATCATGAAGATCTGTTCCACCATTGAAGAGCTCGGACGGCAAAAATAGATGGAAGACTTTGTGCGACAGTGCTTCAATCCAATGATCGTCGAGCTTGCGGAAAAGGCAATGAAAGAATATGGAGAGGACCCAAAAATCGAAACAAACAAATTTGCAGCAATATGCACTCACTTGGAAGTCTGTTTCATGTACTCGGATTTCCACTTTATTAATGAACTAGGTAAATCAGTGGTCATAGAGTCTGGTGACCCAAATGCTCTTTTGAAACACAGATTTGAAATTATTGAAGGGAGAGACCGAACAATGGCATGGACAGTAGTAAACAGCATCTGCAACACCACAAGAGCTGAAAAACCTAAATTTCTTCCAGACTTATACGACTATAAGGAGAACAGATTTGTTGAAATTGGTGTGACAAGGAGAGAAGTTCACATATACTACCTGGAGAAGGCCAACAAAATAAAGTCTGAAAAGACACACATCCACATTTTCTCATTTACAGGGGAAGAAATGGCTACGAAAGCGGACTACACTCTTGATGAAGAGAGTAGAGCCAGAATAAAGACCAGGCTATTCACTATAAGACAAGAAATGGCCAGTAGGGGCCTCTGGGATTCCTTTCGTCAGTCCGAGAGAGGCGAAGAGACAATTGAAGAAAGATTTGAAATCACAGGGACGATGCGCAAGCTTGCCAATTACAGTCTCCCACCGAACTTCTCCAGCCTTGGAAATTTTAGAGTCTATGTGGATGGATTCAAGCCGAATGGATGCATTGAGAGTAAGCTTTCTCAAATGTCCAAAGAAGTAAATGCCAGAATTGAATCATTTTCAAAGACAACACCCCGACCACTCAAAATGCCAGGTGGTCCACCCTGCCATCAGCGATCTAAATTCTTGCTAATGGATGCTCTGAAACTGAGCATTGAGGACCCAAGTCACGAGGGAGAGGGAATACCACTATATGATGCAATCAAATGCATGAAAACTTTCTTTGGATGGAAAGAACCCAGTATTGTTAAACCACATGAAAAAGGCATAAACCCGAACTATATCCAAACTTGGAAGCAAGTATTAGAAGAAATACAAGACATTGAGAACGAAGAAAGGATCCCCAAGACCAAGAATATGAAAAAAACAAGCCAATTGAGATGGGCACTAGGTGAAAATATGGCACCAGAGAAAGTGGATTTTGAGGATTGTAAAGACATCAGTGATCTAAAACAGTATGACAGTGATGAACCAGAAACAAGGTCTCTTGCAAGTTGGATTCAAAATGAGTTCAACAAAGCTTGTGAGCTGACAGATTCAAGCTGGATAGAGCTCGATGAAATTGGGGAGGATGTCGCCCCAATAGAATACATTGCGAGCATGAGGAGAAATTATTTTACCGCTGAGATTTCCCATTGTAGAGCAACAGAATATATAATGAAAGGAGTGTACATCAACACCGCTCTACTCAATGCATCCTGTGCTGCGATGGATGAATTTCAATTAATTCCGATGATAAGTAAATGCAGGACCAAAGAAGGGAGAAGGAAAACAAATTTATATGGATTCATAGTAAAGGGAAGGTCCCATTTAAGAAATGATACTGACGTGGTGAACTTTGTAAGTATGGAATTTTCTCTTACTGATCCAAGATTTGAGCCGCACAAATGGGAAAAATACTGCGTTCTAGAGATTGGAGACATGCTTCTAAGAACTGCTGTAGGTCAAGTGTCAAGACCCATGTTTTTGTATGTGAGGACAAATGGGACCTCTAAAATTAAAATGAAATGGGGAATGGAAATGAGGCGCTGCCTCCTTCAGTCTCTGCAACAGATTGAAAGCATGATCGAAGCTGAGTCCTCAGTCAAAGAAAAGGACATGACCAAAGAATTTTTTGAGAACAAATCAGAAACATGGCCTATAGGAGAGTCCCCCAAAGGAGTGGAAGAGGGCTCGATCGGAAAGGTTTGCAGGACCTTATTAGCAAAATCTGTGTTTAACAGTTTGTATGCATCTCCACAATTGGAAGGATTTTCAGCTGAATCTAGGAAATTACTTCTCATTGTTCAGGCTCTTAGGGATAACCTGGAACCTGGAACCTTTGATATTGGGGGATTATATGAATCAATTGAGGAGTGCCTGATTAATGATCCCTGGGTTTTGCTTAATGCATCTTGGTTCAACTCCTTCCTTACACATGCACTGAAGTAGATGACGATAACCATTATTTTGATACTACTGACCCATTGGGCTTACAGTCAAAACCCAATAAATGACAACAACACAGCCACATTGTGTCTAGGACACCATGCAGTAGCAAATGGAACATTGGTAAAAACAATAAGTGATGATCAAATTGAGGTGACAAATGCTACAGAATTAGTTCAGAGCATTCCAATGGGGAAAATATGCAACAATTCGTATAGAATTCTAGATGGAAAGGATTGCACATTAATAGATGCAATGCTAGGAGATCCCCACTGTGACGCCTTTCAGTATGAGAATTGGGACCTCTTTATAGAAAGAAGCAGCGCCTTCAGCAATTGCTACCCATATGACATCCCTAACTATGCATCGCTCCGATCCATTGTAGCATCCTCAGGAACATTGGAATTCACAGCAGAGGGATTCACATGGACAGGTGTCACTCAAAACGGAAGAAGCGGATCCTGCAAAAGGGGATCAGCCGATAGTTTCTTTAGCCGACTGAATTGGCTAACAAAATCCGGAAGCTCTTACCCCATACTGAATGTGACAATGCCTAACAACAAAAACTTCGACAAGCTATACATCTGGGGGATCCATCACCCGAGCTCAACTCAAGAGCAGACAAAATTGTATATCCAGGAATCAGGGCGAGTAACAGTCTCAACAAAAAGAAGTCAACAAACAATAATCCCTAACATTGGGTCTAGACCATGGATCAGAGGTCAATCAGGTAGGATAAGCATATACTGGACCATTGTAAAACCTGGAGATATTCTAATGATAAACAGTAATGGCAACTTAGTTGCACCGCGGGGATACTTTAAATTGAAAACAGGGAAAAGCTCTGTAATGAGATCAGACGTACCCATAGACATTTGTGTGTCTGAATGTATTACACCAAATGGAAGCATCTCCAACGACAAGCCATTCCAAAATGTGAACAAAGTTACATATGGAAAATGTCCCAAGTATATCAGACAAAACACTTTAAAGCTGGCCACTGGGATGAGGAATGTACCAGAAAAGCAAATCAGAGGAATCTTCGGGGCAATAGCGGGATTCATCGAAAACGGCTGGGAAGGAATGGTTGATGGATGGTATGGGTTCCGATACCAAAACTCTGAAGGAACAGGGCAAGCTGCAGATCTAAAGAGCACTCAAACAGCCATCGACCAGATCAATGGAAAGTTAAACAGAGTGATTGAAAGAACAAATGAGAAATTCCATCAAATAGAGAAGGAATTCTCAGAAGTAGAAGGAAGAATTCAGGACTTGGAGAAATATGTAGAAGACACCAAAATAGACCTATGGTCCTACAATGCAGAATTGCTGGTGGCTCTAGAAAATCAACATACAATTGACTTAACAGATGCAGAAATGAATAAATTGTTTGAGAGAACTAGACGCCTGTTAAGAGAAAACGCAGAAGACATGGGAGGTGGATGTTTCAAGATTTACCACAAATGTAATAATGCATGCATTGGATCAATAAGAAATGGGACATATGACCATTACATATACAGAGATGAAGCATTAAACAACCGATTTCAGATCAAAGGTGTAGAGTTGAAATCAGGCTACAAAGATTGGATACTCTGGATTTCATTCGCCATATCATGCTTCTTAATTTGCGTTGTTCTATTGGGTTTTATTATGTGGGCTTGCCAAAAAGGCAACATCAGATGCAACATTTGCATTATGGCGTCTCAAGGCACCAAACGATCCTATGAACAGATGGAAACTGATGGGGAACGCCAGAATGCAACTGAAATCAGAGCATCTGTCGGAAGGATGGTGGGAGGAATTGGCCGGTTTTATGTTCAGATGTGTACTGAGCTTAAACTAAACGACCATGAAGGGCGACTGATTCAGAACAGCATAACAATAGAAAGGATGGTGCTTTCGGCATTCGACGAAAGAAGAAACAAGTATCTCGAGGAGCATCCCAGTGCTGGGAAAGACCCTAAGAAAACAGGAGGCCCTATATACAGAAGGAAAGATGGGAAATGGATGAGGGAACTCATCCTCCATGATAAAGAAGAAATCATGAGAATCTGGCGTCAGGCCAACAATGGTGAAGACGCTACTGCTGGTCTTACTCATATGATGATCTGGCACTCCAATCTCAATGACACCACATACCAAAGAACAAGGGCTCTTGTTCGAACTGGGATGGATCCCAGAATGTGCTCTCTGATGCAAGGCTCAACCCTCCCACGGAGATCTGGAGCAGCTGGTGCTGCAGTAAAAGGTGTTGGAACAATGGTAATGGAACTCATCAGAATGATCAAACGCGGAATAAATGATCGGAATTTCTGGAGAGGTGAAAATGGTCGAAGAACCAGAATTGCTTATGAAAGAATGTGCAATATCCTCAAAGGGAAATTCCAGACAGCAGCACAACGAGCTATGATGGACCAGGTGAGAGAAGGCCGCAATCCTGGAAACGCTGAGATTGAGGATCTCATTTTCTTGGCACGATCAGCACTTATTTTGAGAGGATCAGTAGCCCATAAATCATGCCTACCTGCCTGTGTTTATGGCCTTGCAGTAACCAGTGGATATGACTTTGAGAAGGAAGGATACTCTCTGGTTGGAATTGATCCTTTCAAACTACTCCAGAACAGCCAGATTTTCAGTCTAATCAGACCAAAAGAAAACCCAGCACACAAGAGCCAGTTGGTGTGGATGGCATGCCATTCTGCAGCATTTGAAGACCTAAGAGTTTTAAATTTCATTAGAGGAACCAAAGTAATCCCAAGAGGACAGTTAACAACCAGAGGAGTTCAAATAGCTTCAAATGAAAACATGGAGACAATAGACTCTAGCACACTTGAACTGAGAAGCAAGTATTGGGCAATAAGGACCAGAAGCGGAGGAAACACCAGTCAACAGAGAGCATCTGCAGGACAGATAAGTGTGCAACCTACTTTCTCAGTACAGAGAAACCTTCCTTTTGAAAGAGCAACCATCATGGCTGCATTCATTGGTAACACCGAAGGAAGGACTTCCGACATGAGAACAGAAATCATAAGGATGATGGAAAATGCCAAATCAGAAGATGTGTCTTTCCAGGGGCGGGGAGTCTTCGAGCTCTCGGACGAAAAGGCAACGAACCCGATCGTGCCTTCTTTTGACATGAGCAATGAAGGGTCTTATTTCTTCGGAGACAATGCTGAGGAGTTTGACAGTTGAATGAATCCAAATCAAAAGATAATAGCAATTGGATTTACATCATTGGGGATATTAATCATTAGTGTCATTCTCCATGTAGTCAGCATTATAGTAACAGTACTGGCCCTAAATAACAATAGAACAGATCTGAACTGCAAAGAGACGATCATAAGGGAGTACAATGAAACAGTAAGAGTAGAAAAAATTACTCAATGGTATAATATCAGTACAATTAAGTACATGGAGAAACCTTCAAATGAATACTATATGAACAACACTGAACCACTTTGTGAGGCCCAAGGCTTTGCACCATTTTCCAAGGATAATGGAATACGAATTGGATCGAGGGGCCATGTTTTTGTGATAAGAGAACCTTTTGTATCATGTTCGCCTTCAGAATGTAGAACCTTTTTCCTCACACAGGGCTCATTACTCAATGACAAACATTCTAACGGCACAATAAAGGACCGAAGTCCGTATAGAACTCTGATGAGTGTCAAAATAGGACAATCACCTAATGTATATCAAGCTAGGTTTGAATCAGTGGCATGGTCAGCAACAGCATGCCATGATGGAAAAAAATGGATGACGGTTGGGGTCACAGGGCCTGACAACCAAGCAATTGCAGTAGTGAACTATGGGGGTGTTCCGGTTGATATTATTAATTCATGGGCAGGGGATATTTTAAGAACCCAAGAATCGTCATGCACCTGCATCAAAGGAGATTGTTATTGGGTAATGACTGATGGGCCGGCGAATAGACAAGCCAAATATAAGATATTCAAAGCAAAAAATGGAAAAGTGATTGGACAAACTGATATAAGTTTCAATGGAGGACACATAGAGGAGTGTTCTTGTTACCCCAATGAAGGGAAGGTGGAATGCATATGCAGGGACAATTGGACTGGAACAAATAGACCAATTTTGGTAATATCTTCTGATCTATCATACACAGTTGGATATTTGTGTGCTGGCATTCCCACTGACACTCCTAGGGGAGAGGATAGTCAATTCACGGGCTCATGTACAAACCCTTTGGGAAATAAAGGATACGGTGTAAAAGGTTTCGGATTTCGACAAGGAACTGACGTATGGGCCGGAAGGACAATTAGTAGAACTTCAAGATCAGGATTCGAAATAATAAAAATCAGGAATGGTTGGACACAGAACAGTAAAGACCAAATAAGGAGGCAAGTGATTATCGATGATCCAAATTGGTCAGGATATAGCGGTTCTTTCACATTGCCGGTTGAACTAACAAAAAAAGAATGTTTGGTGCCCTGTTTCTGGGTTGAAATGATTAGGGGTAAACCTGAAGAAAAAACAATATGGACCTCTAGCAGCTCCATTGTGATGTGTGGAGTAGATCATAAAATTGCCAGTTGGTCATGGCACGATGGAGCTATTCTTCCCTTTGACATCGATAAGATGATGAGTCTTCTAACCGAGGTCGAAACGTACGTTCTCTCTATCATGCCATCAGGCCCCCTCAAAGCCGAGATCGCGCAGAGACTTGAAGATGTCTTTGCAGGGAAGAACACCGATCTTGAGGCACTCATGGAGTGGCTAAAGACAAGACCAATCCTGTCACCTCTAACTAAAGGGATTTTAGGATTTGTATTCACGCTCACCGTGCCCAGTGAGCGAGGACTGCAGCGTAGACGCTTTGTCCAAAATGCCCTTAGTGGAAACGGAGATCCAAACAACATGGACAGAGCGGTAAAACTGTACAGGAAGCTTAAAAGAGAAATAACATTCCATGGGGCAAAAGAGGTGGCACTCAGCTATTCCACCGGTGCACTAGCCAGCTGCATGGGACTCATATACAACAGAATGGGAACTGTTACAACTGAAGTGGCATTTGGCCTGGTATGTGCCACATGTGAACAGATTGCTGATTCCCAGCACCGGTCTCATAGGCAGATGGTGACAACAACCAACCCATTAATCAGACATGAAAACAGAATGGTATTAGCCAGTACCACGGCTAAAGCCATGGAACAGATGGCAGGATCAAGTGAACAGGCAGCAGAGGCCATGGAGGTTGCTAGTAGGGCTAGGCAGATGGTACAGGCAATGAGAACCATTGGGACCCATCCTAGCTCCAGTGCTGGTTTGAAAGATGATCTCCTTGAAAACTTACAGGCCTACCAGAAACGGATGGGAGTGCAAATGCAGCGATTCAAGTGATCCTCTCGTTATTGCAGCAAGTATCATTGGGATATTGCACTTGATATTGTGGATTCTTGATCGTCTTTTCTTCAAATTCATTTATCGTCGCCTTAAATACGGGATGAAAAGAGGGCCTTCTACGGAAGGAGTACCTGAGTCCATGAGGGAAGAATATCGGCAGGAACAGCAGAATGCTGTGGATGTTGACGATGGTCATTTTGTCAACATAGAGCTAGAGTAAATGGATTCCAACACTGTGTCAAGCTTCCAGGTAGACTGTTTTCTCTGGCATGTCCGCAAACGATTCGCAGACCAAGAACTGGGTGATGCCCCATTCCTTGATCGGCTTCGCCGAGACCAGAAGTCCCTAAGGGGAAGAGGCAGCACTCTTGGTCTGGACATCGAAACAGCCACTCATGCAGGAAAGCAGATAGTGAAGCAGATTCTGGAAAAGGAATCAGATGAGGCACTTAAAATGACCATTGCCTCTGTTCCTACTTCACGCTACTTAACTGATATGACTCTTGATGAGATGTCAAGAGACTGGTTCATGCTCATGCCCAAGCAAAAAGTAACAGGCTCCCTATGTATAAGAATGGACCAGGCAATCATGGATAAGAACATCATCCTTAAAGCAAACTTTAGTGTGATTTTCGAAAGGCTGGAAACACTAATACTACTTAGAGCCTTCACTGAAGAAGGAGCAGTCGTTGGCGAAATTTCACCATTACCTTCTCTTCCAGGACATACTAATGAGGATGTCAAAAATGCAATTGGGGTCCTCATCGGAGGACTTAAATGGAATGATAATACGGTTAGAATCTCTGAAACTCTACAGAGATTCGCTTGGAGAAGCAGTAATGAGATTGGGAGATCTTCATTCCCTTCAAAGCAGAAATGAAAAATGGAGAGAACAATTAAGCCAGAAATTTGAAGAAATAAGATGGTTAATTGAAGAAGTGCGACATAGATTGAAAAATACAGAAAACAGTTTTGAACAAATAACATTTATGCAAGCCTTACAACTATTGCTTGAAGTAGAGCAAGAGATAAGAACTTTCTCGTTTCAGCTTATTTAA
		</sequence>
		<sequence>
			<taxon idref="cI_56_A/equine/Shropshire/05466/2019|West_Midlands_England|2019-02-12"/>
			ATGGAGAGAATAAAAGAACTGAGAGATCTGATGTTGCAATCCCGCACCCGCGAGATACTAACCAAAACTACTGTGGACCACATGGCCATAATTAAGAAATATACATCAGGAAGACAAGAGAAGAACCCTGCACTTAGGATGAAATGGATGATGGCAATGAAATACCCAATTACAGCAGATAAGAGAGTAATGAAGATGATTCCTGAGAGAAATGAACAGGGACAAACCCTTTGGAGCAAGACGAACGATGCTGGCTCAGACCGCGTAATGGTATCACCCCTGGCAGTGACATGGTGGAATAGGAATGGACCAACAACAAGCACAATTCATTACCCAAAAGTCTACAAAACTTATTTTGAAAAGGTTGAAAGATTGAAACATGGAACCTTTGGCCCCGTTCATTTTAGGAATCAAGTCAAGATAAGACGGAGAGTTGATGTAAACCCTGGTCACGCAGACCTCAGTGCCAAAGAAGCACAAGATGTAATTATGGAAGTTGTTTTCCCAAACGAAGTGGGAGCCAGAATTCTAACATCGGAATCACAACTAACAATAACCAAAGAGAAAAAGGAAGAACTTCAGGACTGCAAAATTGCTCCCTTGATGGTAGCATACATGCTAGAAAGAGAATTGGTCCGAAAAACAAGGTTCCTCCCAGTAGCAGGAGGAACAAGCAGTGTATACATTGAAGTGCTGCATCTGACTCAAGGAACATGCTGGGAGCAAATGTACACTCCAGGAGGAGAAGTTAGAAATGATGATATTGATCAAAGTTTAATTATTGCAGCACGGAACATAGTGAGAAGAGCGACGGTATCAGCAGATCCACTAGCATCCCTACTGGAAATGTGCCACAGTACACAGATTGGTGGGATAAGGATGGTAGACATCCTTAAACAGAATCCAACTGAGGAACAAGCTGTGGATATATGCAAAGCAGCAATGGGATTGAGAATTAGCTCATCATTCAGCTTTGGTGGATTCACCTTCAAAAGAACAAGTGGATCATCAGTCAAGAGAGAAGAAGAAATGCTTACAGGCAACCTCCAAACATTGAAAATAAGAGTACATGAGGGCTATGAAGAATTCACAATGGTCGGAAGAAGAGCAACAGCCATTCTCAGAAAGGCAACCAGAAGATTGATTCAATTGATAGTAAGTGGGAGAGATGAACAATCAATTGCTGAAGCAGTAATTGTAGCCATGGTGTTTTCGCAAGAAGATTGCATGATAAAAGCAGTTCGAGGTGATTTGAACTTTGTTAATAGAGCAAATCAGCGTTTGAACCCCATGCATCAACTCTTGAGGCATTTCCAAAAAGATGCAAAAGTGCTTTTCCAAAACTGGGGAATTGAACCCATCGATAATGTAATGGGGATGATTGGAATATTGCCTGACATGACCCCAAGCACCGAGATGTCATTGAGAGGAGTGAGAGTCAGCAAGATGGGAGTGGATGAGTACTCCAGCACTGAGAGAGTGGTGGTGAGCATTGACCGTTTTTTAAGAGTTCGGGATCAAAGGGGAAACATACTACTGTCTCCTGAAGAAGTCAGTGAAACACAAGGAACGGAAAAGCTGACAATAATTTATTCGTCATCAATGATGTGGGAGATTAATGGTCCCGAATCAGTGTTAGTCAATACTTATCAATGGATCATCAGGAACTGGGAAATTGTAAAAATCCAGTGGTCACAGGACCCCACAATGCTATACAATAAGATAGAATTTGAGCCATTCCAATCCCTGGTCCCTAGGGCCACCAGAAGCCAATACAGCGGTTTCGTAAGAACCCTGTTTCAGCAAATGCGGGATGTACTTGGAACATTTGATACTGCTCAGATAATAAAACTCCTCCCTTTTGCCGCTGCTCCTCCGGAACAGAGTAGGATGCAGTTCTCTTCTTTAACTGTTAATGTAAGAGGTTCTGGAATGAGAATACTTGTAAGAGGCAATTCCCCAGTGTTCAACTACAATAGAACCACTAAACGGCTCACAATCCTCGGAAAGGATGCAGGTGCGCTTACTGAGGACCCAGATGAAGGTACAACTGGAATAGAATCTGCTGTTCTAAGAGGGTTTCTCATTTTGGGTAGAGAAAACAAGAGATATGGCCCAGCACTAAGCATCAATGAACTAAGCAAGCTTGCAAAAGGGGAGAAAGCCAATGTACTAATTGGGCAAGGGGACGTAGTGTTGGTAATGAAACGGAAACGTGACTCTAGCATACTTACTGACAGCCAGACAGCGACCAAAAGGGTTCGGATGGCCATCAATTAGATGGATGTCAATCCGACTCTACTTTTCTTAAAGGTGCCAGCGCAAAATGCTATAAGCACAACATTCCCTTATACTGGAGATCCTCCCTACAGTCATGGAACAGGGACAGGATACACCATGGATACTGTCAACAGAACACACCAATATTCAGAAAAAGGGAAATGGACAACAAACACTGAGATTGGAGCACCACAACTTAATCCAATCGATGGACCACTTCCTGAAGACAATGAACCAAGTGGATACGCCCAAACAGATTGTGTATTGGAAGCAATGGCTTTACTTGAAGAATCCCATCCCGGAATCTTTGAAAATTCGTGTCTTGAAACAATGGAGGTGGTACAGCAGACAAGAGTGGACAAACTAACACAAGGCCGACAAACTTATGATTGGACCTTGAACAGGAATCAACCTGCTGCAACAGCACTTGCTAATACGATTGAAGTATTCAGATCAAATGGTCTGACTTCCAATGAGTCGGGGAGATTGATGGACTTCCTCAAAGATGTCATGGAGTCCATGAACAAGGAAGAAATGGAAATAACAACACACTTCCAACGGAAGAGAAGAGTAAGAGACAACATGACAAAGCGAATGATAACACAGAGAACCATAGGGAAGAAAAAACAACGATTAAACAGAAAGAGCTACCTAATTAGAACATTGACCCTAAACACAATGACCAAGGACGCTGAGAGAGGGAAATTGAAACGACGAGCAATCGCTACCCCAGGGATGCAGATAAGAGGGTTTGTATATTTTGTTGAAACACTAGCCCGAAGAATATGTGAAAAGCTTGAACAATCAGGATTGCCAGTTGGCGGTAATGAGAAAAAGGCAAAACTGGCTAATGTCGTCAGAAAAATGATGACTAATTCCCAAGACACTGAACTCTCATTCACCATCACTGGGGACAATACCAAATGGAATGAAAATCAGAACCCACGCATATTCCTGGCAATGATCACATACATAACTAGAAACCAGCCAGAATGGTTCAGAAATGTTCTAAGCATTGCACCGATTATGTTCTCAAATAAAATGGCAAGACTGGGGAAAGGATACATGTTCGAAAGCAAAAGTATGAAATTGAGAACTCAAATACCAGCAGAAATGCTAGCAAGCATTGACCTAAAATATTTCAATGATTCAACAAAAAAGAAAATTGAAAAGATACGACCACTTCTGGTTGACGGGACTGCTTCACTAAGTCCTGGAATGATGATGGGAATGTTCAACATGTTGAGCACTGTGCTGGGTGTATCCATATTAAACCTGGGCCAGAGGAAATACACAAAGACCACATACTGGTGGGACGGTCTGCAATCATCCGATGACTTTGCGTTAATAGTGAATGCACCTAATCATGAGGGGATACAAGCTGGAGTAGACAGATTCTATAGAACTTGCAAACTGGTCGGGATCAACATGAGCAAGAAGAAGTCCTACATAAATAGAACTGGAACATTCGAATTCACAAGCTTTTTCTACCGATATGGTTTTGTAGCCAATTTCAGCATGGAACTACCCAGTTTTGGAGTTTCCGGAATAAATGAGTCTGCAGACATGAGCATTGGAGTGACAGTTATCAAAAACAACATGATAAATAATGATCTCGGCCCTGCCACTGCACAGATGGCACTCCAACTCTTCATTAAGGATTATCGGTACACATACCGATGTCATAGAGGCGATACCCAGATACAAACCAGAAGATCTTTTGAGTTGAAAAAACTATGGGAACAGACTCAATCAAAGACTGGTCTACTGGTATCAGATGGGGGTCCAAACCTATATAACATCAGAAACCTACACATCCCGGAAGTCTGTTTAAAATGGGAGCTAATGGATGAAGATTATAGGGGGAGGCTATGCAATCCATTGAATCCTTTTGTTAGTCACAAAGAAATTGAATCAGTCAACAGTGCAATAGTAATGCCTGCGCATGGCCCTGCCAAAAGCATGGAGTATGATGCTGTTGCAACAACACATTCTTGGATCCCCAAGAGGAACCGGTCCATATTGAACACAAGCCAAAGGGGAATACTCGAAGATGAGCAGATGTATCAAAAATGCTGCAACCTGTTTGAAAAATTCTTCCCCAGCAGCTCATACAGAAGACCGGTCGGAATTTCTAGTATGGCTGAGGCCATGGTATCCAGGGCCCGCATTGATGCACGAATTGACTTCGAATCTGGACGGATAAAGAAAGATGAGTTCGCTGAGATCATGAAGATCTGTTCCACCATTGAAGAGCTCGGACGGCAAAAATAGATGGAAGACTTTGTGCGACAGTGCTTCAATCCAATGATCGTCGAGCTTGCGGAAAAGGCAATGAAAGAATATGGAGAGGACCCAAAAATCGAAACAAACAAATTTGCAGCAATATGCACTCACTTGGAAGTCTGTTTCATGTACTCGGATTTCCACTTTATTAATGAACTAGGTAAATCAGTGGTCATAGAGTCTGGTGACCCAAATGCTCTTTTGAAACACAGATTTGAAATTATTGAAGGGAGAGACCGAACAATGGCATGGACAGTAGTAAACAGCATCTGCAACACCACAAGAGCTGAAAAACCTAAATTTCTTCCAGACTTATACGACTATAAGGAGAACAGATTTGTTGAAATTGGTGTGACAAGGAGAGAAGTTCACATATACTACCTGGAGAAGGCCAACAAAATAAAGTCTGAAAAGACACACATCCACATTTTCTCATTTACAGGGGAAGAAATGGCTACGAAAGCGGACTACACTCTTGATGAAGAGAGTAGAGCCAGAATAAAGACCAGGCTATTCACTATAAGACAAGAAATGGCCAGTAGGGGCCTCTGGGATTCCTTTCGTCAGTCCGAGAGAGGCGAAGAGACAATTGAAGAAAGATTTGAAATCACAGGGACGATGCGCAAGCTTGCCAATTACAGTCTCCCACCGAACTTCTCCAGCCTTGGAAATTTTAGAGTCTATGTGGATGGATTCAAGCCGAATGGATGCATTGAGAGTAAGCTTTCTCAAATGTCCAAAGAAGTAAATGCCAGAATTGAATCATTTTCAAAGACAACACCCCGACCACTCAAAATGCCAGGTGGTCCACCCTGCCATCAGCGATCTAAATTCTTGCTAATGGATGCTCTGAAACTGAGCATTGAGGACCCAAGTCACGAGGGAGAGGGAATACCACTATATGATGCAATCAAATGCATGAAAACTTTCTTTGGATGGAAAGAACCCAGTATTGTTAAACCACATGAAAAAGGCATAAACCCGAACTATATCCAAACTTGGAAGCAAGTATTAGAAGAAATACAAGACATTGAGAACGAAGAAAGGATCCCCAAGACCAAGAATATGAAAAAAACAAGCCAATTGAGATGGGCACTAGGTGAAAATATGGCACCAGAGAAAGTGGATTTTGAGGATTGTAAAGACATCAGTGATCTAAAACAGTATGACAGTGATGAACCAGAAACAAGGTCTCTTGCAAGTTGGATTCAAAATGAGTTCAACAAAGCTTGTGAGCTGACAGATTCAAGCTGGATAGAGCTCGATGAAATTGGGGAGGATGTCGCCCCAATAGAATACATTGCGAGCATGAGGAGAAATTATTTTACCGCTGAGATTTCCCATTGTAGAGCAACAGAATATATAATGAAAGGAGTGTACATCAACACCGCTCTACTCAATGCATCCTGTGCTGCGATGGATGAATTTCAATTAATTCCGATGATAAGTAAATGCAGGACCAAAGAAGGGAGAAGGAAAACAAATTTATATGGATTCATAGTAAAGGGAAGGTCCCATTTAAGAAATGATACTGACGTGGTGAACTTTGTAAGTATGGAATTTTCTCTTACTGATCCAAGATTTGAGCCGCACAAATGGGAAAAATACTGCGTTCTAGAGATTGGAGACATGCTTCTAAGAACTGCTGTAGGTCAAGTGTCAAGACCCATGTTTTTGTATGTGAGGACAAATGGGACCTCTAAAATTAAAATGAAATGGGGAATGGAAATGAGGCGCTGCCTCCTTCAGTCTCTGCAACAGATTGAAAGCATGATCGAAGCTGAGTCCTCAGTCAAAGAAAAGGACATGACCAAAGAATTTTTTGAGAACAAATCAGAAACATGGCCTATAGGAGAGTCCCCCAAAGGAGTGGAAGAGGGCTCGATCGGAAAGGTTTGCAGGACCTTATTAGCAAAATCTGTGTTTAACAGTTTGTATGCATCTCCACAATTGGAAGGATTTTCAGCTGAATCTAGGAAATTACTTCTCATTGTTCAGGCTCTTAGGGATAACCTGGAACCTGGAACCTTTGATATTGGGGGATTATATGAATCAATTGAGGAGTGCCTGATTAATGATCCCTGGGTTTTGCTTAATGCATCTTGGTTCAACTCCTTCCTTACACATGCACTGAAGTAGATGACGATAACCATTATTTTGATACTACTGACCCATTGGGCTTACAGTCAAAACCCAATAAATGACAACAACACAGCCACATTGTGTCTAGGACACCATGCAGTAGCAAATGGAACATTGGTAAAAACAATAAGTGATGATCAAATTGAGGTGACAAATGCTACAGAATTAGTTCAGAGCATTCCAATGGGGAAAATATGCAACAATTCGTATAGAATTCTAGATGGAAAGGATTGCACATTAATAGATGCAATGCTAGGAGATCCCCACTGTGACGCCTTTCAGTATGAGAATTGGGACCTCTTTATAGAAAGAAGCAGCGCCTTCAGCAATTGCTACCCATATGACATCCCTAACTATGCATCGCTCCGATCCATTGTAGCATCCTCAGGAACATTGGAATTCACAGCAGAGGGATTCACATGGACAGGTGTCACTCAAAACGGAAGAAGCGGATCCTGCAAAAGGGGATCAGCCGATAGTTTCTTTAGCCGACTGAATTGGCTAACAAAATCCGGAAGCTCTTACCCCATACTGAATGTGACAATGCCTAACAACAAAAACTTCGACAAGCTATACATCTGGGGGATCCATCACCCGAGCTCAACTCAAGAGCAGACAAAATTGTATATCCAGGAATCAGGGCGAGTAACAGTCTCAACAAAAAGAAGTCAACAAACAATAATCCCTAACATTGGGTCTAGACCATGGATCAGAGGTCAATCAGGTAGGATAAGCATATACTGGACCATTGTAAAACCTGGAGATATTCTAATGATAAACAGTAATGGCAACTTAGTTGCACCGCGGGGATACTTTAAATTGAAAACAGGGAAAAGCTCTGTAATGAGATCAGACGTACCCATAGACATTTGTGTGTCTGAATGTATTACACCAAATGGAAGCATCTCCAACGACAAGCCATTCCAAAATGTGAACAAAGTTACATATGGAAAATGTCCCAAGTATATCAGACAAAACACTTTAAAGCTGGCCACTGGGATGAGGAATGTACCAGAAAAGCAAATCAGAGGAATCTTCGGGGCAATAGCGGGATTCATCGAAAACGGCTGGGAAGGAATGGTTGATGGATGGTATGGGTTCCGATACCAAAACTCTGAAGGAACAGGGCAAGCTGCAGATCTAAAGAGCACTCAAACAGCCATCGACCAGATCAATGGAAAGTTAAACAGAGTGATTGAAAGAACAAATGAGAAATTCCATCAAATAGAGAAGGAATTCTCAGAAGTAGAAGGAAGAATTCAGGACTTGGAGAAATATGTAGAAGACACCAAAATAGACCTATGGTCCTACAATGCAGAATTGCTGGTGGCTCTAGAAAATCAACATACAATTGACTTAACAGATGCAGAAATGAATAAATTGTTTGAGAGAACTAGACGCCTGTTAAGAGAAAACGCAGAAGACATGGGAGGTGGATGTTTCAAGATTTACCACAAATGTAATAATGCATGCATTGGATCAATAAGAAATGGGACATATGACCATTACATATACAGAGATGAAGCATTAAACAACCGATTTCAGATCAAAGGTGTAGAGTTGAAATCAGGCTACAAAGATTGGATACTCTGGATTTCATTCGCCATATCATGCTTCTTAATTTGCGTTGTTCTATTGGGTTTTATTATGTGGGCTTGCCAAAAAGGCAACATCAGATGCAACATTTGCATTATGGCGTCTCAAGGCACCAAACGATCCTATGAACAGATGGAAACTGATGGGGAACGCCAGAATGCAACTGAAATCAGAGCATCTGTCGGAAGGATGGTGGGAGGAATTGGCCGGTTTTATGTTCAGATGTGTACTGAGCTTAAACTAAACGACCATGAAGGGCGACTGATTCAGAACAGCATAACAATAGAAAGGATGGTGCTTTCGGCATTCGACGAAAGAAGAAACAAGTATCTCGAGGAGCATCCCAGTGCTGGGAAAGACCCTAAGAAAACAGGAGGCCCTATATACAGAAGGAAAGATGGGAAATGGATGAGGGAACTCATCCTCCATGATAAAGAAGAAATCATGAGAATCTGGCGTCAGGCCAACAATGGTGAAGACGCTACTGCTGGTCTTACTCATATGATGATCTGGCACTCCAATCTCAATGACACCACATACCAAAGAACAAGGGCTCTTGTTCGAACTGGGATGGATCCCAGAATGTGCTCTCTGATGCAAGGCTCAACCCTCCCACGGAGATCTGGAGCAGCTGGTGCTGCAGTAAAAGGTGTTGGAACAATGGTAATGGAACTCATCAGAATGATCAAACGCGGAATAAATGATCGGAATTTCTGGAGAGGTGAAAATGGTCGAAGAACCAGAATTGCTTATGAAAGAATGTGTAATATCCTCAAAGGGAAATTCCAGACAGCAGCACAACGAGCTATGATGGACCAGGTGAGAGAAGGCCGCAATCCTGGAAACGCTGAGATTGAGGATCTCATTTTCTTGGCACGATCAGCACTTATTTTGAGAGGATCAGTAGCCCATAAATCATGCCTACCTGCCTGTGTTTATGGCCTTGCAGTAACCAGTGGATATGACTTTGAGAAGGAAGGATACTCTCTGGTTGGAATTGATCCTTTCAAACTACTCCAGAACAGCCAGATTTTCAGTCTAATCAGACCAAAAGAAAACCCAGCACACAAGAGCCAGTTGGTGTGGATGGCATGCCATTCTGCAGCATTTGAAGACCTAAGAGTTTTAAATTTCATTAGAGGAACCAAAGTAATCCCAAGAGGACAGTTAACAACCAGAGGAGTTCAAATAGCTTCAAATGAAAACATGGAGACAATAGACTCTAGCACGCTTGAACTGAGAAGCAAGTATTGGGCAATAAGGACCAGAAGCGGAGGAAACACCAGTCAACAGAGAGCATCTGCAGGACAGATAAGTGTGCAACCTACTTTCTCAGTACAGAGAAACCTTCCTTTTGAAAGAGCAACCATCATGGCTGCATTCATTGGTAACACCGAAGGAAGGACTTCCGACATGAGAACAGAAATCATAAGGATGATGGAAAATGCCAAATCAGAAGATGTGTCTTTCCAGGGGCGGGGAGTCTTCGAGCTCTCGGACGAAAAGGCAACGAACCCGATCGTGCCTTCTTTTGACATGAGCAATGAAGGGTCTTATTTCTTCGGAGACAATGCTGAGGAGTTTGACAGTTGAATGAATCCAAATCAAAAGATAATAGCAATTGGATTTACATCATTGGGGATATTAATCATTAGTGTCATTCTCCATGTAGTCAGCATTATAGTAACAGTACTGGCCCTAAATAACAATAGAACAGATCTGAACTGCAAAGAGACGATCATAAGGGAGTACAATGAAACAGTAAGAGTAGAAAAAATTACTCAATGGTATAATATCAGTACAATTAAGTACATGGAGAAACCTTCAAATGAATACTATATGAACAACACTGAACCACTTTGTGAGGCCCAAGGCTTTGCACCATTTTCCAAGGATAATGGAATACGAATTGGATCGAGGGGCCATGTTTTTGTGATAAGAGAACCTTTTGTATCATGTTCGCCTTCAGAATGTAGAACCTTTTTCCTCACACAGGGCTCATTACTCAATGACAAACATTCTAACGGCACAATAAAGGACCGAAGTCCGTATAGAACTCTGATGAGTGTCAAAATAGGACAATCACCTAATGTATATCAAGCTAGGTTTGAATCAGTGGCATGGTCAGCAACAGCATGCCATGATGGAAAAAAATGGATGACGGTTGGGGTCACAGGGCCTGACAACCAAGCAATTGCAGTAGTGAACTATGGGGGTGTTCCGGTTGATATTATTAATTCATGGGCAGGGGATATTTTAAGAACCCAAGAATCGTCATGCACCTGCATCAAAGGAGATTGTTATTGGGTAATGACTGATGGGCCGGCGAATAGACAAGCCAAATATAAGATATTCAAAGCAAAAAATGGAAAAGTGATTGGACAAACTGATATAAGTTTCAATGGAGGACACATAGAGGAGTGTTCTTGTTACCCCAATGAAGGGAAGGTGGAATGCATATGCAGGGACAATTGGACTGGAACAAATAGACCAATTTTGGTAATATCTTCTGATCTATCATACACAGTTGGATATTTGTGTGCTGGCATTCCCACTGACACTCCTAGGGGAGAGGATAGTCAATTCACGGGCTCATGTACAAACCCTTTGGGAAATAAAGGATACGGTGTAAAAGGTTTCGGATTTCGACAAGGAACTGACGTATGGGCCGGAAGGACAATTAGTAGAACTTCAAGATCAGGATTCGAAATAATAAAAATCAGGAATGGTTGGACACAGAACAGTAAAGACCAAATAAGGAGGCAAGTGATTATCGATGATCCAAATTGGTCAGGATATAGCGGTTCTTTCACATTGCCGGTTGAACTAACAAAAAAAGAATGTTTGGTGCCCTGTTTCTGGGTTGAAATGATTAGGGGTAAACCTGAAGAAAAAACAATATGGACCTCTAGCAGCTCCATTGTGATGTGTGGAGTAGATCATAAAATTGCCAGTTGGTCATGGCACGATGGAGCTATTCTTCCCTTTGACATCGATAAGATGATGAGTCTTCTAACCGAGGTCGAAACGTACGTTCTCTCTATCATGCCATCAGGCCCCCTCAAAGCCGAGATCGCGCAGAGACTTGAAGATGTCTTTGCAGGGAAGAACACCGATCTTGAGGCACTCATGGAGTGGCTAAAGACAAGACCAATCCTGTCACCTCTAACTAAAGGGATTTTAGGATTTGTATTCACGCTCACCGTGCCCAGTGAGCGAGGACTGCAGCGTAGACGCTTTGTCCAAAATGCCCTTAGTGGAAACGGAGATCCAAACAACATGGACAGAGCGGTAAAACTGTACAGGAAGCTTAAAAGAGAAATAACATTCCATGGGGCAAAAGAGGTGGCACTCAGCTATTCCACCGGTGCACTAGCCAGCTGCATGGGACTCATATACAACAGAATGGGAACTGTTACAACTGAAGTGGCATTTGGCCTGGTATGTGCCACATGTGAACAGATTGCTGATTCCCAGCACCGGTCTCATAGGCAGATGGTGACAACAACCAACCCATTAATCAGACATGAAAACAGAATGGTATTAGCCAGTACCACGGCTAAAGCCATGGAACAGATGGCAGGATCAAGTGAACAGGCAGCAGAGGCCATGGAGGTTGCTAGTAGGGCTAGGCAGATGGTACAGGCAATGAGAACCATTGGGACCCATCCTAGCTCCAGTGCTGGTTTGAAAGATGATCTCCTTGAAAACTTACAGGCCTACCAGAAACGGATGGGAGTGCAAATGCAGCGATTCAAGTGATCCTCTCGTTATTGCAGCAAGTATCATTGGGATATTGCACTTGATATTGTGGATTCTTGATCGTCTTTTCTTCAAATTCATTTATCGTCGCCTTAAATACGGGATGAAAAGAGGGCCTTCTACGGAAGGAGTACCTGAGTCCATGAGGGAAGAATATCGGCAGGAACAGCAGAATGCTGTGGATGTTGACGATGGTCATTTTGTCAACATAGAGCTAGAGTAAATGGATTCCAACACTGTGTCAAGCTTCCAGGTAGACTGTTTTCTCTGGCATGTCCGCAAACGATTCGCAGACCAAGAACTGGGTGATGCCCCATTCCTTGATCGGCTTCGCCGAGACCAGAAGTCCCTAAGGGGAAGAGGCAGCACTCTTGGTCTGGACATCGAAACAGCCACTCATGCAGGAAAGCAGATAGTGAAGCAGATTCTGGAAAAGGAATCAGATGAGGCAATTAAAATGACCATTGCCTCTGTTCCTACTTCACGCTACTTAACTGATATGACTCTTGATGAGATGTCAAGAGACTGGTTCATGCTCATGCCCAAGCAAAAAGTAACAGGCTCCCTATGTATAAGAATGGACCAGGCAATCATGGATAAGAACATCATCCTTAAAGCAAACTTTAGTGTGATTTTCGAAAGGCTGGAAACACTAATACTACTTAGAGCCTTCACTGAAGAAGGAGCAGTCGTTGGCGAAATTTCACCATTACCTTCTCTTCCAGGACATACTAATGAGGATGTCAAAAATGCAATTGGGGTCCTCATCGGAGGACTTAAATGGAATGATAATACGGTTAGAATCTCTGAAACTCTACAGAGATTCGCTTGGAGAAGCAGTAATGAGATTGGGAGATCTTCATTCCCTTCAAAGCAGAAATGAAAAATGGAGAGAACAATTAAGCCAGAAATTTGAAGAAATAAGATGGTTAATTGAAGAAGTGCGACATAGATTGAAAAATACAGAAAACAGTTTTGAACAAATAACATTTATGCAAGCCTTACAACTATTGCTTGAAGTAGAGCAAGAGATAAGAACTTTCTCGTTTCAGCTTATTTAA
		</sequence>
		<sequence>
			<taxon idref="cI_56_A/equine/Shropshire/05467/2019|West_Midlands_England|2019-02-12"/>
			ATGGAGAGAATAAAAGAACTGAGAGATCTGATGTTGCAATCCCGCACCCGCGAGATACTAACCAAAACTACTGTGGACCACATGGCCATAATTAAGAAATATACATCAGGAAGACAAGAGAAGAACCCTGCACTTAGGATGAAATGGATGATGGCAATGAAATACCCAATTACAGCAGATAAGAGAGTAATGAAGATGATTCCTGAGAGAAATGAACAGGGACAAACCCTTTGGAGCAAGACGAACGATGCTGGCTCAGACCGCGTAATGGTATCACCCCTGGCAGTGACATGGTGGAATAGGAATGGACCAACAACAAGCACAATTCATTACCCAAAAGTCTACAAAACTTATTTTGAAAAGGTTGAAAGATTGAAACATGGAACCTTTGGCCCCGTTCATTTTAGGAATCAAGTCAAGATAAGACGGAGAGTTGATGTAAACCCTGGTCACGCAGACCTCAGTGCCAAAGAAGCACAAGATGTAATTATGGAAGTTGTTTTCCCAAACGAAGTGGGAGCCAGAATTCTAACATCGGAATCACAACTAACAATAACCAAAGAGAAAAAGGAAGAACTTCAGGACTGCAAAATTGCTCCCTTGATGGTAGCATACATGCTAGAAAGAGAATTGGTCCGAAAAACAAGGTTCCTCCCAGTAGCAGGAGGAACAAGCAGTGTATACATTGAAGTGCTGCATCTGACTCAAGGAACATGCTGGGAGCAAATGTACACTCCAGGAGGAGAAGTTAGAAATGATGATATTGATCAAAGTTTAATTATTGCAGCACGGAACATAGTGAGAAGAGCGACGGTATCAGCAGATCCACTAGCATCCCTACTGGAAATGTGCCACAGTACACAGATTGGTGGGATAAGGATGGTAGACATCCTTAAACAGAATCCAACTGAGGAACAAGCTGTGGATATATGCAAAGCAGCAATGGGATTGAGAATTAGCTCATCATTCAGCTTTGGTGGATTCACCTTCAAAAGAACAAGTGGATCATCAGTCAAGAGAGAAGAAGAAATGCTTACAGGCAACCTCCAAACATTGAAAATAAGAGTACATGAGGGCTATGAAGAATTCACAATGGTCGGAAGAAGAGCAACAGCCATTCTCAGAAAGGCAACCAGAAGATTGATTCAATTGATAGTAAGTGGGAGAGATGAACAATCAATTGCTGAAGCAGTAATTGTAGCCATGGTGTTTTCGCAAGAAGATTGCATGATAAAAGCAGTTCGAGGTGATTTGAACTTTGTTAATAGAGCAAATCAGCGTTTGAACCCCATGCATCAACTCTTGAGGCATTTCCAAAAAGATGCAAAAGTGCTTTTCCAAAACTGGGGAATTGAACCCATCGATAATGTAATGGGGATGATTGGAATATTGCCTGACATGACCCCAAGCACCGAGATGTCATTGAGAGGAGTGAGAGTCAGCAAGATGGGAGTGGATGAGTACTCCAGCACTGAGAGAGTGGTGGTGAGCATTGACCGTTTTTTAAGAGTTCGGGATCAAAGGGGAAACATACTACTGTCTCCTGAAGAAGTCAGTGAAACACAAGGAACGGAAAAGCTGACAATAATTTATTCGTCATCAATGATGTGGGAGATTAATGGTCCCGAATCAGTGTTAGTCAATACTTATCAATGGATCATCAGGAACTGGGAAATTGTAAAAATCCAGTGGTCACAGGACCCCACAATGCTATACAATAAGATAGAATTTGAGCCATTCCAATCCCTGGTCCCTAGGGCCACCAGAAGCCAATACAGCGGTTTCGTAAGAACCCTGTTTCAGCAAATGCGGGATGTACTTGGAACATTTGATACTGCTCAGATAATAAAACTCCTCCCTTTTGCCGCTGCTCCTCCGGAACAGAGTAGGATGCAGTTCTCTTCTTTAACTGTTAATGTAAGAGGTTCTGGAATGAGAATACTTGTAAGAGGCAATTCCCCAGTGTTCAACTACAATAGAACCACTAAACGGCTCACAATCCTCGGAAAGGATGCAGGTGCGCTTACTGAGGACCCAGATGAAGGTACAACTGGAATAGAATCTGCTGTTCTAAGAGGGTTTCTCATTTTGGGTAGAGAAAACAAGAGATATGGCCCAGCACTAAGCATCAATGAACTAAGCAAGCTTGCAAAAGGGGAGAAAGCCAATGTACTAATTGGGCAAGGGGACGTAGTGTTGGTAATGAAACGGAAACGTGACTCTAGCATACTTACTGACAGCCAGACAGCGACCAAAAGGGTTCGGATGGCCATCAATTAGATGGATGTCAATCCGACTCTACTTTTCTTAAAGGTGCCAGCGCAAAATGCTATAAGCACAACATTCCCTTATACTGGAGATCCTCCCTACAGTCATGGAACAGGGACAGGATACACCATGGATACTGTCAACAGAACACACCAATATTCAGAAAAAGGGAAATGGACAACAAACACTGAGATTGGAGCACCACAACTTAATCCAATCGATGGACCACTTCCTGAAGACAATGAACCAAGTGGATACGCCCAAACAGATTGTGTATTGGAAGCAATGGCTTTACTTGAAGAATCCCATCCCGGAATCTTTGAAAATTCGTGTCTTGAAACAATGGAGGTGGTACAGCAGACAAGAGTGGACAAACTAACACAAGGCCGACAAACTTATGATTGGACCTTGAACAGGAATCAACCTGCTGCAACAGCACTTGCTAATACGATTGAAGTATTCAGATCAAATGGTCTGACTTCCAATGAGTCGGGGAGATTGATGGACTTCCTCAAAGATGTCATGGAGTCCATGAACAAGGAAGAAATGGAAATAACAACACACTTCCAACGGAAGAGAAGAGTAAGAGACAACATGACAAAGCGAATGATAACACAGAGAACCATAGGGAAGAAAAAACAACGATTAAACAGAAAGAGCTACCTAATTAGAACATTGACCCTAAACACAATGACCAAGGACGCTGAGAGAGGGAAATTGAAACGACGAGCAATCGCTACCCCAGGGATGCAGATAAGAGGGTTTGTATATTTTGTTGAAACACTAGCCCGAAGAATATGTGAAAAGCTTGAACAATCAGGATTGCCAGTTGGCGGTAATGAGAAAAAGGCAAAACTGGCTAATGTCGTCAGAAAAATGATGACTAATTCCCAAGACACTGAACTCTCATTCACCATCACTGGGGACAATACCAAATGGAATGAAAATCAGAACCCACGCATATTCCTGGCAATGATCACATACATAACTAGAAACCAGCCAGAATGGTTCAGAAATGTTCTAAGCATTGCACCGATTATGTTCTCAAATAAAATGGCAAGACTGGGGAAAGGATACATGTTCGAAAGCAAAAGTATGAAATTGAGAACTCAAATACCAGCAGAAATGCTAGCAAGCATTGACCTAAAATATTTCAATGATTCAACAAAAAAGAAAATTGAAAAGATACGACCACTTCTGGTTGACGGGACTGCTTCACTAAGTCCTGGAATGATGATGGGAATGTTCAACATGTTGAGCACTGTGCTGGGTGTATCCATATTAAACCTGGGCCAGAGGAAATACACAAAGACCACATACTGGTGGGACGGTCTGCAATCATCCGATGACTTTGCGTTAATAGTGAATGCACCTAATCATGAGGGGATACAAGCTGGAGTAGACAGATTCTATAGAACTTGCAAACTGGTCGGGATCAACATGAGCAAGAAGAAGTCCTACATAAATAGAACTGGAACATTCGAATTCACAAGCTTTTTCTACCGATATGGTTTTGTAGCCAATTTCAGCATGGAACTACCCAGTTTTGGAGTTTCCGGAATAAATGAGTCTGCAGACATGAGCATTGGAGTGACAGTTATCAAAAACAACATGATAAATAATGATCTCGGCCCTGCCACTGCACAGATGGCACTCCAACTCTTCATTAAGGATTATCGGTACACATACCGATGTCATAGAGGCGATACCCAGATACAAACCAGAAGATCTTTTGAGTTGAAAAAACTATGGGAACAGACTCAATCAAAGACTGGTCTACTGGTATCAGATGGGGGTCCAAACCTATATAACATCAGAAACCTACACATCCCGGAAGTCTGTTTAAAATGGGAGCTAATGGATGAAGATTATAGGGGGAGGCTATGCAATCCATTGAATCCTTTTGTTAGTCACAAAGAAATTGAATCAGTCAACAGTGCAATAGTAATGCCTGCGCATGGCCCTGCCAAAAGCATGGAGTATGATGCTGTTGCAACAACACATTCTTGGATCCCCAAGAGGAACCGGTCCATATTGAACACAAGCCAAAGGGGAATACTCGAAGATGAGCAGATGTATCAAAAATGCTGCAACCTGTTTGAAAAATTCTTCCCCAGCAGCTCATACAGAAGACCGGTCGGAATTTCTAGTATGGCTGAGGCCATGGTATCCAGGGCCCGCATTGATGCACGAATTGACTTCGAATCTGGACGGATAAAGAAAGATGAGTTCGCTGAGATCATGAAGATCTGTTCCACCATTGAAGAGCTCGGACGGCAAAAATAGATGGAAGACTTTGTGCGACAGTGCTTCAATCCAATGATCGTCGAGCTTGCGGAAAAGGCAATGAAAGAATATGGAGAGGACCCAAAAATCGAAACAAACAAATTTGCAGCAATATGCACTCACTTGGAAGTCTGTTTCATGTACTCGGATTTCCACTTTATTAATGAACTAGGTAAATCAGTGGTCATAGAGTCTGGTGACCCAAATGCTCTTTTGAAACACAGATTTGAAATTATTGAAGGGAGAGACCGAACAATGGCATGGACAGTAGTAAACAGCATCTGCAACACCACAAGAGCTGAAAAACCTAAATTTCTTCCAGACTTATACGACTATAAGGAGAACAGATTTGTTGAAATTGGTGTGACAAGGAGAGAAGTTCACATATACTACCTGGAGAAGGCCAACAAAATAAAGTCTGAAAAGACACACATCCACATTTTCTCATTTACAGGGGAAGAAATGGCTACGAAAGCGGACTACACTCTTGATGAAGAGAGTAGAGCCAGAATAAAGACCAGGCTATTCACTATAAGACAAGAAATGGCCAGTAGGGGCCTCTGGGATTCCTTTCGTCAGTCCGAGAGAGGCGAAGAGACAATTGAAGAAAGATTTGAAATCACAGGGACGATGCGCAAGCTTGCCAATTACAGTCTCCCACCGAACTTCTCCAGCCTTGGAAATTTTAGAGTCTATGTGGATGGATTCAAGCCGAATGGATGCATTGAGAGTAAGCTTTCTCAAATGTCCAAAGAAGTAAATGCCAGAATTGAATCATTTTCAAAGACAACACCCCGACCACTCAAAATGCCAGGTGGTCCACCCTGCCATCAGCGATCTAAATTCTTGCTAATGGATGCTCTGAAACTGAGCATTGAGGACCCAAGTCACGAGGGAGAGGGAATACCACTATATGATGCAATCAAATGCATGAAAACTTTCTTTGGATGGAAAGAACCCAGTATTGTTAAACCACATGAAAAAGGCATAAACCCGAACTATATCCAAACTTGGAAGCAAGTATTAGAAGAAATACAAGACATTGAGAACGAAGAAAGGATCCCCAAGACCAAGAATATGAAAAAAACAAGCCAATTGAGATGGGCACTAGGTGAAAATATGGCACCAGAGAAAGTGGATTTTGAGGATTGTAAAGACATCAGTGATCTAAAACAGTATGACAGTGATGAACCAGAAACAAGGTCTCTTGCAAGTTGGATTCAAAATGAGTTCAACAAAGCTTGTGAGCTGACAGATTCAAGCTGGATAGAGCTCGATGAAATTGGGGAGGATGTCGCCCCAATAGAATACATTGCGAGCATGAGGAGAAATTATTTTACCGCTGAGATTTCCCATTGTAGAGCAACAGAATATATAATGAAAGGAGTGTACATCAACACCGCTCTACTCAATGCATCCTGTGCTGCGATGGATGAATTTCAATTAATTCCGATGATAAGTAAATGCAGGACCAAAGAAGGGAGAAGGAAAACAAATTTATATGGATTCATAGTAAAGGGAAGGTCCCATTTAAGAAATGATACTGACGTGGTGAACTTTGTAAGTATGGAATTTTCTCTTACTGATCCAAGATTTGAGCCGCACAAATGGGAAAAATACTGCGTTCTAGAGATTGGAGACATGCTTCTAAGAACTGCTGTAGGTCAAGTGTCAAGACCCATGTTTTTGTATGTGAGGACAAATGGGACCTCTAAAATTAAAATGAAATGGGGAATGGAAATGAGGCGCTGCCTCCTTCAGTCTCTGCAACAGATTGAAAGCATGATCGAAGCTGAGTCCTCAGTCAAAGAAAAGGACATGACCAAAGAATTTTTTGAGAACAAATCAGAAACATGGCCTATAGGAGAGTCCCCCAAAGGAGTGGAAGAGGGCTCGATCGGAAAGGTTTGCAGGACCTTATTAGCAAAATCTGTGTTTAACAGTTTGTATGCATCTCCACAATTGGAAGGATTTTCAGCTGAATCTAGGAAATTACTTCTCATTGTTCAGGCTCTTAGGGATAACCTGGAACCTGGAACCTTTGATATTGGGGGATTATATGAATCAATTGAGGAGTGCCTGATTAATGATCCCTGGGTTTTGCTTAATGCATCTTGGTTCAACTCCTTCCTTACACATGCACTGAAGTAGATGACGATAACCATTATTTTGATACTACTGACCCATTGGGCTTACAGTCAAAACCCAATAAATGACAACAACACAGCCACATTGTGTCTAGGACACCATGCAGTAGCAAATGGAACATTGGTAAAAACAATAAGTGATGATCAAATTGAGGTGACAAATGCTACAGAATTAGTTCAGAGCATTCCAATGGGGAAAATATGCAACAATTCGTATAGAATTCTAGATGGAAAGGATTGCACATTAATAGATGCAATGCTAGGAGATCCCCACTGTGACGCCTTTCAGTATGAGAATTGGGACCTCTTTATAGAAAGAAGCAGCGCCTTCAGCAATTGCTACCCATATGACATCCCTAACTATGCATCGCTCCGATCCATTGTAGCATCCTCAGGAACATTGGAATTCACAGCAGAGGGATTCACATGGACAGGTGTCACTCAAAACGGAAGAAGCGGATCCTGCAAAAGGGGATCAGCCGATAGTTTCTTTAGCCGACTGAATTGGCTAACAAAATCCGGAAGCTCTTACCCCATACTGAATGTGACAATGCCTAACAACAAAAACTTCGACAAGCTATACATCTGGGGGATCCATCACCCGAGCTCAACTCAAGAGCAGACAAAATTGTATATCCAGGAATCAGGGCGAGTAACAGTCTCAACAAAAAGAAGTCAACAAACAATAATCCCTAACATTGGGTCTAGACCATGGATCAGAGGTCAATCAGGTAGGATAAGCATATACTGGACCATTGTAAAACCTGGAGATATTCTAATGATAAACAGTAATGGCAACTTAGTTGCACCGCGGGGATACTTTAAATTGAAAACAGGGAAAAGCTCTGTAATGAGATCAGACGTACCCATAGACATTTGTGTGTCTGAATGTATTACACCAAATGGAAGCATCTCCAACGACAAGCCATTCCAAAATGTGAACAAAGTTACATATGGAAAATGTCCCAAGTATATCAGACAAAACACTTTAAAGCTGGCCACTGGGATGAGGAATGTACCAGAAAAGCAAATCAGAGGAATCTTCGGGGCAATAGCGGGATTCATCGAAAACGGCTGGGAAGGAATGGTTGATGGATGGTATGGGTTCCGATACCAAAACTCTGAAGGAACAGGGCAAGCTGCAGATCTAAAGAGCACTCAAACAGCCATCGACCAGATCAATGGAAAGTTAAACAGAGTGATTGAAAGAACAAATGAGAAATTCCATCAAATAGAGAAGGAATTCTCAGAAGTAGAAGGAAGAATTCAGGACTTGGAGAAATATGTAGAAGACACCAAAATAGACCTATGGTCCTACAATGCAGAATTGCTGGTGGCTCTAGAAAATCAACATACAATTGACTTAACAGATGCAGAAATGAATAAATTGTTTGAGAGAACTAGACGCCTGTTAAGAGAAAACGCAGAAGACATGGGAGGTGGATGTTTCAAGATTTACCACAAATGTAATAATGCATGCATTGGATCAATAAGAAATGGGACATATGACCATTACATATACAGAGATGAAGCATTAAACAACCGATTTCAGATCAAAGGTGTAGAGTTGAAATCAGGCTACAAAGATTGGATACTCTGGATTTCATTCGCCATATCATGCTTCTTAATTTGCGTTGTTCTATTGGGTTTTATTATGTGGGCTTGCCAAAAAGGCAACATCAGATGCAACATTTGCATTATGGCGTCTCAAGGCACCAAACGATCCTATGAACAGATGGAAACTGATGGGGAACGCCAGAATGCAACTGAAATCAGAGCATCTGTCGGAAGGATGGTGGGAGGAATTGGCCGGTTTTATGTTCAGATGTGTACTGAGCTTAAACTAAACGACCATGAAGGGCGACTGATTCAGAACAGCATAACAATAGAAAGGATGGTGCTTTCGGCATTCGACGAAAGAAGAAACAAGTATCTCGAGGAGCATCCCAGTGCTGGGAAAGACCCTAAGAAAACAGGAGGCCCTATATACAGAAGGAAAGATGGGAAATGGATGAGGGAACTCATCCTCCATGATAAAGAAGAAATCATGAGAATCTGGCGTCAGGCCAACAATGGTGAAGACGCTACTGCTGGTCTTACTCATATGATGATCTGGCACTCCAATCTCAATGACACCACATACCAAAGAACAAGGGCTCTTGTTCGAACTGGGATGGATCCCAGAATGTGCTCTCTGATGCAAGGCTCAACCCTCCCACGGAGATCTGGAGCAGCTGGTGCTGCAGTAAAAGGTGTTGGAACAATGGTAATGGAACTCATCAGAATGATCAAACGCGGAATAAATGATCGGAATTTCTGGAGAGGTGAAAATGGTCGAAGAACCAGAATTGCTTATGAAAGAATGTGCAATATCCTCAAAGGGAAATTCCAGACAGCAGCACAACGAGCTATGATGGACCAGGTGAGAGAAGGCCGCAATCCTGGAAACGCTGAGATTGAGGATCTCATTTTCTTGGCACGATCAGCACTTATTTTGAGAGGATCAGTAGCCCATAAATCATGCCTACCTGCCTGTGTTTATGGCCTTGCAGTAACCAGTGGATATGACTTTGAGAAGGAAGGATACTCTCTGGTTGGAATTGATCCTTTCAAACTACTCCAGAACAGCCAGATTTTCAGTCTAATCAGACCAAAAGAAAACCCAGCACACAAGAGCCAGTTGGTGTGGATGGCATGCCATTCTGCAGCATTTGAAGACCTAAGAGTTTTAAATTTCATTAGAGGAACCAAAGTAATCCCAAGAGGACAGTTAACAACCAGAGGAGTTCAAATAGCTTCAAATGAAAACATGGAGACAATAGACTCTAGCACACTTGAACTGAGAAGCAAGTATTGGGCAATAAGGACCAGAAGCGGAGGAAACACCAGTCAACAGAGAGCATCTGCAGGACAGATAAGTGTGCAACCTACTTTCTCAGTACAGAGAAACCTTCCTTTTGAAAGAGCAACCATCATGGCTGCATTCATTGGTAACACCGAAGGAAGGACTTCCGACATGAGAACAGAAATCATAAGGATGATGGAAAATGCCAAATCAGAAGATGTGTCTTTCCAGGGGCGGGGAGTCTTCGAGCTCTCGGACGAAAAGGCAACGAACCCGATCGTGCCTTCTTTTGACATGAGCAATGAAGGGTCTTATTTCTTCGGAGACAATGCTGAGGAGTTTGACAGTTGAATGAATCCAAATCAAAAGATAATAGCAATTGGATTTACATCATTGGGGATATTAATCATTAGTGTCATTCTCCATGTAGTCAGCATTATAGTAACAGTACTGGCCCTAAATAACAATAGAACAGATCTGAACTGCAAAGAGACGATCATAAGGGAGTACAATGAAACAGTAAGAGTAGAAAAAATTACTCAATGGTATAATATCAGTACAATTAAGTACATGGAGAAACCTTCAAATGAATACTATATGAACAACACTGAACCACTTTGTGAGGCCCAAGGCTTTGCACCATTTTCCAAGGATAATGGAATACGAATTGGATCGAGGGGCCATGTTTTTGTGATAAGAGAACCTTTTGTATCATGTTCGCCTTCAGAATGTAGAACCTTTTTCCTCACACAGGGCTCATTACTCAATGACAAACATTCTAACGGCACAATAAAGGACCGAAGTCCGTATAGAACTCTGATGAGTGTCAAAATAGGACAATCACCTAATGTATATCAAGCTAGGTTTGAATCAGTGGCATGGTCAGCAACAGCATGCCATGATGGAAAAAAATGGATGACGGTTGGGGTCACAGGGCCTGACAACCAAGCAATTGCAGTAGTGAACTATGGGGGTGTTCCGGTTGATATTATTAATTCATGGGCAGGGGATATTTTAAGAACCCAAGAATCGTCATGCACCTGCATCAAAGGAGATTGTTATTGGGTAATGACTGATGGGCCGGCGAATAGACAAGCCAAATATAAGATATTCAAAGCAAAAAATGGAAAAGTGATTGGACAAACTGATATAAGTTTCAATGGAGGACACATAGAGGAGTGTTCTTGTTACCCCAATGAAGGGAAGGTGGAATGCATATGCAGGGACAATTGGACTGGAACAAATAGACCAATTTTGGTAATATCTTCTGATCTATCATACACAGTTGGATATTTGTGTGCTGGCATTCCCACTGACACTCCTAGGGGAGAGGATAGTCAATTCACGGGCTCATGTACAAACCCTTTGGGAAATAAAGGATACGGTGTAAAAGGTTTCGGATTTCGACAAGGAACTGACGTATGGGCCGGAAGGACAATTAGTAGAACTTCAAGATCAGGATTCGAAATAATAAAAATCAGGAATGGTTGGACACAGAACAGTAAAGACCAAATAAGGAGGCAAGTGATTATCGATGATCCAAATTGGTCAGGATATAGCGGTTCTTTCACATTGCCGGTTGAACTAACAAAAAAAGAATGTTTGGTGCCCTGTTTCTGGGTTGAAATGATTAGGGGTAAACCTGAAGAAAAAACAATATGGACCTCTAGCAGCTCCATTGTGATGTGTGGAGTAGATCATAAAATTGCCAGTTGGTCATGGCACGATGGAGCTATTCTTCCCTTTGACATCGATAAGATGATGAGTCTTCTAACCGAGGTCGAAACGTACGTTCTCTCTATCATGCCATCAGGCCCCCTCAAAGCCGAGATCGCGCAGAGACTTGAAGATGTCTTTGCAGGGAAGAACACCGATCTTGAGGCACTCATGGAGTGGCTAAAGACAAGACCAATCCTGTCACCTCTAACTAAAGGGATTTTAGGATTTGTATTCACGCTCACCGTGCCCAGTGAGCGAGGACTGCAGCGTAGACGCTTTGTCCAAAATGCCCTTAGTGGAAACGGAGATCCAAACAACATGGACAGAGCGGTAAAACTGTACAGGAAGCTTAAAAGAGAAATAACATTCCATGGGGCAAAAGAGGTGGCACTCAGCTATTCCACCGGTGCACTAGCCAGCTGCATGGGACTCATATACAACAGAATGGGAACTGTTACAACTGAAGTGGCATTTGGCCTGGTATGTGCCACATGTGAACAGATTGCTGATTCCCAGCACCGGTCTCATAGGCAGATGGTGACAACAACCAACCCATTAATCAGACATGAAAACAGAATGGTATTAGCCAGTACCACGGCTAAAGCCATGGAACAGATGGCAGGATCAAGTGAACAGGCAGCAGAGGCCATGGAGGTTGCTAGTAGGGCTAGGCAGATGGTACAGGCAATGAGAACCATTGGGACCCATCCTAGCTCCAGTGCTGGTTTGAAAGATGATCTCCTTGAAAACTTACAGGCCTACCAGAAACGGATGGGAGTGCAAATGCAGCGATTCAAGTGATCCTCTCGTTATTGCAGCAAGTATCATTGGGATATTGCACTTGATATTGTGGATTCTTGATCGTCTTTTCTTCAAATTCATTTATCGTCGCCTTAAATACGGGATGAAAAGAGGGCCTTCTACGGAAGGAGTACCTGAGTCCATGAGGGAAGAATATCGGCAGGAACAGCAGAATGCTGTGGATGTTGACGATGGTCATTTTGTCAACATAGAGCTAGAGTAAATGGATTCCAACACTGTGTCAAGCTTCCAGGTAGACTGTTTTCTCTGGCATGTCCGCAAACGATTCGCAGACCAAGAACTGGGTGATGCCCCATTCCTTGATCGGCTTCGCCGAGACCAGAAGTCCCTAAGGGGAAGAGGCAGCACTCTTGGTCTGGACATCGAAACAGCCACTCATGCAGGAAAGCAGATAGTGAAGCAGATTCTGGAAAAGGAATCAGATGAGGCACTTAAAATGACCATTGCCTCTGTTCCTACTTCACGCTACTTAACTGATATGACTCTTGATGAGATGTCAAGAGACTGGTTCATGCTCATGCCCAAGCAAAAAGTAACAGGCTCCCTATGTATAAGAATGGACCAGGCAATCATGGATAAGAACATCATCCTTAAAGCAAACTTTAGTGTGATTTTCGAAAGGCTGGAAACACTAATACTACTTAGAGCCTTCACTGAAGAAGGAGCAGTCGTTGGCGAAATTTCACCATTACCTTCTCTTCCAGGACATACTAATGAGGATGTCAAAAATGCAATTGGGGTCCTCATCGGAGGACTTAAATGGAATGATAATACGGTTAGAATCTCTGAAACTCTACAGAGATTCGCTTGGAGAAGCAGTAATGAGATTGGGAGATCTTCATTCCCTTCAAAGCAGAAATGAAAAATGGAGAGAACAATTAAGCCAGAAATTTGAAGAAATAAGATGGTTAATTGAAGAAGTGCGACATAGATTGAAAAATACAGAAAACAGTTTTGAACAAATAACATTTATGCAAGCCTTACAACTATTGCTTGAAGTAGAGCAAGAGATAAGAACTTTCTCGTTTCAGCTTATTTAA
		</sequence>
		<sequence>
			<taxon idref="cI_56_A/equine/Shropshire/05468/2019|West_Midlands_England|2019-02-12"/>
			ATGGAGAGAATAAAAGAACTGAGAGATCTGATGTTGCAATCCCGCACCCGCGAGATACTAACCAAAACTACTGTGGACCACATGGCCATAATTAAGAAATATACATCAGGAAGACAAGAGAAGAACCCTGCACTTAGGATGAAATGGATGATGGCAATGAAATACCCAATTACAGCAGATAAGAGAGTAATGAAGATGATTCCTGAGAGAAATGAACAGGGACAAACCCTTTGGAGCAAGACGAACGATGCTGGCTCAGACCGCGTAATGGTATCACCCCTGGCAGTGACATGGTGGAATAGGAATGGACCAACAACAAGCACAATTCATTACCCAAAAGTCTACAAAACTTATTTTGAAAAGGTTGAAAGATTGAAACATGGAACCTTTGGCCCCGTTCATTTTAGGAATCAAGTCAAGATAAGACGGAGAGTTGATGTAAACCCTGGTCACGCAGACCTCAGTGCCAAAGAAGCACAAGATGTAATTATGGAAGTTGTTTTCCCAAACGAAGTGGGAGCCAGAATTCTAACATCGGAATCACAACTAACAATAACCAAAGAGAAAAAGGAAGAACTTCAGGACTGCAAAATTGCTCCCTTGATGGTAGCATACATGCTAGAAAGAGAATTGGTCCGAAAAACAAGGTTCCTCCCAGTAGCAGGAGGAACAAGCAGTGTATACATTGAAGTGCTGCATCTGACTCAAGGAACATGCTGGGAGCAAATGTACACTCCAGGAGGAGAAGTTAGAAATGATGATATTGATCAAAGTTTAATTATTGCAGCACGGAACATAGTGAGAAGAGCGACGGTATCAGCAGATCCACTAGCATCCCTACTGGAAATGTGCCACAGTACACAGATTGGTGGGATAAGGATGGTAGACATCCTTAAACAGAATCCAACTGAGGAACAAGCTGTGGATATATGCAAAGCAGCAATGGGATTGAGAATTAGCTCATCATTCAGCTTTGGTGGATTCACCTTCAAAAGAACAAGTGGATCATCAGTCAAGAGAGAAGAAGAAATGCTTACAGGCAACCTCCAAACATTGAAAATAAGAGTACATGAGGGCTATGAAGAATTCACAATGGTCGGAAGAAGAGCAACAGCCATTCTCAGAAAGGCAACCAGAAGATTGATTCAATTGATAGTAAGTGGGAGAGATGAACAATCAATTGCTGAAGCAGTAATTGTAGCCATGGTGTTTTCGCAAGAAGATTGCATGATAAAAGCAGTTCGAGGTGATTTGAACTTTGTTAATAGAGCAAATCAGCGTTTGAACCCCATGCATCAACTCTTGAGGCATTTCCAAAAAGATGCAAAAGTGCTTTTCCAAAACTGGGGAATTGAACCCATCGATAATGTAATGGGGATGATTGGAATATTGCCTGACATGACCCCAAGCACCGAGATGTCATTGAGAGGAGTGAGAGTCAGCAAGATGGGAGTGGATGAGTACTCCAGCACTGAGAGAGTGGTGGTGAGCATTGACCGTTTTTTAAGAGTTCGGGATCAAAGGGGAAACATACTACTGTCTCCTGAAGAAGTCAGTGAAACACAAGGAACGGAAAAGCTGACAATAATTTATTCGTCATCAATGATGTGGGAGATTAATGGTCCCGAATCAGTGTTAGTCAATACTTATCAATGGATCATCAGGAACTGGGAAATTGTAAAAATCCAGTGGTCACAGGACCCCACAATGCTATACAATAAGATAGAATTTGAGCCATTCCAATCCCTGGTCCCTAGGGCCACCAGAAGCCAATACAGCGGTTTCGTAAGAACCCTGTTTCAGCAAATGCGGGATGTACTTGGAACATTTGATACTGCTCAGATAATAAAACTCCTCCCTTTTGCCGCTGCTCCTCCGGAACAGAGTAGGATGCAGTTCTCTTCTTTAACTGTTAATGTAAGAGGTTCTGGAATGAGAATACTTGTAAGAGGCAATTCCCCAGTGTTCAACTACAATAGAACCACTAAACGGCTCACAATCCTCGGAAAGGATGCAGGTGCGCTTACTGAGGACCCAGATGAAGGTACAACTGGAATAGAATCTGCTGTTCTAAGAGGGTTTCTCATTTTGGGTAGAGAAAACAAGAGATATGGCCCAGCACTAAGCATCAATGAACTAAGCAAGCTTGCAAAAGGGGAGAAAGCCAATGTACTAATTGGGCAAGGGGACGTAGTGTTGGTAATGAAACGGAAACGTGACTCTAGCATACTTACTGACAGCCAGACAGCGACCAAAAGGGTTCGGATGGCCATCAATTAGATGGATGTCAATCCGACTCTACTTTTCTTAAAGGTGCCAGCGCAAAATGCTATAAGCACAACATTCCCTTATACTGGAGATCCTCCCTACAGTCATGGAACAGGGACAGGATACACCATGGATACTGTCAACAGAACACACCAATATTCAGAAAAAGGGAAATGGACAACAAACACTGAGATTGGAGCACCACAACTTAATCCAATCGATGGACCACTTCCTGAAGACAATGAACCAAGTGGATACGCCCAAACAGATTGTGTATTGGAAGCAATGGCTTTACTTGAAGAATCCCATCCCGGAATCTTTGAAAATTCGTGTCTTGAAACAATGGAGGTGGTACAGCAGACAAGAGTGGACAAACTAACACAAGGCCGACAAACTTATGATTGGACCTTGAACAGGAATCAACCTGCTGCAACAGCACTTGCTAATACGATTGAAGTATTCAGATCAAATGGTCTGACTTCCAATGAGTCGGGGAGATTGATGGACTTCCTCAAAGATGTCATGGAGTCCATGAACAAGGAAGAAATGGAAATAACAACACACTTCCAACGGAAGAGAAGAGTAAGAGACAACATGACAAAGCGAATGATAACACAGAGAACCATAGGGAAGAAAAAACAACGATTAAACAGAAAGAGCTACCTAATTAGAACATTGACCCTAAACACAATGACCAAGGACGCTGAGAGAGGGAAATTGAAACGACGAGCAATCGCTACCCCAGGGATGCAGATAAGAGGGTTTGTATATTTTGTTGAAACACTAGCCCGAAGAATATGTGAAAAGCTTGAACAATCAGGATTGCCAGTTGGCGGTAATGAGAAAAAGGCAAAACTGGCTAATGTCGTCAGAAAAATGATGACTAATTCCCAAGACACTGAACTCTCATTCACCATCACTGGGGACAATACCAAATGGAATGAAAATCAGAACCCACGCATATTCCTGGCAATGATCACATACATAACTAGAAACCAGCCAGAATGGTTCAGAAATGTTCTAAGCATTGCACCGATTATGTTCTCAAATAAAATGGCAAGACTGGGGAAAGGATACATGTTCGAAAGCAAAAGTATGAAATTGAGAACTCAAATACCAGCAGAAATGCTAGCAAGCATTGACCTAAAATATTTCAATGATTCAACAAAAAAGAAAATTGAAAAGATACGACCACTTCTGGTTGACGGGACTGCTTCACTAAGTCCTGGAATGATGATGGGAATGTTCAACATGTTGAGCACTGTGCTGGGTGTATCCATATTAAACCTGGGCCAGAGGAAATACACAAAGACCACATACTGGTGGGACGGTCTGCAATCATCCGATGACTTTGCGTTAATAGTGAATGCACCTAATCATGAGGGGATACAAGCTGGAGTAGACAGATTCTATAGAACTTGCAAACTGGTCGGGATCAACATGAGCAAGAAGAAGTCCTACATAAATAGAACTGGAACATTCGAATTCACAAGCTTTTTCTACCGATATGGTTTTGTAGCCAATTTCAGCATGGAACTACCCAGTTTTGGAGTTTCCGGAATAAATGAGTCTGCAGACATGAGCATTGGAGTGACAGTTATCAAAAACAACATGATAAATAATGATCTCGGCCCTGCCACTGCACAGATGGCACTCCAACTCTTCATTAAGGATTATCGGTACACATACCGATGTCATAGAGGCGATACCCAGATACAAACCAGAAGATCTTTTGAGTTGAAAAAACTATGGGAACAGACTCAATCAAAGACTGGTCTACTGGTATCAGATGGGGGTCCAAACCTATATAACATCAGAAACCTACACATCCCGGAAGTCTGTTTAAAATGGGAGCTAATGGATGAAGATTATAGGGGGAGGCTATGCAATCCATTGAATCCTTTTGTTAGTCACAAAGAAATTGAATCAGTCAACAGTGCAATAGTAATGCCTGCGCATGGCCCTGCCAAAAGCATGGAGTATGATGCTGTTGCAACAACACATTCTTGGATCCCCAAGAGGAACCGGTCCATATTGAACACAAGCCAAAGGGGAATACTCGAAGATGAGCAGATGTATCAAAAATGCTGCAACCTGTTTGAAAAATTCTTCCCCAGCAGCTCATACAGAAGACCGGTCGGAATTTCTAGTATGGCTGAGGCCATGGTATCCAGGGCCCGCATTGATGCACGAATTGACTTCGAATCTGGACGGATAAAGAAAGATGAGTTCGCTGAGATCATGAAGATCTGTTCCACCATTGAAGAGCTCGGACGGCAAAAATAGATGGAAGACTTTGTGCGACAGTGCTTCAATCCAATGATCGTCGAGCTTGCGGAAAAGGCAATGAAAGAATATGGAGAGGACCCAAAAATCGAAACAAACAAATTTGCAGCAATATGCACTCACTTGGAAGTCTGTTTCATGTACTCGGATTTCCACTTTATTAATGAACTAGGTAAATCAGTGGTCATAGAGTCTGGTGACCCAAATGCTCTTTTGAAACACAGATTTGAAATTATTGAAGGGAGAGACCGAACAATGGCATGGACAGTAGTAAACAGCATCTGCAACACCACAAGAGCTGAAAAACCTAAATTTCTTCCAGACTTATACGACTATAAGGAGAACAGATTTGTTGAAATTGGTGTGACAAGGAGAGAAGTTCACATATACTACCTGGAGAAGGCCAACAAAATAAAGTCTGAAAAGACACACATCCACATTTTCTCATTTACAGGGGAAGAAATGGCTACGAAAGCGGACTACACTCTTGATGAAGAGAGTAGAGCCAGAATAAAGACCAGGCTATTCACTATAAGACAAGAAATGGCCAGTAGGGGCCTCTGGGATTCCTTTCGTCAGTCCGAGAGAGGCGAAGAGACAATTGAAGAAAGATTTGAAATCACAGGGACGATGCGCAAGCTTGCCAATTACAGTCTCCCACCGAACTTCTCCAGCCTTGGAAATTTTAGAGTCTATGTGGATGGATTCAAGCCGAATGGATGCATTGAGAGTAAGCTTTCTCAAATGTCCAAAGAAGTAAATGCCAGAATTGAATCATTTTCAAAGACAACACCCCGACCACTCAAAATGCCAGGTGGTCCACCCTGCCATCAGCGATCTAAATTCTTGCTAATGGATGCTCTGAAACTGAGCATTGAGGACCCAAGTCACGAGGGAGAGGGAATACCACTATATGATGCAATCAAATGCATGAAAACTTTCTTTGGATGGAAAGAACCCAGTATTGTTAAACCACATGAAAAAGGCATAAACCCGAACTATATCCAAACTTGGAAGCAAGTATTAGAAGAAATACAAGACATTGAGAACGAAGAAAGGATCCCCAAGACCAAGAATATGAAAAAAACAAGCCAATTGAGATGGGCACTAGGTGAAAATATGGCACCAGAGAAAGTGGATTTTGAGGATTGTAAAGACATCAGTGATCTAAAACAGTATGACAGTGATGAACCAGAAACAAGGTCTCTTGCAAGTTGGATTCAAAATGAGTTCAACAAAGCTTGTGAGCTGACAGATTCAAGCTGGATAGAGCTCGATGAAATTGGGGAGGATGTCGCCCCAATAGAATACATTGCGAGCATGAGGAGAAATTATTTTACCGCTGAGATTTCCCATTGTAGAGCAACAGAATATATAATGAAAGGAGTGTACATCAACACCGCTCTACTCAATGCATCCTGTGCTGCGATGGATGAATTTCAATTAATTCCGATGATAAGTAAATGCAGGACCAAAGAAGGGAGAAGGAAAACAAATTTATATGGATTCATAGTAAAGGGAAGGTCCCATTTAAGAAATGATACTGACGTGGTGAACTTTGTAAGTATGGAATTTTCTCTTACTGATCCAAGATTTGAGCCGCACAAATGGGAAAAATACTGCGTTCTAGAGATTGGAGACATGCTTCTAAGAACTGCTGTAGGTCAAGTGTCAAGACCCATGTTTTTGTATGTGAGGACAAATGGGACCTCTAAAATTAAAATGAAATGGGGAATGGAAATGAGGCGCTGCCTCCTTCAGTCTCTGCAACAGATTGAAAGCATGATCGAAGCTGAGTCCTCAGTCAAAGAAAAGGACATGACCAAAGAATTTTTTGAGAACAAATCAGAAACATGGCCTATAGGAGAGTCCCCCAAAGGAGTGGAAGAGGGCTCGATCGGAAAGGTTTGCAGGACCTTATTAGCAAAATCTGTGTTTAACAGTTTGTATGCATCTCCACAATTGGAAGGATTTTCAGCTGAATCTAGGAAATTACTTCTCATTGTTCAGGCTCTTAGGGATAACCTGGAACCTGGAACCTTTGATATTGGGGGATTATATGAATCAATTGAGGAGTGCCTGATTAATGATCCCTGGGTTTTGCTTAATGCATCTTGGTTCAACTCCTTCCTTACACATGCACTGAAGTAGATGACGATAACCATTATTTTGATACTACTGACCCATTGGGCTTACAGTCAAAACCCAATAAATGACAACAACACAGCCACATTGTGTCTAGGACACCATGCAGTAGCAAATGGAACATTGGTAAAAACAATAAGTGATGATCAAATTGAGGTGACAAATGCTACAGAATTAGTTCAGAGCATTCCAATGGGGAAAATATGCAACAATTCGTATAGAATTCTAGATGGAAAGGATTGCACATTAATAGATGCAATGCTAGGAGATCCCCACTGTGACGCCTTTCAGTATGAGAATTGGGACCTCTTTATAGAAAGAAGCAGCGCCTTCAGCAATTGCTACCCATATGACATCCCTAACTATGCATCGCTCCGATCCATTGTAGCATCCTCAGGAACATTGGAATTCACAGCAGAGGGATTCACATGGACAGGTGTCACTCAAAACGGAAGAAGCGGATCCTGCAAAAGGGGATCAGCCGATAGTTTCTTTAGCCGACTGAATTGGCTAACAAAATCCGGAAGCTCTTACCCCATACTGAATGTGACAATGCCTAACAACAAAAACTTCGACAAGCTATACATCTGGGGGATCCATCACCCGAGCTCAACTCAAGAGCAGACAAAATTGTATATCCAGGAATCAGGGCGAGTAACAGTCTCAACAAAAAGAAGTCAACAAACAATAATCCCTAACATTGGGTCTAGACCATGGATCAGAGGTCAATCAGGTAGGATAAGCATATACTGGACCATTGTAAAACCTGGAGATATTCTAATGATAAACAGTAATGGCAACTTAGTTGCACCGCGGGGATACTTTAAATTGAAAACAGGGAAAAGCTCTGTAATGAGATCAGACGTACCCATAGACATTTGTGTGTCTGAATGTATTACACCAAATGGAAGCATCTCCAACGACAAGCCATTCCAAAATGTGAACAAAGTTACATATGGAAAATGTCCCAAGTATATCAGACAAAACACTTTAAAGCTGGCCACTGGGATGAGGAATGTACCAGAAAAGCAAATCAGAGGAATCTTCGGGGCAATAGCGGGATTCATCGAAAACGGCTGGGAAGGAATGGTTGATGGATGGTATGGGTTCCGATACCAAAACTCTGAAGGAACAGGGCAAGCTGCAGATCTAAAGAGCACTCAAACAGCCATCGACCAGATCAATGGAAAGTTAAACAGAGTGATTGAAAGAACAAATGAGAAATTCCATCAAATAGAGAAGGAATTCTCAGAAGTAGAAGGAAGAATTCAGGACTTGGAGAAATATGTAGAAGACACCAAAATAGACCTATGGTCCTACAATGCAGAATTGCTGGTGGCTCTAGAAAATCAACATACAATTGACTTAACAGATGCAGAAATGAATAAATTGTTTGAGAGAACTAGACGCCTGTTAAGAGAAAACGCAGAAGACATGGGAGGTGGATGTTTCAAGATTTACCACAAATGTAATAATGCATGCATTGGATCAATAAGAAATGGGACATATGACCATTACATATACAGAGATGAAGCATTAAACAACCGATTTCAGATCAAAGGTGTAGAGTTGAAATCAGGCTACAAAGATTGGATACTCTGGATTTCATTCGCCATATCATGCTTCTTAATTTGCGTTGTTCTATTGGGTTTTATTATGTGGGCTTGCCAAAAAGGCAACATCAGATGCAACATTTGCATTATGGCGTCTCAAGGCACCAAACGATCCTATGAACAGATGGAAACTGATGGGGAACGCCAGAATGCAACTGAAATCAGAGCATCTGTCGGAAGGATGGTGGGAGGAATTGGCCGGTTTTATGTTCAGATGTGTACTGAGCTTAAACTAAACGACCATGAAGGGCGACTGATTCAGAACAGCATAACAATAGAAAGGATGGTGCTTTCGGCATTCGACGAAAGAAGAAACAAGTATCTCGAGGAGCATCCCAGTGCTGGGAAAGACCCTAAGAAAACAGGAGGCCCTATATACAGAAGGAAAGATGGGAAATGGATGAGGGAACTCATCCTCCATGATAAAGAAGAAATCATGAGAATCTGGCGTCAGGCCAACAATGGTGAAGACGCTACTGCTGGTCTTACTCATATGATGATCTGGCACTCCAATCTCAATGACACCACATACCAAAGAACAAGGGCTCTTGTTCGAACTGGGATGGATCCCAGAATGTGCTCTCTGATGCAAGGCTCAACCCTCCCACGGAGATCTGGAGCAGCTGGTGCTGCAGTAAAAGGTGTTGGAACAATGGTAATGGAACTCATCAGAATGATCAAACGCGGAATAAATGATCGGAATTTCTGGAGAGGTGAAAATGGTCGAAGAACCAGAATTGCTTATGAAAGAATGTGCAATATCCTCAAAGGGAAATTCCAGACAGCAGCACAACGAGCTATGATGGACCAGGTGAGAGAAGGCCGCAATCCTGGAAACGCTGAGATTGAGGATCTCATTTTCTTGGCACGATCAGCACTTATTTTGAGAGGATCAGTAGCCCATAAATCATGCCTACCTGCCTGTGTTTATGGCCTTGCAGTAACCAGTGGATATGACTTTGAGAAGGAAGGATACTCTCTGGTTGGAATTGATCCTTTCAAACTACTCCAGAACAGCCAGATTTTCAGTCTAATCAGACCAAAAGAAAACCCAGCACACAAGAGCCAGTTGGTGTGGATGGCATGCCATTCTGCAGCATTTGAAGACCTAAGAGTTTTAAATTTCATTAGAGGAACCAAAGTAATCCCAAGAGGACAGTTAACAACCAGAGGAGTTCAAATAGCTTCAAATGAAAACATGGAGACAATAGACTCTAGCACACTTGAACTGAGAAGCAAGTATTGGGCAATAAGGACCAGAAGCGGAGGAAACACCAGTCAACAGAGAGCATCTGCAGGACAGATAAGTGTGCAACCTACTTTCTCAGTACAGAGAAACCTTCCTTTTGAAAGAGCAACCATCATGGCTGCATTCATTGGTAACACCGAAGGAAGGACTTCCGACATGAGAACAGAAATCATAAGGATGATGGAAAATGCCAAATCAGAAGATGTGTCTTTCCAGGGGCGGGGAGTCTTCGAGCTCTCGGACGAAAAGGCAACGAACCCGATCGTGCCTTCTTTTGACATGAGCAATGAAGGGTCTTATTTCTTCGGAGACAATGCTGAGGAGTTTGACAGTTGAATGAATCCAAATCAAAAGATAATAGCAATTGGATTTACATCATTGGGGATATTAATCATTAGTGTCATTCTCCATGTAGTCAGCATTATAGTAACAGTACTGGCCCTAAATAACAATAGAACAGATCTGAACTGCAAAGAGACGATCATAAGGGAGTACAATGAAACAGTAAGAGTAGAAAAAATTACTCAATGGTATAATATCAGTACAATTAAGTACATGGAGAAACCTTCAAATGAATACTATATGAACAACACTGAACCACTTTGTGAGGCCCAAGGCTTTGCACCATTTTCCAAGGATAATGGAATACGAATTGGATCGAGGGGCCATGTTTTTGTGATAAGAGAACCTTTTGTATCATGTTCGCCTTCAGAATGTAGAACCTTTTTCCTCACACAGGGCTCATTACTCAATGACAAACATTCTAACGGCACAATAAAGGACCGAAGTCCGTATAGAACTCTGATGAGTGTCAAAATAGGACAATCACCTAATGTATATCAAGCTAGGTTTGAATCAGTGGCATGGTCAGCAACAGCATGCCATGATGGAAAAAAATGGATGACGGTTGGGGTCACAGGGCCTGACAACCAAGCAATTGCAGTAGTGAACTATGGGGGTGTTCCGGTTGATATTATTAATTCATGGGCAGGGGATATTTTAAGAACCCAAGAATCGTCATGCACCTGCATCAAAGGAGATTGTTATTGGGTAATGACTGATGGGCCGGCGAATAGACAAGCCAAATATAAGATATTCAAAGCAAAAAATGGAAAAGTGATTGGACAAACTGATATAAGTTTCAATGGAGGACACATAGAGGAGTGTTCTTGTTACCCCAATGAAGGGAAGGTGGAATGCATATGCAGGGACAATTGGACTGGAACAAATAGACCAATTTTGGTAATATCTTCTGATCTATCATACACAGTTGGATATTTGTGTGCTGGCATTCCCACTGACACTCCTAGGGGAGAGGATAGTCAATTCACGGGCTCATGTACAAACCCTTTGGGAAATAAAGGATACGGTGTAAAAGGTTTCGGATTTCGACAAGGAACTGACGTATGGGCCGGAAGGACAATTAGTAGAACTTCAAGATCAGGATTCGAAATAATAAAAATCAGGAATGGTTGGACACAGAACAGTAAAGACCAAATAAGGAGGCAAGTGATTATCGATGATCCAAATTGGTCAGGATATAGCGGTTCTTTCACATTGCCGGTTGAACTAACAAAAAAAGAATGTTTGGTGCCCTGTTTCTGGGTTGAAATGATTAGGGGTAAACCTGAAGAAAAAACAATATGGACCTCTAGCAGCTCCATTGTGATGTGTGGAGTAGATCATAAAATTGCCAGTTGGTCATGGCACGATGGAGCTATTCTTCCCTTTGACATCGATAAGATGATGAGTCTTCTAACCGAGGTCGAAACGTACGTTCTCTCTATCATGCCATCAGGCCCCCTCAAAGCCGAGATCGCGCAGAGACTTGAAGATGTCTTTGCAGGGAAGAACACCGATCTTGAGGCACTCATGGAGTGGCTAAAGACAAGACCAATCCTGTCACCTCTAACTAAAGGGATTTTAGGATTTGTATTCACGCTCACCGTGCCCAGTGAGCGAGGACTGCAGCGTAGACGCTTTGTCCAAAATGCCCTTAGTGGAAACGGAGATCCAAACAACATGGACAGAGCGGTAAAACTGTACAGGAAGCTTAAAAGAGAAATAACATTCCATGGGGCAAAAGAGGTGGCACTCAGCTATTCCACCGGTGCACTAGCCAGCTGCATGGGACTCATATACAACAGAATGGGAACTGTTACAACTGAAGTGGCATTTGGCCTGGTATGTGCCACATGTGAACAGATTGCTGATTCCCAGCACCGGTCTCATAGGCAGATGGTGACAACAACCAACCCATTAATCAGACATGAAAACAGAATGGTATTAGCCAGTACCACGGCTAAAGCCATGGAACAGATGGCAGGATCAAGTGAACAGGCAGCAGAGGCCATGGAGGTTGCTAGTAGGGCTAGGCAGATGGTACAGGCAATGAGAACCATTGGGACCCATCCTAGCTCCAGTGCTGGTTTGAAAGATGATCTCCTTGAAAACTTACAGGCCTACCAGAAACGGATGGGAGTGCAAATGCAGCGATTCAAGTGATCCTCTCGTTATTGCAGCAAGTATCATTGGGATATTGCACTTGATATTGTGGATTCTTGATCGTCTTTTCTTCAAATTCATTTATCGTCGCCTTAAATACGGGATGAAAAGAGGGCCTTCTACGGAAGGAGTACCTGAGTCCATGAGGGAAGAATATCGGCAGGAACAGCAGAATGCTGTGGATGTTGACGATGGTCATTTTGTCAACATAGAGCTAGAGTAAATGGATTCCAACACTGTGTCAAGCTTCCAGGTAGACTGTTTTCTCTGGCATGTCCGCAAACGATTCGCAGACCAAGAACTGGGTGATGCCCCATTCCTTGATCGGCTTCGCCGAGACCAGAAGTCCCTAAGGGGAAGAGGCAGCACTCTTGGTCTGGACATCGAAACAGCCACTCATGCAGGAAAGCAGATAGTGAAGCAGATTCTGGAAAAGGAATCAGATGAGGCACTTAAAATGACCATTGCCTCTGTTCCTACTTCACGCTACTTAACTGATATGACTCTTGATGAGATGTCAAGAGACTGGTTCATGCTCATGCCCAAGCAAAAAGTAACAGGCTCCCTATGTATAAGAATGGACCAGGCAATCATGGATAAGAACATCATCCTTAAAGCAAACTTTAGTGTGATTTTCGAAAGGCTGGAAACACTAATACTACTTAGAGCCTTCACTGAAGAAGGAGCAGTCGTTGGCGAAATTTCACCATTACCTTCTCTTCCAGGACATACTAATGAGGATGTCAAAAATGCAATTGGGGTCCTCATCGGAGGACTTAAATGGAATGATAATACGGTTAGAATCTCTGAAACTCTACAGAGATTCGCTTGGAGAAGCAGTAATGAGATTGGGAGATCTTCATTCCCTTCAAAGCAGAAATGAAAAATGGAGAGAACAATTAAGCCAGAAATTTGAAGAAATAAGATGGTTAATTGAAGAAGTGCGACATAGATTGAAAAATACAGAAAACAGTTTTGAACAAATAACATTTATGCAAGCCTTACAACTATTGCTTGAAGTAGAGCAAGAGATAAGAACTTTCTCGTTTCAGCTTATTTAA
		</sequence>
		<sequence>
			<taxon idref="cI_56_A/equine/Shropshire/05469/2019|West_Midlands_England|2019-02-12"/>
			ATGGAGAGAANAAAAGAACTGAGAGATCTGATGTTGCAATCCCGCACCCGCGAGATACTAACCAAAACTACTGTGGACCACATGGCCATAATTAAGAAATATACATCAGGAAGACAAGAGAAGAACCCTGCACTTAGGATGAAATGGATGATGGCAATGAAATACCCAATTACAGCAGATAAGAGAGTAATGAAGATGATTCCTGAGAGAAATGAACAGGGACAAACCCTTTGGAGCAAGACGAACGATGCTGGCTCAGACCGCGTAATGGTATCACCCCTGGCAGTGACATGGTGGAATAGGAATGGACCAACAACAAGCACAATTCATTACCCAAAAGTCTACAAAACTTATTTTGAAAAGGTTGAAAGATTGAAACATGGAACCTTTGGCCCCGTTCATTTTAGGAATCAAGTCAAGATAAGACGGAGAGTTGATGTAAACCCTGGTCACGCAGACCTCAGTGCCAAAGAAGCACAAGATGTAATTATGGAAGTTGTTTTCCCAAACGAAGTGGGAGCCAGAATTCTAACATCGGAATCACAACTAACAATAACCAAAGAGAAAAAGGAAGAACTTCAGGACTGCAAAATTGCTCCCTTGATGGTAGCATACATGCTAGAAAGAGAATTGGTCCGAAAAACAAGGTTCCTCCCAGTAGCAGGAGGAACAAGCAGTGTATACATTGAAGTGCTGCATCTGACTCAAGGAACATGCTGGGAGCAAATGTACACTCCAGGAGGAGAAGTTAGAAATGATGATATTGATCAAAGTTTAATTATTGCAGCACGGAACATAGTGAGAAGAGCGACGGTATCAGCAGATCCACTAGCATCCCTACTGGAAATGTGCCACAGTACACAGATTGGTGGGATAAGGATGGTAGACATCCTTAAACAGAATCCAACTGAGGAACAAGCTGTGGATATATGCAAAGCAGCAATGGGATTGAGAATTAGCTCATCATTCAGCTTTGGTGGATTCACCTTCAAAAGAACAAGTGGATCATCAGTCAAGAGAGAAGAAGAAATGCTTACAGGCAACCTCCAAACATTGAAAATAAGAGTACATGAGGGCTATGAAGAATTCACAATGGTCGGAAGAAGAGCAACAGCCATTCTCAGAAAGGCAACCAGAAGATTGATTCAATTGATAGTAAGTGGGAGAGATGAACAATCAATTGCTGAAGCAGTAATTGTAGCCATGGTGTTTTCGCAAGAAGATTGCATGATAAAAGCAGTTCGAGGTGATTTGAACTTTGTTAATAGAGCAAATCAGCGTTTGAACCCCATGCATCAACTCTTGAGGCATTTCCAAAAAGATGCAAAAGTGCTTTTCCAAAACTGGGGAATTGAACCCATCGATAATGTAATGGGGATGATTGGAATATTGCCTGACATGACCCCAAGCACCGAGATGTCATTGAGAGGAGTGAGAGTCAGCAAGATGGGAGTGGATGAGTACTCCAGCACTGAGAGAGTGGTGGTGAGCATTGACCGTTTTTTAAGAGTTCGGGATCAAAGGGGAAACATACTACTGTCTCCTGAAGAAGTCAGTGAAACACAAGGAACGGAAAAGCTGACAATAATTTATTCGTCATCAATGATGTGGGAGATTAATGGTCCCGAATCAGTGTTAGTCAATACTTATCAATGGATCATCAGGAACTGGGAAATTGTAAAAATCCAGTGGTCACAGGACCCCACAATGCTATACAATAAGATAGAATTTGAGCCATTCCAATCCCTGGTCCCTAGGGCCACCAGAAGCCAATACAGCGGTTTCGTAAGAACCCTGTTTCAGCAAATGCGGGATGTACTTGGAACATTTGATACTGCTCAGATAATAAAACTCCTCCCTTTTGCCGCTGCTCCTCCGGAACAGAGTAGGATGCAGTTCTCTTCTTTAACTGTTAATGTAAGAGGTTCTGGAATGAGAATACTTGTAAGAGGCAATTCCCCAGTGTTCAACTACAATAGAACCACTAAACGGCTCACAATCCTCGGAAAGGATGCAGGTGCGCTTACTGAGGACCCAGATGAAGGTACAACTGGAATAGAATCTGCTGTTCTAAGAGGGTTTCTCATTTTGGGTAGAGAAAACAAGAGATATGGCCCAGCACTAAGCATCAATGAACTAAGCAAGCTTGCAAAAGGGGAGAAAGCCAATGTACTAATTGGGCAAGGGGACGTAGTGTTGGTAATGAAACGGAAACGTGACTCTAGCATACTTACTGACAGCCAGACAGCGACCAAAAGGGTTCGGATGGCCATCAATTAGATGGATGTCAATCCGACTCTACTTTTCTTAAAGGTGCCAGCGCAAAATGCTATAAGCACAACATTCCCTTATACTGGAGATCCTCCCTACAGTCATGGAACAGGGACAGGATACACCATGGATACTGTCAACAGAACACACCAATATTCAGAAAAAGGGAAATGGACAACAAACACTGAGATTGGAGCACCACAACTTAATCCAATCGATGGACCACTTCCTGAAGACAATGAACCAAGTGGATACGCCCAAACAGATTGTGTATTGGAAGCAATGGCTTTACTTGAAGAATCCCATCCCGGAATCTTTGAAAATTCGTGTCTTGAAACAATGGAGGTGGTACAGCAGACAAGAGTGGACAAACTAACACAAGGCCGACAAACTTATGATTGGACCTTGAACAGGAATCAACCTGCTGCAACAGCACTTGCTAATACGATTGAAGTATTCAGATCAAATGGTCTGACTTCCAATGAGTCGGGGAGATTGATGGACTTCCTCAAAGATGTCATGGAGTCCATGAACAAGGAAGAAATGGAAATAACAACACACTTCCAACGGAAGAGAAGAGTAAGAGACAACATGACAAAGCGAATGATAACACAGAGAACCATAGGGAAGAAAAAACAACGATTAAACAGAAAGAGCTACCTAATTAGAACATTGACCCTAAACACAATGACCAAGGACGCTGAGAGAGGGAAATTGAAACGACGAGCAATCGCTACCCCAGGGATGCAGATAAGAGGGTTTGTATATTTTGTTGAAACACTAGCCCGAAGAATATGTGAAAAGCTTGAACAATCAGGATTGCCAGTTGGCGGTAATGAGAAAAAGGCAAAACTGGCTAATGTCGTCAGAAAAATGATGACTAATTCCCAAGACACTGAACTCTCATTCACCATCACTGGGGACAATACCAAATGGAATGAAAATCAGAACCCACGCATATTCCTGGCAATGATCACATACATAACTAGAAACCAGCCAGAATGGTTCAGAAATGTTCTAAGCATTGCACCGATTATGTTCTCAAATAAAATGGCAAGACTGGGGAAAGGATACATGTTCGAAAGCAAAAGTATGAAATTGAGAACTCAAATACCAGCAGAAATGCTAGCAAGCATTGACCTAAAATATTTCAATGATTCAACAAAAAAGAAAATTGAAAAGATACGACCACTTCTGGTTGACGGGACTGCTTCACTAAGTCCTGGAATGATGATGGGAATGTTCAACATGTTGAGCACTGTGCTGGGTGTATCCATATTAAACCTGGGCCAGAGGAAATACACAAAGACCACATACTGGTGGGACGGTCTGCAATCATCCGATGACTTTGCGTTAATAGTGAATGCACCTAATCATGAGGGGATACAAGCTGGAGTAGACAGATTCTATAGAACTTGCAAACTGGTCGGGATCAACATGAGCAAGAAGAAGTCCTACATAAATAGAACTGGAACATTCGAATTCACAAGCTTTTTCTACCGATATGGTTTTGTAGCCAATTTCAGCATGGAACTACCCAGTTTTGGAGTTTCCGGAATAAATGAGTCTGCAGACATGAGCATTGGAGTGACAGTTATCAAAAACAACATGATAAATAATGATCTCGGCCCTGCCACTGCACAGATGGCACTCCAACTCTTCATTAAGGATTATCGGTACACATACCGATGTCATAGAGGCGATACCCAGATACAAACCAGAAGATCTTTTGAGTTGAAAAAACTATGGGAACAGACTCAATCAAAGACTGGTCTACTGGTATCAGATGGGGGTCCAAACCTATATAACATCAGAAACCTACACATCCCGGAAGTCTGTTTAAAATGGGAGCTAATGGATGAAGATTATAGGGGGAGGCTATGCAATCCATTGAATCCTTTTGTTAGTCACAAAGAAATTGAATCAGTCAACAGTGCAATAGTAATGCCTGCGCATGGCCCTGCCAAAAGCATGGAGTATGATGCTGTTGCAACAACACATTCTTGGATCCCCAAGAGGAACCGGTCCATATTGAACACAAGCCAAAGGGGAATACTCGAAGATGAGCAGATGTATCAAAAATGCTGCAACCTGTTTGAAAAATTCTTCCCCAGCAGCTCATACAGAAGACCGGTCGGAATTTCTAGTATGGCTGAGGCCATGGTATCCAGGGCCCGCATTGATGCACGAATTGACTTCGAATCTGGACGGATAAAGAAAGATGAGTTCGCTGAGATCATGAAGATCTGTTCCACCATTGAAGAGCTCGGACGGCAAAAATAGATGGAAGACTTTGTGCGACAGTGCTTCAATCCAATGATCGTCGAGCTTGCGGAAAAGGCAATGAAAGAATATGGAGAGGACCCAAAAATCGAAACAAACAAATTTGCAGCAATATGCACTCACTTGGAAGTCTGTTTCATGTACTCGGATTTCCACTTTATTAATGAACTAGGTAAATCAGTGGTCATAGAGTCTGGTGACCCAAATGCTCTTTTGAAACACAGATTTGAAATTATTGAAGGGAGAGACCGAACAATGGCATGGACAGTAGTAAACAGCATCTGCAACACCACAAGAGCTGAAAAACCTAAATTTCTTCCAGACTTATACGACTATAAGGAGAACAGATTTGTTGAAATTGGTGTGACAAGGAGAGAAGTTCACATATACTACCTGGAGAAGGCCAACAAAATAAAGTCTGAAAAGACACACATCCACATTTTCTCATTTACAGGGGAAGAAATGGCTACGAAAGCGGACTACACTCTTGATGAAGAGAGTAGAGCCAGAATAAAGACCAGGCTATTCACTATAAGACAAGAAATGGCCAGTAGGGGCCTCTGGGATTCCTTTCGTCAGTCCGAGAGAGGCGAAGAGACAATTGAAGAAAGATTTGAAATCACAGGGACGATGCGCAAGCTTGCCAATTACAGTCTCCCACCGAACTTCTCCAGCCTTGGAAATTTTAGAGTCTATGTGGATGGATTCAAGCCGAATGGATGCATTGAGAGTAAGCTTTCTCAAATGTCCAAAGAAGTAAATGCCAGAATTGAATCATTTTCAAAGACAACACCCCGACCACTCAAAATGCCAGGTGGTCCACCCTGCCATCAGCGATCTAAATTCTTGCTAATGGATGCTCTGAAACTGAGCATTGAGGACCCAAGTCACGAGGGAGAGGGAATACCACTATATGATGCAATCAAATGCATGAAAACTTTCTTTGGATGGAAAGAACCCAGTATTGTTAAACCACATGAAAAAGGCATAAACCCGAACTATATCCAAACTTGGAAGCAAGTATTAGAAGAAATACAAGACATTGAGAACGAAGAAAGGATCCCCAAGACCAAGAATATGAAAAAAACAAGCCAATTGAGATGGGCACTAGGTGAAAATATGGCACCAGAGAAAGTGGATTTTGAGGATTGTAAAGACATCAGTGATCTAAAACAGTATGACAGTGATGAACCAGAAACAAGGTCTCTTGCAAGTTGGATTCAAAATGAGTTCAACAAAGCTTGTGAGCTGACAGATTCAAGCTGGATAGAGCTCGATGAAATTGGGGAGGATGTCGCCCCAATAGAATACATTGCGAGCATGAGGAGAAATTATTTTACCGCTGAGATTTCCCATTGTAGAGCAACAGAATATATAATGAAAGGAGTGTACATCAACACCGCTCTACTCAATGCATCCTGTGCTGCGATGGATGAATTTCAATTAATTCCGATGATAAGTAAATGCAGGACCAAAGAAGGGAGAAGGAAAACAAATTTATATGGATTCATAGTAAAGGGAAGGTCCCATTTAAGAAATGATACTGACGTGGTGAACTTTGTAAGTATGGAATTTTCTCTTACTGATCCAAGATTTGAGCCGCACAAATGGGAAAAATACTGCGTTCTAGAGATTGGAGACATGCTTCTAAGAACTGCTGTAGGTCAAGTGTCAAGACCCATGTTTTTGTATGTGAGGACAAATGGGACCTCTAAAATTAAAATGAAATGGGGAATGGAAATGAGGCGCTGCCTCCTTCAGTCTCTGCAACAGATTGAAAGCATGATCGAAGCTGAGTCCTCAGTCAAAGAAAAGGACATGACCAAAGAATTTTTTGAGAACAAATCAGAAACATGGCCTATAGGAGAGTCCCCCAAAGGAGTGGAAGAGGGCTCGATCGGAAAGGTTTGCAGGACCTTATTAGCAAAATCTGTGTTTAACAGTTTGTATGCATCTCCACAATTGGAAGGATTTTCAGCTGAATCTAGGAAATTACTTCTCATTGTTCAGGCTCTTAGGGATAACCTGGAACCTGGAACCTTTGATATTGGGGGATTATATGAATCAATTGAGGAGTGCCTGATTAATGATCCCTGGGTTTTGCTTAATGCATCTTGGTTCAACTCCTTCCTTACACATGCACTGAAGTAGATGACGATAACCATTATTTTGATACTACTGACCCATTGGGCTTACAGTCAAAACCCAATAAATGACAACAACACAGCCACATTGTGTCTAGGACACCATGCAGTAGCAAATGGAACATTGGTAAAAACAATAAGTGATGATCAAATTGAGGTGACAAATGCTACAGAATTAGTTCAGAGCATTCCAATGGGGAAAATATGCAACAATTCGTATAGAATTCTAGATGGAAAGGATTGCACATTAATAGATGCAATGCTAGGAGATCCCCACTGTGACGCCTTTCAGTATGAGAATTGGGACCTCTTTATAGAAAGAAGCAGCGCCTTCAGCAATTGCTACCCATATGACATCCCTAACTATGCATCGCTCCGATCCATTGTAGCATCCTCAGGAACATTGGAATTCACAGCAGAGGGATTCACATGGACAGGTGTCACTCAAAACGGAAGAAGCGGATCCTGCAAAAGGGGATCAGCCGATAGTTTCTTTAGCCGACTGAATTGGCTAACAAAATCCGGAAGCTCTTACCCCATACTGAATGTGACAATGCCTAACAACAAAAACTTCGACAAGCTATACATCTGGGGGATCCATCACCCGAGCTCAACTCAAGAGCAGACAAAATTGTATATCCAGGAATCAGGGCGAGTAACAGTCTCAACAAAAAGAAGTCAACAAACAATAATCCCTAACATTGGGTCTAGACCATGGATCAGAGGTCAATCAGGTAGGATAAGCATATACTGGACCATTGTAAAACCTGGAGATATTCTAATGATAAACAGTAATGGCAACTTAGTTGCACCGCGGGGATACTTTAAATTGAAAACAGGGAAAAGCTCTGTAATGAGATCAGACGTACCCATAGACATTTGTGTGTCTGAATGTATTACACCAAATGGAAGCATCTCCAACGACAAGCCATTCCAAAATGTGAACAAAGTTACATATGGAAAATGTCCCAAGTATATCAGACAAAACACTTTAAAGCTGGCCACTGGGATGAGGAATGTACCAGAAAAGCAAATCAGAGGAATCTTCGGGGCAATAGCGGGATTCATCGAAAACGGCTGGGAAGGAATGGTTGATGGATGGTATGGGTTCCGATACCAAAACTCTGAAGGAACAGGGCAAGCTGCAGATCTAAAGAGCACTCAAACAGCCATCGACCAGATCAATGGAAAGTTAAACAGAGTGATTGAAAGAACAAATGAGAAATTCCATCAAATAGAGAAGGAATTCTCAGAAGTAGAAGGAAGAATTCAGGACTTGGAGAAATATGTAGAAGACACCAAAATAGACCTATGGTCCTACAATGCAGAATTGCTGGTGGCTCTAGAAAATCAACATACAATTGACTTAACAGATGCAGAAATGAATAAATTGTTTGAGAGAACTAGACGCCTGTTAAGAGAAAACGCAGAAGACATGGGAGGTGGATGTTTCAAGATTTACCACAAATGTAATAATGCATGCATTGGATCAATAAGAAATGGGACATATGACCATTACATATACAGAGATGAAGCATTAAACAACCGATTTCAGATCAAAGGTGTAGAGTTGAAATCAGGCTACAAAGATTGGATACTCTGGATTTCATTCGCCATATCATGCTTCTTAATTTGCGTTGTTCTATTGGGTTTTATTATGTGGGCTTGCCAAAAAGGCAACATCAGATGCAACATTTGCATTATGGCGTCTCAAGGCACCAAACGATCCTATGAACAGATGGAAACTGATGGGGAACGCCAGAATGCAACTGAAATCAGAGCATCTGTCGGAAGGATGGTGGGAGGAATTGGCCGGTTTTATGTTCAGATGTGTACTGAGCTTAAACTAAACGACCATGAAGGGCGACTGATTCAGAACAGCATAACAATAGAAAGGATGGTGCTTTCGGCATTCGACGAAAGAAGAAACAAGTATCTCGAGGAGCATCCCAGTGCTGGGAAAGACCCTAAGAAAACAGGAGGCCCTATATACAAAAGGAAAGATGGGAAATGGATGAGGGAACTCATCCTCCATGATAAAGAAGAAATCATGAGAATCTGGCGTCAGGCCAACAATGGTGAAGACGCTACTGCTGGTCTTACTCATATGATGATCTGGCACTCCAATCTCAATGACACCACATACCAAAGAACAAGGGCTCTTGTTCGAACTGGGATGGATCCCAGAATGTGCTCTCTGATGCAAGGCTCAACCCTCCCACGGAGATCTGGAGCAGCTGGTGCTGCAGTAAAAGGTGTTGGAACAATGGTAATGGAACTCATCAGAATGATCAAACGCGGAATAAATGATCGGAATTTCTGGAGAGGTGAAAATGGTCGAAGAACCAGAATTGCTTATGAAAGAATGTGCAATATCCTCAAAGGGAAATTCCAGACAGCAGCACAACGAGCTATGATGGACCAGGTGAGAGAAGGCCGCAATCCTGGAAACGCTGAGATTGAGGATCTCATTTTCTTGGCACGATCAGCACTTATTTTGAGAGGATCAGTAGCCCATAAATCATGCCTACCTGCCTGTGTTTATGGCCTTGCAGTAACCAGTGGATATGACTTTGAGAAGGAAGGATACTCTCTGGTTGGAATTGATCCTTTCAAACTACTCCAGAACAGCCAGATTTTCAGTCTAATCAGACCAAAAGAAAACCCAGCACACAAGAGCCAGTTGGTGTGGATGGCATGCCATTCTGCAGCATTTGAAGACCTAAGAGTTTTAAATTTCATTAGAGGAACCAAAGTAATCCCAAGAGGACAGTTAACAACCAGAGGAGTTCAAATAGCTTCAAATGAAAACATGGAGACAATAGACTCTAGCACACTTGAACTGAGAAGCAAGTATTGGGCAATAAGGACCAGAAGCGGAGGAAACACCAGTCAACAGAGAGCATCTGCAGGACAGATAAGTGTGCAACCTACTTTCTCAGTACAGAGAAACCTTCCTTTTGAAAGAGCAACCATCATGGCTGCATTCATTGGTAACACCGAAGGAAGGACTTCCGACATGAGAACAGAAATCATAAGGATGATGGAAAATGCCAAATCAGAAGATGTGTCTTTCCAGGGGCGGGGAGTCTTCGAGCTCTCGGACGAAAAGGCAACGAACCCGATCGTGCCTTCTTTTGACATGAGCAATGAAGGGTCTTATTTCTTCGGAGACAATGCTGAGGAGTTTGACAGTTGAATGAATCCAAATCAAAAGATAATAGCAATTGGATTTACATCATTGGGGATATTAATCATTAGTGTCATTCTCCATGTAGTCAGCATTATAGTAACAGTACTGGCCCTAAATAACAATAGAACAGATCTGAACTGCAAAGAGACGATCATAAGGGAGTACAATGAAACAGTAAGAGTAGAAAAAATTACTCAATGGTATAATATCAGTACAATTAAGTACATGGAGAAACCTTCAAATGAATACTATATGAACAACACTGAACCACTTTGTGAGGCCCAAGGCTTTGCACCATTTTCCAAGGATAATGGAATACGAATTGGATCGAGGGGCCATGTTTTTGTGATAAGAGAACCTTTTGTATCATGTTCGCCTTCAGAATGTAGAACCTTTTTCCTCACACAGGGCTCATTACTCAATGACAAACATTCTAACGGCACAATAAAGGACCGAAGTCCGTATAGAACTCTGATGAGTGTCAAAATAGGACAATCACCTAATGTATATCAAGCTAGGTTTGAATCAGTGGCATGGTCAGCAACAGCATGCCATGATGGAAAAAAATGGATGACGGTTGGGGTCACAGGGCCTGACAACCAAGCAATTGCAGTAGTGAACTATGGGGGTGTTCCGGTTGATATTATTAATTCATGGGCAGGGGATATTTTAAGAACCCAAGAATCGTCATGCACCTGCATCAAAGGAGATTGTTATTGGGTAATGACTGATGGGCCGGCGAATAGACAAGCCAAATATAAGATATTCAAAGCAAAAAATGGAAAAGTGATTGGACAAACTGATATAAGTTTCAATGGAGGACACATAGAGGAGTGTTCTTGTTACCCCAATGAAGGGAAGGTGGAATGCATATGCAGGGACAATTGGACTGGAACAAATAGACCAATTTTGGTAATATCTTCTGATCTATCATACACAGTTGGATATTTGTGTGCTGGCATTCCCACTGACACTCCTAGGGGAGAGGATAGTCAATTCACGGGCTCATGTACAAACCCTTTGGGAAATAAAGGATACGGTGTAAAAGGTTTCGGATTTCGACAAGGAACTGACGTATGGGCCGGAAGGACAATTAGTAGAACTTCAAGATCAGGATTCGAAATAATAAAAATCAGGAATGGTTGGACACAGAACAGTAAAGACCAAATAAGGAGGCAAGTGATTATCGATGATCCAAATTGGTCAGGATATAGCGGTTCTTTCACATTGCCGGTTGAACTAACAAAAAAAGAATGTTTGGTGCCCTGTTTCTGGGTTGAAATGATTAGGGGTAAACCTGAAGAAAAAACAATATGGACCTCTAGCAGCTCCATTGTGATGTGTGGAGTAGATCATAAAATTGCCAGTTGGTCATGGCACGATGGAGCTATTCTTCCCTTTGACATCGATAAGATGATGAGTCTTCTAACCGAGGTCGAAACGTACGTTCTCTCTATCATGCCATCAGGCCCCCTCAAAGCCGAGATCGCGCAGAGACTTGAAGATGTCTTTGCAGGGAAGAACACCGATCTTGAGGCACTCATGGAGTGGCTAAAGACAAGACCAATCCTGTCACCTCTAACTAAAGGGATTTTAGGATTTGTATTCACGCTCACCGTGCCCAGTGAGCGAGGACTGCAGCGTAGACGCTTTGTCCAAAATGCCCTTAGTGGAAACGGAGATCCAAACAACATGGACAGAGCGGTAAAACTGTACAGGAAGCTTAAAAGAGAAATAACATTCCATGGGGCAAAAGAGGTGGCACTCAGCTATTCCACCGGTGCACTAGCCAGCTGCATGGGACTCATATACAACAGAATGGGAACTGTTACAACTGAAGTGGCATTTGGCCTGGTATGTGCCACATGTGAACAGATTGCTGATTCCCAGCACCGGTCTCATAGGCAGATGGTGACAACAACCAACCCATTAATCAGACATGAAAACAGAATGGTATTAGCCAGTACCACGGCTAAAGCCATGGAACAGATGGCAGGATCAAGTGAACAGGCAGCAGAGGCCATGGAGGTTGCTAGTAGGGCTAGGCAGATGGTACAGGCAATGAGAACCATTGGGACCCATCCTAGCTCCAGTGCTGGTTTGAAAGATGATCTCCTTGAAAACTTACAGGCCTACCAGAAACGGATGGGAGTGCAAATGCAGCGATTCAAGTGATCCTCTCGTTATTGCAGCAAGTATCATTGGGATATTGCACTTGATATTGTGGATTCTTGATCGTCTTTTCTTCAAATTCATTTATCGTCGCCTTAAATACGGGATGAAAAGAGGGCCTTCTACGGAAGGAGTACCTGAGTCCATGAGGGAAGAATATCGGCAGGAACAGCAGAATGCTGTGGATGTTGACGATGGTCATTTTGTCAACATAGAGCTAGAGTAAATGGATTCCAACACTGTGTCAAGCTTCCAGGTAGACTGTTTTCTCTGGCATGTCCGCAAACGATTCGCAGACCAAGAACTGGGTGATGCCCCATTCCTTGATCGGCTTCGCCGAGACCAGAAGTCCCTAAGGGGAAGAGGCAGCACTCTTGGTCTGGACATCGAAACAGCCACTCATGCAGGAAAGCAGATAGTGAAGCAGATTCTGGAAAAGGAATCAGATGAGGCACTTAAAATGACCATTGCCTCTGTTCCTACTTCACGCTACTTAACTGATATGACTCTTGATGAGATGTCAAGAGACTGGTTCATGCTCATGCCCAAGCAAAAAGTAACAGGCTCCCTATGTATAAGAATGGACCAGGCAATCATGGATAAGAACATCATCCTTAAAGCAAACTTTAGTGTGATTTTCGAAAGGCTGGAAACACTAATACTACTTAGAGCCTTCACTGAAGAAGGAGCAGTCGTTGGCGAAATTTCACCATTACCTTCTCTTCCAGGACATACTAATGAGGATGTCAAAAATGCAATTGGGGTCCTCATCGGAGGACTTAAATGGAATGATAATACGGTTAGAATCTCTGAAACTCTACAGAGATTCGCTTGGAGAAGCAGTAATGAGATTGGGAGATCTTCATTCCCTTCAAAGCAGAAATGAAAAATGGAGAGAACAATTAAGCCAGAAATTTGAAGAAATAAGATGGTTAATTGAAGAAGTGCGACATAGATTGAAAAATACAGAAAACAGTTTTGAACAAATAACATTTATGCAAGCCTTACAACTATTGCTTGAAGTAGAGCAAGAGATAAGAACTTTCTCGTTTCAGCTTATTTAA
		</sequence>
		<sequence>
			<taxon idref="cI_56_A/equine/Shropshire/05471/2019|West_Midlands_England|2019-02-12"/>
			ATGGAGAGAATAAAAGAACTGAGAGATCTGATGTTGCAATCCCGCACCCGCGAGATACTAACCAAAACTACTGTGGACCACATGGCCATAATTAAGAAATATACATCAGGAAGACAAGAGAAGAACCCTGCACTTAGGATGAAATGGATGATGGCAATGAAATACCCAATTACAGCAGATAAGAGAGTAATGAAGATGATTCCTGAGAGAAATGAACAGGGACAAACCCTTTGGAGCAAGACGAACGATGCTGGCTCAGACCGCGTAATGGTATCACCCCTGGCAGTGACATGGTGGAATAGGAATGGACCAACAACAAGCACAATTCATTACCCAAAAGTCTACAAAACTTATTTTGAAAAGGTTGAAAGATTGAAACATGGAACCTTTGGCCCCGTTCATTTTAGGAATCAAGTCAAGATAAGACGGAGAGTTGATGTAAACCCTGGTCACGCAGACCTCAGTGCCAAAGAAGCACAAGATGTAATTATGGAAGTTGTTTTCCCAAACGAAGTGGGAGCCAGAATTCTAACATCGGAATCACAACTAACAATAACCAAAGAGAAAAAGGAAGAACTTCAGGACTGCAAAATTGCTCCCTTGATGGTAGCATACATGCTAGAAAGAGAATTGGTCCGAAAAACAAGGTTCCTCCCAGTAGCAGGAGGAACAAGCAGTGTATACATTGAAGTGCTGCATCTGACTCAAGGAACATGCTGGGAGCAAATGTACACTCCAGGAGGAGAAGTTAGAAATGATGATATTGATCAAAGTTTAATTATTGCAGCACGGAACATAGTGAGAAGAGCGACGGTATCAGCAGATCCACTAGCATCCCTACTGGAAATGTGCCACAGTACACAGATTGGTGGGATAAGGATGGTAGACATCCTTAAACAGAATCCAACTGAGGAACAAGCTGTGGATATATGCAAAGCAGCAATGGGATTGAGAATTAGCTCATCATTCAGCTTTGGTGGATTCACCTTCAAAAGAACAAGTGGATCATCAGTCAAGAGAGAAGAAGAAATGCTTACAGGCAACCTCCAAACATTGAAAATAAGAGTACATGAGGGCTATGAAGAATTCACAATGGTCGGAAGAAGAGCAACAGCCATTCTCAGAAAGGCAACCAGAAGATTGATTCAATTGATAGTAAGTGGGAGAGATGAACAATCAATTGCTGAAGCAGTAATTGTAGCCATGGTGTTTTCGCAAGAAGATTGCATGATAAAAGCAGTTCGAGGTGATTTGAACTTTGTTAATAGAGCAAATCAGCGTTTGAACCCCATGCATCAACTCTTGAGGCATTTCCAAAAAGATGCAAAAGTGCTTTTCCAAAACTGGGGAATTGAACCCATCGATAATGTAATGGGGATGATTGGAATATTGCCTGACATGACCCCAAGCACCGAGATGTCATTGAGAGGAGTGAGAGTCAGCAAGATGGGAGTGGATGAGTACTCCAGCACTGAGAGAGTGGTGGTGAGCATTGACCGTTTTTTAAGAGTTCGGGATCAAAGGGGAAACATACTACTGTCTCCTGAAGAAGTCAGTGAAACACAAGGAACGGAAAAGCTGACAATAATTTATTCGTCATCAATGATGTGGGAGATTAATGGTCCCGAATCAGTGTTAGTCAATACTTATCAATGGATCATCAGGAACTGGGAAATTGTAAAAATCCAGTGGTCACAGGACCCCACAATGCTATACAATAAGATAGAATTTGAGCCATTCCAATCCCTGGTCCCTAGGGCCACCAGAAGCCAATACAGCGGTTTCGTAAGAACCCTGTTTCAGCAAATGCGGGATGTACTTGGAACATTTGATACTGCTCAGATAATAAAACTCCTCCCTTTTGCCGCTGCTCCTCCGGAACAGAGTAGGATGCAGTTCTCTTCTTTAACTGTTAATGTAAGAGGTTCTGGAATGAGAATACTTGTAAGAGGCAATTCCCCAGTGTTCAACTACAATAGAACCACTAAACGGCTCACAATCCTCGGAAAGGATGCAGGTGCGCTTACTGAGGACCCAGATGAAGGTACAACTGGAATAGAATCTGCTGTTCTAAGAGGGTTTCTCATTTTGGGTAGAGAAAACAAGAGATATGGCCCAACACTAAGCATCAATGAACTAAGCAAGCTTGCAAAAGGGGAGAAAGCCAATGTACTAATTGGGCAAGGGGACGTAGTGTTGGTAATGAAACGGAAACGTGACTCTAGCATACTTACTGACAGCCAGACAGCGACCAAAAGGGTTCGGATGGCCATCAATTAGATGGATGTCAATCCGACTCTACTTTTCTTAAAGGTGCCAGCGCAAAATGCTATAAGCACAACATTCCCTTATACTGGAGATCCTCCCTACAGTCATGGAACAGGGACAGGATACACCATGGATACTGTCAACAGAACACACCAATATTCAGAAAAAGGGAAATGGACAACAAACACTGAGATTGGAGCACCACAACTTAATCCAATCGATGGACCACTTCCTGAAGACAATGAACCAAGTGGATACGCCCAAACAGATTGTGTATTGGAAGCAATGGCTTTACTTGAAGAATCCCATCCCGGAATCTTTGAAAATTCGTGTCTTGAAACAATGGAGGTGGTACAGCAGACAAGAGTGGACAAACTAACACAAGGCCGACAAACTTATGATTGGACCTTGAACAGGAATCAACCTGCTGCAACAGCACTTGCTAATACGATTGAAGTATTCAGATCAAATGGTCTGACTTCCAATGAGTCGGGGAGATTGATGGACTTCCTCAAAGATGTCATGGAGTCCATGAACAAGGAAGAAATGGAAATAACAACACACTTCCAACGGAAGAGAAGAGTAAGAGACAACATGACAAAGCGAATGATAACACAGAGAACCATAGGGAAGAAAAAACAACGATTAAACAGAAAGAGCTACCTAATTAGAACATTGACCCTAAACACAATGACCAAGGACGCTGAGAGAGGGAAATTGAAACGACGAGCAATCGCTACCCCAGGGATGCAGATAAGAGGGTTTGTATATTTTGTTGAAACACTAGCCCGAAGAATATGTGAAAAGCTTGAACAATCAGGATTGCCAGTTGGCGGTAATGAGAAAAAGGCAAAACTGGCTAATGTCGTCAGAAAAATGATGACTAATTCCCAAGACACTGAACTCTCATTCACCATCACTGGGGACAATACCAAATGGAATGAAAATCAGAACCCACGCATATTCCTGGCAATGATCACATACATAACTAGAAACCAGCCAGAATGGTTCAGAAATGTTCTAAGCATTGCACCGATTATGTTCTCAAATAAAATGGCAAGACTGGGGAAAGGATACATGTTCGAAAGCAAAAGTATGAAATTGAGAACTCAAATACCAGCAGAAATGCTAGCAAGCATTGACCTAAAATATTTCAATGATTCAACAAAAAAGAAAATTGAAAAGATACGACCACTTCTGGTTGACGGGACTGCTTCACTAAGTCCTGGAATGATGATGGGAATGTTCAACATGTTGAGCACTGTGCTGGGTGTATCCATATTAAACCTGGGCCAGAGGAAATACACAAAGACCACATACTGGTGGGACGGTCTGCAATCATCCGATGACTTTGCGTTAATAGTGAATGCACCTAATCATGAGGGGATACAAGCTGGAGTAGACAGATTCTATAGAACTTGCAAACTGGTCGGGATCAACATGAGCAAGAAGAAGTCCTACATAAATAGAACTGGAACATTCGAATTCACAAGCTTTTTCTACCGATATGGTTTTGTAGCCAATTTCAGCATGGAACTACCCAGTTTTGGAGTTTCCGGAATAAATGAGTCTGCAGACATGAGCATTGGAGTGACAGTTATCAAAAACAACATGATAAATAATGATCTCGGCCCTGCCACTGCACAGATGGCACTCCAACTCTTCATTAAGGATTATCGGTACACATACCGATGTCATAGAGGCGATACCCAGATACAAACCAGAAGATCTTTTGAGTTGAAAAAACTATGGGAACAGACTCAATCAAAGACTGGTCTACTGGTATCAGATGGGGGTCCAAACCTATATAACATCAGAAACCTACACATCCCGGAAGTCTGTTTAAAATGGGAGCTAATGGATGAAGATTATAGGGGGAGGCTATGCAATCCATTGAATCCTTTTGTTAGTCACAAAGAAATTGAATCAGTCAACAGTGCAATAGTAATGCCTGCGCATGGCCCTGCCAAAAGCATGGAGTATGATGCTGTTGCAACAACACATTCTTGGATCCCCAAGAGGAACCGGTCCATATTGAACACAAGCCAAAGGGGAATACTCGAAGATGAGCAGATGTATCAAAAATGCTGCAACCTGTTTGAAAAATTCTTCCCCAGCAGCTCATACAGAAGACCGGTCGGAATTTCTAGTATGGCTGAGGCCATGGTATCCAGGGCCCGCATTGATGCACGAATTGACTTCGAATCTGGACGGATAAAGAAAGATGAGTTCGCTGAGATCATGAAGATCTGTTCCACCATTGAAGAGCTCGGACGGCAAAAATAGATGGAAGACTTTGTGCGACAGTGCTTCAATCCAATGATCGTCGAGCTTGCGGAAAAGGCAATGAAAGAATATGGAGAGGACCCAAAAATCGAAACAAACAAATTTGCAGCAATATGCACTCACTTGGAAGTCTGTTTCATGTACTCGGATTTCCACTTTATTAATGAACTAGGTAAATCAGTGGTCATAGAGTCTGGTGACCCAAATGCTCTTTTGAAACACAGATTTGAAATTATTGAAGGGAGAGACCGAACAATGGCATGGACAGTAGTAAACAGCATCTGCAACACCACAAGAGCTGAAAAACCTAAATTTCTTCCAGACTTATACGACTATAAGGAGAACAGATTTGTTGAAATTGGTGTGACAAGGAGAGAAGTTCACATATACTACCTGGAGAAGGCCAACAAAATAAAGTCTGAAAAGACACACATCCACATTTTCTCATTTACAGGGGAAGAAATGGCTACGAAAGCGGACTACACTCTTGATGAAGAGAGTAGAGCCAGAATAAAGACCAGGCTATTCACTATAAGACAAGAAATGGCCAGTAGGGGCCTCTGGGATTCCTTTCGTCAGTCCGAGAGAGGCGAAGAGACAATTGAAGAAAGATTTGAAATCACAGGGACGATGCGCAAGCTTGCCAATTACAGTCTCCCACCGAACTTCTCCAGCCTTGGAAATTTTAGAGTCTATGTGGATGGATTCAAGCCGAATGGATGCATTGAGAGTAAGCTTTCTCAAATGTCCAAAGAAGTAAATGCCAGAATTGAATCATTTTCAAAGACAACACCCCGACCACTCAAAATGCCAGGTGGTCCACCCTGCCATCAGCGATCTAAATTCTTGCTAATGGATGCTCTGAAACTGAGCATTGAGGACCCAAGTCACGAGGGAGAGGGAATACCACTATATGATGCAATCAAATGCATGAAAACTTTCTTTGGATGGAAAGAACCCAGTATTGTTAAACCACATGAAAAAGGCATAAACCCGAACTATATCCAAACTTGGAAGCAAGTATTAGAAGAAATACAAGACATTGAGAACGAAGAAAGGATCCCCAAGACCAAGAATATGAAAAAAACAAGCCAATTGAGATGGGCACTAGGTGAAAATATGGCACCAGAGAAAGTGGATTTTGAGGATTGTAAAGACATCAGTGATCTAAAACAGTATGACAGTGATGAACCAGAAACAAGGTCTCTTGCAAGTTGGATTCAAAATGAGTTCAACAAAGCTTGTGAGCTGACAGATTCAAGCTGGATAGAGCTCGATGAAATTGGGGAGGATGTCGCCCCAATAGAATACATTGCGAGCATGAGGAGAAATTATTTTACCGCTGAGATTTCCCATTGTAGAGCAACAGAATATATAATGAAAGGAGTGTACATCAACACCGCTCTACTCAATGCATCCTGTGCTGCGATGGATGAATTTCAATTAATTCCGATGATAAGTAAATGCAGGACCAAAGAAGGGAGAAGGAAAACAAATTTATATGGATTCATAGTAAAGGGAAGGTCCCATTTAAGAAATGATACTGACGTGGTGAACTTTGTAAGTATGGAATTTTCTCTTACTGATCCAAGATTTGAGCCGCACAAATGGGAAAAATACTGCGTTCTAGAGATTGGAGACATGCTTCTAAGAACTGCTGTAGGTCAAGTGTCAAGACCCATGTTTTTGTATGTGAGGACAAATGGGACCTCTAAAATTAAAATGAAATGGGGAATGGAAATGAGGCGCTGCCTCCTTCAGTCTCTGCAACAGATTGAAAGCATGATCGAAGCTGAGTCCTCAGTCAAAGAAAAGGACATGACCAAAGAATTTTTTGAGAACAAATCAGAAACATGGCCTATAGGAGAGTCCCCCAAAGGAGTGGAAGAGGGCTCGATCGGAAAGGTTTGCAGGACCTTATTAGCAAAATCTGTGTTTAACAGTTTGTATGCATCTCCACAATTGGAAGGATTTTCAGCTGAATCTAGGAAATTACTTCTCATTGTTCAGGCTCTTAGGGATAACCTGGAACCTGGAACCTTTGATATTGGGGGATTATATGAATCAATTGAGGAGTGCCTGATTAATGATCCCTGGGTTTTGCTTAATGCATCTTGGTTCAACTCCTTCCTTACACATGCACTGAAGTAGATGACGATAACCATTATTTTGATACTACTGACCCATTGGGCTTACAGTCAAAACCCAATAAATGACAACAACACAGCCACATTGTGTCTAGGACACCATGCAGTAGCAAATGGAACATTGGTAAAAACAATAAGTGATGATCAAATTGAGGTGACAAATGCTACAGAATTAGTTCAGAGCATTCCAATGGGGAAAATATGCAACAATTCGTATAGAATTCTAGATGGAAAGGATTGCACATTAATAGATGCAATGCTAGGAGATCCCCACTGTGACGCCTTTCAGTATGAGAATTGGGACCTCTTTATAGAAAGAAGCAGCGCCTTCAGCAATTGCTACCCATATGACATCCCTAACTATGCATCGCTCCGATCCATTGTAGCATCCTCAGGAACATTGGAATTCACAGCAGAGGGATTCACATGGACAGGTGTCACTCAAAACGGAAGAAGCGGATCCTGCAAAAGGGGATCAGCCGATAGTTTCTTTAGCCGACTGAATTGGCTAACAAAATCCGGAAGCTCTTACCCCATACTGAATGTGACAATGCCTAACAACAAAAACTTCGACAAGCTATACATCTGGGGGATCCATCACCCGAGCTCAACTCAAGAGCAGACAAAATTGTATATCCAGGAATCAGGGCGAGTAACAGTCTCAACAAAAAGAAGTCAACAAACAATAATCCCTAACATTGGGTCTAGACCATGGATCAGAGGTCAATCAGGTAGGATAAGCATATACTGGACCATTGTAAAACCTGGAGATATTCTAATGATAAACAGTAATGGCAACTTAGTTGCACCGCGGGGATACTTTAAATTGAAAACAGGGAAAAGCTCTGTAATGAGATCAGACGTACCCATAGACATTTGTGTGTCTGAATGTATTACACCAAATGGAAGCATCTCCAACGACAAGCCATTCCAAAATGTGAACAAAGTTACATATGGAAAATGTCCCAAGTATATCAGACAAAACACTTTAAAGCTGGCCACTGGGATGAGGAATGTACCAGAAAAGCAAATCAGAGGAATCTTCGGGGCAATAGCGGGATTCATCGAAAACGGCTGGGAAGGAATGGTTGATGGATGGTATGGGTTCCGATACCAAAACTCTGAAGGAACAGGGCAAGCTGCAGATCTAAAGAGCACTCAAACAGCCATCGACCAGATCAATGGAAAGTTAAACAGAGTGATTGAAAGAACAAATGAGAAATTCCATCAAATAGAGAAGGAATTCTCAGAAGTAGAAGGAAGAATTCAGGACTTGGAGAAATATGTAGAAGACACCAAAATAGACCTATGGTCCTACAATGCAGAATTGCTGGTGGCTCTAGAAAATCAACATACAATTGACTTAACAGATGCAGAAATGAATAAATTGTTTGAGAGAACTAGACGCCTGTTAAGAGAAAACGCAGAAGACATGGGAGGTGGATGTTTCAAGATTTACCACAAATGTAATAATGCATGCATTGGATCAATAAGAAATGGGACATATGACCATTACATATACAGAGATGAAGCATTAAACAACCGATTTCAGATCAAAGGTGTAGAGTTGAAATCAGGCTACAAAGATTGGATACTCTGGATTTCATTCGCCATATCATGCTTCTTAATTTGCGTTGTTCTATTGGGTTTTATTATGTGGGCTTGCCAAAAAGGCAACATCAGATGCAACATTTGCATTATGGCGTCTCAAGGCACCAAACGATCCTATGAACAGATGGAAACTGATGGGGAACGCCAGAATGCAACTGAAATCAGAGCATCTGTCGGAAGGATGGTGGGAGGAATTGGCCGGTTTTATGTTCAGATGTGTACTGAGCTTAAACTAAACGACCATGAAGGGCGACTGATTCAGAACAGCATAACAATAGAAAGGATGGTGCTTTCGGCATTCGACGAAAGAAGAAACAAGTATCTCGAGGAGCATCCCAGTGCTGGGAAAGACCCTAAGAAAACAGGAGGCCCTATATACAGAAGGAAAGATGGGAAATGGATGAGGGAACTCATCCTCCATGATAAAGAAGAAATCATGAGAATCTGGCGTCAGGCCAACAATGGTGAAGACGCTACTGCTGGTCTTACTCATATGATGATCTGGCACTCCAATCTCAATGACACCACATACCAAAGAACAAGGGCTCTTGTTCGAACTGGGATGGATCCCAGAATGTGCTCTCTTATGCAAGGCTCAACCCTCCCACGGAGATCTGGAGCAGCTGGTGCTGCAGTAAAAGGTGTTGGAACAATGGTAATGGAACTCATCAGAATGATCAAACGCGGAATAAATGATCGGAATTTCTGGAGAGGTGAAAATGGTCGAAGAACCAGAATTGCTTATGAAAGAATGTGCAATATCCTCAAAGGGAAATTCCAGACAGCAGCACAACGAGCTATGATGGACCAGGTGAGAGAAGGCCGCAATCCTGGAAACGCTGAGATTGAGGATCTCATTTTCTTGGCACGATCAGCACTTATTTTGAGAGGATCAGTAGCCCATAAATCATGCCTACCTGCCTGTGTTTATGGCCTTGCAGTAACCAGTGGATATGACTTTGAGAAGGAAGGATACTCTCTGGTTGGAATTGATCCTTTCAAACTACTCCAGAACAGCCAGATTTTCAGTCTAATCAGACCAAAAGAAAACCCAGCACACAAGAGCCAGTTGGTGTGGATGGCATGCCATTCTGCAGCATTTGAAGACCTAAGAGTTTTAAATTTCATTAGAGGAACCAAAGTAATCCCAAGAGGACAGTTAACAACCAGAGGAGTTCAAATAGCTTCAAATGAAAACATGGAGACAATAGACTCTAGCACACTTGAACTGAGAAGCAAGTATTGGGCAATAAGGACCAGAAGCGGAGGAAACACCAGTCAACAGAGAGCATCTGCAGGACAGATAAGTGTGCAACCTACTTTCTCAGTACAGAGAAACCTTCCTTTTGAAAGAGCAACCATCATGGCTGCATTCATTGGTAACACCGAAGGAAGGACTTCCGACATGAGAACAGAAATCATAAGGATGATGGAAAATGCCAAATCAGAAGATGTGTCTTTCCAGGGGCGGGGAGTCTTCGAGCTCTCGGACGAAAAGGCAACGAACCCGATCGTGCCTTCTTTTGACATGAGCAATGAAGGGTCTTATTTCTTCGGAGACAATGCTGAGGAGTTTGACAGTTGAATGAATCCAAATCAAAAGATAATAGCAATTGGATTTACATCATTGGGGATATTAATCATTAGTGTCATTCTCCATGTAGTCAGCATTATAGTAACAGTACTGGCCCTAAATAACAATAGAACAGATCTGAACTGCAAAGAGACGATCATAAGGGAGTACAATGAAACAGTAAGAGTAGAAAAAATTACTCAATGGTATAATATCAGTACAATTAAGTACATGGAGAAACCTTCAAATGAATACTATATGAACAACACTGAACCACTTTGTGAGGCCCAAGGCTTTGCACCATTTTCCAAGGATAATGGAATACGAATTGGATCGAGGGGCCATGTTTTTGTGATAAGAGAACCTTTTGTATCATGTTCGCCTTCAGAATGTAGAACCTTTTTCCTCACACAGGGCTCATTACTCAATGACAAACATTCTAACGGCACAATAAAGGACCGAAGTCCGTATAGAACTCTGATGAGTGTCAAAATAGGACAATCACCTAATGTATATCAAGCTAGGTTTGAATCAGTGGCATGGTCAGCAACAGCATGCCATGATGGAAAAAAATGGATGACGGTTGGGGTCACAGGGCCTGACAACCAAGCAATTGCAGTAGTGAACTATGGGGGTGTTCCGGTTGATATTATTAATTCATGGGCAGGGGATATTTTAAGAACCCAAGAATCGTCATGCACCTGCATCAAAGGAGATTGTTATTGGGTAATGACTGATGGGCCGGCGAATAGACAAGCCAAATATAAGATATTCAAAGCAAAAAATGGAAAAGTGATTGGACAAACTGATATAAGTTTCAATGGAGGACACATAGAGGAGTGTTCTTGTTACCCCAATGAAGGGAAGGTGGAATGCATATGCAGGGACAATTGGACTGGAACAAATAGACCAATTTTGGTAATATCTTCTGATCTATCATACACAGTTGGATATTTGTGTGCTGGCATTCCCACTGACACTCCTAGGGGAGAGGATAGTCAATTCACGGGCTCATGTACAAACCCTTTGGGAAATAAAGGATACGGTGTAAAAGGTTTCGGATTTCGACAAGGAACTGACGTATGGGCCGGAAGGACAATTAGTAGAACTTCAAGATCAGGATTCGAAATAATAAAAATCAGGAATGGTTGGACACAGAACAGTAAAGACCAAATAAGGAGGCAAGTGATTATCGATGATCCAAATTGGTCAGGATATAGCGGTTCTTTCACATTGCCGGTTGAACTAACAAAAAAAGAATGTTTGGTGCCCTGTTTCTGGGTTGAAATGATTAGGGGTAAACCTGAAGAAAAAACAATATGGACCTCTAGCAGCTCCATTGTGATGTGTGGAGTAGATCATAAAATTGCCAGTTGGTCATGGCACGATGGAGCTATTCTTCCCTTTGACATCGATAAGATGATGAGTCTTCTAACCGAGGTCGAAACGTACGTTCTCTCTATCATGCCATCAGGCCCCCTCAAAGCCGAGATCGCGCAGAGACTTGAAGATGTCTTTGCAGGGAAGAACACCGATCTTGAGGCACTCATGGAGTGGCTAAAGACAAGACCAATCCTGTCACCTCTAACTAAAGGGATTTTAGGATTTGTATTCACGCTCACCGTGCCCAGTGAGCGAGGACTGCAGCGTAGACGCTTTGTCCAAAATGCCCTTAGTGGAAACGGAGATCCAAACAACATGGACAGAGCGGTAAAACTGTACAGGAAGCTTAAAAGAGAAATAACATTCCATGGGGCAAAAGAGGTGGCACTCAGCTATTCCACCGGTGCACTAGCCAGCTGCATGGGACTCATATACAACAGAATGGGAACTGTTACAACTGAAGTGGCATTTGGCCTGGTATGTGCCACATGTGAACAGATTGCTGATTCCCAGCACCGGTCTCATAGGCAGATGGTGACAACAACCAACCCATTAATCAGACATGAAAACAGAATGGTATTAGCCAGTACCACGGCTAAAGCCATGGAACAGATGGCAGGATCAAGTGAACAGGCAGCAGAGGCCATGGAGGTTGCTAGTAGGGCTAGGCAGATGGTACAGGCAATGAGAACCATTGGGACCCATCCTAGCTCCAGTGCTGGTTTGAAAGATGATCTCCTTGAAAACTTACAGGCCTACCAGAAACGGATGGGAGTGCAAATGCAGCGATTCAAGTGATCCTCTCGTTATTGCAGCAAGTATCATTGGGATATTGCACTTGATATTGTGGATTCTTGATCGTCTTTTCTTCAAATTCATTTATCGTCGCCTTAAATACGGGATGAAAAGAGGGCCTTCTACGGAAGGAGTACCTGAGTCCATGAGGGAAGAATATCGGCAGGAACAGCAGAATGCTGTGGATGTTGACGATGGTCATTTTGTCAACATAGAGCTAGAGTAAATGGATTCCAACACTGTGTCAAGCTTCCAGGTAGACTGTTTTCTCTGGCATGTCCGCAAACGATTCGCAGACCAAGAACTGGGTGATGCCCCATTCCTTGATCGGCTTCGCCGAGACCAGAAGTCCCTAAGGGGAAGAGGCAGCACTCTTGGTCTGGACATCGAAACAGCCACTCATGCAGGAAAGCAGATAGTGAAGCAGATTCTGGAAAAGGAATCAGATGAGGCACTTAAAATGACCATTGCCTCTGTTCCTACTTCACGCTACTTAACTGATATGACTCTTGATGAGATGTCAAGAGACTGGTTCATGCTCATGCCCAAGCAAAAAGTAACAGGCTCCCTATGTATAAGAATGGACCAGGCAATCATGGATAAGAACATCATCCTTAAAGCAAACTTTAGTGTGATTTTCGAAAGGCTGGAAACACTAATACTACTTAGAGCCTTCACTGAAGAAGGAGCAGTCGTTGGCGAAATTTCACCATTACCTTCTCTTCCAGGACATACTAATGAGGATGTCAAAAATGCAATTGGGGTCCTCATCGGAGGACTTAAATGGAATGATAATACGGTTAGAATCTCTGAAACTCTACAGAGATTCGCTTGGAGAAGCAGTAATGAGATTGGGAGATCTTCATTCCCTTCAAAGCAGAAATGAAAAATGGAGAGAACAATTAAGCCAGAAATTTGAAGAAATAAGATGGTTAATTGAAGAAGTGCGACATAGATTGAAAAATACAGAAAACAGTTTTGAACAAATAACATTTATGCAAGCCTTACAACTATTGCTTGAAGTAGAGCAAGAGATAAGAACTTTCTCGTTTCAGCTTATTTAA
		</sequence>
		<sequence>
			<taxon idref="cI_56_A/equine/Shropshire/05473/2019|West_Midlands_England|2019-02-12"/>
			ATGGAGAGAATAAAAGAACTGAGAGATCTGATGTTGCAATCCCGCACCCGCGAGATACTAACCAAAACTACTGTGGACCACATGGCCATAATTAAGAAATATACATCAGGAAGACAAGAGAAGAACCCTGCACTTAGGATGAAATGGATGATGGCAATGAAATACCCAATTACAGCAGATAAGAGAGTAATGAAGATGATTCCTGAGAGAAATGAACAGGGACAAACCCTTTGGAGCAAGACGAACGATGCTGGCTCAGACCGCGTAATGGTATCACCCCTGGCAGTGACATGGTGGAATAGGAATGGACCAACAACAAGCACAATTCATTACCCAAAAGTCTACAAAACTTATTTTGAAAAGGTTGAAAGATTGAAACATGGAACCTTTGGCCCCGTTCATTTTAGGAATCAAGTCAAGATAAGACGGAGAGTTGATGTAAACCCTGGTCACGCAGACCTCAGTGCCAAAGAAGCACAAGATGTAATTATGGAAGTTGTTTTCCCAAACGAAGTGGGAGCCAGAATTCTAACATCGGAATCACAACTAACAATAACCAAAGAGAAAAAGGAAGAACTTCAGGACTGCAAAATTGCTCCCTTGATGGTAGCATACATGCTAGAAAGAGAATTGGTCCGAAAAACAAGGTTCCTCCCAGTAGCAGGAGGAACAAGCAGTGTATACATTGAAGTGCTGCATCTGACTCAAGGAACATGCTGGGAGCAAATGTACACTCCAGGAGGAGAAGTTAGAAATGATGATATTGATCAAAGTTTAATTATTGCAGCACGGAACATAGTGAGAAGAGCGACGGTATCAGCAGATCCACTAGCATCCCTACTGGAAATGTGCCACAGTACACAGATTGGTGGGATAAGGATGGTAGACATCCTTAAACAGAATCCAACTGAGGAACAAGCTGTGGATATATGCAAAGCAGCAATGGGATTGAGAATTAGCTCATCATTCAGCTTTGGTGGATTCACCTTCAAAAGAACAAGTGGATCATCAGTCAAGAGAGAAGAAGAAATGCTTACAGGCAACCTCCAAACATTGAAAATAAGAGTACATGAGGGCTATGAAGAATTCACAATGGTCGGAAGAAGAGCAACAGCCATTCTCAGAAAGGCAACCAGAAGATTGATTCAATTGATAGTAAGTGGGAGAGATGAACAATCAATTGCTGAAGCAGTAATTGTAGCCATGGTGTTTTCGCAAGAAGATTGCATGATAAAAGCAGTTCGAGGTGATTTGAACTTTGTTAATAGAGCAAATCAGCGTTTGAACCCCATGCATCAACTCTTGAGGCATTTCCAAAAAGATGCAAAAGTGCTTTTCCAAAACTGGGGAATTGAACCCATCGATAATGTAATGGGGATGATTGGAATATTGCCTGACATGACCCCAAGCACCGAGATGTCATTGAGAGGAGTGAGAGTCAGCAAGATGGGAGTGGATGAGTACTCCAGCACTGAGAGAGTGGTGGTGAGCATTGACCGTTTTTTAAGAGTTCGGGATCAAAGGGGAAACATACTACTGTCTCCTGAAGAAGTCAGTGAAACACAAGGAACGGAAAAGCTGACAATAATTTATTCGTCATCAATGATGTGGGAGATTAATGGTCCCGAATCAGTGTTAGTCAATACTTATCAATGGATCATCAGGAACTGGGAAATTGTAAAAATCCAGTGGTCACAGGACCCCACAATGCTATACAATAAGATAGAATTTGAGCCATTCCAATCCCTGGTCCCTAGGGCCACCAGAAGCCAATACAGCGGTTTCGTAAGAACCCTGTTTCAGCAAATGCGGGATGTACTTGGAACATTTGATACTGCTCAGATAATAAAACTCCTCCCTTTTGCCGCTGCTCCTCCGGAACAGAGTAGGATGCAGTTCTCTTCTTTAACTGTTAATGTAAGAGGTTCTGGAATGAGAATACTTGTAAGAGGCAATTCCCCAGTGTTCAACTACAATAGAACCACTAAACGGCTCACAATCCTCGGAAAGGATGCAGGTGCGCTTACTGAGGACCCAGATGAAGGTACAACTGGAATAGAATCTGCTGTTCTAAGAGGGTTTCTCATTTTGGGTAGAGAAAACAAGAGATATGGCCCAGCACTAAGCATCAATGAACTAAGCAAGCTTGCAAAAGGGGAGAAAGCCAATGTACTAATTGGGCAAGGGGACGTAGTGTTGGTAATGAAACGGAAACGTGACTCTAGCATACTTACTGACAGCCAGACAGCGACCAAAAGGGTTCGGATGGCCATCAATTAGATGGATGTCAATCCGACTCTACTTTTCTTAAAGGTGCCAGCGCAAAATGCTATAAGCACAACATTCCCTTATACTGGAGATCCTCCCTACAGTCATGGAACAGGGACAGGATACACCATGGATACTGTCAACAGAACACACCAATATTCAGAAAAAGGGAAATGGACAACAAACACTGAGATTGGAGCACCACAACTTAATCCAATCGATGGACCACTTCCTGAAGACAATGAACCAAGTGGATACGCCCAAACAGATTGTGTATTGGAAGCAATGGCTTTACTTGAAGAATCCCATCCCGGAATCTTTGAAAATTCGTGTCTTGAAACAATGGAGGTGGTACAGCAGACAAGAGTGGACAAACTAACACAAGGCCGACAAACTTATGATTGGACCTTGAACAGGAATCAACCTGCTGCAACAGCACTTGCTAATACGATTGAAGTATTCAGATCAAATGGTCTGACTTCCAATGAGTCGGGGAGATTGATGGACTTCCTCAAAGATGTCATGGAGTCCATGAACAAGGAAGAAATGGAAATAACAACACACTTCCAACGGAAGAGAAGAGTAAGAGACAACATGACAAAGCGAATGATAACACAGAGAACCATAGGGAAGAAAAAACAACGATTAAACAGAAAGAGCTACCTAATTAGAACATTGACCCTAAACACAATGACCAAGGACGCTGAGAGAGGGAAATTGAAACGACGAGCAATCGCTACCCCAGGGATGCAGATAAGAGGGTTTGTATATTTTGTTGAAACACTAGCCCGAAGAATATGTGAAAAGCTTGAACAATCAGGATTGCCAGTTGGCGGTAATGAGAAAAAGGCAAAACTGGCTAATGTCGTCAGAAAAATGATGACTAATTCCCAAGACACTGAACTCTCATTCACCATCACTGGGGACAATACCAAATGGAATGAAAATCAGAACCCACGCATATTCCTGGCAATGATCACATACATAACTAGAAACCAGCCAGAATGGTTCAGAAATGTTCTAAGCATTGCACCGATTATGTTCTCAAATAAAATGGCAAGACTGGGGAAAGGATACATGTTCGAAAGCAAAAGTATGAAATTGAGAACTCAAATACCAGCAGAAATGCTAGCAAGCATTGACCTAAAATATTTCAATGATTCAACAAAAAAGAAAATTGAAAAGATACGACCACTTCTGGTTGACGGGACTGCTTCACTAAGTCCTGGAATGATGATGGGAATGTTCAACATGTTGAGCACTGTGCTGGGTGTATCCATATTAAACCTGGGCCAGAGGAAATACACAAAGACCACATACTGGTGGGACGGTCTGCAATCATCCGATGACTTTGCGTTAATAGTGAATGCACCTAATCATGAGGGGATACAAGCTGGAGTAGACAGATTCTATAGAACTTGCAAACTGGTCGGGATCAACATGAGCAAGAAGAAGTCCTACATAAATAGAACTGGAACATTCGAATTCACAAGCTTTTTCTACCGATATGGTTTTGTAGCCAATTTCAGCATGGAACTACCCAGTTTTGGAGTTTCCGGAATAAATGAGTCTGCAGACATGAGCATTGGAGTGACAGTTATCAAAAACAACATGATAAATAATGATCTCGGCCCTGCCACTGCACAGATGGCACTCCAACTCTTCATTAAGGATTATCGGTACACATACCGATGTCATAGAGGCGATACCCAGATACAAACCAGAAGATCTTTTGAGTTGAAAAAACTATGGGAACAGACTCAATCAAAGACTGGTCTACTGGTATCAGATGGGGGTCCAAACCTATATAACATCAGAAACCTACACATCCCGGAAGTCTGTTTAAAATGGGAGCTAATGGATGAAGATTATAGGGGGAGGCTATGCAATCCATTGAATCCTTTTGTTAGTCACAAAGAAATTGAATCAGTCAACAGTGCAATAGTAATGCCTGCGCATGGCCCTGCCAAAAGCATGGAGTATGATGCTGTTGCAACAACACATTCTTGGATCCCCAAGAGGAACCGGTCCATATTGAACACAAGCCAAAGGGGAATACTCGAAGATGAGCAGATGTATCAAAAATGCTGCAACCTGTTTGAAAAATTCTTCCCCAGCAGCTCATACAGAAGACCGGTCGGAATTTCTAGTATGGCTGAGGCCATGGTATCCAGGGCCCGCATTGATGCACGAATTGACTTCGAATCTGGACGGATAAAGAAAGATGAGTTCGCTGAGATCATGAAGATCTGTTCCACCATTGAAGAGCTCGGACGGCAAAAATAGATGGAAGACTTTGTGCGACAGTGCTTCAATCCAATGATCGTCGAGCTTGCGGAAAAGGCAATGAAAGAATATGGAGAGGACCCAAAAATCGAAACAAACAAATTTGCAGCAATATGCACTCACTTGGAAGTCTGTTTCATGTACTCGGATTTCCACTTTATTAATGAACTAGGTAAATCAGTGGTCATAGAGTCTGGTGACCCAAATGCTCTTTTGAAACACAGATTTGAAATTATTGAAGGGAGAGACCGAACAATGGCATGGACAGTAGTAAACAGCATCTGCAACACCACAAGAGCTGAAAAACCTAAATTTCTTCCAGACTTATACGACTATAAGGAGAACAGATTTGTTGAAATTGGTGTGACAAGGAGAGAAGTTCACATATACTACCTGGAGAAGGCCAACAAAATAAAGTCTGAAAAGACACACATCCACATTTTCTCATTTACAGGGGAAGAAATGGCTACGAAAGCGGACTACACTCTTGATGAAGAGAGTAGAGCCAGAATAAAGACCAGGCTATTCACTATAAGACAAGAAATGGCCAGTAGGGGCCTCTGGGATTCCTTTCGTCAGTCCGAGAGAGGCGAAGAGACAATTGAAGAAAGATTTGAAATCACAGGGACGATGCGCAAGCTTGCCAATTACAGTCTCCCACCGAACTTCTCCAGCCTTGGAAATTTTAGAGTCTATGTGGATGGATTCAAGCCGAATGGATGCATTGAGAGTAAGCTTTCTCAAATGTCCAAAGAAGTAAATGCCAGAATTGAATCATTTTCAAAGACAACACCCCGACCACTCAAAATGCCAGGTGGTCCACCCTGCCATCAGCGATCTAAATTCTTGCTAATGGATGCTCTGAAACTGAGCATTGAGGACCCAAGTCACGAGGGAGAGGGAATACCACTATATGATGCAATCAAATGCATGAAAACTTTCTTTGGATGGAAAGAACCCAGTATTGTTAAACCACATGAAAAAGGCATAAACCCGAACTATATCCAAACTTGGAAGCAAGTATTAGAAGAAATACAAGACATTGAGAACGAAGAAAGGATCCCCAAGACCAAGAATATGAAAAAAACAAGCCAATTGAGATGGGCACTAGGTGAAAATATGGCACCAGAGAAAGTGGATTTTGAGGATTGTAAAGACATCAGTGATCTAAAACAGTATGACAGTGATGAACCAGAAACAAGGTCTCTTGCAAGTTGGATTCAAAATGAGTTCAACAAAGCTTGTGAGCTGACAGATTCAAGCTGGATAGAGCTCGATGAAATTGGGGAGGATGTCGCCCCAATAGAATACATTGCGAGCATGAGGAGAAATTATTTTACCGCTGAGATTTCCCATTGTAGAGCAACAGAATATATAATGAAAGGAGTGTACATCAACACCGCTCTACTCAATGCATCCTGTGCTGCGATGGATGAATTTCAATTAATTCCGATGATAAGTAAATGCAGGACCAAAGAAGGGAGAAGGAAAACAAATTTATATGGATTCATAGTAAAGGGAAGGTCCCATTTAAGAAATGATACTGACGTGGTGAACTTTGTAAGTATGGAATTTTCTCTTACTGATCCAAGATTTGAGCCGCACAAATGGGAAAAATACTGCGTTCTAGAGATTGGAGACATGCTTCTAAGAACTGCTGTAGGTCAAGTGTCAAGACCCATGTTTTTGTATGTGAGGACAAATGGGACCTCTAAAATTAAAATGAAATGGGGAATGGAAATGAGGCGCTGCCTCCTTCAGTCTCTGCAACAGATTGAAAGCATGATCGAAGCTGAGTCCTCAGTCAAAGAAAAGGACATGACCAAAGAATTTTTTGAGAACAAATCAGAAACATGGCCTATAGGAGAGTCCCCCAAAGGAGTGGAAGAGGGCTCGATCGGAAAGGTTTGCAGGACCTTATTAGCAAAATCTGTGTTTAACAGTTTGTATGCATCTCCACAATTGGAAGGATTTTCAGCTGAATCTAGGAAATTACTTCTCATTGTTCAGGCTCTTAGGGATAACCTGGAACCTGGAACCTTTGATATTGGGGGATTATATGAATCAATTGAGGAGTGCCTGATTAATGATCCCTGGGTTTTGCTTAATGCATCTTGGTTCAACTCCTTCCTTACACATGCACTGAAGTAGATGACGATAACCATTATTTTGATACTACTGACCCATTGGGCTTACAGTCAAAACCCAATAAATGACAACAACACAGCCACATTGTGTCTAGGACACCATGCAGTAGCAAATGGAACATTGGTAAAAACAATAAGTGATGATCAAATTGAGGTGACAAATGCTACAGAATTAGTTCAGAGCATTCCAATGGGGAAAATATGCAACAATTCGTATAGAATTCTAGATGGAAAGGATTGCACATTAATAGATGCAATGCTAGGAGATCCCCACTGTGACGCCTTTCAGTATGAGAATTGGGACCTCTTTATAGAAAGAAGCAGCGCCTTCAGCAATTGCTACCCATATGACATCCCTAACTATGCATCGCTCCGATCCATTGTAGCATCCTCAGGAACATTGGAATTCACAGCAGAGGGATTCACATGGACAGGTGTCACTCAAAACGGAAGAAGCGGATCCTGCAAAAGGGGATCAGCCGATAGTTTCTTTAGCCGACTGAATTGGCTAACAAAATCCGGAAGCTCTTACCCCATACTGAATGTGACAATGCCTAACAACAAAAACTTCGACAAGCTATACATCTGGGGGATCCATCACCCGAGCTCAACTCAAGAGCAGACAAAATTGTATATCCAGGAATCAGGGCGAGTAACAGTCTCAACAAAAAGAAGTCAACAAACAATAATCCCTAACATTGGGTCTAGACCATGGATCAGAGGTCAATCAGGTAGGATAAGCATATACTGGACCATTGTAAAACCTGGAGATATTCTAATGATAAACAGTAATGGCAACTTAGTTGCACCGCGGGGATACTTTAAATTGAAAACAGGGAAAAGCTCTGTAATGAGATCAGACGTACCCATAGACATTTGTGTGTCTGAATGTATTACACCAAATGGAAGCATCTCCAACGACAAGCCATTCCAAAATGTGAACAAAGTTACATATGGAAAATGTCCCAAGTATATCAGACAAAACACTTTAAAGCTGGCCACTGGGATGAGGAATGTACCAGAAAAGCAAATCAGAGGAATCTTCGGGGCAATAGCGGGATTCATCGAAAACGGCTGGGAAGGAATGGTTGATGGATGGTATGGGTTCCGATACCAAAACTCTGAAGGAACAGGGCAAGCTGCAGATCTAAAGAGCACTCAAACAGCCATCGACCAGATCAATGGAAAGTTAAACAGAGTGATTGAAAGAACAAATGAGAAATTCCATCAAATAGAGAAGGAATTCTCAGAAGTAGAAGGAAGAATTCAGGACTTGGAGAAATATGTAGAAGACACCAAAATAGACCTATGGTCCTACAATGCAGAATTGCTGGTGGCTCTAGAAAATCAACATACAATTGACTTAACAGATGCAGAAATGAATAAATTGTTTGAGAGAACTAGACGCCTGTTAAGAGAAAACGCAGAAGACATGGGAGGTGGATGTTTCAAGATTTACCACAAATGTAATAATGCATGCATTGGATCAATAAGAAATGGGACATATGACCATTACATATACAGAGATGAAGCATTAAACAACCGATTTCAGATCAAAGGTGTAGAGTTGAAATCAGGCTACAAAGATTGGATACTCTGGATTTCATTCGCCATATCATGCTTCTTAATTTGCGTTGTTCTATTGGGTTTTATTATGTGGGCTTGCCAAAAAGGCAACATCAGATGCAACATTTGCATTATGGCGTCTCAAGGCACCAAACGATCCTATGAACAGATGGAAACTGATGGGGAACGCCAGAATGCAACTGAAATCAGAGCATCTGTCGGAAGGATGGTGGGAGGAATTGGCCGGTTTTATGTTCAGATGTGTACTGAGCTTAAACTAAACGACCATGAAGGGCGACTGATTCAGAACAGCATAACAATAGAAAGGATGGTGCTTTCGGCATTCGACGAAAGAAGAAACAAGTATCTCGAGGAGCATCCCAGTGCTGGGAAAGACCCTAAGAAAACAGGAGGCCCTATATACAAAAGGAAAGATGGGAAATGGATGAGGGAACTCATCCTCCATGATAAAGAAGAAATCATGAGAATCTGGCGTCAGGCCAACAATGGTGAAGACGCTACTGCTGGTCTTACTCATATGATGATCTGGCACTCCAATCTCAATGACACCACATACCAAAGAACAAGGGCTCTTGTTCGAACTGGGATGGATCCCAGAATGTGCTCTCTGATGCAAGGCTCAACCCTCCCACGGAGATCTGGAGCAGCTGGTGCTGCAGTAAAAGGTGTTGGAACAATGGTAATGGAACTCATCAGAATGATCAAACGCGGAATAAATGATCGGAATTTCTGGAGAGGTGAAAATGGTCGAAGAACCAGAATTGCTTATGAAAGAATGTGCAATATCCTCAAAGGGAAATTCCAGACAGCAGCACAACGAGCTATGATGGACCAGGTGAGAGAAGGCCGCAATCCTGGAAACGCTGAGATTGAGGATCTCATTTTCTTGGCACGATCAGCACTTATTTTGAGAGGATCAGTAGCCCATAAATCATGCCTACCTGCCTGTGTTTATGGCCTTGCAGTAACCAGTGGATATGACTTTGAGAAGGAAGGATACTCTCTGGTTGGAATTGATCCTTTCAAACTACTCCAGAACAGCCAGATTTTCAGTCTAATCAGACCAAAAGAAAACCCAGCACACAAGAGCCAGTTGGTGTGGATGGCATGCCATTCTGCAGCATTTGAAGACCTAAGAGTTTTAAATTTCATTAGAGGAACCAAAGTAATCCCAAGAGGACAGTTAACAACCAGAGGAGTTCAAATAGCTTCAAATGAAAACATGGAGACAATAGACTCTAGCACACTTGAACTGAGAAGCAAGTATTGGGCAATAAGGACCAGAAGCGGAGGAAACACCAGTCAACAGAGAGCATCTGCAGGACAGATAAGTGTGCAACCTACTTTCTCAGTACAGAGAAACCTTCCTTTTGAAAGAGCAACCATCATGGCTGCATTCATTGGTAACACCGAAGGAAGGACTTCCGACATGAGAACAGAAATCATAAGGATGATGGAAAATGCCAAATCAGAAGATGTGTCTTTCCAGGGGCGGGGAGTCTTCGAGCTCTCGGACGAAAAGGCAACGAACCCGATCGTGCCTTCTTTTGACATGAGCAATGAAGGGTCTTATTTCTTCGGAGACAATGCTGAGGAGTTTGACAGTTGAATGAATCCAAATCAAAAGATAATAGCAATTGGATTTACATCATTGGGGATATTAATCATTAGTGTCATTCTCCATGTAGTCAGCATTATAGTAACAGTACTGGCCCTAAATAACAATAGAACAGATCTGAACTGCAAAGAGACGATCATAAGGGAGTACAATGAAACAGTAAGAGTAGAAAAAATTACTCAATGGTATAATATCAGTACAATTAAGTACATGGAGAAACCTTCAAATGAATACTATATGAACAACACTGAACCACTTTGTGAGGCCCAAGGCTTTGCACCATTTTCCAAGGATAATGGAATACGAATTGGATCGAGGGGCCATGTTTTTGTGATAAGAGAACCTTTTGTATCATGTTCGCCTTCAGAATGTAGAACCTTTTTCCTCACACAGGGCTCATTACTCAATGACAAACATTCTAACGGCACAATAAAGGACCGAAGTCCGTATAGAACTCTGATGAGTGTCAAAATAGGACAATCACCTAATGTATATCAAGCTAGGTTTGAATCAGTGGCATGGTCAGCAACAGCATGCCATGATGGAAAAAAATGGATGACGGTTGGGGTCACAGGGCCTGACAACCAAGCAATTGCAGTAGTGAACTATGGGGGTGTTCCGGTTGATATTATTAATTCATGGGCAGGGGATATTTTAAGAACCCAAGAATCGTCATGCACCTGCATCAAAGGAGATTGTTATTGGGTAATGACTGATGGGCCGGCGAATAGACAAGCCAAATATAAGATATTCAAAGCAAAAAATGGAAAAGTGATTGGACAAACTGATATAAGTTTCAATGGAGGACACATAGAGGAGTGTTCTTGTTACCCCAATGAAGGGAAGGTGGAATGCATATGCAGGGACAATTGGACTGGAACAAATAGACCAATTTTGGTAATATCTTCTGATCTATCATACACAGTTGGATATTTGTGTGCTGGCATTCCCACTGACACTCCTAGGGGAGAGGATAGTCAATTCACGGGCTCATGTACAAACCCTTTGGGAAATAAAGGATACGGTGTAAAAGGTTTCGGATTTCGACAAGGAACTGACGTATGGGCCGGAAGGACAATTAGTAGAACTTCAAGATCAGGATTCGAAATAATAAAAATCAGGAATGGTTGGACACAGAACAGTAAAGACCAAATAAGGAGGCAAGTGATTATCGATGATCCAAATTGGTCAGGATATAGCGGTTCTTTCACATTGCCGGTTGAACTAACAAAAAAAGAATGTTTGGTGCCCTGTTTCTGGGTTGAAATGATTAGGGGTAAACCTGAAGAAAAAACAATATGGACCTCTAGCAGCTCCATTGTGATGTGTGGAGTAGATCATAAAATTGCCAGTTGGTCATGGCACGATGGAGCTATTCTTCCCTTTGACATCGATAAGATGATGAGTCTTCTAACCGAGGTCGAAACGTACGTTCTCTCTATCATGCCATCAGGCCCCCTCAAAGCCGAGATCGCGCAGAGACTTGAAGATGTCTTTGCAGGGAAGAACACCGATCTTGAGGCACTCATGGAGTGGCTAAAGACAAGACCAATCCTGTCACCTCTAACTAAAGGGATTTTAGGATTTGTATTCACGCTCACCGTGCCCAGTGAGCGAGGACTGCAGCGTAGACGCTTTGTCCAAAATGCCCTTAGTGGAAACGGAGATCCAAACAACATGGACAGAGCGGTAAAACTGTACAGGAAGCTTAAAAGAGAAATAACATTCCATGGGGCAAAAGAGGTGGCACTCAGCTATTCCACCGGTGCACTAGCCAGCTGCATGGGACTCATATACAACAGAATGGGAACTGTTACAACTGAAGTGGCATTTGGCCTGGTATGTGCCACATGTGAACAGATTGCTGATTCCCAGCACCGGTCTCATAGGCAGATGGTGACAACAACCAACCCATTAATCAGACATGAAAACAGAATGGTATTAGCCAGTACCACGGCTAAAGCCATGGAACAGATGGCAGGATCAAGTGAACAGGCAGCAGAGGCCATGGAGGTTGCTAGTAGGGCTAGGCAGATGGTACAGGCAATGAGAACCATTGGGACCCATCCTAGCTCCAGTGCTGGTTTGAAAGATGATCTCCTTGAAAACTTACAGGCCTACCAGAAACGGATGGGAGTGCAAATGCAGCGATTCAAGTGATCCTCTCGTTATTGCAGCAAGTATCATTGGGATATTGCACTTGATATTGTGGATTCTTGATCGTCTTTTCTTCAAATTCATTTATCGTCGCCTTAAATACGGGATGAAAAGAGGGCCTTCTACGGAAGGAGTACCTGAGTCCATGAGGGAAGAATATCGGCAGGAACAGCAGAATGCTGTGGATGTTGACGATGGTCATTTTGTCAACATAGAGCTAGAGTAAATGGATTCCAACACTGTGTCAAGCTTCCAGGTAGACTGTTTTCTCTGGCATGTCCGCAAACGATTCGCAGACCAAGAACTGGGTGATGCCCCATTCCTTGATCGGCTTCGCCGAGACCAGAAGTCCCTAAGGGGAAGAGGCAGCACTCTTGGTCTGGACATCGAAACAGCCACTCATGCAGGAAAGCAGATAGTGAAGCAGATTCTGGAAAAGGAATCAGATGAGGCACTTAAAATGACCATTGCCTCTGTTCCTACTTCACGCTACTTAACTGATATGACTCTTGATGAGATGTCAAGAGACTGGTTCATGCTCATGCCCAAGCAAAAAGTAACAGGCTCCCTATGTATAAGAATGGACCAGGCAATCATGGATAAGAACATCATCCTTAAAGCAAACTTTAGTGTGATTTTCGAAAGGCTGGAAACACTAATACTACTTAGAGCCTTCACTGAAGAAGGAGCAGTCGTTGGCGAAATTTCACCATTACCTTCTCTTCCAGGACATACTAATGAGGATGTCAAAAATGCAATTGGGGTCCTCATCGGAGGACTTAAATGGAATGATAATACGGTTAGAATCTCTGAAACTCTACAGAGATTCGCTTGGAGAAGCAGTAATGAGATTGGGAGATCTTCATTCCCTTCAAAGCAGAAATGAAAAATGGAGAGAACAATTAAGCCAGAAATTTGAAGAAATAAGATGGTTAATTGAAGAAGTGCGACATAGATTGAAAAATACAGAAAACAGTTTTGAACAAATAACATTTATGCAAGCCTTACAACTATTGCTTGAAGTAGAGCAAGAGATAAGAACTTTCTCGTTTCAGCTTATTTAA
		</sequence>
		<sequence>
			<taxon idref="cI_56_A/equine/Shropshire/05475/2019|West_Midlands_England|2019-02-12"/>
			ATGGAGAGAATAAAAGAACTGAGAGATCTGATGTTGCAATCCCGCACCCGCGAGATACTAACCAAAACTACTGTGGACCACATGGCCATAATTAAGAAATATACATCAGGAAGACAAGAGAAGAACCCTGCACTTAGGATGAAATGGATGATGGCAATGAAATACCCAATTACAGCAGATAAGAGAGTAATGAAGATGATTCCTGAGAGAAATGAACAGGGACAAACCCTTTGGAGCAAGACGAACGATGCTGGCTCAGACCGCGTAATGGTATCACCCCTGGCAGTGACATGGTGGAATAGGAATGGACCAACAACAAGCACAATTCATTACCCAAAAGTCTACAAAACTTATTTTGAAAAGGTTGAAAGATTGAAACATGGAACCTTTGGCCCCGTTCATTTTAGGAATCAAGTCAAGATAAGACGGAGAGTTGATGTAAACCCTGGTCACGCAGACCTCAGTGCCAAAGAAGCACAAGATGTAATTATGGAAGTTGTTTTCCCAAACGAAGTGGGAGCCAGAATTCTAACATCGGAATCACAACTAACAATAACCAAAGAGAAAAAGGAAGAACTTCAGGACTGCAAAATTGCTCCCTTGATGGTAGCATACATGCTAGAAAGAGAATTGGTCCGAAAAACAAGGTTCCTCCCAGTAGCAGGAGGAACAAGCAGTGTATACATTGAAGTGCTGCATCTGACTCAAGGAACATGCTGGGAGCAAATGTACACTCCAGGAGGAGAAGTTAGAAATGATGATATTGATCAAAGTTTAATTATTGCAGCACGGAACATAGTGAGAAGAGCGACGGTATCAGCAGATCCACTAGCATCCCTACTGGAAATGTGCCACAGTACACAGATTGGTGGGATAAGGATGGTAGACATCCTTAAACAGAATCCAACTGAGGAACAAGCTGTGGATATATGCAAAGCAGCAATGGGATTGAGAATTAGCTCATCATTCAGCTTTGGTGGATTCACCTTCAAAAGAACAAGTGGATCATCAGTCAAGAGAGAAGAAGAAATGCTTACAGGCAACCTCCAAACATTGAAAATAAGAGTACATGAGGGCTATGAAGAATTCACAATGGTCGGAAGAAGAGCAACAGCCATTCTCAGAAAGGCAACCAGAAGATTGATTCAATTGATAGTAAGTGGGAGAGATGAACAATCAATTGCTGAAGCAGTAATTGTAGCYATGGTGTTTTCGCAAGAAGATTGCATGATAAAAGCAGTTCGAGGTGATTTGAACTTTGTTAATAGAGCAAATCAGCGTTTGAACCCCATGCATCAACTCTTGAGGCATTTCCAAAAAGATGCAAAAGTGCTTTTCCAAAACTGGGGAATTGAACCCATCGATAATGTAATGGGGATGATTGGAATATTGCCTGACATGACCCCAAGCACCGAGATGTCATTGAGAGGAGTGAGAGTCAGCAAGATGGGAGTGGATGAGTACTCCAGCACTGAGAGAGTGGTGGTGAGCATTGACCGTTTTTTAAGAGTTCGGGATCAAAGGGGAAACATACTACTGTCTCCTGAAGAAGTCAGTGAAACACAAGGAACGGAAAAGCTGACAATAATTTATTCGTCATCAATGATGTGGGAGATTAATGGTCCCGAATCAGTGTTAGTCAATACTTATCAATGGATCATCAGGAACTGGGAAATTGTAAAAATCCAGTGGTCACAGGACCCCACAATGCTATACAATAAGATAGAATTTGAGCCATTCCAATCCCTGGTCCCTAGGGCCACCAGAAGCCAATACAGCGGTTTCGTAAGAACCCTGTTTCAGCAAATGCGGGATGTACTTGGAACATTTGATACTGCTCAGATAATAAAACTCCTCCCTTTTGCCGCTGCTCCTCCGGAACAGAGTAGGATGCAGTTCTCTTCTTTAACTGTTAATGTAAGAGGTTCTGGAATGAGAATACTTGTAAGAGGCAATTCCCCAGTGTTCAACTACAATAGAACCACTAAACGGCTCACAATCCTCGGAAAGGATGCAGGTGCGCTTACTGAGGACCCAGATGAAGGTACAACTGGAATAGAATCTGCTGTTCTAAGAGGGTTTCTCATTTTGGGTAGAGAAAACAAGAGATATGGCCCAGCACTAAGCATCAATGAACTAAGCAAGCTTGCAAAAGGGGAGAAAGCCAATGTACTAATTGGGCAAGGGGACGTAGTGTTGGTAATGAAACGGAAACGTGACTCTAGCATACTTACTGACAGCCAGACAGCGACCAAAAGGGTTCGGATGGCCATCAATTAGATGGATGTCAATCCGACTCTACTTTTCTTAAAGGTGCCAGCGCAAAATGCTATAAGCACAACATTCCCTTATACTGGAGATCCTCCCTACAGTCATGGAACAGGGACAGGATACACCATGGATACTGTCAACAGAACACACCAATATTCAGAAAAAGGGAAATGGACAACAAACACTGAGATTGGAGCACCACAACTTAATCCAATCGATGGACCACTTCCTGAAGACAATGAACCAAGTGGATACGCCCAAACAGATTGTGTATTGGAAGCAATGGCTTTACTTGAAGAATCCCATCCCGGAATCTTTGAAAATTCGTGTCTTGAAACAATGGAGGTGGTACAGCAGACAAGAGTGGACAAACTAACACAAGGCCGACAAACTTATGATTGGACCTTGAACAGGAATCAACCTGCTGCAACAGCACTTGCTAATACGATTGAAGTATTCAGATCAAATGGTCTGACTTCCAATGAGTCGGGGAGATTGATGGACTTCCTCAAAGATGTCATGGAGTCCATGAACAAGGAAGAAATGGAAATAACAACACACTTCCAACGGAAGAGAAGAGTAAGAGACAACATGACAAAGCGAATGATAACACAGAGAACCATAGGGAAGAAAAAACAACGATTAAACAGAAAGAGCTACCTAATTAGAACATTGACCCTAAACACAATGACCAAGGACGCTGAGAGAGGGAAATTGAAACGACGAGCAATCGCTACCCCAGGGATGCAGATAAGAGGGTTTGTATATTTTGTTGAAACACTAGCCCGAAGAATATGTGAAAAGCTTGAACAATCAGGATTGCCAGTTGGCGGTAATGAGAAAAAGGCAAAACTGGCTAATGTCGTCAGAAAAATGATGACTAATTCCCAAGACACTGAACTCTCATTCACCATCACTGGGGACAATACCAAATGGAATGAAAATCAGAACCCACGCATATTCCTGGCAATGATCACATACATAACTAGAAACCAGCCAGAATGGTTCAGAAATGTTCTAAGCATTGCACCGATTATGTTCTCAAATAAAATGGCAAGACTGGGGAAAGGATACATGTTCGAAAGCAAAAGTATGAAATTGAGAACTCAAATACCAGCAGAAATGCTAGCAAGCATTGACCTAAAATATTTCAATGATTCAACAAAAAAGAAAATTGAAAAGATACGACCACTTCTGGTTGACGGGACTGCTTCACTAAGTCCTGGAATGATGATGGGAATGTTCAACATGTTGAGCACTGTGCTGGGTGTATCCATATTAAACCTGGGCCAGAGGAAATACACAAAGACCACATACTGGTGGGACGGTCTGCAATCATCCGATGACTTTGCGTTAATAGTGAATGCACCTAATCATGAGGGGATACAAGCTGGAGTAGACAGATTCTATAGAACTTGCAAACTGGTCGGGATCAACATGAGCAAGAAGAAGTCCTACATAAATAGAACTGGAACATTCGAATTCACAAGCTTTTTCTACCGATATGGTTTTGTAGCCAATTTCAGCATGGAACTACCCAGTTTTGGAGTTTCCGGAATAAATGAGTCTGCAGACATGAGCATTGGAGTGACAGTTATCAAAAACAACATGATAAATAATGATCTCGGCCCTGCCACTGCACAGATGGCACTCCAACTCTTCATTAAGGATTATCGGTACACATACCGATGTCATAGAGGCGATACCCAGATACAAACCAGAAGATCTTTTGAGTTGAAAAAACTATGGGAACAGACTCAATCAAAGACTGGTCTACTGGTATCAGATGGGGGTCCAAACCTATATAACATCAGAAACCTACACATCCCGGAAGTCTGTTTAAAATGGGAGCTAATGGATGAAGATTATAGGGGGAGGCTATGCAATCCATTGAATCCTTTTGTTAGTCACAAAGAAATTGAATCAGTCAACAGTGCAATAGTAATGCCTGCGCATGGCCCTGCCAAAAGCATGGAGTATGATGCTGTTGCAACAACACATTCTTGGATCCCCAAGAGGAACCGGTCCATATTGAACACAAGCCAAAGGGGAATACTCGAAGATGAGCAGATGTATCAAAAATGCTGCAACCTGTTTGAAAAATTCTTCCCCAGCAGCTCATACAGAAGACCGGTCGGAATTTCTAGTATGGCTGAGGCCATGGTATCCAGGGCCCGCATTGATGCACGAATTGACTTCGAATCTGGACGGATAAAGAAAGATGAGTTCGCTGAGATCATGAAGATCTGTTCCACCATTGAAGAGCTCGGACGGCAAAAATAGATGGAAGACTTTGTGCGACAGTGCTTCAATCCAATGATCGTCGAGCTTGCGGAAAAGGCAATGAAAGAATATGGAGAGGACCCAAAAATCGAAACAAACAAATTTGCAGCAATATGCACTCACTTGGAAGTCTGTTTCATGTACTCGGATTTCCACTTTATTAATGAACTAGGTAAATCAGTGGTCATAGAGTCTGGTGACCCAAATGCTCTTTTGAAACACAGATTTGAAATTATTGAAGGGAGAGACCGAACAATGGCATGGACAGTAGTAAACAGCATCTGCAACACCACAAGAGCTGAAAAACCTAAATTTCTTCCAGACTTATACGACTATAAGGAGAACAGATTTGTTGAAATTGGTGTGACAAGGAGAGAAGTTCACATATACTACCTGGAGAAGGCCAACAAAATAAAGTCTGAAAAGACACACATCCACATTTTCTCATTTACAGGGGAAGAAATGGCTACGAAAGCGGACTACACTCTTGATGAAGAGAGTAGAGCCAGAATAAAGACCAGGCTATTCACTATAAGACAAGAAATGGCCAGTAGGGGCCTCTGGGATTCCTTTCGTCAGTCCGAGAGAGGCGAAGAGACAATTGAAGAAAGATTTGAAATCACAGGGACGATGCGTAAGCTTGCCAATTACAGTCTCCCACCGAACTTCTCCAGCCTTGGAAATTTTAGAGTCTATGTGGATGGATTCAAGCCGAATGGATGCATTGAGAGTAAGCTTTCTCAAATGTCCAAAGAAGTAAATGCCAGAATTGAATCATTTTCAAAGACAACACCCCGACCACTCAAAATGCCAGGTGGTCCACCCTGCCATCAGCGATCTAAATTCTTGCTAATGGATGCTCTGAAACTGAGCATTGAGGACCCAAGTCACGAGGGAGAGGGAATACCACTATATGATGCAATCAAATGCATGAAAACTTTCTTTGGATGGAAAGAACCCAGTATTGTTAAACCACATGAAAAAGGCATAAACCCGAACTATATCCAAACTTGGAAGCAAGTATTAGAAGAAATACAAGACATTGAGAACGAAGAAAGGATCCCCAAGACCAAGAATATGAAAAAAACAAGCCAATTGAGATGGGCACTAGGTGAAAATATGGCACCAGAGAAAGTGGATTTTGAGGATTGTAAAGACATCAGTGATCTAAAACAGTATGACAGTGATGAACCAGAAACAAGGTCTCTTGCAAGTTGGATTCAAAATGAGTTCAACAAAGCTTGTGAGCTGACAGATTCAAGCTGGATAGAGCTCGATGAAATTGGGGAGGATGTCGCCCCAATAGAATACATTGCGAGCATGAGGAGAAATTATTTTACCGCTGAGATTTCCCATTGTAGAGCAACAGAATATATAATGAAAGGAGTGTACATCAACACCGCTCTACTCAATGCATCCTGTGCTGCGATGGATGAATTTCAATTAATTCCGATGATAAGTAAATGCAGGACCAAAGAAGGGAGAAGGAAAACAAATTTATATGGATTCATAGTAAAGGGAAGGTCCCATTTAAGAAATGATACTGACGTGGTGAACTTTGTAAGTATGGAATTTTCTCTTACTGATCCAAGATTTGAGCCGCACAAATGGGAAAAATACTGCGTTCTAGAGATTGGAGACATGCTTCTAAGAACTGCTGTAGGTCAAGTGTCAAGACCCATGTTTTTGTATGTGAGGACAAATGGGACCTCTAAAATTAAAATGAAATGGGGAATGGAAATGAGGCGCTGCCTCCTTCAGTCTCTGCAACAGATTGAAAGCATGATCGAAGCTGAGTCCTCAGTCAAAGAAAAGGACATGACCAAAGAATTTTTTGAGAACAAATCAGAAACATGGCCTATAGGAGAGTCCCCCAAAGGAGTGGAAGAGGGCTCGATCGGAAAGGTTTGCAGGACCTTATTAGCAAAATCTGTGTTTAACAGTTTGTATGCATCTCCACAATTGGAAGGATTTTCAGCTGAATCTAGGAAATTACTTCTCATTGTTCAGGCTCTTAGGGATAACCTGGAACCTGGAACCTTTGATATTGGGGGATTATATGAATCAATTGAGGAGTGCCTGATTAATGATCCCTGGGTTTTGCTTAATGCATCTTGGTTCAACTCCTTCCTTACACATGCACTGAAGTAGATGACGATAACCATTATTTTGATACTACTGACCCATTGGGCTTACAGTCAAAACCCAATAAATGACAACAACACAGCCACATTGTGTCTAGGACACCATGCAGTAGCAAATGGAACATTGGTAAAAACAATAAGTGATGATCAAATTGAGGTGACAAATGCTACAGAATTAGTTCAGAGCATTCCAATGGGGAAAATATGCAACAATTCGTATAGAATTCTAGATGGAAAGGATTGCACATTAATAGATGCAATGCTAGGAGATCCCCACTGTGACGCCTTTCAGTATGAGAATTGGGACCTCTTTATAGAAAGAAGCAGCGCCTTCAGCAATTGCTACCCATATGACATCCCTAACTATGCATCGCTCCGATCCATTGTAGCATCCTCAGGAACATTGGAATTCACAGCAGAGGGATTCACATGGACAGGTGTCACTCAAAACGGAAGAAGCGGATCCTGCAAAAGGGGATCAGCCGATAGTTTCTTTAGCCGACTGAATTGGCTAACAAAATCCGGAAGCTCTTACCCCATACTGAATGTGACAATGCCTAACAACAAAAACTTCGACAAGCTATACATCTGGGGGATCCATCACCCGAGCTCAACTCAAGAGCAGACAAAATTGTATATCCAGGAATCAGGGCGAGTAACAGTCTCAACAAAAAGAAGTCAACAAACAATAATCCCTAACATTGGGTCTAGACCATGGATCAGAGGTCAATCAGGTAGGATAAGCATATACTGGACCATTGTAAAACCTGGAGATATTCTAATGATAAACAGTAATGGCAACTTAGTTGCACCGCGGGGATACTTTAAATTGAAAACAGGGAAAAGCTCTGTAATGAGATCAGACGTACCCATAGACATTTGTGTGTCTGAATGTATTACACCAAATGGAAGCATCTCCAACGACAAGCCATTCCAAAATGTGAACAAAGTTACATATGGAAAATGTCCCAAGTATATCAGACAAAACACTTTAAAGCTGGCCACTGGGATGAGGAATGTACCAGAAAAGCAAATCAGAGGAATCTTCGGGGCAATAGCGGGATTCATCGAAAACGGCTGGGAAGGAATGGTTGATGGATGGTATGGGTTCCGATACCAAAACTCTGAAGGAACAGGGCAAGCTGCAGATCTAAAGAGCACTCAAACAGCCATCGACCAGATCAATGGAAAGTTAAACAGAGTGATTGAAAGAACAAATGAGAAATTCCATCAAATAGAGAAGGAATTCTCAGAAGTAGAAGGAAGAATTCAGGACTTGGAGAAATATGTAGAAGACACCAAAATAGACCTATGGTCCTACAATGCAGAATTGCTGGTGGCTCTAGAAAATCAACATACAATTGACTTAACAGATGCAGAAATGAATAAATTGTTTGAGAGAACTAGACGCCTGTTAAGAGAAAACGCAGAAGACATGGGAGGTGGATGTTTCAAGATTTACCACAAATGTAATAATGCATGCATTGGATCAATAAGAAATGGGACATATGACCATTACATATACAGAGATGAAGCATTAAACAACCGATTTCAGATCAAAGGTGTAGAGTTGAAATCAGGCTACAAAGATTGGATACTCTGGATTTCATTCGCCATATCATGCTTCTTAATTTGCGTTGTTCTATTGGGTTTTATTATGTGGGCTTGCCAAAAAGGCAACATCAGATGCAACATTTGCATTATGGCGTCTCAAGGCACCAAACGATCCTATGAACAGATGGAAACTGATGGGGAACGCCAGAATGCAACTGAAATCAGAGCATCTGTCGGAAGGATGGTGGGAGGAATTGGCCGGTTTTATGTTCAGATGTGTACTGAGCTTAAACTAAACGACCATGAAGGGCGACTGATTCAGAACAGCATAACAATAGAAAGGATGGTGCTTTCGGCATTCGACGAAAGAAGAAACAAGTATCTCGAGGAGCATCCCAGTGCTGGGAAAGACCCTAAGAAAACAGGAGGCCCTATATACAGAAGGAAAGATGGGAAATGGATGAGGGAACTCATCCTCCATGATAAAGAAGAAATCATGAGAATCTGGCGTCAGGCCAACAATGGTGAAGACGCTACTGCTGGTCTTACTCATATGATGATCTGGCACTCCAATCTCAATGACACCACATACCAAAGAACAAGGGCTCTTGTTCGAACTGGGATGGATCCCAGAATGTGCTCTCTGATGCAAGGCTCAACCCTCCCACGGAGATCTGGAGCAGCTGGTGCTGCAGTAAAAGGTGTTGGAACAATGGTAATGGAACTCATCAGAATGATCAAACGCGGAATAAATGATCGGAATTTCTGGAGAGGTGAAAATGGTCGAAGAACCAGAATTGCTTATGAAAGAATGTGCAATATCCTCAAAGGGAAATTCCAGACAGCAGCACAACGAGCTATGATGGACCAGGTGAGAGAAGGCCGCAATCCTGGAAACGCTGAGATTGAGGATCTCATTTTCTTGGCACGATCAGCACTTATTTTGAGAGGATCAGTAGCCCATAAATCATGCCTACCTGCCTGTGTTTATGGCCTTGCAGTAACCAGTGGATATGACTTTGAGAAGGAAGGATACTCTCTGGTTGGAATTGATCCTTTCAAACTACTCCAGAACAGCCAGATTTTCAGTCTAATCAGACCAAAAGAAAACCCAGCACACAAGAGCCAGTTGGTGTGGATGGCATGCCATTCTGCAGCATTTGAAGACCTAAGAGTTTTAAATTTCATTAGAGGAACCAAAGTAATCCCAAGAGGACAGTTAACAACCAGAGGAGTTCAAATAGCTTCAAATGAAAACATGGAGACAATAGACTCTAGCACACTTGAACTGAGAAGCAAGTATTGGGCAATAAGGACCAGAAGCGGAGGAAACACCAGTCAACAGAGAGCATCTGCAGGACAGATAAGTGTGCAACCTACTTTCTCAGTACAGAGAAACCTTCCTTTTGAAAGAGCAACCATCATGGCTGCATTCATTGGTAACACCGAAGGAAGGACTTCCGACATGAGAACAGAAATCATAAGGATGATGGAAAATGCCAAATCAGAAGATGTGTCTTTCCAGGGGCGGGGAGTCTTCGAGCTCTCGGACGAAAAGGCAACGAACCCGATCGTGCCTTCTTTTGACATGAGCAATGAAGGGTCTTATTTCTTCGGAGACAATGCTGAGGAGTTTGACAGTTGAATGAATCCAAATCAAAAGATAATAGCAATTGGATTTACATCATTGGGGATATTAATCATTAGTGTCATTCTCCATGTAGTCAGCATTATAGTAACAGTACTGGCCCTAAATAACAATAGAACAGATCTGAACTGCAAAGAGACGATCATAAGGGAGTACAATGAAACAGTAAGAGTAGAAAAAATTACTCAATGGTATAATATCAGTACAATTAAGTACATGGAGAAACCTTCAAATGAATACTATATGAACAACACTGAACCACTTTGTGAGGCCCAAGGCTTTGCACCATTTTCCAAGGATAATGGAATACGAATTGGATCGAGGGGCCATGTTTTTGTGATAAGAGAACCTTTTGTATCATGTTCGCCTTCAGAATGTAGAACCTTTTTCCTCACACAGGGCTCATTACTCAATGACAAACATTCTAACGGCACAATAAAGGACCGAAGTCCGTATAGAACTCTGATGAGTGTCAAAATAGGACAATCACCTAATGTATATCAAGCTAGGTTTGAATCAGTGGCATGGTCAGCAACAGCATGCCATGATGGAAAAAAATGGATGACGGTTGGGGTCACAGGGCCTGACAACCAAGCAATTGCAGTAGTGAACTATGGGGGTGTTCCGGTTGATATTATTAATTCATGGGCAGGGGATATTTTAAGAACCCAAGAATCGTCATGCACCTGCATCAAAGGAGATTGTTATTGGGTAATGACTGATGGGCCGGCGAATAGACAAGCCAAATATAAGATATTCAAAGCAAAAAATGGAAAAGTGATTGGACAAACTGATATAAGTTTCAATGGAGGACACATAGAGGAGTGTTCTTGTTACCCCAATGAAGGGAAGGTGGAATGCATATGCAGGGACAATTGGACTGGAACAAATAGACCAATTTTGGTAATATCTTCTGATCTATCATACACAGTTGGATATTTGTGTGCTGGCATTCCCACTGACACTCCTAGGGGAGAGGATAGTCAATTCACGGGCTCATGTACAAACCCTTTGGGAAATAAAGGATACGGTGTAAAAGGTTTCGGATTTCGACAAGGAACTGACGTATGGGCCGGAAGGACAATTAGTAGAACTTCAAGATCAGGATTCGAAATAATAAAAATCAGGAATGGTTGGACACAGAACAGTAAAGACCAAATAAGGAGGCAAGTGATTATTGATGATCCAAATTGGTCAGGATATAGCGGTTCTTTCACATTGCCGGTTGAACTAACAAAAAAAGAATGTTTGGTGCCCTGTTTCTGGGTTGAAATGATTAGGGGTAAACCTGAAGAAAAAACAATATGGACCTCTAGCAGCTCCATTGTGATGTGTGGAGTAGATCATAAAATTGCCAGTTGGTCATGGCACGATGGAGCTATTCTTCCCTTTGACATCGATAAGATGATGAGTCTTCTAACCGAGGTCGAAACGTACGTTCTCTCTATCATGCCATCAGGCCCCCTCAAAGCCGAGATCGCGCAGAGACTTGAAGATGTCTTTGCAGGGAAGAACACCGATCTTGAGGCACTCATGGAGTGGCTAAAGACAAGACCAATCCTGTCACCTCTAACTAAAGGGATTTTAGGATTTGTATTCACGCTCACCGTGCCCAGTGAGCGAGGACTGCAGCGTAGACGCTTTGTCCAAAATGCCCTTAGTGGAAACGGAGATCCAAACAACATGGACAGAGCGGTAAAACTGTACAGGAAGCTTAAAAGAGAAATAACATTCCATGGGGCAAAAGAGGTGGCACTCAGCTATTCCACCGGTGCACTAGCCAGCTGCATGGGACTCATATACAACAGAATGGGAACTGTTACAACTGAAGTGGCATTTGGCCTGGTATGTGCCACATGTGAACAGATTGCTGATTCCCAGCACCGGTCTCATAGGCAGATGGTGACAACAACCAACCCATTAATCAGACATGAAAACAGAATGGTATTAGCCAGTACCACGGCTAAAGCCATGGAACAGATGGCAGGATCAAGTGAACAGGCAGCAGAGGCCATGGAGGTTGCTAGTAGGGCTAGGCAGATGGTACAGGCAATGAGAACCATTGGGACCCATCCTAGCTCCAGTGCTGGTTTGAAAGATGATCTCCTTGAAAACTTACAGGCCTACCAGAAACGGATGGGAGTGCAAATGCAGCGATTCAAGTGATCCTCTCGTTATTGCAGCAAGTATCATTGGGATATTGCACTTGATATTGTGGATTCTTGATCGTCTTTTCTTCAAATTCATTTATCGTCGCCTTAAATACGGGATGAAAAGAGGGCCTTCTACGGAAGGAGTACCTGAGTCCATGAGGGAAGAATATCGGCAGGAACAGCAGAATGCTGTGGATGTTGACGATGGTCATTTTGTCAACATAGAGCTAGAGTAAATGGATTCCAACACTGTGTCAAGCTTCCAGGTAGACTGTTTTCTCTGGCATGTCCGCAAACGATTCGCAGACCAAGAACTGGGTGATGCCCCATTCCTTGATCGGCTTCGCCGAGACCAGAAGTCCCTAAGGGGAAGAGGCAGCACTCTTGGTCTGGACATCGAAACAGCCACTCATGCAGGAAAGCAGATAGTGAAGCAGATTCTGGAAAAGGAATCAGATGAGGCACTTAAAATGACCATTGCCTCTGTTCCTACTTCACGCTACTTAACTGATATGACTCTTGATGAGATGTCAAGAGACTGGTTCATGCTCATGCCCAAGCAAAAAGTAACAGGCTCCCTATGTATAAGAATGGACCAGGCAATCATGGATAAGAACATCATCCTTAAAGCAAACTTTAGTGTGATTTTCGAAAGGCTGGAAACACTAATACTACTTAGAGCCTTCACTGAAGAAGGAGCAGTCGTTGGCGAAATTTCACCATTACCTTCTCTTCCAGGACATACTAATGAGGATGTCAAAAATGCAATTGGGGTCCTCATCGGAGGACTTAAATGGAATGATAATACGGTTAGAATCTCTGAAACTCTACAGAGATTCGCTTGGAGAAGCAGTAATGAGATTGGGAGATCTTCATTCCCTTCAAAGCAGAAATGAAAAATGGAGAGAACAATTAAGCCAGAAATTTGAAGAAATAAGATGGTTAATTGAAGAAGTGCGACATAGATTGAAAAATACAGAAAACAGTTTTGAACAAATAACATTTATGCAAGCCTTACAACTATTGCTTGAAGTAGAGCAAGAGATAAGAACTTTCTCGTTTCAGCTTATTTAA
		</sequence>
		<sequence>
			<taxon idref="cI_56_A/equine/Shropshire/05480/2019|West_Midlands_England|2019-02-12"/>
			ATGGAGAGAATAAAAGAACTGAGAGATCTGATGTTGCAATCCCGCACCCGCGAGATACTAACCAAAACTACTGTGGACCACATGGCCATAATTAAGAAATATACATCAGGAAGACAAGAGAAGAACCCTGCACTTAGGATGAAATGGATGATGGCAATGAAATACCCAATTACAGCAGATAAGAGAGTAATGAAGATGATTCCTGAGAGAAATGAACAGGGACAAACCCTTTGGAGCAAGACGAACGATGCTGGCTCAGACCGCGTAATGGTATCACCCCTGGCAGTGACATGGTGGAATAGGAATGGACCAACAACAAGCACAATTCATTACCCAAAAGTCTACAAAACTTATTTTGAAAAGGTTGAAAGATTGAAACATGGAACCTTTGGCCCCGTTCATTTTAGGAATCAAGTCAAGATAAGACGGAGAGTTGATGTAAACCCTGGTCACGCAGACCTCAGTGCCAAAGAAGCACAAGATGTAATTATGGAAGTTGTTTTCCCAAACGAAGTGGGAGCCAGAATTCTAACATCGGAATCACAACTAACAATAACCAAAGAGAAAAAGGAAGAACTTCAGGACTGCAAAATTGCTCCCTTGATGGTAGCATACATGCTAGAAAGAGAATTGGTCCGAAAAACAAGGTTCCTCCCAGTAGCAGGAGGAACAAGCAGTGTATACATTGAAGTGCTGCATCTGACTCAAGGAACATGCTGGGAGCAAATGTACACTCCAGGAGGAGAAGTTAGAAATGATGATATTGATCAAAGTTTAATTATTGCAGCACGGAACATAGTGAGAAGAGCGACGGTATCAGCAGATCCACTAGCATCCCTACTGGAAATGTGCCACAGTACACAGATTGGTGGGATAAGGATGGTAGACATCCTTAAACAGAATCCAACTGAGGAACAAGCTGTGGATATATGCAAAGCAGCAATGGGATTGAGAATTAGCTCATCATTCAGCTTTGGTGGATTCACCTTCAAAAGAACAAGTGGATCATCAGTCAAGAGAGAAGAAGAAATGCTTACAGGCAACCTCCAAACATTGAAAATAAGAGTACATGAGGGCTATGAAGAATTCACAATGGTCGGAAGAAGAGCAACAGCCATTCTCAGAAAGGCAACCAGAAGATTGATTCAATTGATAGTAAGTGGGAGAGATGAACAATCAATTGCTGAAGCAGTAATTGTAGCCATGGTGTTTTCGCAAGAAGATTGCATGATAAAAGCAGTTCGAGGTGATTTGAACTTTGTTAATAGAGCAAATCAGCGTTTGAACCCCATGCATCAACTCTTGAGGCATTTCCAAAAAGATGCAAAAGTGCTTTTCCAAAACTGGGGAATTGAACCCATCGATAATGTAATGGGGATGATTGGAATATTGCCTGACATGACCCCAAGCACCGAGATGTCATTGAGAGGAGTGAGAGTCAGCAAGATGGGAGTGGATGAGTACTCCAGCACTGAGAGAGTGGTGGTGAGCATTGACCGTTTTTTAAGAGTTCGGGATCAAAGGGGAAACATACTACTGTCTCCTGAAGAAGTCAGTGAAACACAAGGAACGGAAAAGCTGACAATAATTTATTCGTCATCAATGATGTGGGAGATTAATGGTCCCGAATCAGTGTTAGTCAATACTTATCAATGGATCATCAGGAACTGGGAAATTGTAAAAATCCAGTGGTCACAGGACCCCACAATGCTATACAATAAGATAGAATTTGAGCCATTCCAATCCCTGATCCCTAGGGCCACCAGAAGCCAATACAGCGGTTTCGTAAGAACCCTGTTTCAGCAAATGCGGGATGTACTTGGAACATTTGATACTGCTCAGATAATAAAACTCCTCCCTTTTGCCGCTGCTCCTCCGGAACAGAGTAGGATGCAGTTCTCTTCTTTAACTGTTAATGTAAGAGGTTCTGGAATGAGAATACTTGTAAGAGGCAATTCCCCAGTGTTCAACTACAATAGAACCACTAAACGGCTCACAATCCTCGGAAAGGATGCAGGTGCGCTTACTGAGGACCCAGATGAAGGTACAACTGGAATAGAATCTGCTGTTCTAAGAGGGTTTCTCATTTTGGGTAGAGAAAACAAGAGATATGGCCCAGCACTAAGCATCAATGAACTAAGCAAGCTTGCAAAAGGGGAGAAAGCCAATGTACTAATTGGGCAAGGGGACGTAGTGTTGGTAATGAAACGGAAACGTGACTCTAGCATACTTACTGACAGCCAGACAGCGACCAAAAGGGTTCGGATGGCCATCAATTAGATGGATGTCAATCCGACTCTACTTTTCTTAAAGGTGCCAGCGCAAAATGCTATAAGCACAACATTCCCTTATACTGGAGATCCTCCCTACAGTCATGGAACAGGGACAGGATACACCATGGATACTGTCAACAGAACACACCAATATTCAGAAAAAGGGAAATGGACAACAAACACTGAGATTGGAGCACCACAACTTAATCCAATCGATGGACCACTTCCTGAAGACAATGAACCAAGTGGATACGCCCAAACAGATTGTGTATTGGAAGCAATGGCTTTACTTGAAGAATCCCATCCCGGAATCTTTGAAAATTCGTGTCTTGAAACAATGGAGGTGGTACAGCAGACAAGAGTGGACAAACTAACACAAGGCCGACAAACTTATGATTGGACCTTGAACAGGAATCAACCTGCTGCAACAGCACTTGCTAATACGATTGAAGTATTCAGATCAAATGGTCTGACTTCCAATGAGTCGGGGAGATTGATGGACTTCCTCAAAGATGTCATGGAGTCCATGAACAAGGAAGAAATGGAAATAACAACACACTTCCAACGGAAGAGAAGAGTAAGAGACAACATGACAAAGCGAATGATAACACAGAGAACCATAGGGAAGAAAAAACAACGATTAAACAGAAAGAGCTACCTAATTAGAACATTGACCCTAAACACAATGACCAAGGACGCTGAGAGAGGGAAATTGAAACGACGAGCAATCGCTACCCCAGGGATGCAGATAAGAGGGTTTGTATATTTTGTTGAAACACTAGCCCGAAGAATATGTGAAAAGCTTGAACAATCAGGATTGCCAGTTGGCGGTAATGAGAAAAAGGCAAAACTGGCTAATGTCGTCAGAAAAATGATGACTAATTCCCAAGACACTGAACTCTCATTCACCATCACTGGGGACAATACCAAATGGAATGAAAATCAGAACCCACGCATATTCCTGGCAATGATCACATACATAACTAGAAACCAGCCAGAATGGTTCAGAAATGTTCTAAGCATTGCACCGATTATGTTCTCAAATAAAATGGCAAGACTGGGGAAAGGATACATGTTCGAAAGCAAAAGTATGAAATTGAGAACTCAAATACCAGCAGAAATGCTAGCAAGCATTGACCTAAAATATTTCAATGATTCAACAAAAAAGAAAATTGAAAAGATACGACCACTTCTGGTTGACGGGACTGCTTCACTAAGTCCTGGAATGATGATGGGAATGTTCAACATGTTGAGCACTGTGCTGGGTGTATCCATATTAAACCTGGGCCAGAGGAAATACACAAAGACCACATACTGGTGGGACGGTCTGCAATCATCCGATGACTTTGCGTTAATAGTGAATGCACCTAATCATGAGGGGATACAAGCTGGAGTAGACAGATTCTATAGAACTTGCAAACTGGTCGGGATCAACATGAGCAAGAAGAAGTCCTACATAAATAGAACTGGAACATTCGAATTCACAAGCTTTTTCTACCGATATGGTTTTGTAGCCAATTTCAGCATGGAACTACCCAGTTTTGGAGTTTCCGGAATAAATGAGTCTGCAGACATGAGCATTGGAGTGACAGTTATCAAAAACAACATGATAAATAATGATCTCGGCCCTGCCACTGCACAGATGGCACTCCAACTCTTCATTAAGGATTATCGGTACACATACCGATGTCATAGAGGCGATACCCAGATACAAACCAGAAGATCTTTTGAGTTGAAAAAACTATGGGAACAGACTCAATCAAAGACTGGTCTACTGGTATCAGATGGGGGTCCAAACCTATATAACATCAGAAACCTACACATCCCGGAAGTCTGTTTAAAATGGGAGCTAATGGATGAAGATTATAGGGGGAGGCTATGCAATCCATTGAATCCTTTTGTTAGTCACAAAGAAATTGAATCAGTCAACAGTGCAATAGTAATGCCTGCGCATGGCCCTGCCAAAAGCATGGAGTATGATGCTGTTGCAACAACACATTCTTGGATCCCCAAGAGGAACCGGTCCATATTGAACACAAGCCAAAGGGGAATACTCGAAGATGAGCAGATGTATCAAAAATGCTGCAACCTGTTTGAAAAATTCTTCCCCAGCAGCTCATACAGAAGACCGGTCGGAATTTCTAGTATGGCTGAGGCCATGGTATCCAGGGCCCGCATTGATGCACGAATTGACTTCGAATCTGGACGGATAAAGAAAGATGAGTTCGCTGAGATCATGAAGATCTGTTCCACCATTGAAGAGCTCGGACGGCAAAAATAGATGGAAGACTTTGTGCGACAGTGCTTCAATCCAATGATCGTCGAGCTTGCGGAAAAGGCAATGAAAGAATATGGAGAGGACCCAAAAATCGAAACAAACAAATTTGCAGCAATATGCACTCACTTGGAAGTCTGTTTCATGTACTCGGATTTCCACTTTATTAATGAACTAGGTAAATCAGTGGTCATAGAGTCTGGTGACCCAAATGCTCTTTTGAAACACAGATTTGAAATTATTGAAGGGAGAGACCGAACAATGGCATGGACAGTAGTAAACAGCATCTGCAACACCACAAGAGCTGAAAAACCTAAATTTCTTCCAGACTTATACGACTATAAGGAGAACAGATTTGTTGAAATTGGTGTGACAAGGAGAGAAGTTCACATATACTACCTGGAGAAGGCCAACAAAATAAAGTCTGAAAAGACACACATCCACATTTTCTCATTTACAGGGGAAGAAATGGCTACGAAAGCGGACTACACTCTTGATGAAGAGAGTAGAGCCAGAATAAAGACCAGGCTATTCACTATAAGACAAGAAATGGCCAGTAGGGGCCTCTGGGATTCCTTTCGTCAGTCCGAGAGAGGCGAAGAGACAATTGAAGAAAGATTTGAAATCACAGGGACGATGCGCAAGCTTGCCAATTACAGTCTCCCACCGAACTTCTCCAGCCTTGGAAATTTTAGAGTCTATGTGGATGGATTCAAGCCGAATGGATGCATTGAGAGTAAGCTTTCTCAAATGTCCAAAGAAGTAAATGCCAGAATTGAATCATTTTCAAAGACAACACCCCGACCACTCAAAATGCCAGGTGGTCCACCCTGCCATCAGCGATCTAAATTCTTGCTAATGGATGCTCTGAAACTGAGCATTGAGGACCCAAGTCACGAGGGAGAGGGAATACCACTATATGATGCAATCAAATGCATGAAAACTTTCTTTGGATGGAAAGAACCCAGTATTGTTAAACCACATGAAAAAGGCATAAACCCGAACTATATCCAAACTTGGAAGCAAGTATTAGAAGAAATACAAGACATTGAGAACGAAGAAAGGATCCCCAAGACCAAGAATATGAAAAAAACAAGCCAATTGAGATGGGCACTAGGTGAAAATATGGCACCAGAGAAAGTGGATTTTGAGGATTGTAAAGACATCAGTGATCTAAAACAGTATGACAGTGATGAACCAGAAACAAGGTCTCTTGCAAGTTGGATTCAAAATGAGTTCAACAAAGCTTGTGAGCTGACAGATTCAAGCTGGATAGAGCTCGATGAAATTGGGGAGGATGTCGCCCCAATAGAATACATTGCGAGCATGAGGAGAAATTATTTTACCGCTGAGATTTCCCATTGTAGAGCAACAGAATATATAATGAAAGGAGTGTACATCAACACCGCTCTACTCAATGCATCCTGTGCTGCGATGGATGAATTTCAATTAATTCCGATGATAAGTAAATGCAGGACCAAAGAAGGGAGAAGGAAAACAAATTTATATGGATTCATAGTAAAGGGAAGGTCCCATTTAAGAAATGATACTGACGTGGTGAACTTTGTAAGTATGGAATTTTCTCTTACTGATCCAAGATTTGAGCCGCACAAATGGGAAAAATACTGCGTTCTAGAGATTGGAGACATGCTTCTAAGAACTGCTGTAGGTCAAGTGTCAAGACCCATGTTTTTGTATGTGAGGACAAATGGGACCTCTAAAATTAAAATGAAATGGGGAATGGAAATGAGGCGCTGCCTCCTTCAGTCTCTGCAACAGATTGAAAGCATGATCGAAGCTGAGTCCTCAGTCAAAGAAAAGGACATGACCAAAGAATTTTTTGAGAACAAATCAGAAACATGGCCTATAGGAGAGTCCCCCAAAGGAGTGGAAGAGGGCTCGATCGGAAAGGTTTGCAGGACCTTATTAGCAAAATCTGTGTTTAACAGTTTGTATGCATCTCCACAATTGGAAGGATTTTCAGCTGAATCTAGGAAATTACTTCTCATTGTTCAGGCTCTTAGGGATAACCTGGAACCTGGAACCTTTGATATTGGGGGATTATATGAATCAATTGAGGAGTGCCTGATTAATGATCCCTGGGTTTTGCTTAATGCATCTTGGTTCAACTCCTTCCTTACACATGCACTGAAGTAGATGACGATAACCATTATTTTGATACTACTGACCCATTGGGCTTACAGTCAAAACCCAATAAATGACAACAACACAGCCACATTGTGTCTAGGACACCATGCAGTAGCAAATGGAACATTGGTAAAAACAATAAGTGATGATCAAATTGAGGTGACAAATGCTACAGAATTAGTTCAGAGCATTCCAATGGGGAAAATATGCAACAATTCGTATAGAATTCTAGATGGAAAGGATTGCACATTAATAGATGCAATGCTAGGAGATCCCCACTGTGACGCCTTTCAGTATGAGAATTGGGACCTCTTTATAGAAAGAAGCAGCGCCTTCAGCAATTGCTACCCATATGACATCCCTAACTATGCATCGCTCCGATCCATTGTAGCATCCTCAGGAACATTGGAATTCACAGCAGAGGGATTCACATGGACAGGTGTCACTCAAAACGGAAGAAGCGGATCCTGCAAAAGGGGATCAGCCGATAGTTTCTTTAGCCGACTGAATTGGCTAACAAAATCCGGAAGCTCTTACCCCATACTGAATGTGACAATGCCTAACAACAAAAACTTCGACAAGCTATACATCTGGGGGATCCATCACCCGAGCTCAACTCAAGAGCAGACAAAATTGTATATCCAGGAATCAGGGCGAGTAACAGTCTCAACAAAAAGAAGTCAACAAACAATAATCCCTAACATTGGGTCTAGACCATGGATCAGAGGTCAATCAGGTAGGATAAGCATATACTGGACCATTGTAAAACCTGGAGATATTCTAATGATAAACAGTAATGGCAACTTAGTTGCACCGCGGGGATACTTTAAATTGAAAACAGGGAAAAGCTCTGTAATGAGATCAGACGTACCCATAGACATTTGTGTGTCTGAATGTATTACACCAAATGGAAGCATCTCCAACGACAAGCCATTCCAAAATGTGAACAAAGTTACATATGGAAAATGTCCCAAGTATATCAGACAAAACACTTTAAAGCTGGCCACTGGGATGAGGAATGTACCAGAAAAGCAAATCAGAGGAATCTTCGGGGCAATAGCGGGATTCATCGAAAACGGCTGGGAAGGAATGGTTGATGGATGGTATGGGTTCCGATACCAAAACTCTGAAGGAACAGGGCAAGCTGCAGATCTAAAGAGCACTCAAACAGCCATCGACCAGATCAATGGAAAGTTAAACAGAGTGATTGAAAGAACAAATGAGAAATTCCATCAAATAGAGAAGGAATTCTCAGAAGTAGAAGGAAGAATTCAGGACTTGGAGAAATATGTAGAAGACACCAAAATAGACCTATGGTCCTACAATGCAGAATTGCTGGTGGCTCTAGAAAATCAACATACAATTGACTTAACAGATGCAGAAATGAATAAATTGTTTGAGAGAACTAGACGCCTGTTAAGAGAAAACGCAGAAGACATGGGAGGTGGATGTTTCAAGATTTACCACAAATGTAATAATGCATGCATTGGATCAATAAGAAATGGGACATATGACCATTACATATACAGAGATGAAGCATTAAACAACCGATTTCAGATCAAAGGTGTAGAGTTGAAATCAGGCTACAAAGATTGGATACTCTGGATTTCATTCGCCATATCATGCTTCTTAATTTGCGTTGTTCTATTGGGTTTTATTATGTGGGCTTGCCAAAAAGGCAACATCAGATGCAACATTTGCATTATGGCGTCTCAAGGCACCAAACGATCCTATGAACAGATGGAAACTGATGGGGAACGCCAGAATGCAACTGAAATCAGAGCATCTGTCGGAAGGATGGTGGGAGGAATTGGCCGGTTTTATGTTCAGATGTGTACTGAGCTTAAACTAAACGACCATGAAGGGCGACTGATTCAGAACAGCATAACAATAGAAAGGATGGTGCTTTCGGCATTCGACGAAAGAAGAAACAAGTATCTCGAGGAGCATCCCAGTGCTGGGAAAGACCCTAAGAAAACAGGAGGCCCTATATACAGAAGGAAAGATGGGAAATGGATGAGGGAACTCATCCTCCATGATAAAGAAGAAATCATGAGAATCTGGCGTCAGGCCAACAATGGTGAAGACGCTACTGCTGGTCTTACTCATATGATGATCTGGCACTCCAATCTCAATGACACCACATACCAAAGAACAAGGGCTCTTGTTCGAACTGGGATGGATCCCAGAATGTGCTCTCTGATGCAAGGCTCAACCCTCCCACGGAGATCTGGAGCAGCTGGTGCTGCAGTAAAAGGTGTTGGAACAATGGTAATGGAACTCATCAGAATGATCAAACGCGGAATAAATGATCGGAATTTCTGGAGAGGTGAAAATGGTCGAAGAACCAGAATTGCTTATGAAAGAATGTGCAATATCCTCAAAGGGAAATTCCAGACAGCAGCACAACGAGCTATGATGGACCAGGTGAGAGAAGGCCGCAATCCTGGAAACGCTGAGATTGAGGATCTCATTTTCTTGGCACGATCAGCACTTATTTTGAGAGGATCAGTAGCCCATAAATCATGCCTACCTGCCTGTGTTTATGGCCTTGCAGTAACCAGTGGATATGACTTTGAGAAGGAAGGATACTCTCTGGTTGGAATTGATCCTTTCAAACTACTCCAGAACAGCCAGATTTTCAGTCTAATCAGACCAAAAGAAAACCCAGCACACAAGAGCCAGTTGGTGTGGATGGCATGCCATTCTGCAGCATTTGAAGACCTAAGAGTTTTAAATTTCATTAGAGGAACCAAAGTAATCCCAAGAGGACAGTTAACAACCAGAGGAGTTCAAATAGCTTCAAATGAAAACATGGAGACAATAGACTCTAGCACACTTGAACTGAGAAGCAAGTATTGGGCAATAAGGACCAGAAGCGGAGGAAACACCAGTCAACAGAGAGCATCTGCAGGACAGATAAGTGTGCAACCTACTTTCTCAGTACAGAGAAACCTTCCTTTTGAAAGAGCAACCATCATGGCTGCATTCATTGGTAACACCGAAGGAAGGACTTCCGACATGAGAACAGAAATCATAAGGATGATGGAAAATGCCAAATCAGAAGATGTGTCTTTCCAGGGGCGGGGAGTCTTCGAGCTCTCGGACGAAAAGGCAACGAACCCGATCGTGCCTTCTTTTGACATGAGCAATGAAGGGTCTTATTTCTTCGGAGACAATGCTGAGGAGTTTGACAGTTGAATGAATCCAAATCAAAAGATAATAGCAATTGGATTTACATCATTGGGGATATTAATCATTAGTGTCATTCTCCATGTAGTCAGCATTATAGTAACAGTACTGGCCCTAAATAACAATAGAACAGATCTGAACTGCAAAGAGACGATCATAAGGGAGTACAATGAAACAGTAAGAGTAGAAAAAATTACTCAATGGTATAATATCAGTACAATTAAGTACATGGAGAAACCTTCAAATGAATACTATATGAACAACACTGAACCACTTTGTGAGGCCCAAGGCTTTGCACCATTTTCCAAGGATAATGGAATACGAATTGGATCGAGGGGCCATGTTTTTGTGATAAGAGAACCTTTTGTATCATGTTCGCCTTCAGAATGTAGAACCTTTTTCCTCACACAGGGCTCATTACTCAATGACAAACATTCTAACGGCACAATAAAGGACCGAAGTCCGTATAGAACTCTGATGAGTGTCAAAATAGGACAATCACCTAATGTATATCAAGCTAGGTTTGAATCAGTGGCATGGTCAGCAACAGCATGCCATGATGGAAAAAAATGGATGACGGTTGGGGTCACAGGGCCTGACAACCAAGCAATTGCAGTAGTGAACTATGGGGGTGTTCCGGTTGATATTATTAATTCATGGGCAGGGGATATTTTAAGAACCCAAGAATCGTCATGCACCTGCATCAAAGGAGATTGTTATTGGGTAATGACTGATGGGCCGGCGAATAGACAAGCCAAATATAAGATATTCAAAGCAAAAAATGGAAAAGTGATTGGACAAACTGATATAAGTTTCAATGGAGGACACATAGAGGAGTGTTCTTGTTACCCCAATGAAGGGAAGGTGGAATGCATATGCAGGGACAATTGGACTGGAACAAATAGACCAATTTTGGTAATATCTTCTGATCTATCATACACAGTTGGATATTTGTGTGCTGGCATTCCCACTGACACTCCTAGGGGAGAGGATAGTCAATTCACGGGCTCATGTACAAACCCTTTGGGAAATAAAGGATACGGTGTAAAAGGTTTCGGATTTCGACAAGGAACTGACGTATGGGCCGGAAGGACAATTAGTAGAACTTCAAGATCAGGATTCGAAATAATAAAAATCAGGAATGGTTGGACACAGAACAGTAAAGACCAAATAAGGAGGCAAGTGATTATCGATGATCCAAATTGGTCAGGATATAGCGGTTCTTTCACATTGCCGGTTGAACTAACAAAAAAAGAATGTTTGGTGCCCTGTTTCTGGGTTGAAATGATTAGGGGTAAACCTGAAGAAAAAACAATATGGACCTCTAGCAGCTCCATTGTGATGTGTGGAGTAGATCATAAAATTGCCAGTTGGTCATGGCACGATGGAGCTATTCTTCCCTTTGACATCGATAAGATGATGAGTCTTCTAACCGAGGTCGAAACGTACGTTCTCTCTATCATGCCATCAGGCCCCCTCAAAGCCGAGATCGCGCAGAGACTTGAAGATGTCTTTGCAGGGAAGAACACCGATCTTGAGGCACTCATGGAGTGGCTAAAGACAAGACCAATCCTGTCACCTCTAACTAAAGGGATTTTAGGATTTGTATTCACGCTCACCGTGCCCAGTGAGCGAGGACTGCAGCGTAGACGCTTTGTCCAAAATGCCCTTAGTGGAAACGGAGATCCAAACAACATGGACAGAGCGGTAAAACTGTACAGGAAGCTTAAAAGAGAAATAACATTCCATGGGGCAAAAGAGGTGGCACTCAGCTATTCCACCGGTGCACTAGCCAGCTGCATGGGACTCATATACAACAGAATGGGAACTGTTACAACTGAAGTGGCATTTGGCCTGGTATGTGCCACATGTGAACAGATTGCTGATTCCCAGCACCGGTCTCATAGGCAGATGGTGACAACAACCAACCCATTAATCAGACATGAAAACAGAATGGTATTAGCCAGTACCACGGCTAAAGCCATGGAACAGATGGCAGGATCAAGTGAACAGGCAGCAGAGGCCATGGAGGTTGCTAGTAGGGCTAGGCAGATGGTACAGGCAATGAGAACCATTGGGACCCATCCTAGCTCCAGTGCTGGTTTGAAAGATGATCTCCTTGAAAACTTACAGGCCTACCAGAAACGGATGGGAGTGCAAATGCAGCGATTCAAGTGATCCTCTCGTTATTGCAGCAAGTATCATTGGGATATTGCACTTGATATTGTGGATTCTTGATCGTCTTTTCTTCAAATTCATTTATCGTCGCCTTAAATACGGGATGAAAAGAGGGCCTTCTACGGAAGGAGTACCTGAGTCCATGAGGGAAGAATATCGGCAGGAACAGCAGAATGCTGTGGATGTTGACGATGGTCATTTTGTCAACATAGAGCTAGAGTAAATGGATTCCAACACTGTGTCAAGCTTCCAGGTAGACTGTTTTCTCTGGCATGTCCGCAAACGATTCGCAGACCAAGAACTGGGTGATGCCCCATTCCTTGATCGGCTTCGCCGAGACCAGAAGTCCCTAAGGGGAAGAGGCAGCACTCTTGGTCTGGACATCGAAACAGCCACTCATGCAGGAAAGCAGATAGTGAAGCAGATTCTGGAAAAGGAATCAGATGAGGCACTTAAAATGACCATTGCCTCTGTTCCTACTTCACGCTACTTAACTGATATGACTCTTGATGAGATGTCAAGAGACTGGTTCATGCTCATGCCCAAGCAAAAAGTAACAGGCTCCCTATGTATAAGAATGGACCAGGCAATCATGGATAAGAACATCATCCTTAAAGCAAACTTTAGTGTGATTTTCGAAAGGCTGGAAACACTAATACTACTTAGAGCCTTCACTGAAGAAGGAGCAGTCGTTGGCGAAATTTCACCATTACCTTCTCTTCCAGGACATACTAATGAGGATGTCAAAAATGCAATTGGGGTCCTCATCGGAGGACTTAAATGGAATGATAATACGGTTAGAATCTCTGAAACTCTACAGAGATTCGCTTGGAGAAGCAGTAATGAGATTGGGAGATCTTCATTCCCTTCAAAGCAGAAATGAAAAATGGAGAGAACAATTAAGCCAGAAATTTGAAGAAATAAGATGGTTAATTGAAGAAGTGCGACATAGATTGAAAAATACAGAAAACAGTTTTGAACAAATAACATTTATGCAAGCCTTACAACTATTGCTTGAAGTAGAGCAAGAGATAAGAACTTTCTCGTTTCAGCTTATTTAA
		</sequence>
		<sequence>
			<taxon idref="cI_56_A/equine/Shropshire/05484/2019|West_Midlands_England|2019-02-12"/>
			ATGGAGAGAATAAAAGAACTGAGAGATCTGATGTTGCAATCCCGCACCCGCGAGATACTAACCAAAACTACTGTGGACCACATGGCCATAATTAAGAAATATACATCAGGAAGACAAGAGAAGAACCCTGCACTTAGGATGAAATGGATGATGGCAATGAAATACCCAATTACAGCAGATAAGAGAGTAATGAAGATGATTCCTGAGAGAAATGAACAGGGACAAACCCTTTGGAGCAAGACGAACGATGCTGGCTCAGACCGCGTAATGGTATCACCCCTGGCAGTGACATGGTGGAATAGGAATGGACCAACAACAAGCACAATTCATTACCCAAAAGTCTACAAAACTTATTTTGAAAAGGTTGAAAGATTGAAACATGGAACCTTTGGCCCCGTTCATTTTAGGAATCAAGTCAAGATAAGACGGAGAGTTGATGTAAACCCTGGTCACGCAGACCTCAGTGCCAAAGAAGCACAAGATGTAATTATGGAAGTTGTTTTCCCAAACGAAGTGGGAGCCAGAATTCTAACATCGGAATCACAACTAACAATAACCAAAGAGAAAAAGGAAGAACTTCAGGACTGCAAAATTGCTCCCTTGATGGTAGCATACATGCTAGAAAGAGAATTGGTCCGAAAAACAAGGTTCCTCCCAGTAGCAGGAGGAACAAGCAGTGTATACATTGAAGTGCTGCATCTGACTCAAGGAACATGCTGGGAGCAAATGTACACTCCAGGAGGAGAAGTTAGAAATGATGATATTGATCAAAGTTTAATTATTGCAGCACGGAACATAGTGAGAAGAGCGACGGTATCAGCAGATCCACTAGCATCCCTACTGGAAATGTGCCACAGTACACAGATTGGTGGGATAAGGATGGTAGACATCCTTAAACAGAATCCAACTGAGGAACAAGCTGTGGATATATGCAAAGCAGCAATGGGATTGAGAATTAGCTCATCATTCAGCTTTGGTGGATTCACCTTCAAAAGAACAAGTGGATCATCAGTCAAGAGAGAAGAAGAAATGCTTACAGGCAACCTCCAAACATTGAAAATAAGAGTACATGAGGGCTATGAAGAATTCACAATGGTCGGAAGAAGAGCAACAGCCATTCTCAGAAAGGCAACCAGAAGATTGATTCAATTGATAGTAAGTGGGAGAGATGAACAATCAATTGCTGAAGCAGTAATTGTAGCCATGGTGTTTTCGCAAGAAGATTGCATGATAAAAGCAGTTCGAGGTGATTTGAACTTTGTTAATAGAGCAAATCAGCGTTTGAACCCCATGCATCAACTCTTGAGGCATTTCCAAAAAGATGCAAAAGTGCTTTTCCAAAACTGGGGAATTGAACCCATCGATAATGTAATGGGGATGATTGGAATATTGCCTGACATGACCCCAAGCACCGAGATGTCATTGAGAGGAGTGAGAGTCAGCAAGATGGGAGTGGATGAGTACTCCAGCACTGAGAGAGTGGTGGTGAGCATTGACCGTTTTTTAAGAGTTCGGGATCAAAGGGGAAACATACTACTGTCTCCTGAAGAAGTCAGTGAAACACAAGGAACGGAAAAGCTGACAATAATTTATTCGTCATCAATGATGTGGGAGATTAATGGTCCCGAATCAGTGTTAGTCAATACTTATCAATGGATCATCAGGAACTGGGAAATTGTAAAAATCCAGTGGTCACAGGACCCCACAATGCTATACAATAAGATAGAATTTGAGCCATTCCAATCCCTGGTCCCTAGGGCCACCAGAAGCCAATACAGCGGTTTCGTAAGAACCCTGTTTCAGCAAATGCGGGATGTACTTGGAACATTTGATACTGCTCAGATAATAAAACTCCTCCCTTTTGCCGCTGCTCCTCCGGAACAGAGTAGGATGCAGTTCTCTTCTTTAACTGTTAATGTAAGAGGTTCTGGAATGAGAATACTTGTAAGAGGCAATTCCCCAGTGTTCAACTACAATAGAACCACTAAACGGCTCACAATCCTCGGAAAGGATGCAGGTGCGCTTACTGAGGACCCAGATGAAGGTACAACTGGAATAGAATCTGCTGTTCTAAGAGGGTTTCTCATTTTGGGTAGAGAAAACAAGAGATATGGCCCAGCACTAAGCATCAATGAACTAAGCAAGCTTGCAAAAGGGGAGAAAGCCAATGTACTAATTGGGCAAGGGGACGTAGTGTTGGTAATGAAACGGAAACGTGACTCTAGCATACTTACTGACAGCCAGACAGCGACCAAAAGGGTTCGGATGGCCATCAATTAGATGGATGTCAATCCGACTCTACTTTTCTTAAAGGTGCCAGCGCAAAATGCTATAAGCACAACATTCCCTTATACTGGAGATCCTCCCTACAGTCATGGAACAGGGACAGGATACACCATGGATACTGTCAACAGAACACACCAATATTCAGAAAAAGGGAAATGGACAACAAACACTGAGATTGGAGCACCACAACTTAATCCAATCGATGGACCACTTCCTGAAGACAATGAACCAAGTGGATACGCCCAAACAGATTGTGTATTGGAAGCAATGGCTTTACTTGAAGAATCCCATCCCGGAATCTTTGAAAATTCGTGTCTTGAAACAATGGAGGTGGTACAGCAGACAAGAGTGGACAAACTAACACAAGGCCGACAAACTTATGATTGGACCTTGAACAGGAATCAACCTGCTGCAACAGCACTTGCTAATACGATTGAAGTATTCAGATCAAATGGTCTGACTTCCAATGAGTCGGGGAGATTGATGGACTTCCTCAAAGATGTCATGGAGTCCATGAACAAGGAAGAAATGGAAATAACAACACACTTCCAACGGAAGAGAAGAGTAAGAGACAACATGACAAAGCGAATGATAACACAGAGAACCATAGGGAAGAAAAAACAACGATTAAACAGAAAGAGCTACCTAATTAGAACATTGACCCTAAACACAATGACCAAGGACGCTGAGAGAGGGAAATTGAAACGACGAGCAATCGCTACCCCAGGGATGCAGATAAGAGGGTTTGTATATTTTGTTGAAACACTAGCCCGAAGAATATGTGAAAAGCTTGAACAATCAGGATTGCCAGTTGGCGGTAATGAGAAAAAGGCAAAACTGGCTAATGTCGTCAGAAAAATGATGACTAATTCCCAAGACACTGAACTCTCATTCACCATCACTGGGGACAATACCAAATGGAATGAAAATCAGAACCCACGCATATTCCTGGCAATGATCACATACATAACTAGAAACCAGCCAGAATGGTTCAGAAATGTTCTAAGCATTGCACCGATTATGTTCTCAAATAAAATGGCAAGACTGGGGAAAGGATACATGTTCGAAAGCAAAAGTATGAAATTGAGAACTCAAATACCAGCAGAAATGCTAGCAAGCATTGACCTAAAATATTTCAATGATTCAACAAAAAAGAAAATTGAAAAGATACGACCACTTCTGGTTGACGGGACTGCTTCACTAAGTCCTGGAATGATGATGGGAATGTTCAACATGTTGAGCACTGTGCTGGGTGTATCCATATTAAACCTGGGCCAGAGGAAATACACAAAGACCACATACTGGTGGGACGGTCTGCAATCATCCGATGACTTTGCGTTAATAGTGAATGCACCTAATCATGAGGGGATACAAGCTGGAGTAGACAGATTCTATAGAACTTGCAAACTGGTCGGGATCAACATGAGCAAGAAGAAGTCCTACATAAATAGAACTGGAACATTCGAATTCACAAGCTTTTTCTACCGATATGGTTTTGTAGCCAATTTCAGCATGGAACTACCCAGTTTTGGAGTTTCCGGAATAAATGAGTCTGCAGACATGAGCATTGGAGTGACAGTTATCAAAAACAACATGATAAATAATGATCTCGGCCCTGCCACTGCACAGATGGCACTCCAACTCTTCATTAAGGATTATCGGTACACATACCGATGTCATAGAGGCGATACCCAGATACAAACCAGAAGATCTTTTGAGTTGAAAAAACTATGGGAACAGACTCAATCAAAGACTGGTCTACTGGTATCAGATGGGGGTCCAAACCTATATAACATCAGAAACCTACACATCCCGGAAGTCTGTTTAAAATGGGAGCTAATGGATGAAGATTATAGGGGGAGGCTATGCAATCCATTGAATCCTTTTGTTAGTCACAAAGAAATTGAATCAGTCAACAGTGCAATAGTAATGCCTGCGCATGGCCCTGCCAAAAGCATGGAGTATGATGCTGTTGCAACAACACATTCTTGGATCCCCAAGAGGAACCGGTCCATATTGAACACAAGCCAAAGGGGAATACTCGAAGATGAGCAGATGTATCAAAAATGCTGCAACCTGTTTGAAAAATTCTTCCCCAGCAGCTCATACAGAAGACCGGTCGGAATTTCTAGTATGGCTGAGGCCATGGTATCCAGGGCCCGCATTGATGCACGAATTGACTTCGAATCTGGACGGATAAAGAAAGATGAGTTCGCTGAGATCATGAAGATCTGTTCCACCATTGAAGAGCTCGGACGGCAAAAATAGATGGAAGACTTTGTGCGACAGTGCTTCAATCCAATGATCGTCGAGCTTGCGGAAAAGGCAATGAAAGAATATGGAGAGGACCCAAAAATCGAAACAAACAAATTTGCAGCAATATGCACTCACTTGGAAGTCTGTTTCATGTACTCGGATTTCCACTTTATTAATGAACTAGGTAAATCAGTGGTCATAGAGTCTGGTGACCCAAATGCTCTTTTGAAACACAGATTTGAAATTATTGAAGGGAGAGACCGAACAATGGCATGGACAGTAGTAAACAGCATCTGCAACACCACAAGAGCTGAAAAACCTAAATTTCTTCCAGACTTATACGACTATAAGGAGAACAGATTTGTTGAAATTGGTGTGACAAGGAGAGAAGTTCACATATACTACCTGGAGAAGGCCAACAAAATAAAGTCTGAAAAGACACACATCCACATTTTCTCATTTACAGGGGAAGAAATGGCTACGAAAGCGGACTACACTCTTGATGAAGAGAGTAGAGCCAGAATAAAGACCAGGCTATTCACTATAAGACAAGAAATGGCCAGTAGGGGCCTCTGGGATTCCTTTCGTCAGTCCGAGAGAGGCGAAGAGACAATTGAAGAAAGATTTGAAATCACAGGGACGATGCGCAAGCTTGCCAATTACAGTCTCCCACCGAACTTCTCCAGCCTTGGAAATTTTAGAGTCTATGTGGATGGATTCAAGCCGAATGGATGCATTGAGAGTAAGCTTTCTCAAATGTCCAAAGAAGTAAATGCCAGAATTGAATCATTTTCAAAGACAACACCCCGACCACTCAAAATGCCAGGTGGTCCACCCTGCCATCAGCGATCTAAATTCTTGCTAATGGATGCTCTGAAACTGAGCATTGAGGACCCAAGTCACGAGGGAGAGGGAATACCACTATATGATGCAATCAAATGCATGAAAACTTTCTTTGGATGGAAAGAACCCAGTATTGTTAAACCACATGAAAAAGGCATAAACCCGAACTATATCCAAACTTGGAAGCAAGTATTAGAAGAAATACAAGACATTGAGAACGAAGAAAGGATCCCCAAGACCAAGAATATGAAAAAAACAAGCCAATTGAGATGGGCACTAGGTGAAAATATGGCACCAGAGAAAGTGGATTTTGAGGATTGTAAAGACATCAGTGATCTAAAACAGTATGACAGTGATGAACCAGAAACAAGGTCTCTTGCAAGTTGGATTCAAAATGAGTTCAACAAAGCTTGTGAGCTGACAGATTCAAGCTGGATAGAGCTCGATGAAATTGGGGAGGATGTCGCCCCAATAGAATACATTGCGAGCATGAGGAGAAATTATTTTACCGCTGAGATTTCCCATTGTAGAGCAACAGAATATATAATGAAAGGAGTGTACATCAACACCGCTCTACTCAATGCATCCTGTGCTGCGATGGATGAATTTCAATTAATTCCGATGATAAGTAAATGCAGGACCAAAGAAGGGAGAAGGAAAACAAATTTATATGGATTCATAGTAAAGGGAAGGTCCCATTTAAGAAATGATACTGACGTGGTGAACTTTGTAAGTATGGAATTTTCTCTTACTGATCCAAGATTTGAGCCGCACAAATGGGAAAAATACTGCGTTCTAGAGATTGGAGACATGCTTCTAAGAACTGCTGTAGGTCAAGTGTCAAGACCCATGTTTTTGTATGTGAGGACAAATGGGACCTCTAAAATTAAAATGAAATGGGGAATGGAAATGAGGCGCTGCCTCCTTCAGTCTCTGCAACAGATTGAAAGCATGATCGAAGCTGAGTCCTCAGTCAAAGAAAAGGACATGACCAAAGAATTTTTTGAGAACAAATCAGAAACATGGCCTATAGGAGAGTCCCCCAAAGGAGTGGAAGAGGGCTCGATCGGAAAGGTTTGCAGGACCTTATTAGCAAAATCTGTGTTTAACAGTTTGTATGCATCTCCACAATTGGAAGGATTTTCAGCTGAATCTAGGAAATTACTTCTCATTGTTCAGGCTCTTAGGGATAACCTGGAACCTGGAACCTTTGATATTGGGGGATTATATGAATCAATTGAGGAGTGCCTGATTAATGATCCCTGGGTTTTGCTTAATGCATCTTGGTTCAACTCCTTCCTTACACATGCACTGAAGTAGATGACGATAACCATTATTTTGATACTACTGACCCATTGGGCTTACAGTCAAAACCCAATAAATGACAACAACACAGCCACATTGTGTCTAGGACACCATGCAGTAGCAAATGGAACATTGGTAAAAACAATAAGTGATGATCAAATTGAGGTGACAAATGCTACAGAATTAGTTCAGAGCATTCCAATGGGGAAAATATGCAACAATTCGTATAGAATTCTAGATGGAAAGGATTGCACATTAATAGATGCAATGCTAGGAGATCCCCACTGTGACGCCTTTCAGTATGAGAATTGGGACCTCTTTATAGAAAGAAGCAGCGCCTTCAGCAATTGCTACCCATATGACATCCCTAACTATGCATCGCTCCGATCCATTGTAGCATCCTCAGGAACATTGGAATTCACAGCAGAGGGATTCACATGGACAGGTGTCACTCAAAACGGAAGAAGCGGATCCTGCAAAAGGGGATCAGCCGATAGTTTCTTTAGCCGACTGAATTGGCTAACAAAATCCGGAAGCTCTTACCCCATACTGAATGTGACAATGCCTAACAACAAAAACTTCGACAAGCTATACATCTGGGGGATCCATCACCCGAGCTCAACTCAAGAGCAGACAAAATTGTATATCCAGGAATCAGGGCGAGTAACAGTCTCAACAAAAAGAAGTCAACAAACAATAATCCCTAACATTGGGTCTAGACCATGGATCAGAGGTCAATCAGGTAGGATAAGCATATACTGGACCATTGTAAAACCTGGAGATATTCTAATGATAAACAGTAATGGCAACTTAGTTGCACCGCGGGGATACTTTAAATTGAAAACAGGGAAAAGCTCTGTAATGAGATCAGACGTACCCATAGACATTTGTGTGTCTGAATGTATTACACCAAATGGAAGCATCTCCAACGACAAGCCATTCCAAAATGTGAACAAAGTTACATATGGAAAATGTCCCAAGTATATCAGACAAAACACTTTAAAGCTGGCCACTGGGATGAGGAATGTACCAGAAAAGCAAATCAGAGGAATCTTCGGGGCAATAGCGGGATTCATCGAAAACGGCTGGGAAGGAATGGTTGATGGATGGTATGGGTTCCGATACCAAAACTCTGAAGGAACAGGGCAAGCTGCAGATCTAAAGAGCACTCAAACAGCCATCGACCAGATCAATGGAAAGTTAAACAGAGTGATTGAAAGAACAAATGAGAAATTCCATCAAATAGAGAAGGAATTCTCAGAAGTAGAAGGAAGAATTCAGGACTTGGAGAAATATGTAGAAGACACCAAAATAGACCTATGGTCCTACAATGCAGAATTGCTGGTGGCTCTAGAAAATCAACATACAATTGACTTAACAGATGCAGAAATGAATAAATTGTTTGAGAGAACTAGACGCCTGTTAAGAGAAAACGCAGAAGACATGGGAGGTGGATGTTTCAAGATTTACCACAAATGTAATAATGCATGCATTGGATCAATAAGAAATGGGACATATGACCATTACATATACAGAGATGAAGCATTAAACAACCGATTTCAGATCAAAGGTGTAGAGTTGAAATCAGGCTACAAAGATTGGATACTCTGGATTTCATTCGCCATATCATGCTTCTTAATTTGCGTTGTTCTATTGGGTTTTATTATGTGGGCTTGCCAAAAAGGCAACATCAGATGCAACATTTGCATTATGGCGTCTCAAGGCACCAAACGATCCTATGAACAGATGGAAACTGATGGGGAACGCCAGAATGCAACTGAAATCAGAGCATCTGTCGGAAGGATGGTGGGAGGAATTGGCCGGTTTTATGTTCAGATGTGTACTGAGCTTAAACTAAACGACCATGAAGGGCGACTGATTCAGAACAGCATAACAATAGAAAGGATGGTGCTTTCGGCATTCGACGAAAGAAGAAACAAGTATCTCGAGGAGCATCCCAGTGCTGGGAAAGACCCTAAGAAAACAGGAGGCCCTATATACAGAAGGAAAGATGGGAAATGGATGAGAGAACTCATCCTCCATGATAAAGAAGAAATCATGAGAATCTGGCGTCAGGCCAACAATGGTGAAGACGCTACTGCTGGTCTTACTCATATGATGATCTGGCACTCCAATCTCAATGACACCACATACCAAAGAACAAGGGCTCTTGTTCGAACTGGGATGGATCCCAGAATGTGCTCTCTGATGCAAGGCTCAACCCTCCCACGGAGATCTGGAGCAGCTGGTGCTGCAGTAAAAGGTGTTGGAACAATGGTAATGGAACTCATCAGAATGATCAAACGCGGAATAAATGATCGGAATTTCTGGAGAGGTGAAAATGGTCGAAGAACCAGAATTGCTTATGAAAGAATGTGCAATATCCTCAAAGGGAAATTCCAGACAGCAGCACAACGAGCTATGATGGACCAGGTGAGAGAAGGCCGCAATCCTGGAAACGCTGAGATTGAGGATCTCATTTTCTTGGCACGATCAGCACTTATTTTGAGAGGATCAGTAGCCCATAAATCATGCCTACCTGCCTGTGTTTATGGCCTTGCAGTAACCAGTGGATATGACTTTGAGAAGGAAGGATACTCTCTGGTTGGAATTGATCCTTTCAAACTACTCCAGAACAGCCAGATTTTCAGTCTAATCAGACCAAAAGAAAACCCAGCACACAAGAGCCAGTTGGTGTGGATGGCATGCCATTCTGCAGCATTTGAAGACCTAAGAGTTTTAAATTTCATTAGAGGAACCAAAGTAATCCCAAGAGGACAGTTAACAACCAGAGGAGTTCAAATAGCTTCAAATGAAAACATGGAGACAATAGACTCTAGCACACTTGAACTGAGAAGCAAGTATTGGGCAATAAGGACCAGAAGCGGAGGAAACACCAGTCAACAGAGAGCATCTGCAGGACAGATAAGTGTGCAACCTACTTTCTCAGTACAGAGAAACCTTCCTTTTGAAAGAGCAACCATCATGGCTGCATTCATTGGTAACACCGAAGGAAGGACTTCCGACATGAGAACAGAAATCATAAGGATGATGGAAAATGCCAAATCAGAAGATGTGTCTTTCCAGGGGCGGGGAGTCTTCGAGCTCTCGGACGAAAAGGCAACGAACCCGATCGTGCCTTCTTTTGACATGAGCAATGAAGGGTCTTATTTCTTCGGAGACAATGCTGAGGAGTTTGACAGTTGAATGAATCCAAATCAAAAGATAATAGCAATTGGATTTACATCATTGGGGATATTAATCATTAGTGTCATTCTCCATGTAGTCAGCATTATAGTAACAGTACTGGCCCTAAATAACAATAGAACAGATCTGAACTGCAAAGAGACGATCATAAGGGAGTACAATGAAACAGTAAGAGTAGAAAAAATTACTCAATGGTATAATATCAGTACAATTAAGTACATGGAGAAACCTTCAAATGAATACTATATGAACAACACTGAACCACTTTGTGAGGCCCAAGGCTTTGCACCATTTTCCAAGGATAATGGAATACGAATTGGATCGAGGGGCCATGTTTTTGTGATAAGAGAACCTTTTGTATCATGTTCGCCTTCAGAATGTAGAACCTTTTTCCTCACACAGGGCTCATTACTCAATGACAAACATTCTAACGGCACAATAAAGGACCGAAGTCCGTATAGAACTCTGATGAGTGTCAAAATAGGACAATCACCTAATGTATATCAAGCTAGGTTTGAATCAGTGGCATGGTCAGCAACAGCATGCCATGATGGAAAAAAATGGATGACGGTTGGGGTCACAGGGCCTGACAACCAAGCAATTGCAGTAGTGAACTATGGGGGTGTTCCGGTTGATATTATTAATTCATGGGCAGGGGATATTTTAAGAACCCAAGAATCGTCATGCACCTGCATCAAAGGAGATTGTTATTGGGTAATGACTGATGGGCCGGCGAATAGACAAGCCAAATATAAGATATTCAAAGCAAAAAATGGAAAAGTGATTGGACAAACTGATATAAGTTTCAATGGAGGACACATAGAGGAGTGTTCTTGTTACCCCAATGAAGGGAAGGTGGAATGCATATGCAGGGACAATTGGACTGGAACAAATAGACCAATTTTGGTAATATCTTCTGATCTATCATACACAGTTGGATATTTGTGTGCTGGCATTCCCACTGACACTCCTAGGGGAGAGGATAGTCAATTCACGGGCTCATGTACAAACCCTTTGGGAAATAAAGGATACGGTGTAAAAGGTTTCGGATTTCGACAAGGAACTGACGTATGGGCCGGAAGGACAATTAGTAGAACTTCAAGATCAGGATTCGAAATAATAAAAATCAGGAATGGTTGGACACAGAACAGTAAAGACCAAATAAGGAGGCAAGTGATTATCGATGATCCAAATTGGTCAGGATATAGCGGTTCTTTCACATTGCCGGTTGAACTAACAAAAAAAGAATGTTTGGTGCCCTGTTTCTGGGTTGAAATGATTAGGGGTAAACCTGAAGAAAAAACAATATGGACCTCTAGCAGCTCCATTGTGATGTGTGGAGTAGATCATAAAATTGCCAGTTGGTCATGGCACGATGGAGCTATTCTTCCCTTTGACATCGATAAGATGATGAGTCTTCTAACCGAGGTCGAAACGTACGTTCTCTCTATCATGCCATCAGGCCCCCTCAAAGCCGAGATCGCGCAGAGACTTGAAGATGTCTTTGCAGGGAAGAACACCGATCTTGAGGCACTCATGGAGTGGCTAAAGACAAGACCAATCCTGTCACCTCTAACTAAAGGGATTTTAGGATTTGTATTCACGCTCACCGTGCCCAGTGAGCGAGGACTGCAGCGTAGACGCTTTGTCCAAAATGCCCTTAGTGGAAACGGAGATCCAAACAACATGGACAGAGCGGTAAAACTGTACAGGAAGCTTAAAAGAGAAATAACATTCCATGGGGCAAAAGAGGTGGCACTCAGCTATTCCACCGGTGCACTAGCCAGCTGCATGGGACTCATATACAACAGAATGGGAACTGTTACAACTGAAGTGGCATTTGGCCTGGTATGTGCCACATGTGAACAGATTGCTGATTCCCAGCACCGGTCTCATAGGCAGATGGTGACAACAACCAACCCATTAATCAGACATGAAAACAGAATGGTATTAGCCAGTACCACGGCTAAAGCCATGGAACAGATGGCAGGATCAAGTGAACAGGCAGCAGAGGCCATGGAGGTTGCTAGTAGGGCTAGGCAGATGGTACAGGCAATGAGAACCATTGGGACCCATCCTAGCTCCAGTGCTGGTTTGAAAGATGATCTCCTTGAAAACTTACAGGCCTACCAGAAACGGATGGGAGTGCAAATGCAGCGATTCAAGTGATCCTCTCGTTATTGCAGCAAGTATCATTGGGATATTGCACTTGATATTGTGGATTCTTGATCGTCTTTTCTTCAAATTCATTTATCGTCGCCTTAAATACGGGATGAAAAGAGGGCCTTCTACGGAAGGAGTACCTGAGTCCATGAGGGAAGAATATCGGCAGGAACAGCAGAATGCTGTGGATGTTGACGATGGTCATTTTGTCAACATAGAGCTAGAGTAAATGGATTCCAACACTGTGTCAAGCTTCCAGGTAGACTGTTTTCTCTGGCATGTCCGCAAACGATTCGCAGACCAAGAACTGGGTGATGCCCCATTCCTTGATCGGCTTCGCCGAGACCAGAAGTCCCTAAGGGGAAGAGGCAGCACTCTTGGTCTGGACATCGAAACAGCCACTCATGCAGGAAAGCAGATAGTGAAGCAGATTCTGGAAAAGGAATCAGATGAGGCACTTAAAATGACCATTGCCTCTGTTCCTACTTCACGCTACTTAACTGATATGACTCTTGATGAGATGTCAAGAGACTGGTTCATGCTCATGCCCAAGCAAAAAGTAACAGGCTCCCTATGTATAAGAATGGACCAGGCAATCATGGATAAGAACATCATCCTTAAAGCAAACTTTAGTGTGATTTTCGAAAGGCTGGAAACACTAATACTACTTAGAGCCTTCACTGAAGAAGGAGCAGTCGTTGGCGAAATTTCACCATTACCTTCTCTTCCAGGACATACTAATGAGGATGTCAAAAATGCAATTGGGGTCCTCATCGGAGGACTTAAATGGAATGATAATACGGTTAGAATCTCTGAAACTCTACAGAGATTCGCTTGGAGAAGCAGTAATGAGATTGGGAGATCTTCATTCCCTTCAAAGCAGAAATGAAAAATGGAGAGAACAATTAAGCCAGAAATTTGAAGAAATAAGATGGTTAATTGAAGAAGTGCGACATAGATTGAAAAATACAGAAAACAGTTTTGAACAAATAACATTTATGCAAGCCTTACAACTATTGCTTGAAGTAGAGCAAGAGATAAGAACTTTCTCGTTTCAGCTTATTTAA
		</sequence>
		<sequence>
			<taxon idref="cI_58_A/equine/Norfolk/05487/2019|East|2019-02-14"/>
			ATGGAGAGAATAAAAGAACTGAGAGATCTGATGTTGCAATCCCGCACCCGCGAGATACTAACCAAAACTACTGTGGACCACATGGCCATAATTAAGAAATATACATCAGGAAGACAAGAGAAGAACCCTGCACTTAGGATGAAATGGATGATGGCAATGAAATACCCAATTACAGCAGATAAGAGAGTAATGAAGATGATTCCTGAGAGAAATGAACAGGGACAAACCCTTTGGAGCAAGACGAACGATGCTGGCTCAGACCGCGTAATGGTATCACCCCTGGCAGTGACATGGTGGAATAGGAATGGACCAACAACAAGCACAATTCATTACCCAAAAGTCTACAAAACTTATTTTGAAAAGGTTGAAAGATTGAAACATGGAACCTTTGGCCCCGTTCATTTTAGGAATCAAGTCAAGATAAGACGGAGAGTTGATGTAAACCCTGGTCACGCAGACCTCAGTGCCAAAGAAGCACAAGATGTAATTATGGAAGTTGTTTTCCCAAACGAAGTGGGAGCCAGAATTCTAACATCGGAATCACAACTAACAATAACCAAAGAGAAAAAGGAAGAACTTCAGGACTGCAAAATTGCTCCCTTGATGGTAGCATACATGCTAGAAAGAGAATTGGTCCGAAAAACAAGGTTCCTCCCAGTAGCAGGAGGAACAAGCAGTGTATACATTGAAGTGCTGCATCTGACTCAAGGAACATGCTGGGAGCAAATGTACACTCCAGGAGGAGAAGTTAGAAATGATGATATTGATCAAAGTTTAATTATTGCAGCACGGAACATAGTGAGAAGAGCGACGGTATCAGCAGATCCACTAGCATCCCTACTGGAAATGTGCCACAGTACACAGATTGGTGGGATAAGGATGGTAGACATCCTTAAACAGAATCCAACTGAGGAACAAGCTGTGGATATATGCAAAGCAGCAATGGGATTGAGAATTAGCTCATCATTCAGCTTTGGTGGATTCACCTTCAAAAGAACAAGTGGATCATCAGTCAAGAGAGAAGAAGAAATGCTTACAGGCAACCTCCAAACATTGAAAATAAGAGTACATGAGGGCTATGAAGAATTCACAATGGTCGGAAGAAGAGCAACAGCCATTCTCAGAAAGGCAACCAGAAGATTGATTCAATTGATAGTAAGTGGGAGAGATGAACAATCAATTGCTGAAGCAGTAATTGTAGCCATGGTGTTTTCGCAAGAAGATTGCATGATAAAAGCAGTTCGAGGTGATTTGAACTTTGTTAATAGAGCAAATCAGCGTTTGAACCCCATGCATCAACTCTTGAGGCATTTCCAAAAAGATGCAAAAGTGCTTTTCCAAAACTGGGGAATTGAACCCATCGATAATGTAATGGGGATGATTGGAATATTGCCTGACATGACCCCAAGCACCGAGATGTCATTGAGAGGAGTGAGAGTCAGCAAGATGGGAGTGGATGAGTACTCCAGCACTGAGAGAGTGGTGGTGAGCATTGACCGTTTTTTAAGAGTTCGGGATCAAAGGGGAAACATACTACTGTCTCCTGAAGAAGTCAGTGAAACACAAGGAACGGAAAAGCTGACAATAATTTATTCGTCATCAATGATGTGGGAGATTAATGGTCCCGAATCAGTGTTAGTCAATACTTATCAATGGATCATCAGGAACTGGGAAATTGTAAAAATCCAGTGGTCACAGGACCCCACAATGCTATACAATAAGATAGAATTTGAGCCATTCCAATCCCTGGTCCCTAGGGCCACCAGAAGCCAATACAGCGGTTTCGTAAGAACCCTGTTTCAGCAAATGCGGGATGTACTTGGAACATTTGATACTGCTCAGATAATAAAACTCCTCCCTTTTGCCGCTGCTCCTCCGGAACAGAGTAGGATGCAGTTCTCTTCTTTAACTGTTAATGTAAGAGGTTCTGGAATGAGAATACTTGTAAGAGGCAATTCCCCAGTGTTCAACTACAATAGAACCACTAAACGGCTCACAATCCTCGGAAAGGATGCAGGTGCGCTTACTGAGGACCCAGATGAAGGTACAACTGGAATAGAATCTGCTGTTCTAAGAGGGTTTCTCATTTTGGGTAGAGAAAACAAGAGATATGGCCCAGCACTAAGCATCAATGAACTAAGCAAGCTTGCAAAAGGGGAGAAAGCCAATGTACTAATTGGGCAAGGGGACGTAGTGTTGGTAATGAAACGGAAACGTGACTCTAGCATACTTACTGACAGCCAGACAGCGACCAAAAGGGTTCGGATGGCCATCAATTAGATGGATGTCAATCCGACTCTACTTTTCTTAAAGGTGCCAGCGCAAAATGCTATAAGCACAACATTCCCTTATACTGGAGATCCTCCCTACAGTCATGGAACAGGGACAGGATACACCATGGATACTGTCAACAGAACACACCAATATTCAGAAAAAGGGAAATGGACAACAAACACTGAGATTGGAGCACCACAACTTAATCCAATCGATGGACCACTTCCTGAAGACAATGAACCAAGTGGATACGCCCAAACAGATTGTGTATTGGAAGCAATGGCTTTACTTGAAGAATCCCATCCCGGAATCTTTGAAAATTCGTGTCTTGAAACAATGGAGGTGGTACAGCAGACAAGAGTGGACAAACTAACACAAGGCCGACAAACTTATGATTGGACCTTGAACAGGAATCAACCTGCTGCAACAGCACTTGCTAATACGATTGAAGTATTCAGATCAAATGGTCTGACTTCCAATGAGTCGGGGAGATTGATGGACTTCCTCAAAGATGTCATGGAGTCCATGAACAAGGAAGAAATGGAAATAACAACACACTTCCAACGGAAGAGAAGAGTAAGAGACAACATGACAAAGCGAATGATAACACAGAGAACCATAGGGAAGAAAAAACAACGATTAAACAGAAAGAGCTACCTAATTAGAACATTGACCCTAAACACAATGACCAAGGACGCTGAGAGAGGGAAATTGAAACGACGAGCAATCGCTACCCCAGGGATGCAGATAAGAGGGTTTGTATATTTTGTTGAAACACTAGCCCGAAGAATATGTGAAAAGCTTGAACAATCAGGATTGCCAGTTGGCGGTAATGAGAAAAAGGCAAAACTGGCTAATGTCGTCAGAAAAATGATGACTAATTCCCAAGACACTGAACTCTCATTCACCATCACTGGGGACAATACCAAATGGAATGAAAATCAGAACCCACGCATATTCCTGGCAATGATCACATACATAACTAGAAACCAGCCAGAATGGTTCAGAAATGTTCTAAGCATTGCACCGATTATGTTCTCAAATAAAATGGCAAGACTGGGGAAAGGATACATGTTCGAAAGCAAAAGTATGAAATTGAGAACTCAAATACCAGCAGAAATGCTAGCAAGCATTGACCTAAAATATTTCAATGATTCAACAAAAAAGAAAATTGAAAAGATACGACCACTTCTGGTTGACGGGACTGCTTCACTAAGTCCTGGAATGATGATGGGAATGTTCAACATGTTGAGCACTGTGCTGGGTGTATCCATATTAAACCTGGGCCAGAGGAAATACACAAAGACCACATACTGGTGGGACGGTCTGCAATCATCCGATGACTTTGCGTTAATAGTGAATGCACCTAATCATGAGGGGATACAAGCTGGAGTAGACAGATTCTATAGAACTTGCAAACTGGTCGGGATCAACATGAGCAAGAAGAAGTCCTACATAAATAGAACTGGAACATTCGAATTCACAAGCTTTTTCTACCGATATGGTTTTGTAGCCAATTTCAGCATGGAACTACCCAGTTTTGGAGTTTCCGGAATAAATGAGTCTGCAGACATGAGCATTGGAGTGACAGTTATCAAAAACAACATGATAAATAATGATCTCGGCCCTGCCACTGCACAGATGGCACTCCAACTCTTCATTAAGGATTATCGGTACACATACCGATGTCATAGAGGCGATACCCAGATACAAACCAGAAGATCTTTTGAGTTGAAAAAACTATGGGAACAGACTCAATCAAAGACTGGTCTACTGGTATCAGATGGGGGTCCAAACCTATATAACATCAGAAACCTACACATCCCGGAAGTCTGTTTAAAATGGGAGCTAATGGATGAAGATTATAGGGGGAGGCTATGCAATCCATTGAATCCTTTTGTTAGTCACAAAGAAATTGAATCAGTCAACAGTGCAATAGTAATGCCTGCGCATGGCCCTGCCAAAAGCATGGAGTATGATGCTGTTGCAACAACACATTCTTGGATCCCCAAGAGGAACCGGTCCATATTGAACACAAGCCAAAGGGGAATACTCGAAGATGAGCAGATGTATCAAAAATGCTGCAACCTGTTTGAAAAATTCTTCCCCAGCAGCTCATACAGAAGACCGGTCGGAATTTCTAGTATGGCTGAGGCCATGGTATCCAGGGCCCGCATTGATGCACGAATTGACTTCGAATCTGGACGGATAAAGAAAGATGAGTTCGCTGAGATCATGAAGATCTGTTCCACCATTGAAGAGCTCGGACGGCAAAAATAGATGGAAGACTTTGTGCGACAGTGCTTCAATCCAATGATCGTCGAGCTTGCGGAAAAGGCAATGAAAGAATATGGAGAGGACCCAAAAATCGAAACAAACAAATTTGCAGCAATATGCACTCACTTGGAAGTCTGTTTCATGTACTCGGATTTCCACTTTATTAATGAACTAGGTAAATCAGTGGTCATAGAGTCTGGTGACCCAAATGCTCTTTTGAAACACAGATTTGAAATTATTGAAGGGAGAGACCGAACAATGGCATGGACAGTAGTAAACAGCATCTGCAACACCACAAGAGCTGAAAAACCTAAATTTCTTCCAGACTTATACGACTATAAGGAGAACAGATTTGTTGAAATTGGTGTGACAAGGAGAGAAGTTCACATATACTACCTGGAGAAGGCCAACAAAATAAAGTCTGAAAAGACACACATCCACATTTTCTCATTTACAGGGGAAGAAATGGCTACGAAAGCGGACTACACTCTTGATGAAGAGAGTAGAGCCAGAATAAAGACCAGGCTATTCACTATAAGACAAGAAATGGCCAGTAGGGGCCTCTGGGATTCCTTTCGTCAGTCCGAGAGAGGCGAAGAGACAATTGAAGAAAGATTTGAAATCACAGGGACGATGCGCAAGCTTGCCAATTACAGTCTCCCACCGAACTTCTCCAGCCTTGGAAATTTTAGAGTCTATGTGGATGGATTCAAGCCGAATGGATGCATTGAGAGTAAGCTTTCTCAAATGTCCAAAGAAGTAAATGCCAGAATTGAATCATTTTCAAAGACAACACCCCGACCACTCAAAATGCCAGGTGGTCCACCCTGCCATCAGCGATCTAAATTCTTGCTAATGGATGCTCTGAAACTGAGCATTGAGGACCCAAGTCACGAGGGAGAGGGAATACCACTATATGATGCAATCAAATGCATGAAAACTTTCTTTGGATGGAAAGAACCCAGTATTGTTAAACCACATGAAAAAGGCATAAACCCGAACTATATCCAAACTTGGAAGCAAGTATTAGAAGAAATACAAGACATTGAGAACGAAGAAAGGATCCCCAAGACCAAGAATATGAAAAAAACAAGCCAATTGAGATGGGCACTAGGTGAAAATATGGCACCAGAGAAAGTGGATTTTGAGGATTGTAAAGACATCAGTGATCTAAAACAGTATGACAGTGATGAACCAGAAACAAGGTCTCTTGCAAGTTGGATTCAAAATGAGTTCAACAAAGCTTGTGAGCTGACAGATTCAAGCTGGATAGAGCTCGATGAAATTGGGGAGGATGTCGCCCCAATAGAATACATTGCGAGCATGAGGAGAAATTATTTTACCGCTGAGATTTCCCATTGTAGAGCAACAGAATATATAATGAAAGGAGTGTACATCAACACCGCTCTACTCAATGCATCCTGTGCTGCGATGGATGAATTTCAATTAATTCCGATGATAAGTAAATGCAGGACCAAAGAAGGGAGAAGGAAAACAAATTTATATGGATTCATAGTAAAGGGAAGGTCCCATTTAAGAAATGATACTGACGTGGTGAACTTTGTAAGTATGGAATTTTCTCTTACTGATCCAAGATTTGAGCCGCACAAATGGGAAAAATACTGCGTTCTAGAGATTGGAGACATGCTTCTAAGAACTGCTGTAGGTCAAGTGTCAAGACCCATGTTTTTGTATGTGAGGACAAATGGGACCTCTAAAATTAAAATGAAATGGGGAATGGAAATGAGGCGCTGCCTCCTTCAGTCTCTGCAACAGATTGAAAGCATGATCGAAGCTGAGTCCTCAGTCAAAGAAAAGGACATGACCAAAGAATTTTTTGAGAACAAATCAGAAACATGGCCTATAGGAGAGTCCCCCAAAGGAGTGGAAGAGGGCTCGATCGGAAAGGTTTGCAGGACCTTATTAGCAAAATCTGTGTTTAACAGTTTGTATGCATCTCCACAATTGGAAGGATTTTCAGCTGAATCTAGGAAATTACTTCTCATTGTTCAGGCTCTTAGGGATAACCTGGAACCTGGAACCTTTGATATTAGGGGATTATATGAATCAATTGAGGAGTGCCTGATTAATGATCCCTGGGTTTTGCTTAATGCATCTTGGTTCAACTCCTTCCTTACACATGCACTGAAGTAGATGACGATAACCATTATTTTGATACTACTGACCCATTGGGCTTACAGTCAAAACCCAATAAATGACAACAACACAGCCACATTGTGTCTAGGACACCATGCAGTAGCAAATGGAACATTGGTAAAAACAATAAGTGATGATCAAATTGAGGTGACAAATGCTACAGAATTAGTTCAGAGCATTCCAATGGGGAAAATATGCAACAATTCGTATAGAATTCTAGATGGAAAGGATTGCACATTAATAGATGCAATGCTAGGAGATCCCCACTGTGACGCCTTTCAGTATGAGAATTGGGACCTCTTTATAGAAAGAAGCAGCGCCTTCAGCAATTGCTACCCATATGACATCCCTAACTATGCATCGCTCCGATCCATTGTAGCATCCTCAGGAACATTGGAATTCACAGCAGAGGGATTCACATGGACAGGTGTCACTCAAAACGGAAGAAGCGGATCCTGCAAAAGGGGATCAGCCGATAGTTTCTTTAGCCGACTGAATTGGCTAATAAAATCCGGAAGCTCTTACCCCATACTGAATGTGACAATGCCTAACAACAAAAACTTCGACAAGCTATACATCTGGGGGATCCATCACCCGAGCTCAACTCAAGAGCAGACAAAATTGTATATCCAGGAATCAGGGCGAGTAACAGTCTCAACAAAAAGAAGTCAACAAACAATAATCCCTAACATTGGGTCTAGACCATGGATCAGAGGTCAATCAGGTAGGATAAGCATATACTGGACCATTGTAAAACCTGGAGATATTCTAATGATAAACAGTAATGGCAACTTAGTTGCACCGCGGGGATACTTTAAATTGAAAACAGGGAAAAGCTCTGTAATGAGATCAGACGTACCCATAGACATTTGTGTGTCTGAATGTATTACACCAAATGGAAGCATCTCCAACGACAAGCCATTCCAAAATGTGAACAAAGTTACATATGGAAAATGTCCCAAGTATATCAGACAAAACACTTTAAAGCTGGCCACTGGGATGAGGAATGTACCAGAAAAGCAAATCAGAGGAATCTTCGGGGCAATAGCGGGATTCATCGAAAACGGCTGGGAAGGAATGGTTGATGGATGGTATGGGTTCCGATACCAAAACTCTGAAGGAACAGGGCAAGCTGCAGATCTAAAGAGCACTCAAACAGCCATCGACCAGATCAATGGAAAGTTAAACAGAGTGATTGAAAGAACAAATGAGAAATTCCATCAAATAGAGAAGGAATTCTCAGAAGTAGAAGGAAGAATTCAGGACTTGGAGAAATATGTAGAAGACACCAAAATAGACCTATGGTCCTACAATGCAGAATTGCTGGTGGCTCTAGAAAATCAACATACAATTGACTTAACAGATGCAGAAATGAATAAATTGTTTGAGAGAACTAGACGCCTGTTAAGAGAAAACGCAGAAGACATGGGAGGTGGATGTTTCAAGATTTACCACAAATGTAATAATGCATGCATTGGATCAATAAGAAATGGGACATATGACCATTACATATACAGAGATGAAGCATTAAACAACCGATTTCAGATCAAAGGTGTAGAGTTGAAATCAGGCTACAAAGATTGGATACTCTGGATTTCATTCGCCATATCATGCTTCTTAATTTGCGTTGTTCTATTGGGTTTTATTATGTGGGCTTGCCAAAAAGGCAACATCAGATGCAACATTTGCATTATGGCGTCTCAAGGCACCAAACGATCCTATGAACAGATGGAAACTGATGGGGAACGCCAGAATGCAACTGAAATCAGAGCATCTGTCGGAAGGATGGTGGGAGGAATTGGCCGGTTTTATGTTCAGATGTGTACTGAGCTTAAACTAAACGACCATGAAGGGCGACTGATTCAGAACAGCATAACAATAGAAAGGATGGTGCTTTCGGCATTCGACGAAAGAAGAAACAAGTATCTCGAGGAGCATCCCAGTGCTGGGAAAGACCCTAAGAAAACAGGAGGCCCTATATACAGAAGGAAAGATGGGAAATGGATGAGGGAACTCATCCTCCATGATAAAGAAGAAATCATGAGAATCTGGCGTCAGGCCAACAATGGTGAAGACGCTACTGCTGGTCTTACTCATATGATGATCTGGCACTCCAATCTCAATGACACCACATACCAAAGAACAAGGGCTCTTGTTCGAACTGGGATGGATCCCAGAATGTGCTCTCTGATGCAAGGCTCAACCCTCCCACGGAGATCTGGAGCAGCTGGTGCTGCAGTAAAAGGTGTTGGAACAATGGTAATGGAACTCATCAGAATGATCAAACGCGGAATAAATGATCGGAATTTCTGGAGAGGTGAAAATGGTCGAAGAACCAGAATTGCTTATGAAAGAATGTGCAATATCCTCAAAGGGAAATTCCAGACAGCAGCACAACGAGCTATGATGGACCAGGTGAGAGAAGGCCGCAATCCTGGAAACGCTGAGATTGAGGATCTCATTTTCTTGGCACGATCAGCACTTATTTTGAGAGGATCAGTAGCCCATAAATCATGCCTACCTGCCTGTGTTTATGGCCTTGCAGTAACCAGTGGATATGACTTTGAGAAGGAAGGATACTCTCTGGTTGGAATTGATCCTTTCAAACTACTCCAGAACAGCCAGATTTTCAGTCTAATCAGACCAAAAGAAAACCCAGCACACAAGAGCCAGTTGGTGTGGATGGCATGCCATTCTGCAGCATTTGAAGACCTAAGAGTTTTAAATTTCATTAGAGGAACCAAAGTAATCCCAAGAGGACAGTTAACAACCAGAGGAGTTCAAATAGCTTCAAATGAAAACATGGAGACAATAGACTCTAGCACACTTGAACTGAGAAGCAAGTATTGGGCAATAAGGACCAGAAGCGGAGGAAACACCAGTCAACAGAGAGCATCTGCAGGACAGATAAGTGTGCAACCTACTTTCTCAGTACAGAGAAACCTTCCTTTTGAAAGAGCAACCATCATGGCTGCATTCATTGGTAACACCGAAGGAAGGACTTCCGACATGAGAACAGAAATCATAAGGATGATGGAAAATGCCAAATCAGAAGATGTGTCTTTCCAGGGGCGGGGAGTCTTCGAGCTCTCGGACGAAAAGGCAACGAACCCGATCGTGCCTTCTTTTGACATGAGCAATGAAGGGTCTTATTTCTTCGGAGACAATGCTGAGGAGTTTGACAGTTGAATGAATCCAAATCAAAAGATAATAGCAATTGGATTTACATCATTGGGGATATTAATCATTAGTGTCATTCTCCATGTAGTCAGCATTATAGTAACAGTACTGGCCCTAAATAACAATAGAACAGATCTGAACTGCAAAGAGACGATCATAAGGGAGTACAATGAAACAGTAAGAGTAGAAAAAATTACTCAATGGTATAATATCAGTACAATTAAGTACATGGAGAAACCTTCAAATGAATACTATATGAACAACACTGAACCACTTTGTGAGGCCCAAGGCTTTGCACCATTTTCCAAGGATAATGGAATACGAATTGGATCGAGGGGCCATGTTTTTGTGATAAGAGAACCTTTTGTATCATGTTCGCCTTCAGAATGTAGAACCTTTTTCCTCACACAGGGCTCATTACTCAATGACAAACATTCTAACGGCACAATAAAGGACCGAAGTCCGTATAGAACTCTGATGAGTGTCAAAATAGGACAATCACCTAATGTATATCAAGCTAGGTTTGAATCAGTGGCATGGTCAGCAACAGCATGCCATGATGGAAAAAAATGGATGACGGTTGGGGTCACAGGGCCTGACAACCAAGCAATTGCAGTAGTGAACTATGGGGGTGTTCCGGTTGATATTATTAATTCATGGGCAGGGGATATTTTAAGAACCCAAGAATCGTCATGCACCTGCATCAAAGGAGATTGTTATTGGGTAATGACTGATGGGCCGGCGAATAGACAAGCCAAATATAAGATATTCAAAGCAAAAAATGGAAAAGTGATTGGACAAACTGATATAAGTTTCAATGGAGGACACATAGAGGAGTGTTCTTGTTACCCCAATGAAGGGAAGGTGGAATGCATATGCAGGGACAATTGGACTGGAACAAATAGACCAATTTTGGTAATATCTTCTGATCTATCATACACAGTTGGATATTTGTGTGCTGGCATTCCCACTGACACTCCTAGGGGAGAGGATAGTCAATTCACGGGCTCATGTACAAACCCTTTGGGAAATAAAGGATACGGTGTAAAAGGTTTCGGATTTCGACAAGGAACTGACGTATGGGCCGGAAGGACAATTAGTAGAACTTCAAGATCAGGATTCGAAATAATAAAAATCAGGAATGGTTGGACACAGAACAGTAAAGACCAAATAAGGAGGCAAGTGATTATCGATGATCCAAATTGGTCAGGATATAGCGGTTCTTTCACATTGCCGGTTGAACTAACAAAAAAAGAATGTTTGGTGCCCTGTTTCTGGGTTGAAATGATTAGGGGTAAACCTGAAGAAAAAACAATATGGACCTCTAGCAGCTCCATTGTGATGTGTGGAGTAGATCATAAAATTGCCAGTTGGTCATGGCACGATGGAGCTATTCTTCCCTTTGACATCGATAAGATGATGAGTCTTCTAACCGAGGTCGAAACGTACGTTCTCTCTATCATGCCATCAGGCCCCCTCAAAGCCGAGATCGCGCAGAGACTTGAAGATGTCTTTGCAGGGAAGAACACCGATCTTGAGGCACTCATGGAGTGGCTAAAGACAAGACCAATCCTGTCACCTCTAACTAAAGGGATTTTAGGATTTGTATTCACGCTCACCGTGCCCAGTGAGCGAGGACTGCAGCGTAGACGCTTTGTCCAAAATGCCCTTAGTGGAAACGGAGATCCAAACAACATGGACAGAGCGGTAAAACTGTACAGGAAGCTTAAAAGAGAAATAACATTCCATGGGGCAAAAGAGGTGGCACTCAGCTATTCCACCGGTGCACTAGCCAGCTGCATGGGACTCATATACAACAGAATGGGAACTGTTACAACTGAAGTGGCATTTGGCCTGGTATGTGCCACATGTGAACAGATTGCTGATTCCCAGCACCGGTCTCATAGGCAGATGGTGACAACAACCAACCCATTAATCAGACATGAAAACAGAATGGTATTAGCCAGTACCACGGCTAAAGCCATGGAACAGATGGCAGGATCAAGTGAACAGGCAGCAGAGGCCATGGAGGTTGCTGGTAGGGCTAGGCAGATGGTACAGGCAATGAGAACCATTGGGACCCATCCTAGCTCCAGTGCTGGTTTGAAAGATGATCTCCTTGAAAACTTACAGGCCTACCAGAAACGGATGGGAGTGCAAATGCAGCGATTCAAGTGATCCTCTCGTTATTGCAGCAAGTATCATTGGGATATTGCACTTGATATTGTGGATTCTTGATCGTCTTTTCTTCAAATTCATTTATCGTCGCCTTAAATACGGGATGAAAAGAGGGCCTTCTACGGAAGGAGTACCTGAGTCCATGAGGGAAGAATATCGGCAGGAACAGCAGAATGCTGTGGATGTTGACGATGGTCATTTTGTCAACATAGAGCTAGAGTAAATGGATTCCAACACTGTGTCAAGCTTCCAGGTAGACTGTTTTCTCTGGCATGTCCGCAAACGATTCGCAGACCAAGAACTGGGTGATGCCCCATTCCTTGATCGGCTTCGCCGAGACCAGAAGTCCCTAAGGGGAAGAGGCAGCACTCTTGGTCTGGACATCGAAACAGCCACTCATGCAGGAAAGCAGATAGTGAAGCAGATTCTGGAAAAGGAATCAGATGAGGCACTTAAAATGACCATTGCCTCTGTTCCTACTTCACGCTACTTAACTGATATGACTCTTGATGAGATGTCAAGAGACTGGTTCATGCTCATGCCCAAGCAAAAAGTAACAGGCTCCCTATGTATAAGAATGGACCAGGCAATCATGGATAAGAACATCATCCTTAAAGCAAACTTTAGTGTGATTTTCGAAAGGCTGGAAACACTAATACTACTTAGAGCCTTCACTGAAGAAGGAGCAGTCGTTGGCGAAATTTCACCATTACCTTCTCTTCCAGGACATACTAATGAGGATGTCAAAAATGCAATTGGGGTCCTCATCGGAGGACTTAAATGGAATGATAATACGGTTAGAATCTCTGAAACTCTACAGAGATTCGCTTGGAGAAGCAGTAATGAGATTGGGAGATCTTCATTCCCTTCAAAGCAGAAATGAAAAATGGAGAGAACAATTAAGCCAGAAATTTGAAGAAATAAGATGGTTAATTGAAGAAGTGCGACATAGATTGAAAAATACAGAAAACAGTTTTGAACAAATAACATTTATGCAAGCCTTACAACTATTGCTTGAAGTAGAGCAAGAGATAAGAACTTTCTCGTTTCAGCTTATTTAA
		</sequence>
		<sequence>
			<taxon idref="cI_60_A/equine/Worcestershire/05588/2019|West_Midlands_England|2019-02-14"/>
			ATGGAGAGAATAAAAGAACTGAGAGATCTGATGTTGCAATCCCGCACCCGCGAGATACTAACCAAAACTACTGTGGACCACATGGCCATAATTAAGAAATATACATCAGGAAGACAAGAGAAGAACCCTGCACTTAGGATGAAATGGATGATGGCAATGAAATACCCAATTACAGCAGATAAGAGAGTAATGAAGATGATTCCTGAGAGAAATGAACAGGGACAAACCCTTTGGAGCAAGACGAACGATGCTGGCTCAGACCGCGTAATGGTATCACCCCTGGCAGTGACATGGTGGAATAGGAATGGACCAACAACAAGCACAATTCATTACCCAAAAGTCTACAAAACTTATTTTGAAAAGGTTGAAAGATTGAAACATGGAACCTTTGGCCCCGTTCATTTTAGGAATCAAGTCAAGATAAGACGGAGAGTTGATGTAAACCCTGGTCACGCAGACCTCAGTGCCAAAGAAGCACAAGATGTAATTATGGAAGTTGTTTTCCCAAACGAAGTGGGAGCCAGAATTCTAACATCGGAATCACAACTAACAATAACCAAAGAGAAAAAGGAAGAACTTCAGGACTGCAAAATTGCTCCCTTGATGGTAGCATACATGCTAGAAAGAGAATTGGTCCGAAAAACAAGGTTCCTCCCAGTAGCAGGAGGAACAAGCAGTGTATACATTGAAGTGCTGCATCTGACTCAAGGAACATGCTGGGAGCAAATGTACACTCCAGGAGGAGAAGTTAGAAATGATGATATTGATCAAAGTTTAATTATTGCAGCACGGAACATAGTGAGAAGAGCGACGGTATCAGCAGATCCACTAGCATCCCTACTGGAAATGTGCCACAGTACACAGATTGGTGGGATAAGGATGGTAGACATCCTTAAACAGAATCCAACTGAGGAACAAGCTGTGGATATATGCAAAGCAGCAATGGGATTGAGAATTAGCTCATCATTCAGCTTTGGTGGATTCACCTTCAAAAGAACAAGTGGATCATCAGTCAAGAGAGAAGAAGAAATGCTTACAGGCAACCTCCAAACATTGAAAATAAGAGTACATGAGGGCTATGAAGAATTCACAATGGTCGGAAGAAGAGCAACAGCCATTCTCAGAAAGGCAACCAGAAGATTGATTCAATTGATAGTAAGTGGGAGAGATGAACAATCAATTGCTGAAGCAGTAATTGTAGCCATGGTGTTTTCGCAAGAAGATTGCATGATAAAAGCAGTTCGAGGTGATTTGAACTTTGTTAATAGAGCAAATCAGCGTTTGAACCCCATGCATCAACTCTTGAGGCATTTCCAAAAAGATGCAAAAGTGCTTTTCCAAAACTGGGGAATTGAACCCATCGATAATGTAATGGGGATGATTGGAATATTGCCTGACATGACCCCAAGCACCGAGATGTCATTGAGAGGAGTGAGAGTCAGCAAGATGGGAGTGGATGAGTACTCCAGCACTGAGAGAGTGGTGGTGAGCATTGACCGTTTTTTAAGAGTTCGGGATCAAAGGGGAAACATACTACTGTCTCCTGAAGAAGTCAGTGAAACACAAGGAACGGAAAAGCTGACAATAATTTATTCGTCATCAATGATGTGGGAGATTAATGGTCCCGAATCAGTGTTAGTCAATACTTATCAATGGATCATCAGGAACTGGGAAATTGTAAAAATCCAGTGGTCACAGGACCCCACAATGCTATACAATAAGATAGAATTTGAGCCATTCCAATCCCTGGTCCCTAGGGCCACCAGAAGCCAATACAGCGGTTTCGTAAGAACCCTGTTTCAGCAAATGCGGGATGTACTTGGAACATTTGATACTGCTCAGATAATAAAACTCCTCCCTTTTGCCGCTGCTCCTCCGGAACAGAGTAGGATGCAGTTCTCTTCTTTAACTGTTAATGTAAGAGGTTCTGGAATGAGAATACTTGTAAGAGGCAATTCCCCAGTGTTCAACTACAATAGAACCACTAAACGGCTCACAATCCTCGGAAAGGATGCAGGTGCGCTTACTGAGGACCCAGATGAAGGTACAACTGGAATAGAATCTGCTGTTCTAAGAGGGTTTCTCATTTTGGGTAGAGAAAACAAGAGATATGGCCCAGCACTAAGCATCAATGAACTAAGCAAGCTTGCAAAAGGGGAGAAAGCCAATGTACTAATTGGGCAAGGGGACGTAGTGTTGGTAATGAAACGGAAACGTGACTCTAGCATACTTACTGACAGCCAGACAGCGACCAAAAGGGTTCGGATGGCCATCAATTAGATGGATGTCAATCCGACTCTACTTTTCTTAAAGGTGCCAGCGCAAAATGCTATAAGCACAACATTCCCTTATACTGGAGATCCTCCCTACAGTCATGGAACAGGGACAGGATACACCATGGATACTGTCAACAGAACACACCAATATTCAGAAAAAGGGAAATGGACAACAAACACTGAGATTGGAGCACCACAACTTAATCCAATCGATGGACCACTTCCTGAAGACAATGAACCAAGTGGATACGCCCAAACAGATTGTGTATTGGAAGCAATGGCTTTACTTGAAGAATCCCATCCCGGAATCTTTGAAAATTCGTGTCTTGAAACAATGGAGGTGGTACAGCAGACAAGAGTGGACAAACTAACACAAGGCCGACAAACTTATGATTGGACCTTGAACAGGAATCAACCTGCTGCAACAGCACTTGCTAATACGATTGAAGTATTCAGATCAAATGGTCTGACTTCCAATGAGTCGGGGAGATTGATGGACTTCCTCAAAGATGTCATGGAGTCCATGAACAAGGAAGAAATGGAAATAACAACACACTTCCAACGGAAGAGAAGAGTAAGAGACAACATGACAAAGCGAATGATAACACAGAGAACCATAGGGAAGAAAAAACAACGATTAAACAGAAAGAGCTACCTAATTAGAACATTGACCCTAAACACAATGACCAAGGACGCTGAGAGAGGGAAATTGAAACGACGAGCAATCGCTACCCCAGGGATGCAGATAAGAGGGTTTGTATATTTTGTTGAAACACTAGCCCGAAGAATATGTGAAAAGCTTGAACAATCAGGATTGCCAGTTGGCGGTAATGAGAAAAAGGCAAAACTGGCTAATGTCGTCAGAAAAATGATGACTAATTCCCAAGACACTGAACTCTCATTCACCATCACTGGGGACAATACCAAATGGAATGAAAATCAGAACCCACGCATATTCCTGGCAATGATCACATACATAACTAGAAACCAGCCAGAATGGTTCAGAAATGTTCTAAGCATTGCACCGATTATGTTCTCAAATAAAATGGCAAGACTGGGGAAAGGATACATGTTCGAAAGCAAAAGTATGAAATTGAGAACTCAAATACCAGCAGAAATGCTAGCAAGCATTGACCTAAAATATTTCAATGATTCAACAAAAAAGAAAATTGAAAAGATACGACCACTTCTGGTTGACGGGACTGCTTCACTAAGTCCTGGAATGATGATGGGAATGTTCAACATGTTGAGCACTGTGCTGGGTGTATCCATATTAAACCTGGGCCAGAGGAAATACACAAAGACCACATACTGGTGGGACGGTCTGCAATCATCCGATGACTTTGCGTTAATAGTGAATGCACCTAATCATGAGGGGATACAAGCTGGAGTAGACAGATTCTATAGAACTTGCAAACTGGTCGGGATCAACATGAGCAAGAAGAAGTCCTACATAAATAGAACTGGAACATTCGAATTCACAAGCTTTTTCTACCGATATGGTTTTGTAGCCAATTTCAGCATGGAACTACCCAGTTTTGGAGTTTCCGGAATAAATGAGTCTGCAGACATGAGCATTGGAGTGACAGTTATCAAAAACAACATGATAAATAATGATCTCGGCCCTGCCACTGCACAGATGGCACTCCAACTCTTCATTAAGGATTATCGGTACACATACCGATGTCATAGAGGCGATACCCAGATACAAACCAGAAGATCTTTTGAGTTGAAAAAACTATGGGAACAGACTCAATCAAAGACTGGTCTACTGGTATCAGATGGGGGTCCAAACCTATATAACATCAGAAACCTACACATCCCGGAAGTCTGTTTAAAATGGGAGCTAATGGATGAAGATTATAGGGGGAGGCTATGCAATCCATTGAATCCTTTTGTTAGTCACAAAGAAATTGAATCAGTCAACAGTGCAATAGTAATGCCTGCGCATGGCCCTGCCAAAAGCATGGAGTATGATGCTGTTGCAACAACACATTCTTGGATCCCCAAGAGGAACCGGTCCATATTGAACACAAGCCAAAGGGGAATACTCGAAGATGAGCAGATGTATCAAAAATGCTGCAACCTGTTTGAAAAATTCTTCCCCAGCAGCTCATACAGAAGACCGGTCGGAATTTCTAGTATGGCTGAGGCCATGGTATCCAGGGCCCGCATTGATGCACGAATTGACTTCGAATCTGGACGGATAAAGAAAGATGAGTTCGCTGAGATCATGAAGATCTGTTCCACCATTGAAGAGCTCGGACGGCAAAAATAGATGGAAGACTTTGTGCGACAGTGCTTCAATCCAATGATCGTCGAGCTTGCGGAAAAGGCAATGAAAGAATATGGAGAGGACCCAAAAATCGAAACAAACAAATTTGCAGCAATATGCACTCACTTGGAAGTCTGTTTCATGTACTCGGATTTCCACTTTATTAATGAACTAGGTAAATCAGTGGTCATAGAGTCTGGTGACCCAAATGCTCTTTTGAAACACAGATTTGAAATTATTGAAGGGAGAGACCGAACAATGGCATGGACAGTAGTAAACAGCATCTGCAACACCACAAGAGCTGAAAAACCTAAATTTCTTCCAGACTTATACGACTATAAGGAGAACAGATTTGTTGAAATTGGTGTGACAAGGAGAGAAGTTCACATATACTACCTGGAGAAGGCCAACAAAATAAAGTCTGAAAAGACACACATCCACATTTTCTCATTTACAGGGGAAGAAATGGCTACGAAAGCGGACTACACTCTTGATGAAGAGAGTAGAGCCAGAATAAAGACCAGGCTATTCACTATAAGACAAGAAATGGCCAGTAGGGGCCTCTGGGATTCCTTTCGTCAGTCCGAGAGAGGCGAAGAGACAATTGAAGAAAGATTTGAAATCACAGGGACGATGCGCAAGCTTGCCAATTACAGTCTCCCACCGAACTTCTCCAGCCTTGGAAATTTTAGAGTCTATGTGGATGGATTCAAGCCGAATGGATGCATTGAGAGTAAGCTTTCTCAAATGTCCAAAGAAGTAAATGCCAGAATTGAATCATTTTCAAAGACAACACCCCGACCACTCAAAATGCCAGGTGGTCCACCCTGCCATCAGCGATCTAAATTCTTGCTAATGGATGCTCTGAAACTGAGCATTGAGGACCCAAGTCACGAGGGAGAGGGAATACCACTATATGATGCAATCAAATGCATGAAAACTTTCTTTGGATGGAAAGAACCCAGTATTGTTAAACCACATGAAAAAGGCATAAACCCGAACTATATCCAAACTTGGAAGCAAGTATTAGAAGAAATACAAGACATTGAGAACGAAGAAAGGATCCCCAAGACCAAGAATATGAAAAAAACAAGCCAATTGAGATGGGCACTAGGTGAAAATATGGCACCAGAGAAAGTGGATTTTGAGGATTGTAAAGACATCAGTGATCTAAAACAGTATGACAGTGATGAACCAGAAACAAGGTCTCTTGCAAGTTGGATTCAAAATGAGTTCAACAAAGCTTGTGAGCTGACAGATTCAAGCTGGATAGAGCTCGATGAAATTGGGGAGGATGTCGCCCCAATAGAATACATTGCGAGCATGAGGAGAAATTATTTTACCGCTGAGATTTCCCATTGTAGAGCAACAGAATATATAATGAAAGGAGTGTACATCAACACCGCTCTACTCAATGCATCCTGTGCTGCGATGGATGAATTTCAATTAATTCCGATGATAAGTAAATGCAGGACCAAAGAAGGGAGAAGGAAAACAAATTTATATGGATTCATAGTAAAGGGAAGGTCCCATTTAAGAAATGATACTGACGTGGTGAACTTTGTAAGTATGGAATTTTCTCTTACTGATCCAAGATTTGAGCCGCACAAATGGGAAAAATACTGCGTTCTAGAGATTGGAGACATGCTTCTAAGAACTGCTGTAGGTCAAGTGTCAAGACCCATGTTTTTGTATGTGAGGACAAATGGGACCTCTAAAATTAAAATGAAATGGGGAATGGAAATGAGGCGCTGCCTCCTTCAGTCTCTGCAACAGATTGAAAGCATGATCGAAGCTGAGTCCTCAGTCAAAGAAAAGGACATGACCAAAGAATTTTTTGAGAACAAATCAGAAACATGGCCTATAGGAGAGTCCCCCAAAGGAGTGGAAGAGGGCTCGATCGGAAAGGTTTGCAGGACCTTATTAGCAAAATCTGTGTTTAACAGTTTGTATGCATCTCCACAATTGGAAGGATTTTCAGCTGAATCTAGGAAATTACTTCTCATTGTTCAGGCTCTTAGGGATAACCTGGAACCTGGAACCTTTGATATTGGGGGATTATATGAATCAATTGAGGAGTGCCTGATTAATGATCCCTGGGTTTTGCTTAATGCATCTTGGTTCAACTCCTTCCTTACACATGCACTGAAGTAGATGACGATAACCATTATTTTGATACTACTGACCCATTGGGCTTACAGTCAAAACCCAATAAATGACAACAACACAGCCACATTGTGTCTAGGACACCATGCAGTAGCAAATGGAACATTGGTAAAAACAATAAGTGATGATCAAATTGAGGTGACAAATGCTACAGAATTAGTTCAGAGCATTCCAATGGGGAAAATATGCAACAATTCGTATAGAATTCTAGATGGAAAGGATTGCACATTAATAGATGCAATGCTAGGAGATCCCCACTGTGACGCCTTTCAGTATGAGAATTGGGACCTCTTTATAGAAAGAAGCAGCGCCTTCAGCAATTGCTACCCATATGACATCCCTAACTATGCATCGCTCCGATCCATTGTAGCATCCTCAGGAACATTGGAATTCACAGCAGAGGGATTCACATGGACAGGTGTCACTCAAAACGGAAGAAGCGGATCCTGCAAAAGGGGATCAGCCGATAGTTTCTTTAGCCGACTGAATTGGCTAACAAAATCCGGAAGCTCTTACCCCATACTGAATGTGACAATGCCTAACAACAAAAACTTCGACAAGCTATACATCTGGGGGATCCATCACCCGAGCTCAACTCAAGAGCAGACAAAATTGTATATCCAGGAATCAGGGCGAGTAACAGTCTCAACAAAAAGAAGTCAACAAACAATAATCCCTAACATTGGGTCTAGACCATGGATCAGAGGTCAATCAGGTAGGATAAGCATATACTGGACCATTGTAAAACCTGGAGATATTCTAATGATAAACAGTAATGGCAACTTAGTTGCACCGCGGGGATACTTTAAATTGAAAACAGGGAAAAGCTCTGTAATGAGATCAGACGTACCCATAGACATTTGTGTGTCTGAATGTATTACACCAAATGGAAGCATCTCCAACGACAAGCCATTCCAAAATGTGAACAAAGTTACATATGGAAAATGTCCCAAGTATATCAGACAAAACACTTTAAAGCTGGCCACTGGGATGAGGAATGTACCAGAAAAGCAAATCAGAGGAATCTTCGGGGCAATAGCGGGATTCATCGAAAACGGCTGGGAAGGAATGGTTGATGGATGGTATGGGTTCCGATACCAAAACTCTGAAGGAACAGGGCAAGCTGCAGATCTAAAGAGCACTCAAACAGCCATCGACCAGATCAATGGAAAGTTAAACAGAGTGATTGAAAGAACAAATGAGAAATTCCATCAAATAGAGAAGGAATTCTCAGAAGTAGAAGGAAGAATTCAGGACTTGGAGAAATATGTAGAAGACACCAAAATAGACCTATGGTCCTACAATGCAGAATTGCTGGTGGCTCTAGAAAATCAACATACAATTGACTTAACAGATGCAGAAATGAATAAATTGTTTGAGAGAACTAGACGCCTGTTAAGAGAAAACGCAGAAGACATGGGAGGTGGATGTTTCAAGATTTACCACAAATGTAATAATGCATGCATTGGATCAATAAGAAATGGGACATATGACCATTACATATACAGAGATGAAGCATTAAACAACCGATTTCAGATCAAAGGTGTAGAGTTGAAATCAGGCTACAAAGATTGGATACTCTGGATTTCATTCGCCATATCATGCTTCTTAATTTGCGTTGTTCTATTGGGTTTTATTATGTGGGCTTGCCAAAAAGGCAACATCAGATGCAACATTTGCATTATGGCGTCTCAAGGCACCAAACGATCCTATGAACAGATGGAAACTGATGGGGAACGCCAGAATGCAACTGAAATCAGAGCATCTGTCGGAAGGATGGTGGGAGGAATTGGCCGGTTTTATGTTCAGATGTGTACTGAGCTTAAACTAAACGACCATGAAGGGCGACTGATTCAGAACAGCATAACAATAGAAAGGATGGTGCTTTCGGCATTCGACGAAAGAAGAAACAAGTATCTCGAGGAGCATCCCAGTGCTGGGAAAGACCCTAAGAAAACAGGAGGCCCTATATACAGAAGGAAAGATGGGAAATGGATGAGGGAACTCATCCTCCATGATAAAGAAGAAATCATGAGAATCTGGCGTCAGGCCAACAATGGTGAAGACGCTACTGCTGGTCTTACTCATATGATGATCTGGCACTCCAATCTCAATGACACCACATACCAAAGAACAAGGGCTCTTGTTCGAACTGGGATGGATCCCAGAATGTGCTCTCTGATGCAAGGCTCAACCCTCCCACGGAGATCTGGAGCAGCTGGTGCTGCAGTAAAAGGTGTTGGAACAATGGTAATGGAACTCATCAGAATGATCAAACGCGGAATAAATGATCGGAATTTCTGGAGAGGTGAAAATGGTCGAAGAACCAGAATTGCTTATGAAAGAATGTGCAATATCCTCAAAGGGAAATTCCAGACAGCAGCACAACGAGCTATGATGGACCAGGTGAGAGAAGGCCGCAATCCTGGAAACGCTGAGATTGAGGATCTCATTTTCTTGGCACGATCAGCACTTATTTTGAGAGGATCAGTAGCCCATAAATCATGCCTACCTGCCTGTGTTTATGGCCTTGCAGTAACCAGTGGATATGACTTTGAGAAGGAAGGATACTCTCTGGTTGGAATTGATCCTTTCAAACTACTCCAGAACAGCCAGATTTTCAGTCTAATCAGACCAAAAGAAAACCCAGCACACAAGAGCCAGTTGGTGTGGATGGCATGCCATTCTGCAGCATTTGAAGACCTAAGAGTTTTAAATTTCATTAGAGGAACCAAAGTAATCCCAAGAGGACAGTTAACAACCAGAGGAGTTCAAATAGCTTCAAATGAAAACATGGAGACAATAGACTCTAGCACACTTGAACTGAGAAGCAAGTATTGGGCAATAAGGACCAGAAGCGGAGGAAACACCAGTCAACAGAGAGCATCTGCAGGACAGATAAGTGTGCAACCTACTTTCTCAGTACAGAGAAACCTTCCTTTTGAAAGAGCAACCATCATGGCTGCATTCATTGGTAACACCGAAGGAAGGACTTCCGACATGAGAACAGAAATCATAAGGATGATGGAAAATGCCAAATCAGAAGATGTGTCTTTCCAGGGGCGGGGAGTCTTCGAGCTCTCGGACGAAAAGGCAACGAACCCGATCGTGCCTTCTTTTGACATGAGCAATGAAGGGTCTTATTTCTTCGGAGACAATGCTGAGGAGTTTGACAGTTGAATGAATCCAAATCAAAAGATAATAGCAATTGGATTTACATCATTGGGGATATTAATCATTAGTGTCATTCTCCATGTAGTCAGCATTATAGTAACAGTACTGGCCCTAAATAACAATAGAACAGATCTGAACTGCAAAGAGACGATCATAAGGGAGTACAATGAAACAGTAAGAGTAGAAAAAATTACTCAATGGTATAATATCAGTACAATTAAGTACATGGAGAAACCTTCAAATGAATACTATATGAACAACACTGAACCACTTTGTGAGGCCCAAGGCTTTGCACCATTTTCCAAGGATAATGGAATACGAATTGGATCGAGGGGCCATGTTTTTGTGATAAGAGAACCTTTTGTATCATGTTCGCCTTCAGAATGTAGAACCTTTTTCCTCACACAGGGCTCATTACTCAATGACAAACATTCTAACGGCACAATAAAGGACCGAAGTCCGTATAGAACTCTGATGAGTGTCAAAATAGGACAATCACCTAATGTATATCAAGCTAGGTTTGAATCAGTGGCATGGTCAGCAACAGCATGCCATGATGGAAAAAAATGGATGACGGTTGGGGTCACAGGGCCTGACAACCAAGCAATTGCAGTAGTGAACTATGGGGGTGTTCCGGTTGATATTATTAATTCATGGGCAGGGGATATTTTAAGAACCCAAGAATCGTCATGCACCTGCATCAAAGGAGATTGTTATTGGGTAATGACTGATGGGCCGGCGAATAGACAAGCCAAATATAAGATATTCAAAGCAAAAAATGGAAAAGTGATTGGACAAACTGATATAAGTTTCAATGGAGGACACATAGAGGAGTGTTCTTGTTACCCCAATGAAGGGAAGGTGGAATGCATATGCAGGGACAATTGGACTGGAACAAATAGACCAATTTTGGTAATATCTTCTGATCTATCATACACAGTTGGATATTTGTGTGCTGGCATTCCCACTGACACTCCTAGGGGAGAGGATAGTCAATTCACGGGCTCATGTACAAACCCTTTGGGAAATAAAGGATACGGTGTAAAAGGTTTCGGATTTCGACAAGGAACTGACGTATGGGCCGGAAGGACAATTAGTAGAACTTCAAGATCAGGATTCGAAATAATAAAAATCAGGAATGGTTGGACACAGAACAGTAAAGACCAAATAAGGAGGCAAGTGATTATCGATGATCCAAATTGGTCAGGATATAGCGGTTCTTTCACATTGCCGGTTGAACTAACAAAAAAAGAATGTTTGGTGCCCTGTTTCTGGGTTGAAATGATTAGGGGTAAACCTGAAGAAAAAACAATATGGACCTCTAGCAGCTCCATTGTGATGTGTGGAGTAGATCATAAAATTGCCAGTTGGTCATGGCACGATGGAGCTATTCTTCCCTTTGACATCGATAAGATGATGAGTCTTCTAACCGAGGTCGAAACGTACGTTCTCTCTATCATGCCATCAGGCCCCCTCAAAGCCGAGATCGCGCAGAGACTTGAAGATGTCTTTGCAGGGAAGAACACCGATCTTGAGGCACTCATGGAGTGGCTAAAGACAAGACCAATCCTGTCACCTCTAACTAAAGGGATTTTAGGATTTGTATTCACGCTCACCGTGCCCAGTGAGCGAGGACTGCAGCGTAGACGCTTTGTCCAAAATGCCCTTAGTGGAAACGGAGATCCAAACAACATGGACAGAGCGGTAAAACTGTACAGGAAGCTTAAAAGAGAAATAACATTCCATGGGGCAAAAGAGGTGGCACTCAGCTATTCCACCGGTGCACTAGCCAGCTGCATGGGACTCATATACAACAGAATGGGAACTGTTACAACTGAAGTGGCATTTGGCCTGGTATGTGCCACATGTGAACAGATTGCTGATTCCCAGCACCGGTCTCATAGGCAGATGGTGACAACAACCAACCCATTAATCAGACATGAAAACAGAATGGTATTAGCCAGTACCACGGCTAAAGCCATGGAACAGATGGCAGGATCAAGTGAACAGGCAGCAGAGGCCATGGAGGTTGCTAGTAGGGCTAGGCAGATGGTACAGGCAATGAGAACCATTGGGACCCATCCTAGCTCCAGTGCTGGTTTGAAAGATGATCTCCTTGAAAACTTACAGGCCTACCAGAAACGGATGGGAGTGCAAATGCAGCGATTCAAGTGATCCTCTCGTTATTGCAGCAAGTATCATTGGGATATTGCACTTGATATTGTGGATTCTTGATCGTCTTTTCTTCAAATTCATTTATCGTCGCCTTAAATACGGGATGAAAAGAGGGCCTTCTACGGAAGGAGTACCTGAGTCCATGAGGGAAGAATATCGGCAGGAACAGCAGAATGCTGTGGATGTTGACGATGGTCATTTTGTCAACATAGAGCTAGAGTAAATGGATTCCAACACTGTGTCAAGCTTCCAGGTAGACTGTTTTCTCTGGCATGTCCGCAAACGATTCGCAGACCAAGAACTGGGTGATGCCCCATTCCTTGATCGGCTTCGCCGAGACCAGAAGTCCCTAAGGGGAAGAGGCAGCACTCTTGGTCTGGACATCGAAACAGCCACTCATGCAGGAAAGCAGATAGTGAAGCAGATTCTGGAAAAGGAATCAGATGAGGCACTTAAAATGACCATTGCCTCTGTTCCTACTTCACGCTACTTAACTGATATGACTCTTGATGAGATGTCAAGAGACTGGTTCATGCTCATGCCCAAGCAAAAAGTAACAGGCTCCCTATGTATAAGAATGGACCAGGCAATCATGGATAAGAACATCATCCTTAAAGCAAACTTTAGTGTGATTTTCGAAAGGCTGGAAACACTAATACTACTTAGAGCCTTCACTGAAGAAGGAGCAGTCGTTGGCGAAATTTCACCATTACCTTCTCTTCCAGGACATACTAATGAGGATGTCAAAAATGCAATTGGGGTCCTCATCGGAGGACTTAAATGGAATGATAATACGGTTAGAATCTCTGAAACTCTACAGAGATTCGCTTGGAGAAGCAGTAATGAGATTGGGAGATCTTCATTCCCTTCAAAGCAGAAATGAAAAATGGAGAGAACAATTAAGCCAGAAATTTGAAGAAATAAGATGGTTAATTGAAGAAGTGCGACATAGATTGAAAAATACAGAAAACAGTTTTGAACAAATAACATTTATGCAAGCCTTACAACTATTGCTTGAAGTAGAGCAAGAGATAAGAACTTTCTCGTTTCAGCTTATTTAA
		</sequence>
		<sequence>
			<taxon idref="cI_69_A/equine/Yorkshire_North/06002/2019|Yorkshire_and_The_Humber|2019-02-18"/>
			ATGGAGAGAATAAAAGAACTGAGAGATCTGATGTTGCAATCCCGCACCCGCGAGATACTAACCAAAACTACTGTGGACCACATGGCCATAATTAAGAAATATACATCAGGAAGACAAGAGAAGAACCCTGCACTTAGGATGAAATGGATGATGGCAATGAAATACCCAATTACAGCAGATAAGAGAGTAATGAAGATGATTCCTGAGAGAAATGAACAGGGACAAACCCTTTGGAGCAAGACGAACGATGCTGGCTCAGACCGCGTAATGGTATCACCCCTGGCAGTGACATGGTGGAATAGGAATGGACCAACAACAAGCACAATTCATTACCCAAAAGTCTACAAAACTTATTTTGAAAAGGTTGAAAGATTGAAACATGGAACCTTTGGCCCCGTTCATTTTAGGAATCAAGTCAAGATAAGACGGAGAGTTGATGTAAACCCTGGTCACGCAGACCTCAGTGCCAAAGAAGCACAAGATGTAATTATGGAAGTTGTTTTCCCAAACGAAGTGGGAGCCAGAATTCTAACATCGGAATCACAACTAACAATAACCAAAGAGAAAAAGGAAGAACTTCAGGACTGCAAAATTGCTCCCTTGATGGTAGCATACATGCTAGAAAGAGAATTGGTCCGAAAAACAAGGTTCCTCCCAGTAGCAGGAGGAACAAGCAGTGTATACATTGAAGTGCTGCATCTGACTCAAGGAACATGCTGGGAGCAAATGTACACTCCAGGAGGAGAAGTTAGAAATGATGATATTGATCAAAGTTTAATTATTGCAGCACGGAACATAGTGAGAAGAGCGACGGTATCAGCAGATCCACTAGCATCCCTACTGGAAATGTGCCACAGTACACAGATTGGTGGGATAAGGATGGTAGACATCCTTAAACAGAATCCAACTGAGGAACAAGCTGTGGATATATGCAAAGCAGCAATGGGATTGAGAATTAGCTCATCATTCAGCTTTGGTGGATTCACCTTCAAAAGAACAAGTGGATCATCAGTCAAGAGAGAAGAAGAAATGCTTACAGGCAACCTCCAAACATTGAAAATAAGAGTACATGAGGGCTATGAAGAATTCACAATGGTCGGAAGAAGAGCAACAGCCATTCTCAGAAAGGCAACCAGAAGATTGATTCAATTGATAGTAAGTGGGAGAGATGAACAATCAATTGCTGAAGCAGTAATTGTAGCCATGGTGTTTTCGCAAGAAGATTGCATGATAAAAGCAGTTCGAGGTGATTTGAACTTTGTTAATAGAGCAAATCAGCGTTTGAACCCCATGCATCAACTCTTGAGGCATTTCCAAAAAGATGCAAAAGTGCTTTTCCAAAACTGGGGAATTGAACCCATCGATAATGTAATGGGGATGATTGGAATATTGCCTGACATGACCCCAAGCACCGAGATGTCATTGAGAGGAGTGAGAGTCAGCAAGATGGGAGTGGATGAGTACTCCAGCACTGAGAGAGTGGTGGTGAGCATTGACCGTTTTTTAAGAGTTCGGGATCAAAGGGGAAACATACTACTGTCTCCTGAAGAAGTCAGTGAAACACAAGGAACGGAAAAGCTGACAATAATTTATTCGTCATCAATGATGTGGGAGATTAATGGTCCCGAATCAGTGTTAGTCAATACTTATCAATGGATCATCAGGAACTGGGAAATTGTAAAAATCCAGTGGTCACAGGACCCCACAATGCTATACAATAAGATAGAATTTGAGCCATTCCAATCCCTGGTCCCTAGGGCCACCAGAAGCCAATACAGCGGTTTCGTAAGAACCCTGTTTCAGCAAATGCGGGATGTACTTGGAACATTTGATACTGCTCAGATAATAAAACTCCTCCCTTTTGCCGCTGCTCCTCCGGAACAGAGTAGGATGCAGTTCTCTTCTTTAACTGTTAATGTAAGAGGTTCTGGAATGAGAATACTTGTAAGAGGCAATTCCCCAGTGTTCAACTACAATAGAACCACTAAACGGCTCACAATCCTCGGAAAGGATGCAGGTGCGCTTACTGAGGACCCAGATGAAGGTACAACTGGAATAGAATCTGCTGTTCTAAGAGGGTTTCTCATTTTGGGTAGAGAAAACAAGAGATATGGCCCAGCACTAAGCATCAATGAACTAAGCAAGCTTGCAAAAGGGGAGAAAGCCAATGTACTAATTGGGCAAGGGGACGTAGTGTTGGTAATGAAACGGAAACGTGACTCTAGCATACTTACTGACAGCCAGACAGCGACCAAAAGGGTTCGGATGGCCATCAATTAGATGGATGTCAATCCGACTCTACTTTTCTTAAAGGTGCCAGCGCAAAATGCTATAAGCACAACATTCCCTTATACTGGAGATCCTCCCTACAGTCATGGAACAGGGACAGGATACACCATGGATACTGTCAACAGAACACACCAATATTCAGAAAAAGGGAAATGGACAACAAACACTGAGATTGGAGCACCACAACTTAATCCAATCGATGGACCACTTCCTGAAGACAATGAACCAAGTGGATACGCCCAAACAGATTGTGTATTGGAAGCAATGGCTTTACTTGAAGAATCCCATCCCGGAATCTTTGAAAATTCGTGTCTTGAAACAATGGAGGTGGTACAGCAGACAAGAGTGGACAAACTAACACAAGGCCGACAAACTTATGATTGGACCTTGAACAGGAATCAACCTGCTGCAACAGCACTTGCTAATACGATTGAAGTATTCAGATCAAATGGTCTGACTTCCAATGAGTCGGGGAGATTGATGGACTTCCTCAAAGATGTCATGGAGTCCATGAACAAGGAAGAAATGGAAATAACAACACACTTCCAACGGAAGAGAAGAGTAAGAGACAACATGACAAAGCGAATGATAACACAGAGAACCATAGGGAAGAAAAAACAACGATTAAACAGAAAGAGCTACCTAATTAGAACATTGACCCTAAACACAATGACCAAGGACGCTGAGAGAGGGAAATTGAAACGACGAGCAATCGCTACCCCAGGGATGCAGATAAGAGGGTTTGTATATTTTGTTGAAACACTAGCCCGAAGAATATGTGAAAAGCTTGAACAATCAGGATTGCCAGTTGGCGGTAATGAGAAAAAGGCAAAACTGGCTAATGTCGTCAGAAAAATGATGACTAATTCCCAAGACACTGAACTCTCATTCACCATCACTGGGGACAATACCAAATGGAATGAAAATCAGAACCCACGCATATTCCTGGCAATGATCACATACATAACTAGAAACCAGCCAGAATGGTTCAGAAATGTTCTAAGCATTGCACCGATTATGTTCTCAAATAAAATGGCAAGACTGGGGAAAGGATACATGTTCGAAAGCAAAAGTATGAAATTGAGAACTCAAATACCAGCAGAAATGCTAGCAAGCATTGACCTAAAATATTTCAATGATTCAACAAAAAAGAAAATTGAAAAGATACGACCACTTCTGGTTGACGGGACTGCTTCACTAAGTCCTGGAATGATGATGGGAATGTTCAACATGTTGAGCACTGTGCTGGGTGTATCCATATTAAACCTGGGCCAGAGGAAATACACAAAGACCACATACTGGTGGGACGGTCTGCAATCATCCGATGACTTTGCGTTAATAGTGAATGCACCTAATCATGAGGGGATACAAGCTGGAGTAGACAGATTCTATAGAACTTGCAAACTGGTCGGGATCAACATGAGCAAGAAGAAGTCCTACATAAATAGAACTGGAACATTCGAATTCACAAGCTTTTTCTACCGATATGGTTTTGTAGCCAATTTCAGCATGGAACTACCCAGTTTTGGAGTTTCCGGAATAAATGAGTCTGCAGACATGAGCATTGGAGTGACAGTTATCAAAAACAACATGATAAATAATGATCTCGGCCCTGCCACTGCACAGATGGCACTCCAACTCTTCATTAAGGATTATCGGTACACATACCGATGTCATAGAGGCGATACCCAGATACAAACCAGAAGATCTTTTGAGTTGAAAAAACTATGGGAACAGACTCAATCAAAGACTGGTCTACTGGTATCAGATGGGGGTCCAAACCTATATAACATCAGAAACCTACACATCCCGGAAGTCTGTTTAAAATGGGAGCTAATGGATGAAGATTATAGGGGGAGGCTATGCAATCCATTGAATCCTTTTGTTAGTCACAAAGAAATTGAATCAGTCAACAGTGCAATAGTAATGCCTGCGCATGGCCCTGCCAAAAGCATGGAGTATGATGCTGTTGCAACAACACATTCTTGGATCCCCAAGAGGAACCGGTCCATATTGAACACAAGCCAAAGGGGAATACTCGAAGATGAGCAGATGTATCAAAAATGCTGCAACCTGTTTGAAAAATTCTTCCCCAGCAGCTCATACAGAAGACCGGTCGGAATTTCTAGTATGGCTGAGGCCATGGTATCCAGGGCCCGCATTGATGCACGAATTGACTTCGAATCTGGACGGATAAAGAAAGATGAGTTCGCTGAGATCATGAAGATCTGTTCCACCATTGAAGAGCTCGGACGGCAAAAATAGATGGAAGACTTTGTGCGACAGTGCTTCAATCCAATGATCGTCGAGCTTGCGGAAAAGGCAATGAAAGAATATGGAGAGGACCCAAAAATCGAAACAAACAAATTTGCAGCAATATGCACTCACTTGGAAGTCTGTTTCATGTACTCGGATTTCCACTTTATTAATGAACTAGGTAAATCAGTGGTCATAGAGTCTGGTGACCCAAATGCTCTTTTGAAACACAGATTTGAAATTATTGAAGGGAGAGACCGAACAATGGCATGGACAGTAGTAAACAGCATCTGCAACACCACAAGAGCTGAAAAACCTAAATTTCTTCCAGACTTATACGACTATAAGGAGAACAGATTTGTTGAAATTGGTGTGACAAGGAGAGAAGTTCACATATACTACCTGGAGAAGGCCAACAAAATAAAGTCTGAAAAGACACACATCCACATTTTCTCATTTACAGGGGAAGAAATGGCTACGAAAGCGGACTACACTCTTGATGAAGAGAGTAGAGCCAGAATAAAGACCAGGCTATTCACTATAAGACAAGAAATGGCCAGTAGGGGCCTCTGGGATTCCTTTCGTCAGTCCGAGAGAGGCGAAGAGACAATTGAAGAAAGATTTGAAATCACAGGGACGATGCGCAAGCTTGCCAATTACAGTCTCCCACCGAACTTCTCCAGCCTTGGAAATTTTAGAGTCTATGTGGATGGATTCAAGCCGAATGGATGCATTGAGAGTAAGCTTTCTCAAATGTCCAAAGAAGTAAATGCCAGAATTGAATCATTTTCAAAGACAACACCCCGACCACTCAAAATGCCAGGTGGTCCACCCTGCCATCAGCGATCTAAATTCTTGCTAATGGATGCTCTGAAACTGAGCATTGAGGACCCAAGTCACGAGGGAGAGGGAATACCACTATATGATGCAATCAAATGCATGAAAACTTTCTTTGGATGGAAAGAACCCAGTATTGTTAAACCACATGAAAAAGGCATAAACCCGAACTATATCCAAACTTGGAAGCAAGTATTAGAAGAAATACAAGACATTGAGAACGAAGAAAGGATCCCCAAGACCAAGAATATGAAAAAAACAAGCCAATTGAGATGGGCACTAGGTGAAAATATGGCACCAGAGAAAGTGGATTTTGAGGATTGTAAAGACATCAGTGATCTAAAACAGTATGACAGTGATGAACCAGAAACAAGGTCTCTTGCAAGTTGGATTCAAAATGAGTTCAACAAAGCTTGTGAGCTGACAGATTCAAGCTGGATAGAGCTCGATGAAATTGGGGAGGATGTCGCCCCAATAGAATACATTGCGAGCATGAGGAGAAATTATTTTACCGCTGAGATTTCCCATTGTAGAGCAACAGAATATATAATGAAAGGAGTGTACATCAACACCGCTCTACTCAATGCATCCTGTGCTGCGATGGATGAATTTCAATTAATTCCGATGATAAGTAAATGCAGGACCAAAGAAGGGAGAAGGAAAACAAATTTATATGGATTCATAGTAAAGGGAAGGTCCCATTTAAGAAATGATACTGACGTGGTGAACTTTGTAAGTATGGAATTTTCTCTTACTGATCCAAGATTTGAGCCGCACAAATGGGAAAAATACTGCGTTCTAGAGATTGGAGACATGCTTCTAAGAACTGCTGTAGGTCAAGTGTCAAGACCCATGTTTTTGTATGTGAGGACAAATGGGACCTCTAAAATTAAAATGAAATGGGGAATGGAAATGAGGCGCTGCCTCCTTCAGTCTCTGCAACAGATTGAAAGCATGATCGAAGCTGAGTCCTCAGTCAAAGAAAAGGACATGACCAAAGAATTTTTTGAGAACAAATCAGAAACATGGCCTATAGGAGAGTCCCCCAAAGGAGTGGAAGAGGGCTCGATCGGAAAGGTTTGCAGGACCTTATTAGCAAAATCTGTGTTTAACAGTTTGTATGCATCTCCACAATTGGAAGGATTTTCAGCTGAATCTAGGAAATTACTTCTCATTGTTCAGGCTCTTAGGGATAACCTGGAACCTGGAACCTTTGATATTGGGGGATTATATGAATCAATTGAGGAGTGCCTGATTAATGATCCCTGGGTTTTGCTTAATGCATCTTGGTTCAACTCCTTCCTTACACATGCACTGAAGTAGATGACGATAACCATTATTTTGATACTACTGACCCATTGGGCTTACAGTCAAAACCCAATAAATGACAACAACACAGCCACATTGTGTCTAGGACACCATGCAGTAGCAAATGGAACATTGGTAAAAACAATAAGTGATGATCAAATTGAGGTGACAAATGCTACAGAATTAGTTCAGAGCATTCCAATGGGGAAAATATGCAACAATTCGTATAGAATTCTAGATGGAAAGGATTGCACATTAATAGATGCAATGCTAGGAGATCCCCACTGTGACGCCTTTCAGTATGAGAATTGGGACCTCTTTATAGAAAGAAGCAGCGCCTTCAGCAATTGCTACCCATATGACATCCCTAACTATGCATCGCTCCGATCCATTGTAGCATCCTCAGGAACATTGGAATTCACAGCAGAGGGATTCACATGGACAGGTGTCACTCAAAACGGAAGAAGCGGATCCTGCAAAAGGGGATCAGCCGATAGTTTCTTTAGCCGACTGAATTGGCTAACAAAATCCGGAAGCTCTTACCCCATACTGAATGTGACAATGCCTAACAACAAAAACTTCGACAAGCTATACATCTGGGGGATCCATCACCCGAGCTCAACTCAAGAGCAGACAAAATTGTATATCCAGGAATCAGGGCGAGTAACAGTCTCAACAAAAAGAAGTCAACAAACAATAATCCCTAACATTGGGTCTAGACCATGGATCAGAGGTCAATCAGGTAGGATAAGCATATACTGGACCATTGTAAAACCTGGAGATATTCTAATGATAAACAGTAATGGCAACTTAGTTGCACCGCGGGGATACTTTAAATTGAAAACAGGGAAAAGCTCTGTAATGAGATCAGACGTACCCATAGACATTTGTGTGTCTGAATGTATTACACCAAATGGAAGCATCTCCAACGACAAGCCATTCCAAAATGTGAACAAAGTTACATATGGAAAATGTCCCAAGTATATCAGACAAAACACTTTAAAGCTGGCCACTGGGATGAGGAATGTACCAGAAAAGCAAATCAGAGGAATCTTCGGGGCAATAGCGGGATTCATCGAAAACGGCTGGGAAGGAATGGTTGATGGATGGTATGGGTTCCGATACCAAAACTCTGAAGGAACAGGGCAAGCTGCAGATCTAAAGAGCACTCAAACAGCCATCGACCAGATCAATGGAAAGTTAAACAGAGTGATTGAAAGAACAAATGAGAAATTCCATCAAATAGAGAAGGAATTCTCAGAAGTAGAAGGAAGAATTCAGGACTTGGAGAAATATGTAGAAGACACCAAAATAGACCTATGGTCCTACAATGCAGAATTGCTGGTGGCTCTAGAAAATCAACATACAATTGACTTAACAGATGCAGAAATGAATAAATTGTTTGAGAGAACTAGACGCCTGTTAAGAGAAAACGCAGAAGACATGGGAGGTGGATGTTTCAAGATTTACCACAAATGTAATAATGCATGCATTGGATCAATAAGAAATGGGACATATGACCATTACATATACAGAGATGAAGCATTAAACAACCGATTTCAGATCAAAGGTGTAGAGTTGAAATCAGGCTACAAAGATTGGATACTCTGGATTTCATTCGCCATATCATGCTTCTTAATTTGCGTTGTTCTATTGGGTTTTATTATGTGGGCTTGCCAAAAAGGCAACATCAGATGCAACATTTGCATTATGGCGTCTCAAGGCACCAAACGATCCTATGAACAGATGGAAACTGATGGGGAACGCCAGAATGCAACTGAAATCAGAGCATCTGTCGGAAGGATGGTGGGAGGAATTGGCCGGTTTTATGTTCAGATGTGTACTGAGCTTAAACTAAACGACCATGAAGGGCGACTGATTCAGAACAGCATAACAATAGAAAGGATGGTGCTTTCGGCATTCGACGAAAGAAGAAACAAGTATCTCGAGGAGCATCCCAGTGCTGGGAAAGACCCTAAGAAAACAGGAGGCCCTATATACAGAAGGAAAGATGGGAAATGGATGAGGGAACTCATCCTCCATGATAAAGAAGAAATCATGAGAATCTGGCGTCAGGCCAACAATGGTGAAGACGCTACTGCTGGTCTTACTCATATGATGATCTGGCACTCCAATCTCAATGACACCACATACCAAAGAACAAGGGCTCTTGTTCGAACTGGGATGGATCCCAGAATGTGCTCTCTGATGCAAGGCTCAACCCTCCCACGGAGATCTGGAGCAGCTGGTGCTGCAGTAAAAGGTGTTGGAACAATGGTAATGGAACTCATCAGAATGATCAAACGCGGAATAAATGATCGGAATTTCTGGAGAGGTGAAAATGGTCGAAGAACCAGAATTGCTTATGAAAGAATGTGCAATATCCTCAAAGGGAAATTCCAGACAGCAGCACAACGAGCTATGATGGACCAGGTGAGAGAAGGCCGCAATCCTGGAAACGCTGAGATTGAGGATCTCATTTTCTTGGCACGATCAGCACTTATTTTGAGAGGATCAGTAGCCCATAAATCATGCCTACCTGCCTGTGTTTATGGCCTTGCAGTAACCAGTGGATATGACTTTGAGAAGGAAGGATACTCTCTGGTTGGAATTGATCCTTTCAAACTACTCCAGAACAGCCAGATTTTCAGTCTAATCAGACCAAAAGAAAACCCAGCACACAAGAGCCAGTTGGTGTGGATGGCATGCCATTCTGCAGCATTTGAAGACCTAAGAGTTTTAAATTTCATTAGAGGAACCAAAGTAATCCCAAGAGGACAGTTAACAACCAGAGGAGTTCAAATAGCTTCAAATGAAAACATGGAGACAATAGACTCTAGCACACTTGAACTGAGAAGCAAGTATTGGGCAATAAGGACCAGAAGCGGAGGAAACACCAGTCAACAGAGAGCATCTGCAGGACAGATAAGTGTGCAACCTACTTTCTCAGTACAGAGAAACCTTCCTTTTGAAAGAGCAACCATCATGGCTGCATTCATTGGTAACACCGAAGGAAGGACTTCCGACATGAGAACAGAAATCATAAGGATGATGGAAAATGCCAAATCAGAAGATGTGTCTTTCCAGGGGCGGGGAGTCTTCGAGCTCTCGGACGAAAAGGCAACGAACCCGATCGTGCCTTCTTTTGACATGAGCAATGAAGGGTCTTATTTCTTCGGAGACAATGCTGAGGAGTTTGACAGTTGAATGAATCCAAATCAAAAGATAATAGCAATTGGATTTACATCATTGGGGATATTAATCATTAGTGTCATTCTCCATGTAGTCAGCATTATAGTAACAGTACTGGCCCTAAATAACAATAGAACAGATCTGAACTGCAAAGAGACGATCATAAGGGAGTACAATGAAACAGTAAGAGTAGAAAAAATTACTCAATGGTATAATATCAGTACAATTAAGTACATGGAGAAACCTTCAAATGAATACTATATGAACAACACTGAACCACTTTGTGAGGCCCAAGGCTTTGCACCATTTTCCAAGGATAATGGAATACGAATTGGATCGAGGGGCCATGTTTTTGTGATAAGAGAACCTTTTGTATCATGTTCGCCTTCAGAATGTAGAACCTTTTTCCTCACACAGGGCTCATTACTCAATGACAAACATTCTAACGGCACAATAAAGGACCGAAGTCCGTATAGAACTCTGATGAGTGTCAAAATAGGACAATCACCTAATGTATATCAAGCTAGGTTTGAATCAGTGGCATGGTCAGCAACAGCATGCCATGATGGAAAAAAATGGATGACGGTTGGGGTCACAGGGCCTGACAACCAAGCAATTGCAGTAGTGAACTATGGGGGTGTTCCGGTTGATATTATTAATTCATGGGCAGGGGATATTTTAAGAACCCAAGAATCGTCATGCACCTGCATCAAAGGAGATTGTTATTGGGTAATGACTGATGGGCCGGCGAATAGACAAGCCAAATATAAGATATTCAAAGCAAAAAATGGAAAAGTGATTGGACAAACTGATATAAGTTTCAATGGAGGACACATAGAGGAGTGTTCTTGTTACCCCAATGAAGGGAAGGTGGAATGCATATGCAGGGACAATTGGACTGGAACAAATAGACCAATTTTGGTAATATCTTCTGATCTATCATACACAGTTGGATATTTGTGTGCTGGCATTCCCACTGACACTCCTAGGGGAGAGGATAGTCAATTCACGGGCTCATGTACAAACCCTTTGGGAAATAAAGGATACGGTGTAAAAGGTTTCGGATTTCGACAAGGAACTGACGTATGGGCCGGAAGGACAATTAGTAGAACTTCAAGATCAGGATTCGAAATAATAAAAATCAGGAATGGTTGGACACAGAACAGTAAAGACCAAATAAGGAGGCAAGTGATTATCGATGATCCAAATTGGTCAGGATATAGCGGTTCTTTCACATTGCCGGTTGAACTAACAAAAAAAGAATGTTTGGTGCCCTGTTTCTGGGTTGAAATGATTAGGGGTAAACCTGAAGAAAAAACAATATGGACCTCTAGCAGCTCCATTGTGATGTGTGGAGTAGATCATAAAATTGCCAGTTGGTCATGGCACGATGGAGCTATTCTTCCCTTTGACATCGATAAGATGATGAGTCTTCTAACCGAGGTCGAAACGTACGTTCTCTCTATCATGCCATCAGGCCCCCTCAAAGCCGAGATCGCGCAGAGACTTGAAGATGTCTTTGCAGGGAAGAACACCGATCTTGAGGCACTCATGGAGTGGCTAAAGACAAGACCAATCCTGTCACCTCTAACTAAAGGGATTTTAGGATTTGTATTCACGCTCACCGTGCCCAGTGAGCGAGGACTGCAGCGTAGACGCTTTGTCCAAAATGCCCTTAGTGGAAACGGAGATCCAAACAACATGGACAGAGCGGTAAAACTGTACAGGAAGCTTAAAAGAGAAATAACATTCCATGGGGCAAAAGAGGTGGCACTCAGCTATTCCACCGGTGCACTAGCCAGCTGCATGGGACTCATATACAACAGAATGGGAACTGTTACAACTGAAGTGGCATTTGGCCTGGTATGTGCCACATGTGAACAGATTGCTGATTCCCAGCACCGGTCTCATAGGCAGATGGTGACAACAACCAACCCATTAATCAGACATGAAAACAGAATGGTATTAGCCAGTACCACGGCTAAAGCCATGGAACAGATGGCAGGATCAAGTGAACAGGCAGCAGAGGCCATGGAGGTTGCTAGTAGGGCTAGGCAGATGGTACAGGCAATGAGAACCATTGGGACCCATCCTAGCTCCAGTGCTGGTTTGAAAGATGATCTCCTTGAAAACTTACAGGCCTACCAGAAACGGATGGGAGTGCAAATGCAGCGATTCAAGTGATCCTCTCGTTATTGCAGCAAGTATCATTGGGATATTGCACTTGATATTGTGGATTCTTGATCGTCTTTTCTTCAAATTCATTTATCGTCGCCTTAAATACGGGATGAAAAGAGGGCCTTCTACGGAAGGAGTACCTGAGTCCATGAGGGAAGAATATCGGCAGGAACAGCAGAATGCTGTGGATGTTGACGATGGTCATTTTGTCAACATAGAGCTAGAGTAAATGGATTCCAACACTGTGTCAAGCTTCCAGGTAGACTGTTTTCTCTGGCATGTCCGCAAACGATTCGCAGACCAAGAACTGGGTGATGCCCCATTCCTTGATCGGCTTCGCCGAGACCAGAAGTCCCTAAGGGGAAGAGGCAGCACTCTTGGTCTGGACATCGAAACAGCCACTCATGCAGGAAAGCAGATAGTGAAGCAGATTCTGGAAAAGGAATCAGATGAGGCACTTAAAATGACCATTGCCTCTGTTCCTACTTCACGCTACTTAACTGATATGACTCTTGATGAGATGTCAAGAGACTGGTTCATGCTCATGCCCAAGCAAAAAGTAACAGGCTCCCTATGTATAAGAATGGACCAGGCAATCATGGATAAGAACATCATCCTTAAAGCAAACTTTAGTGTGATTTTCGAAAGGCTGGAAACACTAATACTACTTAGAGCCTTCACTGAAGAAGGAGCAGTCGTTGGCGAAATTTCACCATTACCTTCTCTTCCAGGACATACTAATGAGGATGTCAAAAATGCAATTGGGGTCCTCATCGGAGGACTTAAATGGAATGATAATACGGTTAGAATCTCTGAAACTCTACAGAGATTCGCTTGGAGAAGCAGTAATGAGATTGGGAGATCTTCATTCCCTTCAAAGCAGAAATGAAAAATGGAGAGAACAATTAAGCCAGAAATTTGAAGAAATAAGATGGTTAATTGAAGAAGTGCGACATAGATTGAAAAATACAGAAAACAGTTTTGAACAAATAACATTTATGCAAGCCTTACAACTATTGCTTGAAGTAGAGCAAGAGATAAGAACTTTCTCGTTTCAGCTTATTTAA
		</sequence>
		<sequence>
			<taxon idref="cI_69_A/equine/Yorkshire_North/06003/2019|Yorkshire_and_The_Humber|2019-02-18"/>
			ATGGAGAGAATAAAAGAACTGAGAGATCTGATGTTGCAATCCCGCACCCGCGAGATACTAACCAAAACTACTGTGGACCACATGGCCATAATTAAGAAATATACATCAGGAAGACAAGAGAAGAACCCTGCACTTAGGATGAAATGGATGATGGCAATGAAATACCCAATTACAGCAGATAAGAGAGTAATGAAGATGATTCCTGAGAGAAATGAACAGGGACAAACCCTTTGGAGCAAGACGAACGATGCTGGCTCAGACCGCGTAATGGTATCACCCCTGGCAGTGACATGGTGGAATAGGAATGGACCAACAACAAGCACAATTCATTACCCAAAAGTCTACAAAACTTATTTTGAAAAGGTTGAAAGATTGAAACATGGAACCTTTGGCCCCGTTCATTTTAGGAATCAAGTCAAGATAAGACGGAGAGTTGATGTAAACCCTGGTCACGCAGACCTCAGTGCCAAAGAAGCACAAGATGTAATTATGGAAGTTGTTTTCCCAAACGAAGTGGGAGCCAGAATTCTAACATCGGAATCACAACTAACAATAACCAAAGAGAAAAAGGAAGAACTTCAGGACTGCAAAATTGCTCCCTTGATGGTAGCATACATGCTAGAAAGAGAATTGGTCCGAAAAACAAGGTTCCTCCCAGTAGCAGGAGGAACAAGCAGTGTATACATTGAAGTGCTGCATCTGACTCAAGGAACATGCTGGGAGCAAATGTACACTCCAGGAGGAGAAGTTAGAAATGATGATATTGATCAAAGTTTAATTATTGCAGCACGGAACATAGTGAGAAGAGCGACGGTATCAGCAGATCCACTAGCATCCCTACTGGAAATGTGCCACAGTACACAGATTGGTGGGATAAGGATGGTAGACATCCTTAAACAGAATCCAACTGAGGAACAAGCTGTGGATATATGCAAAGCAGCAATGGGATTGAGAATTAGCTCATCATTCAGCTTTGGTGGATTCACCTTCAAAAGAACAAGTGGATCATCAGTCAAGAGAGAAGAAGAAATGCTTACAGGCAACCTCCAAACATTGAAAATAAGAGTACATGAGGGCTATGAAGAATTCACAATGGTCGGAAGAAGAGCAACAGCCATTCTCAGAAAGGCAACCAGAAGATTGATTCAATTGATAGTAAGTGGGAGAGATGAACAATCAATTGCTGAAGCAGTAATTGTAGCCATGGTGTTTTCGCAAGAAGATTGCATGATAAAAGCAGTTCGAGGTGATTTGAACTTTGTTAATAGAGCAAATCAGCGTTTGAACCCCATGCATCAACTCTTGAGGCATTTCCAAAAAGATGCAAAAGTGCTTTTCCAAAACTGGGGAATTGAACCCATCGATAATGTAATGGGGATGATTGGAATATTGCCTGACATGACCCCAAGCACCGAGATGTCATTGAGAGGAGTGAGAGTCAGCAAGATGGGAGTGGATGAGTACTCCAGCACTGAGAGAGTGGTGGTGAGCATTGACCGTTTTTTAAGAGTTCGGGATCAAAGGGGAAACATACTACTGTCTCCTGAAGAAGTCAGTGAAACACAAGGAACGGAAAAGCTGACAATAATTTATTCGTCATCAATGATGTGGGAGATTAATGGTCCCGAATCAGTGTTAGTCAATACTTATCAATGGATCATCAGGAACTGGGAAATTGTAAAAATCCAGTGGTCACAGGACCCCACAATGCTATACAATAAGATAGAATTTGAGCCATTCCAATCCCTGGTCCCTAGGGCCACCAGAAGCCAATACAGCGGTTTCGTAAGAACCCTGTTTCAGCAAATGCGGGATGTACTTGGAACATTTGATACTGCTCAGATAATAAAACTCCTCCCTTTTGCCGCTGCTCCTCCGGAACAGAGTAGGATGCAGTTCTCTTCTTTAACTGTTAATGTAAGAGGTTCTGGAATGAGAATACTTGTAAGAGGCAATTCCCCAGTGTTCAACTACAATAGAACCACTAAACGGCTCACAATCCTCGGAAAGGATGCAGGTGCGCTTACTGAGGACCCAGATGAAGGTACAACTGGAATAGAATCTGCTGTTCTAAGAGGGTTTCTCATTTTGGGTAGAGAAAACAAGAGATATGGCCCAGCACTAAGCATCAATGAACTAAGCAAGCTTGCAAAAGGGGAGAAAGCCAATGTACTAATTGGGCAAGGGGACGTAGTGTTGGTAATGAAACGGAAACGTGACTCTAGCATACTTACTGACAGCCAGACAGCGACCAAAAGGGTTCGGATGGCCATCAATTAGATGGATGTCAATCCGACTCTACTTTTCTTAAAGGTGCCAGCGCAAAATGCTATAAGCACAACATTCCCTTATACTGGAGATCCTCCCTACAGTCATGGAACAGGGACAGGATACACCATGGATACTGTCAACAGAACACACCAATATTCAGAAAAAGGGAAATGGACAACAAACACTGAGATTGGAGCACCACAACTTAATCCAATCGATGGACCACTTCCTGAAGACAATGAACCAAGTGGATACGCCCAAACAGATTGTGTATTGGAAGCAATGGCTTTACTTGAAGAATCCCATCCCGGAATCTTTGAAAATTCGTGTCTTGAAACAATGGAGGTGGTACAGCAGACAAGAGTGGACAAACTAACACAAGGCCGACAAACTTATGATTGGACCTTGAACAGGAATCAACCTGCTGCAACAGCACTTGCTAATACGATTGAAGTATTCAGATCAAATGGTCTGACTTCCAATGAGTCGGGGAGATTGATGGACTTCCTCAAAGATGTCATGGAGTCCATGAACAAGGAAGAAATGGAAATAACAACACACTTCCAACGGAAGAGAAGAGTAAGAGACAACATGACAAAGCGAATGATAACACAGAGAACCATAGGGAAGAAAAAACAACGATTAAACAGAAAGAGCTACCTAATTAGAACATTGACCCTAAACACAATGACCAAGGACGCTGAGAGAGGGAAATTGAAACGACGAGCAATCGCTACCCCAGGGATGCAGATAAGAGGGTTTGTATATTTTGTTGAAACACTAGCCCGAAGAATATGTGAAAAGCTTGAACAATCAGGATTGCCAGTTGGCGGTAATGAGAAAAAGGCAAAACTGGCTAATGTCGTCAGAAAAATGATGACTAATTCCCAAGACACTGAACTCTCATTCACCATCACTGGGGACAATACCAAATGGAATGAAAATCAGAACCCACGCATATTCCTGGCAATGATCACATACATAACTAGAAACCAGCCAGAATGGTTCAGAAATGTTCTAAGCATTGCACCGATTATGTTCTCAAATAAAATGGCAAGACTGGGGAAAGGATACATGTTCGAAAGCAAAAGTATGAAATTGAGAACTCAAATACCAGCAGAAATGCTAGCAAGCATTGACCTAAAATATTTCAATGATTCAACAAAAAAGAAAATTGAAAAGATACGACCACTTCTGGTTGACGGGACTGCTTCACTAAGTCCTGGAATGATGATGGGAATGTTCAACATGTTGAGCACTGTGCTGGGTGTATCCATATTAAACCTGGGCCAGAGGAAATACACAAAGACCACATACTGGTGGGACGGTCTGCAATCATCCGATGACTTTGCGTTAATAGTGAATGCACCTAATCATGAGGGGATACAAGCTGGAGTAGACAGATTCTATAGAACTTGCAAACTGGTCGGGATCAACATGAGCAAGAAGAAGTCCTACATAAATAGAACTGGAACATTCGAATTCACAAGCTTTTTCTACCGATATGGTTTTGTAGCCAATTTCAGCATGGAACTACCCAGTTTTGGAGTTTCCGGAATAAATGAGTCTGCAGACATGAGCATTGGAGTGACAGTTATCAAAAACAACATGATAAATAATGATCTCGGCCCTGCCACTGCACAGATGGCACTCCAACTCTTCATTAAGGATTATCGGTACACATACCGATGTCATAGAGGCGATACCCAGATACAAACCAGAAGATCTTTTGAGTTGAAAAAACTATGGGAACAGACTCAATCAAAGACTGGTCTACTGGTATCAGATGGGGGTCCAAACCTATATAACATCAGAAACCTACACATCCCGGAAGTCTGTTTAAAATGGGAGCTAATGGATGAAGATTATAGGGGGAGGCTATGCAATCCATTGAATCCTTTTGTTAGTCACAAAGAAATTGAATCAGTCAACAGTGCAATAGTAATGCCTGCGCATGGCCCTGCCAAAAGCATGGAGTATGATGCTGTTGCAACAACACATTCTTGGATCCCCAAGAGGAACCGGTCCATATTGAACACAAGCCAAAGGGGAATACTCGAAGATGAGCAGATGTATCAAAAATGCTGCAACCTGTTTGAAAAATTCTTCCCCAGCAGCTCATACAGAAGACCGGTCGGAATTTCTAGTATGGCTGAGGCCATGGTATCCAGGGCCCGCATTGATGCACGAATTGACTTCGAATCTGGACGGATAAAGAAAGATGAGTTCGCTGAGATCATGAAGATCTGTTCCACCATTGAAGAGCTCGGACGGCAAAAATAGATGGAAGACTTTGTGCGACAGTGCTTCAATCCAATGATCGTCGAGCTTGCGGAAAAGGCAATGAAAGAATATGGAGAGGACCCAAAAATCGAAACAAACAAATTTGCAGCAATATGCACTCACTTGGAAGTCTGTTTCATGTACTCGGATTTCCACTTTATTAATGAACTAGGTAAATCAGTGGTCATAGAGTCTGGTGACCCAAATGCTCTTTTGAAACACAGATTTGAAATTATTGAAGGGAGAGACCGAACAATGGCATGGACAGTAGTAAACAGCATCTGCAACACCACAAGAGCTGAAAAACCTAAATTTCTTCCAGACTTATACGACTATAAGGAGAACAGATTTGTTGAAATTGGTGTGACAAGGAGAGAAGTTCACATATACTACCTGGAGAAGGCCAACAAAATAAAGTCTGAAAAGACACACATCCACATTTTCTCATTTACAGGGGAAGAAATGGCTACGAAAGCGGACTACACTCTTGATGAAGAGAGTAGAGCCAGAATAAAGACCAGGCTATTCACTATAAGACAAGAAATGGCCAGTAGGGGCCTCTGGGATTCCTTTCGTCAGTCCGAGAGAGGCGAAGAGACAATTGAAGAAAGATTTGAAATCACAGGGACGATGCGCAAGCTTGCCAATTACAGTCTCCCACCGAACTTCTCCAGCCTTGGAAATTTTAGAGTCTATGTGGATGGATTCAAGCCGAATGGATGCATTGAGAGTAAGCTTTCTCAAATGTCCAAAGAAGTAAATGCCAGAATTGAATCATTTTCAAAGACAACACCCCGACCACTCAAAATGCCAGGTGGTCCACCCTGCCATCAGCGATCTAAATTCTTGCTAATGGATGCTCTGAAACTGAGCATTGAGGACCCAAGTCACGAGGGAGAGGGAATACCACTATATGATGCAATCAAATGCATGAAAACTTTCTTTGGATGGAAAGAACCCAGTATTGTTAAACCACATGAAAAAGGCATAAACCCGAACTATATCCAAACTTGGAAGCAAGTATTAGAAGAAATACAAGACATTGAGAACGAAGAAAGGATCCCCAAGACCAAGAATATGAAAAAAACAAGCCAATTGAGATGGGCACTAGGTGAAAATATGGCACCAGAGAAAGTGGATTTTGAGGATTGTAAAGACATCAGTGATCTAAAACAGTATGACAGTGATGAACCAGAAACAAGGTCTCTTGCAAGTTGGATTCAAAATGAGTTCAACAAAGCTTGTGAGCTGACAGATTCAAGCTGGATAGAGCTCGATGAAATTGGGGAGGATGTCGCCCCAATAGAATACATTGCGAGCATGAGGAGAAATTATTTTACCGCTGAGATTTCCCATTGTAGAGCAACAGAATATATAATGAAAGGAGTGTACATCAACACCGCTCTACTCAATGCATCCTGTGCTGCGATGGATGAATTTCAATTAATTCCGATGATAAGTAAATGCAGGACCAAAGAAGGGAGAAGGAAAACAAATTTATATGGATTCATAGTAAAGGGAAGGTCCCATTTAAGAAATGATACTGACGTGGTGAACTTTGTAAGTATGGAATTTTCTCTTACTGATCCAAGATTTGAGCCGCACAAATGGGAAAAATACTGCGTTCTAGAGATTGGAGACATGCTTCTAAGAACTGCTGTAGGTCAAGTGTCAAGACCCATGTTTTTGTATGTGAGGACAAATGGGACCTCTAAAATTAAAATGAAATGGGGAATGGAAATGAGGCGCTGCCTCCTTCAGTCTCTGCAACAGATTGAAAGCATGATCGAAGCTGAGTCCTCAGTCAAAGAAAAGGACATGACCAAAGAATTTTTTGAGAACAAATCAGAAACATGGCCTATAGGAGAGTCCCCCAAAGGAGTGGAAGAGGGCTCGATCGGAAAGGTTTGCAGGACCTTATTAGCAAAATCTGTGTTTAACAGTTTGTATGCATCTCCACAATTGGAAGGATTTTCAGCTGAATCTAGGAAATTACTTCTCATTGTTCAGGCTCTTAGGGATAACCTGGAACCTGGAACCTTTGATATTGGGGGATTATATGAATCAATTGAGGAGTGCCTGATTAATGATCCCTGGGTTTTGCTTAATGCATCTTGGTTCAACTCCTTCCTTACACATGCACTGAAGTAGATGACGATAACCATTATTTTGATACTACTGACCCATTGGGCTTACAGTCAAAACCCAATAAATGACAACAACACAGCCACATTGTGTCTAGGACACCATGCAGTAGCAAATGGAACATTGGTAAAAACAATAAGTGATGATCAAATTGAGGTGACAAATGCTACAGAATTAGTTCAGAGCATTCCAATGGGGAAAATATGCAACAATTCGTATAGAATTCTAGATGGAAAGGATTGCACATTAATAGATGCAATGCTAGGAGATCCCCACTGTGACGCCTTTCAGTATGAGAATTGGGACCTCTTTATAGAAAGAAGCAGCGCCTTCAGCAATTGCTACCCATATGACATCCCTAACTATGCATCGCTCCGATCCATTGTAGCATCCTCAGGAACATTGGAATTCACAGCAGAGGGATTCACATGGACAGGTGTCACTCAAAACGGAAGAAGCGGATCCTGCAAAAGGGGATCAGCCGATAGTTTCTTTAGCCGACTGAATTGGCTAACAAAATCCGGAAGCTCTTACCCCATACTGAATGTGACAATGCCTAACAACAAAAACTTCGACAAGCTATACATCTGGGGGATCCATCACCCGAGCTCAACTCAAGAGCAGACAAAATTGTATATCCAGGAATCAGGGCGAGTAACAGTCTCAACAAAAAGAAGTCAACAAACAATAATCCCTAACATTGGGTCTAGACCATGGATCAGAGGTCAATCAGGTAGGATAAGCATATACTGGACCATTGTAAAACCTGGAGATATTCTAATGATAAACAGTAATGGCAACTTAGTTGCACCGCGGGGATACTTTAAATTGAAAACAGGGAAAAGCTCTGTAATGAGATCAGACGTACCCATAGACATTTGTGTGTCTGAATGTATTACACCAAATGGAAGCATCTCCAACGACAAGCCATTCCAAAATGTGAACAAAGTTACATATGGAAAATGTCCCAAGTATATCAGACAAAACACTTTAAAGCTGGCCACTGGGATGAGGAATGTACCAGAAAAGCAAATCAGAGGAATCTTCGGGGCAATAGCGGGATTCATCGAAAACGGCTGGGAAGGAATGGTTGATGGATGGTATGGGTTCCGATACCAAAACTCTGAAGGAACAGGGCAAGCTGCAGATCTAAAGAGCACTCAAACAGCCATCGACCAGATCAATGGAAAGTTAAACAGAGTGATTGAAAGAACAAATGAGAAATTCCATCAAATAGAGAAGGAATTCTCAGAAGTAGAAGGAAGAATTCAGGACTTGGAGAAATATGTAGAAGACACCAAAATAGACCTATGGTCCTACAATGCAGAATTGCTGGTGGCTCTAGAAAATCAACATACAATTGACTTAACAGATGCAGAAATGAATAAATTGTTTGAGAGAACTAGACGCCTGTTAAGAGAAAACGCAGAAGACATGGGAGGTGGATGTTTCAAGATTTACCACAAATGTAATAATGCATGCATTGGATCAATAAGAAATGGGACATATGACCATTACATATACAGAGATGAAGCATTAAACAACCGATTTCAGATCAAAGGTGTAGAGTTGAAATCAGGCTACAAAGATTGGATACTCTGGATTTCATTCGCCATATCATGCTTCTTAATTTGCGTTGTTCTATTGGGTTTTATTATGTGGGCTTGCCAAAAAGGCAACATCAGATGCAACATTTGCATTATGGCGTCTCAAGGCACCAAACGATCCTATGAACAGATGGAAACTGATGGGGAACGCCAGAATGCAACTGAAATCAGAGCATCTGTCGGAAGGATGGTGGGAGGAATTGGCCGGTTTTATGTTCAGATGTGTACTGAGCTTAAACTAAACGACCATGAAGGGCGACTGATTCAGAACAGCATAACAATAGAAAGGATGGTGCTTTCGGCATTCGACGAAAGAAGAAACAAGTATCTCGAGGAGCATCCCAGTGCTGGGAAAGACCCTAAGAAAACAGGAGGCCCTATATACAGAAGGAAAGATGGGAAATGGATGAGGGAACTCATCCTCCATGATAAAGAAGAAATCATGAGAATCTGGCGTCAGGCCAACAATGGTGAAGACGCTACTGCTGGTCTTACTCATATGATGATCTGGCACTCCAATCTCAATGACACCACATACCAAAGAACAAGGGCTCTTGTTCGAACTGGGATGGATCCCAGAATGTGCTCTCTTATGCAAGGCTCAACCCTCCCACGGAGATCTGGAGCAGCTGGTGCTGCAGTAAAAGGTGTTGGAACAATGGTAATGGAACTCATCAGAATGATCAAACGCGGAATAAATGATCGGAATTTCTGGAGAGGTGAAAATGGTCGAAGAACCAGAATTGCTTATGAAAGAATGTGCAATATCCTCAAAGGGAAATTCCAGACAGCAGCACAACGAGCTATGATGGACCAGGTGAGAGAAGGCCGCAATCCTGGAAACGCTGAGATTGAGGATCTCATTTTCTTGGCACGATCAGCACTTATTTTGAGAGGATCAGTAGCCCATAAATCATGCCTACCTGCCTGTGTTTATGGCCTTGCAGTAACCAGTGGATATGACTTTGAGAAGGAAGGATACTCTCTGGTTGGAATTGATCCTTTCAAACTACTCCAGAACAGCCAGATTTTCAGTCTAATCAGACCAAAAGAAAACCCAGCACACAAGAGCCAGTTGGTGTGGATGGCATGCCATTCTGCAGCATTTGAAGACCTAAGAGTTTTAAATTTCATTAGAGGAACCAAAGTAATCCCAAGAGGACAGTTAACAACCAGAGGAGTTCAAATAGCTTCAAATGAAAACATGGAGACAATAGACTCTAGCACACTTGAACTGAGAAGCAAGTATTGGGCAATAAGGACCAGAAGCGGAGGAAACACCAGTCAACAGAGAGCATCTGCAGGACAGATAAGTGTGCAACCTACTTTCTCAGTACAGAGAAACCTTCCTTTTGAAAGAGCAACCATCATGGCTGCATTCATTGGTAACACCGAAGGAAGGACTTCCGACATGAGAACAGAAATCATAAGGATGATGGAAAATGCCAAATCAGAAGATGTGTCTTTCCAGGGGCGGGGAGTCTTCGAGCTCTCGGACGAAAAGGCAACGAACCCGATCGTGCCTTCTTTTGACATGAGCAATGAAGGGTCTTATTTCTTCGGAGACAATGCTGAGGAGTTTGACAGTTGAATGAATCCAAATCAAAAGATAATAGCAATTGGATTTACATCATTGGGGATATTAATCATTAGTGTCATTCTCCATGTAGTCAGCATTATAGTAACAGTACTGGCCCTAAATAACAATAGAACAGATCTGAACTGCAAAGAGACGATCATAAGGGAGTACAATGAAACAGTAAGAGTAGAAAAAATTACTCAATGGTATAATATCAGTACAATTAAGTACATGGAGAAACCTTCAAATGAATACTATATGAACAACACTGAACCACTTTGTGAGGCCCAAGGCTTTGCACCATTTTCCAAGGATAATGGAATACGAATTGGATCGAGGGGCCATGTTTTTGTGATAAGAGAACCTTTTGTATCATGTTCGCCTTCAGAATGTAGAACCTTTTTCCTCACACAGGGCTCATTACTCAATGACAAACATTCTAACGGCACAATAAAGGACCGAAGTCCGTATAGAACTCTGATGAGTGTCAAAATAGGACAATCACCTAATGTATATCAAGCTAGGTTTGAATCAGTGGCATGGTCAGCAACAGCATGCCATGATGGAAAAAAATGGATGACGGTTGGGGTCACAGGGCCTGACAACCAAGCAATTGCAGTAGTGAACTATGGGGGTGTTCCGGTTGATATTATTAATTCATGGGCAGGGGATATTTTAAGAACCCAAGAATCGTCATGCACCTGCATCAAAGGAGATTGTTATTGGGTAATGACTGATGGGCCGGCGAATAGACAAGCCAAATATAAGATATTCAAAGCAAAAAATGGAAAAGTGATTGGACAAACTGATATAAGTTTCAATGGAGGACACATAGAGGAGTGTTCTTGTTACCCCAATGAAGGGAAGGTGGAATGCATATGCAGGGACAATTGGACTGGAACAAATAGACCAATTTTGGTAATATCTTCTGATCTATCATACACAGTTGGATATTTGTGTGCTGGCATTCCCACTGACACTCCTAGGGGAGAGGATAGTCAATTCACGGGCTCATGTACAAACCCTTTGGGAAATAAAGGATACGGTGTAAAAGGTTTCGGATTTCGACAAGGAACTGACGTATGGGCCGGAAGGACAATTAGTAGAACTTCAAGATCAGGATTCGAAATAATAAAAATCAGGAATGGTTGGACACAGAACAGTAAAGACCAAATAAGGAGGCAAGTGATTATCGATGATCCAAATTGGTCAGGATATAGCGGTTCTTTCACATTGCCGGTTGAACTAACAAAAAAAGAATGTTTGGTGCCCTGTTTCTGGGTTGAAATGATTAGGGGTAAACCTGAAGAAAAAACAATATGGACCTCTAGCAGCTCCATTGTGATGTGTGGAGTAGATCATAAAATTGCCAGTTGGTCATGGCACGATGGAGCTATTCTTCCCTTTGACATCGATAAGATGATGAGTCTTCTAACCGAGGTCGAAACGTACGTTCTCTCTATCATGCCATCAGGCCCCCTCAAAGCCGAGATCGCGCAGAGACTTGAAGATGTCTTTGCAGGGAAGAACACCGATCTTGAGGCACTCATGGAGTGGCTAAAGACAAGACCAATCCTGTCACCTCTAACTAAAGGGATTTTAGGATTTGTATTCACGCTCACCGTGCCCAGTGAGCGAGGACTGCAGCGTAGACGCTTTGTCCAAAATGCCCTTAGTGGAAACGGAGATCCAAACAACATGGACAGAGCGGTAAAACTGTACAGGAAGCTTAAAAGAGAAATAACATTCCATGGGGCAAAAGAGGTGGCACTCAGCTATTCCACCGGTGCACTAGCCAGCTGCATGGGACTCATATACAACAGAATGGGAACTGTTACAACTGAAGTGGCATTTGGCCTGGTATGTGCCACATGTGAACAGATTGCTGATTCCCAGCACCGGTCTCATAGGCAGATGGTGACAACAACCAACCCATTAATCAGACATGAAAACAGAATGGTATTAGCCAGTACCACGGCTAAAGCCATGGAACAGATGGCAGGATCAAGTGAACAGGCAGCAGAGGCCATGGAGGTTGCTAGTAGGGCTAGGCAGATGGTACAGGCAATGAGAACCATTGGGACCCATCCTAGCTCCAGTGCTGGTTTGAAAGATGATCTCCTTGAAAACTTACAGGCCTACCAGAAACGGATGGGAGTGCAAATGCAGCGATTCAAGTGATCCTCTCGTTATTGCAGCAAGTATCATTGGGATATTGCACTTGATATTGTGGATTCTTGATCGTCTTTTCTTCAAATTCATTTATCGTCGCCTTAAATACGGGATGAAAAGAGGGCCTTCTACGGAAGGAGTACCTGAGTCCATGAGGGAAGAATATCGGCAGGAACAGCAGAATGCTGTGGATGTTGACGATGGTCATTTTGTCAACATAGAGCTAGAGTAAATGGATTCCAACACTGTGTCAAGCTTCCAGGTAGACTGTTTTCTCTGGCATGTCCGCAAACGATTCGCAGACCAAGAACTGGGTGATGCCCCATTCCTTGATCGGCTTCGCCGAGACCAGAAGTCCCTAAGGGGAAGAGGCAGCACTCTTGGTCTGGACATCGAAACAGCCACTCATGCAGGAAAGCAGATAGTGAAGCAGATTCTGGAAAAGGAATCAGATGAGGCACTTAAAATGACCATTGCCTCTGTTCCTACTTCACGCTACTTAACTGATATGACTCTTGATGAGATGTCAAGAGACTGGTTCATGCTCATGCCCAAGCAAAAAGTAACAGGCTCCCTATGTATAAGAATGGACCAGGCAATCATGGATAAGAACATCATCCTTAAAGCAAACTTTAGTGTGATTTTCGAAAGGCTGGAAACACTAATACTACTTAGAGCCTTCACTGAAGAAGGAGCAGTCGTTGGCGAAATTTCACCATTACCTTCTCTTCCAGGACATACTAATGAGGATGTCAAAAATGCAATTGGGGTCCTCATCGGAGGACTTAAATGGAATGATAATACGGTTAGAATCTCTGAAACTCTACAGAGATTCGCTTGGAGAAGCAGTAATGAGATTGGGAGATCTTCATTCCCTTCAAAGCAGAAATGAAAAATGGAGAGAACAATTAAGCCAGAAATTTGAAGAAATAAGATGGTTAATTGAAGAAGTGCGACATAGATTGAAAAATACAGAAAACAGTTTTGAACAAATAACATTTATGCAAGCCTTACAACTATTGCTTGAAGTAGAGCAAGAGATAAGAACTTTCTCGTTTCAGCTTATTTAA
		</sequence>
		<sequence>
			<taxon idref="cI_70_A/equine/Cornwall/06266/2019|South_West_England|2019-02-21"/>
[truncated: 1,896,314 more chars]
